# Supplementary material for: A donor PD-1+CD8+ TSCM-like regulatory subset mobilized by G-CSF alleviates recipient acute graft-versus-host-disease
Source: Signal Transduct Target Ther. 2025 Apr 2;10:120. doi: 10.1038/s41392-025-02183-1 (PMC11965471; doi:10.1038/s41392-025-02183-1)
Supplement: Supplementary file 2 — Supplementary files of GO and GSEA analysis [file 41392_2025_2183_MOESM2_ESM.zip]

Archive with 11 entries (9 files):
- GO/
- GO/1. GO pathway enriched in PD-1-CD8+CCR7+ cells compared with PD-1+CD8+CCR7+ cells.csv.csv
- GO/2. GO pathway enriched in PD-1+CD8+CCR7+ cells compared with PD-1-CD8+CCR7+ cells.csv.csv
- GO/3. GO pathway enriched in PD-1-CD8+CCR7+ cells of D0 compared with PD-1-CD8+CCR7+ cells of D5.csv.csv
- GO/4. GO pathway enriched in PD-1+CD8+CCR7+ cells of D0 compared with PD-1+CD8+CCR7+ cells of D5.csv.csv
- GO/5. GO pathway enriched in PD-1-CD8+CCR7+ cells of D5 compared with PD-1-CD8+CCR7+ cells of D0.csv.csv
- GO/6. GO pathway enriched in PD-1+CD8+CCR7+ cells of D5 compared with PD-1+CD8+CCR7+ cells of D0.csv.csv
- GSEA/
- GSEA/7. GSEA results enriched in. PD-1-CD8+CCR7+ cells of D5 compared with PD-1-CD8+CCR7+ cells of D0.csv.csv
- GSEA/8. GSEA results enriched in. PD-1+CD8+CCR7+ cells of D5 compared with PD-1+CD8+CCR7+ cells of D0.csv.csv
- GSEA/9. GSEA results enriched in PD-1+CD8+CCR7+ cells compared with PD-1-CD8+CCR7+ cells.csv.csv
