# Supplementary material for: A donor PD-1+CD8+ TSCM-like regulatory subset mobilized by G-CSF alleviates recipient acute graft-versus-host-disease
Source: Signal Transduct Target Ther. 2025 Apr 2;10:120. doi: 10.1038/s41392-025-02183-1 (PMC11965471; doi:10.1038/s41392-025-02183-1)
Supplement: Supplementary file 2 — Supplementary files of GO and GSEA analysis [file 41392_2025_2183_MOESM2_ESM.zip › GO/1. GO pathway enriched in PD-1-CD8+CCR7+ cells compared with PD-1+CD8+CCR7+ cells.csv.csv]

	ONTOLOGY	ID	Description	GeneRatio	BgRatio	pvalue	p.adjust	qvalue	geneID	Count
GO:0002181	BP	GO:0002181	cytoplasmic translation	80/158	159/18614	1.66094854116818e-130	3.07939859532581e-127	2.93375963376865e-127	RPS20/RPL18/RPL31/RPS5/RPL3/RPS16/RPS19/RPL18A/RPL28/RPL19/RPL34/RPS13/RPS12/RPL24/RPS15/RPL22/RPS25/RPL21/RPL5/RPL23/RPL36/RPS15A/RPS6/RPLP1/RPS24/RPS2/RPL13A/RPL11/RPS8/RPS27A/RPL32/RPS3A/RPL37/RPL10/RPL7/RPS3/RPL30/RPL26/RPL29/RPL9/RPS14/RPL27A/RPL13/RPS9/RPS21/RPL38/RPL4/RPL15/RPLP2/RPS27/RPL35A/RPS23/RPL14/RPL37A/RPL12/RPS4X/RPL23A/RPL39/RPS29/RPS18/RPS28/RPLP0/RPL27/RPL7A/RPL10A/RPL41/PABPC…	80
GO:0042254	BP	GO:0042254	ribosome biogenesis	32/158	298/18614	3.21887823960834e-26	2.98390012811693e-23	2.84277772950673e-23	RPS5/RPS16/RPS19/RPS15/RPS25/RPL5/RPS6/RPS24/RPL11/RPS8/RPL10/RPL7/RPL26/RPS14/RPS9/RPS21/RPL38/RPS27/RPL35A/RPL14/RPL23A/RPS28/RPLP0/RPL27/RPSA/NPM1/RPL6/RPS7/RPL35/NOP53/RPS17/NSA2	32
GO:0022613	BP	GO:0022613	ribonucleoprotein complex biogenesis	35/158	475/18614	4.15417621370003e-23	2.56728090006662e-20	2.44586234617146e-20	RPS5/RPS16/RPS19/RPS15/RPS25/RPL5/RPS6/RPS24/RPL13A/RPL11/RPS8/RPL10/RPL7/RPL26/RPS14/RPS9/RPS21/RPL38/RPS27/RPL35A/RPL14/RPL23A/RPS28/RPLP0/RPL27/RPSA/NPM1/RPL6/RPS7/RPL35/EIF3E/NOP53/EIF3H/RPS17/NSA2	35
GO:0042274	BP	GO:0042274	ribosomal small subunit biogenesis	18/158	78/18614	2.66743321929232e-21	1.23635529714199e-18	1.17788235315066e-18	RPS5/RPS16/RPS19/RPS15/RPS25/RPS6/RPS24/RPS8/RPS14/RPS9/RPS21/RPL38/RPS27/RPS28/RPSA/NPM1/RPS7/RPS17	18
GO:0042255	BP	GO:0042255	ribosome assembly	16/158	60/18614	3.62871473057726e-20	1.34552742209805e-17	1.28189122482287e-17	RPS5/RPS19/RPS15/RPL5/RPL11/RPL10/RPS14/RPL38/RPS27/RPL23A/RPS28/RPLP0/RPSA/NPM1/RPL6/NOP53	16
GO:0006364	BP	GO:0006364	rRNA processing	23/158	218/18614	7.82960681465643e-19	2.41934850572884e-16	2.3049263570164e-16	RPS16/RPS19/RPS15/RPS25/RPL5/RPS6/RPS24/RPL11/RPS8/RPL7/RPL26/RPS14/RPS21/RPS27/RPL35A/RPL14/RPS28/RPL27/RPS7/RPL35/NOP53/RPS17/NSA2	23
GO:0042273	BP	GO:0042273	ribosomal large subunit biogenesis	15/158	69/18614	1.66179474395008e-17	4.40138207897635e-15	4.19322042157628e-15	RPL5/RPL11/RPL10/RPL7/RPL26/RPL38/RPL35A/RPL14/RPL23A/RPLP0/NPM1/RPL6/RPL35/NOP53/NSA2	15
GO:0016072	BP	GO:0016072	rRNA metabolic process	23/158	257/18614	3.16345207459166e-17	7.33130018286616e-15	6.98456918574316e-15	RPS16/RPS19/RPS15/RPS25/RPL5/RPS6/RPS24/RPL11/RPS8/RPL7/RPL26/RPS14/RPS21/RPS27/RPL35A/RPL14/RPS28/RPL27/RPS7/RPL35/NOP53/RPS17/NSA2	23
GO:0022618	BP	GO:0022618	ribonucleoprotein complex assembly	18/158	231/18614	1.16013010364306e-12	2.3898680135047e-10	2.27684013323164e-10	RPS5/RPS19/RPS15/RPL5/RPL13A/RPL11/RPL10/RPS14/RPL38/RPS27/RPL23A/RPS28/RPLP0/RPSA/RPL6/EIF3E/NOP53/EIF3H	18
GO:0000028	BP	GO:0000028	ribosomal small subunit assembly	8/158	19/18614	1.57416202634626e-12	2.91849639684597e-10	2.78046724232529e-10	RPS5/RPS19/RPS15/RPS14/RPL38/RPS27/RPS28/RPSA	8
GO:0071826	BP	GO:0071826	ribonucleoprotein complex subunit organization	18/158	239/18614	2.06899782299283e-12	3.06458964180977e-10	2.91965106396229e-10	RPS5/RPS19/RPS15/RPL5/RPL13A/RPL11/RPL10/RPS14/RPL38/RPS27/RPL23A/RPS28/RPLP0/RPSA/RPL6/EIF3E/NOP53/EIF3H	18
GO:1904667	BP	GO:1904667	negative regulation of ubiquitin protein ligase activity	7/158	12/18614	2.12292090882115e-12	3.06458964180977e-10	2.91965106396229e-10	RPS20/RPS15/RPL5/RPL23/RPL11/RPL37/RPS7	7
GO:0034470	BP	GO:0034470	ncRNA processing	23/158	432/18614	2.14884926340491e-12	3.06458964180977e-10	2.91965106396229e-10	RPS16/RPS19/RPS15/RPS25/RPL5/RPS6/RPS24/RPL11/RPS8/RPL7/RPL26/RPS14/RPS21/RPS27/RPL35A/RPL14/RPS28/RPL27/RPS7/RPL35/NOP53/RPS17/NSA2	23
GO:0000027	BP	GO:0000027	ribosomal large subunit assembly	8/158	25/18614	2.15753569862644e-11	2.85719370375244e-09	2.72206383631216e-09	RPL5/RPL11/RPL10/RPL38/RPL23A/RPLP0/RPL6/NOP53	8
GO:1901798	BP	GO:1901798	positive regulation of signal transduction by p53 class mediator	8/158	30/18614	1.12634128516673e-10	1.39215782846607e-08	1.32631626421738e-08	RPS20/RPS15/RPL23/RPL11/RPL37/RPL26/RPS7/MYC	8
GO:0051444	BP	GO:0051444	negative regulation of ubiquitin-protein transferase activity	7/158	22/18614	4.25712329215557e-10	4.93294161478527e-08	4.69964005541911e-08	RPS20/RPS15/RPL5/RPL23/RPL11/RPL37/RPS7	7
GO:0140694	BP	GO:0140694	non-membrane-bounded organelle assembly	19/158	390/18614	9.09036985915928e-10	9.91385042287136e-08	9.4449787143463e-08	RPS5/RPS19/RPS15/RPL5/RPL11/RPL10/RPS3/RPS14/RPL38/RPS27/RPS23/RPL23A/RPS28/RPLP0/RPSA/NPM1/RPL6/TTN/NOP53	19
GO:1904666	BP	GO:1904666	regulation of ubiquitin protein ligase activity	7/158	27/18614	2.13919756918211e-09	2.20337349625758e-07	2.0991658018056e-07	RPS20/RPS15/RPL5/RPL23/RPL11/RPL37/RPS7	7
GO:1901796	BP	GO:1901796	regulation of signal transduction by p53 class mediator	10/158	106/18614	2.31055339363049e-08	2.25461367988996e-06	2.14798260083765e-06	RPS20/RPS15/RPL5/RPL23/RPL11/RPL37/RPL26/RPS7/NOP53/MYC	10
GO:0051438	BP	GO:0051438	regulation of ubiquitin-protein transferase activity	8/158	59/18614	3.46513742908187e-08	3.2121823967589e-06	3.06026347684178e-06	RPS20/RPS15/RPL5/RPL23/RPS2/RPL11/RPL37/RPS7	8
GO:2000059	BP	GO:2000059	negative regulation of ubiquitin-dependent protein catabolic process	7/158	51/18614	2.35137984894982e-07	2.0759324952157e-05	1.97775207345253e-05	RPL5/RPL23/RPL11/RPS7/NOP53/EIF3H/FHIT	7
GO:0072331	BP	GO:0072331	signal transduction by p53 class mediator	11/158	173/18614	2.6838124499287e-07	2.26172194643992e-05	2.1547546846796e-05	RPS20/RPS15/RPL5/RPL23/RPL11/RPL37/RPL26/RPS7/NOP53/MYC/FHIT	11
GO:0006414	BP	GO:0006414	translational elongation	7/158	58/18614	5.81046463614484e-07	4.68373975452719e-05	4.46222410043526e-05	EEF1B2/RPLP1/EEF1A1/RPLP2/RACK1/EEF1D/EEF2	7
GO:0031397	BP	GO:0031397	negative regulation of protein ubiquitination	8/158	85/18614	6.24104578934275e-07	4.82120787226728e-05	4.59319071689348e-05	RPS20/RPS15/RPL5/RPL23/RPL11/RPL37/RPS3/RPS7	8
GO:1903051	BP	GO:1903051	negative regulation of proteolysis involved in protein catabolic process	7/158	66/18614	1.42190742499713e-06	0.000105448654637787	0.000100461501437692	RPL5/RPL23/RPL11/RPS7/NOP53/EIF3H/FHIT	7
GO:1903321	BP	GO:1903321	negative regulation of protein modification by small protein conjugation or removal	8/158	97/18614	1.71982694618746e-06	0.000122636890701214	0.000116836826546662	RPS20/RPS15/RPL5/RPL23/RPL11/RPL37/RPS3/RPS7	8
GO:0030490	BP	GO:0030490	maturation of SSU-rRNA	6/158	54/18614	6.27337575131195e-06	0.000430771801590088	0.000410398616401616	RPS16/RPS19/RPS8/RPS14/RPS21/RPS28	6
GO:0006413	BP	GO:0006413	translational initiation	8/158	123/18614	1.01749336838677e-05	0.000673725966067527	0.000641862357952257	RPS5/RPL13A/RPS3A/RPS3/NPM1/EIF3E/EIF3H/RPS17	8
GO:1903320	BP	GO:1903320	regulation of protein modification by small protein conjugation or removal	11/158	255/18614	1.17402937091083e-05	0.000750569121954715	0.000715071246601948	RPS20/RPS15/RPL5/RPL23/RPS2/RPL11/RPL37/RPS3/RPS7/NDFIP1/NOP53	11
GO:0031396	BP	GO:0031396	regulation of protein ubiquitination	10/158	213/18614	1.42902075939888e-05	0.000883134829308505	0.000841367310270636	RPS20/RPS15/RPL5/RPL23/RPS2/RPL11/RPL37/RPS3/RPS7/NDFIP1	10
GO:2001244	BP	GO:2001244	positive regulation of intrinsic apoptotic signaling pathway	6/158	63/18614	1.5497939634824e-05	0.000926876776869797	0.000883040499396764	RPL11/RPS3/RPL26/RACK1/RPS7/MYC	6
GO:0000462	BP	GO:0000462	maturation of SSU-rRNA from tricistronic rRNA transcript (SSU-rRNA, 5.8S rRNA, LSU-rRNA)	5/158	38/18614	1.65551946221423e-05	0.000959166588420371	0.000913803176840619	RPS16/RPS19/RPS8/RPS14/RPS21	5
GO:0045727	BP	GO:0045727	positive regulation of translation	8/158	141/18614	2.74974524378911e-05	0.00154485687332879	0.00147179346701057	RPL5/RPL26/RPS4X/PABPC1/NPM1/EIF3E/EEF2/PASK	8
GO:0034250	BP	GO:0034250	positive regulation of amide metabolic process	8/158	169/18614	9.92227514322956e-05	0.00541055826927871	0.00515466801558489	RPL5/RPL26/RPS4X/PABPC1/NPM1/EIF3E/EEF2/PASK	8
GO:2000058	BP	GO:2000058	regulation of ubiquitin-dependent protein catabolic process	8/158	173/18614	0.000116738480263388	0.00618380406880917	0.00589134345509669	RPL5/RPL23/RPL11/RACK1/RPS7/NOP53/EIF3H/FHIT	8
GO:0051348	BP	GO:0051348	negative regulation of transferase activity	10/158	279/18614	0.000138857097510497	0.00715114052179058	0.00681293010592437	RPS20/RPS15/RPL5/RPL23/RPL11/RPL37/NPM1/RACK1/RPS7/PIK3IP1	10
GO:2001235	BP	GO:2001235	positive regulation of apoptotic signaling pathway	7/158	140/18614	0.000194246889706689	0.00973334414908653	0.00927300941473185	RPL11/RPS3/RPL26/MAL/RACK1/RPS7/MYC	7
GO:1902253	BP	GO:1902253	regulation of intrinsic apoptotic signaling pathway by p53 class mediator	4/158	35/18614	0.00021315218857695	0.010399583095307	0.00990773884853523	RPL11/RPL26/RPS7/MYC	4
GO:0032435	BP	GO:0032435	negative regulation of proteasomal ubiquitin-dependent protein catabolic process	4/158	38/18614	0.000294610081741288	0.0140053100397012	0.0133429343363531	RPL11/NOP53/EIF3H/FHIT	4
GO:0050821	BP	GO:0050821	protein stabilization	8/158	213/18614	0.000478363539333172	0.0221721500480925	0.0211235268158174	RPL5/RPL23/RPL11/RPS7/NAA16/NOP53/PFDN5/UXT	8
GO:0061844	BP	GO:0061844	antimicrobial humoral immune response mediated by antimicrobial peptide	5/158	82/18614	0.000666784136215117	0.0301516533790933	0.0287256426333496	RPS19/RPL30/RPL39/FAU/DEFA3	5
GO:2001242	BP	GO:2001242	regulation of intrinsic apoptotic signaling pathway	7/158	173/18614	0.000697656159833255	0.0303851874915095	0.0289481318405456	TPT1/RPL11/RPS3/RPL26/RACK1/RPS7/MYC	7
GO:0072332	BP	GO:0072332	intrinsic apoptotic signaling pathway by p53 class mediator	5/158	83/18614	0.000704726570730804	0.0303851874915095	0.0289481318405456	RPL11/RPL26/RPS7/MYC/FHIT	5
GO:1903050	BP	GO:1903050	regulation of proteolysis involved in protein catabolic process	8/158	230/18614	0.000791413793973313	0.0333472994096937	0.0317701518250531	RPL5/RPL23/RPL11/RACK1/RPS7/NOP53/EIF3H/FHIT	8
GO:0000470	BP	GO:0000470	maturation of LSU-rRNA	3/158	22/18614	0.00082077977132253	0.0338161265784882	0.0322168059948352	RPL7/RPL35/NSA2	3
GO:1901799	BP	GO:1901799	negative regulation of proteasomal protein catabolic process	4/158	51/18614	0.000915658080847158	0.0369050017802311	0.035159594042598	RPL11/NOP53/EIF3H/FHIT	4
GO:0030217	BP	GO:0030217	T cell differentiation	9/158	300/18614	0.00107529493844906	0.0424169535294588	0.040410860172845	RPL22/CCR7/RPS6/LEF1/FOXP1/TCF7/RUNX2/THEMIS/BCL11B	9
GO:0097193	BP	GO:0097193	intrinsic apoptotic signaling pathway	9/158	301/18614	0.00110054196696458	0.042508433474007	0.040498013608916	TPT1/RPL11/RPS3/RPL26/RACK1/RPS7/MYC/FHIT/PDK1	9
GO:0022626	CC	GO:0022626	cytosolic ribosome	77/159	100/19518	7.04488663584428e-149	1.2892142543595e-146	1.09010351102012e-146	RPS20/RPL18/RPL31/RPS5/RPL3/RPS16/RPS19/RPL18A/RPL28/RPL19/RPL34/RPS13/RPS12/RPL24/RPS15/RPL22/RPS25/RPL21/RPL5/RPL23/RPL36/RPS15A/RPS6/RPLP1/RPS24/RPS2/RPL13A/RPL11/RPS8/RPS27A/RPL32/RPS3A/RPL37/RPL10/RPL7/RPS3/RPL30/RPL26/RPL29/RPL9/RPS14/RPL27A/RPL13/RPS9/RPS21/RPL38/RPL4/RPL15/RPLP2/RPS27/RPL35A/RPS23/RPL14/RPL37A/RPL12/RPS4X/RPL23A/RPL39/RPS29/RPS18/RPS28/RPLP0/RPL27/RPL7A/RPL10A/RPL41/RPSA/…	77
GO:0044391	CC	GO:0044391	ribosomal subunit	77/159	185/19518	4.25496191100775e-118	3.89329014857209e-116	3.29199684693758e-116	RPS20/RPL18/RPL31/RPS5/RPL3/RPS16/RPS19/RPL18A/RPL28/RPL19/RPL34/RPS13/RPS12/RPL24/RPS15/RPL22/RPS25/RPL21/RPL5/RPL23/RPL36/RPS15A/RPS6/RPLP1/RPS24/RPS2/RPL13A/RPL11/RPS8/RPS27A/RPL32/RPS3A/RPL37/RPL10/RPL7/RPS3/RPL30/RPL26/RPL29/RPL9/RPS14/RPL27A/RPL13/RPS9/RPS21/RPL38/RPL4/RPL15/RPLP2/RPS27/RPL35A/RPS23/RPL14/RPL37A/RPL12/RPS4X/RPL23A/RPL39/RPS29/RPS18/RPS28/RPLP0/RPL27/RPL7A/RPL10A/RPL41/RPSA/…	77
GO:0005840	CC	GO:0005840	ribosome	79/159	229/19518	1.95932438585602e-113	1.19518787537218e-111	1.01059889375732e-111	RPS20/RPL18/RPL31/RPS5/RPL3/RPS16/RPS19/RPL18A/RPL28/RPL19/RPL34/RPS13/RPS12/RPL24/RPS15/RPL22/RPS25/RPL21/RPL5/RPL23/RPL36/RPS15A/RPS6/RPLP1/RPS24/RPS2/RPL13A/RPL11/RPS8/RPS27A/RPL32/RPS3A/RPL37/RPL10/RPL7/RPS3/RPL30/RPL26/RPL29/RPL9/RPS14/RPL27A/RPL13/RPS9/RPS21/RPL38/RPL4/RPL15/RPLP2/RPS27/RPL35A/RPS23/RPL14/RPL37A/RPL12/RPS4X/RPL23A/RPL39/RPS29/RPS18/RPS28/RPLP0/RPL27/RPL7A/RPL10A/RPL41/RPSA/…	79
GO:0022625	CC	GO:0022625	cytosolic large ribosomal subunit	45/159	58/19518	3.04084298118173e-85	1.39118566389064e-83	1.17632610061504e-83	RPL18/RPL31/RPL3/RPL18A/RPL28/RPL19/RPL34/RPL24/RPL22/RPL21/RPL5/RPL23/RPL36/RPLP1/RPL13A/RPL11/RPL32/RPL37/RPL10/RPL7/RPL30/RPL26/RPL29/RPL9/RPL27A/RPL13/RPL38/RPL4/RPL15/RPLP2/RPL35A/RPL14/RPL37A/RPL12/RPL23A/RPL39/RPLP0/RPL27/RPL7A/RPL10A/RPL41/UBA52/RPL6/RPL8/RPL35	45
GO:0015934	CC	GO:0015934	large ribosomal subunit	45/159	114/19518	8.67528729047018e-66	3.17515514831209e-64	2.68477311936656e-64	RPL18/RPL31/RPL3/RPL18A/RPL28/RPL19/RPL34/RPL24/RPL22/RPL21/RPL5/RPL23/RPL36/RPLP1/RPL13A/RPL11/RPL32/RPL37/RPL10/RPL7/RPL30/RPL26/RPL29/RPL9/RPL27A/RPL13/RPL38/RPL4/RPL15/RPLP2/RPL35A/RPL14/RPL37A/RPL12/RPL23A/RPL39/RPLP0/RPL27/RPL7A/RPL10A/RPL41/UBA52/RPL6/RPL8/RPL35	45
GO:0022627	CC	GO:0022627	cytosolic small ribosomal subunit	33/159	41/19518	3.01942299096814e-63	9.20924012245283e-62	7.78693297670731e-62	RPS20/RPS5/RPS16/RPS19/RPS13/RPS12/RPS15/RPS25/RPS15A/RPS6/RPS24/RPS2/RPS8/RPS27A/RPS3A/RPS3/RPS14/RPS9/RPS21/RPS27/RPS23/RPS4X/RPS29/RPS18/RPS28/RPSA/UBA52/RPS11/RPS10/RACK1/RPS7/FAU/RPS17	33
GO:0015935	CC	GO:0015935	small ribosomal subunit	33/159	74/19518	2.92285119243409e-50	7.64116811736342e-49	6.46103947801221e-49	RPS20/RPS5/RPS16/RPS19/RPS13/RPS12/RPS15/RPS25/RPS15A/RPS6/RPS24/RPS2/RPS8/RPS27A/RPS3A/RPS3/RPS14/RPS9/RPS21/RPS27/RPS23/RPS4X/RPS29/RPS18/RPS28/RPSA/UBA52/RPS11/RPS10/RACK1/RPS7/FAU/RPS17	33
GO:0042788	CC	GO:0042788	polysomal ribosome	22/159	31/19518	4.60193569829126e-40	1.05269279098413e-38	8.90111246906337e-39	RPL18/RPL31/RPL18A/RPL19/RPL24/RPL36/RPL11/RPL32/RPL30/RPS21/RPL38/RPS23/RPL39/RPS29/RPS28/RPL7A/RPL10A/RPL41/RPL6/RPL8/BTF3/EIF3H	22
GO:0005844	CC	GO:0005844	polysome	26/159	67/19518	1.16757878713627e-37	2.16023320597352e-36	1.82659925958072e-36	RPL18/RPL31/RPL18A/RPL19/RPL24/RPL36/RPS6/RPL11/RPL32/RPS3/RPL30/RPS21/RPL38/RPS23/RPS4X/RPL39/RPS29/RPS28/RPL7A/RPL10A/RPL41/RPL6/RPL8/BTF3/EEF2/EIF3H	26
GO:0005925	CC	GO:0005925	focal adhesion	45/159	422/19518	1.18045530381067e-37	2.16023320597352e-36	1.82659925958072e-36	RPL18/RPL31/RPS5/RPL3/RPS16/RPS19/RPL19/RPS13/RPS15/RPL22/RPL5/RPL23/RPLP1/RPS2/RPL13A/RPS8/RPS3A/RPL7/RPS3/RPL30/RPL9/RPS14/RPS9/RPL38/RPL4/RPLP2/RPL37A/RPL12/RPS4X/RPS29/RPS18/RPLP0/RPL27/RPL7A/RPL10A/PABPC1/NPM1/RPL6/RPS11/RPS10/RPL8/RPS7/ACTN1/RPS17/ITGA6	45
GO:0030055	CC	GO:0030055	cell-substrate junction	45/159	432/19518	3.3862349033235e-37	5.63346352098364e-36	4.76341177788091e-36	RPL18/RPL31/RPS5/RPL3/RPS16/RPS19/RPL19/RPS13/RPS15/RPL22/RPL5/RPL23/RPLP1/RPS2/RPL13A/RPS8/RPS3A/RPL7/RPS3/RPL30/RPL9/RPS14/RPS9/RPL38/RPL4/RPLP2/RPL37A/RPL12/RPS4X/RPS29/RPS18/RPLP0/RPL27/RPL7A/RPL10A/PABPC1/NPM1/RPL6/RPS11/RPS10/RPL8/RPS7/ACTN1/RPS17/ITGA6	45
GO:0014069	CC	GO:0014069	postsynaptic density	16/159	339/19518	1.86477331072364e-08	2.84377929885355e-07	2.40457611119627e-07	RPS19/RPS13/RPS25/RPL7/RPS3/RPL30/RPS14/RPL38/RPS27/RPL14/RPL12/RPS18/RPLP0/RPL6/RPL8/EIF3E	16
GO:0032279	CC	GO:0032279	asymmetric synapse	16/159	353/19518	3.27881547263923e-08	4.61556331917676e-07	3.90271963140054e-07	RPS19/RPS13/RPS25/RPL7/RPS3/RPL30/RPS14/RPL38/RPS27/RPL14/RPL12/RPS18/RPLP0/RPL6/RPL8/EIF3E	16
GO:0099572	CC	GO:0099572	postsynaptic specialization	16/159	364/19518	5.01442687071089e-08	6.55457226671495e-07	5.54226127815414e-07	RPS19/RPS13/RPS25/RPL7/RPS3/RPL30/RPS14/RPL38/RPS27/RPL14/RPL12/RPS18/RPLP0/RPL6/RPL8/EIF3E	16
GO:0098984	CC	GO:0098984	neuron to neuron synapse	16/159	382/19518	9.72794430234371e-08	1.18680920488593e-06	1.00351425434704e-06	RPS19/RPS13/RPS25/RPL7/RPS3/RPL30/RPS14/RPL38/RPS27/RPL14/RPL12/RPS18/RPLP0/RPL6/RPL8/EIF3E	16
GO:0005791	CC	GO:0005791	rough endoplasmic reticulum	8/159	82/19518	3.47578248797304e-07	3.97542622061917e-06	3.36144753771077e-06	RPL18/RPS21/RPL4/RPS23/RPS29/RPS28/RPL27/RPL6	8
GO:0098554	CC	GO:0098554	cytoplasmic side of endoplasmic reticulum membrane	3/159	15/19518	0.00022462064333987	0.0024179751606586	0.00204453464835671	RPS29/RPS28/RPL27	3
GO:0030867	CC	GO:0030867	rough endoplasmic reticulum membrane	3/159	24/19518	0.000946852668348347	0.00962633546154153	0.0081396106577314	RPS29/RPS28/RPL27	3
GO:0070069	CC	GO:0070069	cytochrome complex	3/159	42/19518	0.00482525203689999	0.0443724967073288	0.0375194536438156	COX7C/UQCRB/COX4I1	3
GO:1990907	CC	GO:1990907	beta-catenin-TCF complex	2/159	13/19518	0.00484945319205779	0.0443724967073288	0.0375194536438156	LEF1/TCF7	2
GO:0003735	MF	GO:0003735	structural constituent of ribosome	76/156	177/18369	1.3184138132253e-116	3.46742832878254e-114	3.26133943271521e-114	RPS20/RPL18/RPL31/RPS5/RPL3/RPS16/RPS19/RPL18A/RPL28/RPL19/RPL34/RPS13/RPS12/RPL24/RPS15/RPL22/RPS25/RPL21/RPL5/RPL23/RPL36/RPS15A/RPS6/RPLP1/RPS24/RPS2/RPL13A/RPL11/RPS8/RPS27A/RPL32/RPS3A/RPL37/RPL10/RPL7/RPS3/RPL30/RPL26/RPL29/RPL9/RPS14/RPL27A/RPL13/RPS9/RPS21/RPL38/RPL4/RPL15/RPLP2/RPS27/RPL35A/RPS23/RPL14/RPL37A/RPL12/RPS4X/RPL23A/RPL39/RPS29/RPS18/RPS28/RPLP0/RPL27/RPL7A/RPL10A/RPL41/RPSA/…	76
GO:0019843	MF	GO:0019843	rRNA binding	20/156	68/18369	6.30123686810908e-26	8.28612648156344e-24	7.79363507371386e-24	RPS5/RPL3/RPS13/RPL5/RPL23/RPL11/RPL37/RPS3/RPL9/RPS14/RPS9/RPL12/RPS4X/RPL23A/RPS18/RPLP0/NPM1/RPS11/RPL8/NOP53	20
GO:0048027	MF	GO:0048027	mRNA 5'-UTR binding	8/156	26/18369	3.09963037264987e-11	2.71734262668972e-09	2.55583557043059e-09	RPS13/RPL5/RPS3A/RPL26/RPS14/RPL41/RPS7/RSL1D1	8
GO:0055106	MF	GO:0055106	ubiquitin-protein transferase regulator activity	7/156	24/18369	8.5330525692228e-10	5.61048206426399e-08	5.27701935201937e-08	RPS20/RPS15/RPL5/RPL23/RPL11/RPL37/RPS7	7
GO:0045296	MF	GO:0045296	cadherin binding	15/156	333/18369	1.64448937855999e-07	8.65001413122556e-06	8.13589482024417e-06	RPL34/RPL24/RPS2/RPL29/RPL15/RPL14/RPL23A/RPL7A/RPL6/RACK1/EIF3E/EEF1D/EEF2/RSL1D1/ITGA6	15
GO:0008097	MF	GO:0008097	5S rRNA binding	4/156	10/18369	1.01015206807267e-06	4.42783323171853e-05	4.16466203503644e-05	RPL3/RPL5/RPL11/NOP53	4
GO:0003746	MF	GO:0003746	translation elongation factor activity	4/156	19/18369	1.7564912473265e-05	0.000659938854352671	0.000620714952062749	EEF1B2/EEF1A1/EEF1D/EEF2	4
GO:0090079	MF	GO:0090079	translation regulator activity, nucleic acid binding	7/156	109/18369	4.01911914617202e-05	0.00132128541930405	0.00124275394651372	EEF1B2/EEF1A1/PABPC1/EIF3E/EEF1D/EEF2/EIF3H	7
GO:0070181	MF	GO:0070181	small ribosomal subunit rRNA binding	3/156	10/18369	6.90145238929329e-05	0.00201675775376015	0.00189689042278822	RPS13/RPS3/RPS14	3
GO:0008135	MF	GO:0008135	translation factor activity, RNA binding	6/156	84/18369	8.0227482206874e-05	0.00210998278204079	0.00198457455985425	EEF1B2/EEF1A1/EIF3E/EEF1D/EEF2/EIF3H	6
GO:0097371	MF	GO:0097371	MDM2/MDM4 family protein binding	3/156	11/18369	9.43036380898539e-05	0.00225471425614833	0.00212070382307327	RPS20/RPS15/RPL37	3
GO:0045182	MF	GO:0045182	translation regulator activity	11/156	418/18369	0.000904387481819213	0.0198211589765378	0.0186430752831154	EEF1B2/RPL10/EEF1A1/RPS14/RPS9/PABPC1/RACK1/EIF3E/EEF1D/EEF2/EIF3H	11
GO:0016505	MF	GO:0016505	peptidase activator activity involved in apoptotic process	3/156	24/18369	0.00106673976397615	0.0215809659942868	0.0202982870068337	MAL/RACK1/BEX3	3
GO:0043021	MF	GO:0043021	ribonucleoprotein complex binding	6/156	161/18369	0.00254750702304269	0.0478567390757306	0.0450123421364687	RPLP1/RPSA/NPM1/RACK1/NAA16/EEF2	6
