# Supplementary material for: A donor PD-1+CD8+ TSCM-like regulatory subset mobilized by G-CSF alleviates recipient acute graft-versus-host-disease
Source: Signal Transduct Target Ther. 2025 Apr 2;10:120. doi: 10.1038/s41392-025-02183-1 (PMC11965471; doi:10.1038/s41392-025-02183-1)
Supplement: Supplementary file 2 — Supplementary files of GO and GSEA analysis [file 41392_2025_2183_MOESM2_ESM.zip › GO/2. GO pathway enriched in PD-1+CD8+CCR7+ cells compared with PD-1-CD8+CCR7+ cells.csv.csv]

	ONTOLOGY	ID	Description	GeneRatio	BgRatio	pvalue	p.adjust	qvalue	geneID	Count
GO:0002443	BP	GO:0002443	leukocyte mediated immunity	60/508	401/18614	1.93996882562364e-27	8.65614089993267e-24	6.22015267668379e-24	CD74/SLAMF7/TBX21/LAG3/IL2RB/GZMB/NKG7/KLRB1/CD160/KLRD1/KLRC1/XCL1/B2M/CD300A/PTGDR/CX3CR1/PRF1/HLA-DRB1/NCR3/HLA-C/KLRC2/HLA-A/HLA-B/HLA-DPA1/LYST/SLAMF1/PTPRC/FCGR3A/TNFRSF1B/CTSC/SPON2/SH2D1A/ITGB2/CD84/RAB27A/FGR/HLA-DPB1/SLAMF6/TGFB1/ITGAM/MYO1G/HLA-E/CD81/CD226/HLA-DQB1/GZMM/GATA3/CD2/TUBB4B/RAC2/HLA-DRA/ZBTB1/BTN3A2/INPP5D/KIF5B/CCL3/VAMP8/TYROBP/STXBP2/FCER1G	60
GO:0002768	BP	GO:0002768	immune response-regulating cell surface receptor signaling pathway	54/508	329/18614	8.98394845434008e-27	2.00431890016327e-23	1.44026878904842e-23	CD160/KLRD1/KLRC1/FCRL3/CD300A/HLA-DRB1/NCR3/KLRC2/HLA-A/TRGC1/TRDC/TRGC2/EZR/IGHM/CYBA/PTPRC/FCGR3A/FYN/SH2D1A/TNFAIP3/FGR/HLA-DPB1/NFKBIA/MYO1G/RAB29/PTPN22/PIK3AP1/TRAC/LGALS3/CD81/CMTM3/CD226/HLA-DQB1/PRKCH/MAPK1/GATA3/MAP3K1/PRKCB/CBLB/PRNP/BTN3A2/PAK2/INPP5D/CSK/ELF1/NINJ1/GBP1/SKAP1/BTN3A1/TYROBP/TRBC1/MNDA/FPR1/FCER1G	54
GO:0002764	BP	GO:0002764	immune response-regulating signaling pathway	62/508	450/18614	2.55237238769112e-26	3.79622853129259e-23	2.72790396242356e-23	CD160/KLRD1/KLRC1/FCRL3/CD300A/HLA-DRB1/NCR3/KLRC2/HLA-A/TRGC1/TRDC/TRGC2/EZR/IGHM/CYBA/IRF1/PTPRC/FCGR3A/FYN/SH2D1A/TNFAIP3/FGR/HLA-DPB1/NFKBIA/MYO1G/RAB29/PTPN22/PIK3AP1/TRAC/LGALS3/CD81/CMTM3/CD226/HLA-DQB1/PRKCH/MAPK1/GATA3/MAP3K1/MAPKAPK2/CASP1/PRKCB/PYCARD/CBLB/TNIP1/CTSS/PRNP/FLOT1/BTN3A2/PAK2/INPP5D/CSK/ELF1/NINJ1/BIRC3/GBP1/SKAP1/BTN3A1/TYROBP/TRBC1/MNDA/FPR1/FCER1G	62
GO:0002429	BP	GO:0002429	immune response-activating cell surface receptor signaling pathway	51/508	302/18614	6.37601531757362e-26	7.11244508675337e-23	5.11087964666559e-23	CD160/KLRD1/FCRL3/CD300A/HLA-DRB1/NCR3/KLRC2/HLA-A/TRGC1/TRDC/TRGC2/EZR/IGHM/CYBA/PTPRC/FYN/SH2D1A/TNFAIP3/FGR/HLA-DPB1/NFKBIA/MYO1G/RAB29/PTPN22/PIK3AP1/TRAC/LGALS3/CD81/CMTM3/CD226/HLA-DQB1/PRKCH/MAPK1/GATA3/PRKCB/CBLB/PRNP/BTN3A2/PAK2/INPP5D/CSK/ELF1/NINJ1/GBP1/SKAP1/BTN3A1/TYROBP/TRBC1/MNDA/FPR1/FCER1G	51
GO:0002757	BP	GO:0002757	immune response-activating signaling pathway	59/508	423/18614	2.35565650135547e-25	2.10218786180962e-22	1.51059572697448e-22	CD160/KLRD1/FCRL3/CD300A/HLA-DRB1/NCR3/KLRC2/HLA-A/TRGC1/TRDC/TRGC2/EZR/IGHM/CYBA/IRF1/PTPRC/FYN/SH2D1A/TNFAIP3/FGR/HLA-DPB1/NFKBIA/MYO1G/RAB29/PTPN22/PIK3AP1/TRAC/LGALS3/CD81/CMTM3/CD226/HLA-DQB1/PRKCH/MAPK1/GATA3/MAPKAPK2/CASP1/PRKCB/PYCARD/CBLB/TNIP1/CTSS/PRNP/FLOT1/BTN3A2/PAK2/INPP5D/CSK/ELF1/NINJ1/BIRC3/GBP1/SKAP1/BTN3A1/TYROBP/TRBC1/MNDA/FPR1/FCER1G	59
GO:0001909	BP	GO:0001909	leukocyte mediated cytotoxicity	36/508	139/18614	2.85156513729467e-25	2.1206139404348e-22	1.52383638740343e-22	SLAMF7/LAG3/GZMB/NKG7/KLRB1/CD160/KLRD1/KLRC1/XCL1/B2M/CX3CR1/PRF1/HLA-DRB1/NCR3/HLA-C/KLRC2/HLA-A/HLA-B/LYST/PTPRC/FCGR3A/CTSC/SH2D1A/RAB27A/SLAMF6/TGFB1/ITGAM/HLA-E/CD226/GZMM/CD2/TUBB4B/HLA-DRA/KIF5B/TYROBP/STXBP2	36
GO:0002253	BP	GO:0002253	activation of immune response	63/508	495/18614	8.23338001916347e-25	5.24819166364391e-22	3.77125947945443e-22	CD160/KLRD1/FCRL3/PYHIN1/CD300A/HLA-DRB1/NCR3/KLRC2/HLA-A/TRGC1/TRDC/TRGC2/EZR/IGHM/CYBA/IRF1/PTPRC/FYN/SH2D1A/TNFAIP3/FGR/HLA-DPB1/NFKBIA/MYO1G/RAB29/TBK1/PTPN22/PIK3AP1/TRAC/IFI16/LGALS3/CD81/CMTM3/CD226/HLA-DQB1/PRKCH/MAPK1/GATA3/MAPKAPK2/CASP1/PRKCB/PYCARD/CBLB/TNIP1/HSP90AA1/CTSS/PRNP/FLOT1/BTN3A2/PAK2/INPP5D/CSK/ELF1/NINJ1/BIRC3/GBP1/SKAP1/BTN3A1/TYROBP/TRBC1/MNDA/FPR1/FCER1G	63
GO:0001906	BP	GO:0001906	cell killing	41/508	197/18614	1.22907711591643e-24	6.85517761402387e-22	4.92601170405452e-22	SLAMF7/LAG3/GZMB/NKG7/IFNG/KLRB1/GNLY/CD160/KLRD1/KLRC1/XCL1/B2M/CX3CR1/PRF1/HLA-DRB1/NCR3/HLA-C/KLRC2/HLA-A/HLA-B/GAPDH/LYST/PTPRC/FCGR3A/CTSC/SH2D1A/RAB27A/SLAMF6/TGFB1/ITGAM/HLA-E/CD226/GZMM/CD2/TUBB4B/HLA-DRA/LYZ/KIF5B/TYROBP/STXBP2/S100A12	41
GO:0002449	BP	GO:0002449	lymphocyte mediated immunity	47/508	300/18614	1.60521337451897e-22	7.95829119678182e-20	5.71868998688278e-20	CD74/SLAMF7/TBX21/LAG3/IL2RB/GZMB/NKG7/KLRB1/CD160/KLRD1/KLRC1/XCL1/B2M/PRF1/HLA-DRB1/NCR3/HLA-C/KLRC2/HLA-A/HLA-B/HLA-DPA1/LYST/SLAMF1/PTPRC/FCGR3A/TNFRSF1B/CTSC/SH2D1A/RAB27A/HLA-DPB1/SLAMF6/TGFB1/MYO1G/HLA-E/CD81/CD226/HLA-DQB1/GZMM/GATA3/CD2/TUBB4B/HLA-DRA/ZBTB1/BTN3A2/INPP5D/KIF5B/FCER1G	47
GO:0007159	BP	GO:0007159	leukocyte cell-cell adhesion	54/508	415/18614	8.18390732482804e-22	3.65165944833827e-19	2.62401912751855e-19	CD74/TBX21/LAG3/IFNG/CD160/ANXA1/XCL1/ITGB1/B2M/CD300A/CX3CR1/TIGIT/HLA-DRB1/HLA-A/CCL5/ACTB/EZR/HLA-DPA1/ADAM8/SLAMF1/IRF1/PTPRC/IL2RG/FYN/ITGB2/ITGAL/HLA-DPB1/RUNX3/MSN/LGALS1/ITGA4/RHOA/PTPN22/SPN/HLA-E/LGALS3/CD81/HLA-DQB1/GATA3/XBP1/PYCARD/CBLB/RAC2/FERMT3/TNIP1/PRNP/HLA-DRA/ZBTB1/CSK/ITGB7/ROCK1/SKAP1/S100A9/S100A8	54
GO:0050900	BP	GO:0050900	leukocyte migration	52/508	393/18614	2.280010075436e-21	8.84770155397282e-19	6.35780483932181e-19	CD99/CD74/TBX21/DUSP1/ANXA1/XCL1/XCL2/ITGB1/CCR5/CD300A/CX3CR1/GPR183/CXCR3/CCL5/CCL4/LYST/ADAM8/SLAMF1/FYN/ITGB2/ITGAL/MSN/ITGA4/PPIB/MYO1G/RHOA/SPN/B4GALT1/PREX1/LGALS3/CD81/CKLF/CDC42/MAPK1/GATA3/PYCARD/CALR/PIK3R1/BSG/RAC1/RAC2/ITGB7/ROCK1/CXCR4/NINJ1/CXCL8/CCL3/S100A9/CSF3R/S100A8/S100A12/FCER1G	52
GO:0050851	BP	GO:0050851	antigen receptor-mediated signaling pathway	38/508	201/18614	2.37948047170941e-21	8.84770155397282e-19	6.35780483932181e-19	CD160/FCRL3/CD300A/HLA-DRB1/HLA-A/TRGC1/TRDC/TRGC2/EZR/IGHM/PTPRC/FYN/SH2D1A/HLA-DPB1/NFKBIA/RAB29/PTPN22/TRAC/LGALS3/CD81/CMTM3/CD226/HLA-DQB1/PRKCH/MAPK1/GATA3/PRKCB/CBLB/PRNP/BTN3A2/INPP5D/CSK/ELF1/GBP1/SKAP1/BTN3A1/TRBC1/MNDA	38
GO:0050867	BP	GO:0050867	positive regulation of cell activation	51/508	394/18614	1.51731876303849e-20	5.2079048620598e-18	3.74231008276537e-18	CD74/TBX21/IFNG/PLEK/CD160/ANXA1/XCL1/FCRL3/B2M/GPR183/HLA-DRB1/KLRC2/HLA-A/CCL5/ACTB/FLNA/HLA-DPA1/ADAM8/SLAMF1/PTPRC/FCGR3A/IL2RG/FYN/TOX/CTSC/ITGB2/FGR/HLA-DPB1/RUNX3/TGFB1/LGALS1/JUND/SH3KBP1/ITGAM/RHOA/PTPN22/HLA-E/CD81/CD226/HLA-DQB1/GATA3/XBP1/PYCARD/CD2/HLA-DRA/ZBTB1/INPP5D/CSK/CCL3/VAMP8/TYROBP	51
GO:0002697	BP	GO:0002697	regulation of immune effector process	50/508	384/18614	2.8449111182948e-20	9.06713814987959e-18	6.51548817016991e-18	CD74/TBX21/LAG3/IFNG/KLRB1/CD160/KLRD1/KLRC1/ANXA1/XCL1/FCRL3/B2M/CD300A/CX3CR1/ZNF683/HLA-DRB1/NCR3/HLA-C/KLRC2/HLA-A/HLA-B/SLAMF1/PTPRC/TNFRSF1B/SPON2/JUNB/ITGB2/CD84/FGR/SLAMF6/TGFB1/ITGAM/PTPN22/HLA-E/LITAF/LGALS3/CD81/CD226/CD244/GATA3/XBP1/MAPKAPK2/TMBIM6/PYCARD/RAC2/HLA-DRA/ZBTB1/VAMP8/TYROBP/STXBP2	50
GO:0002696	BP	GO:0002696	positive regulation of leukocyte activation	49/508	377/18614	7.50243687766677e-20	2.23172488987661e-17	1.60367878802617e-17	CD74/TBX21/IFNG/CD160/ANXA1/XCL1/FCRL3/B2M/GPR183/HLA-DRB1/KLRC2/HLA-A/CCL5/ACTB/HLA-DPA1/ADAM8/SLAMF1/PTPRC/FCGR3A/IL2RG/FYN/TOX/CTSC/ITGB2/FGR/HLA-DPB1/RUNX3/TGFB1/LGALS1/JUND/SH3KBP1/ITGAM/RHOA/PTPN22/HLA-E/CD81/CD226/HLA-DQB1/GATA3/XBP1/PYCARD/CD2/HLA-DRA/ZBTB1/INPP5D/CSK/CCL3/VAMP8/TYROBP	49
GO:0050852	BP	GO:0050852	T cell receptor signaling pathway	31/508	140/18614	9.61020326844528e-20	2.68004543648768e-17	1.92583415497923e-17	CD160/CD300A/HLA-DRB1/HLA-A/TRGC1/TRDC/TRGC2/EZR/PTPRC/FYN/SH2D1A/HLA-DPB1/RAB29/PTPN22/TRAC/LGALS3/CD81/CD226/HLA-DQB1/MAPK1/GATA3/CBLB/PRNP/BTN3A2/INPP5D/CSK/ELF1/GBP1/SKAP1/BTN3A1/TRBC1	31
GO:0002366	BP	GO:0002366	leukocyte activation involved in immune response	43/508	296/18614	2.14434253092948e-19	5.62826845471021e-17	4.04437606762304e-17	CD74/TBX21/NKG7/IFNG/ANXA1/LCP1/EOMES/CD300A/PTGDR/CX3CR1/GPR183/ZNF683/HLA-DRB1/KLRC2/SLAMF1/PTPRC/FCGR3A/JUNB/ITGB2/CD84/ITGAL/RAB27A/FGR/SLAMF6/TGFB1/LGALS1/ITGAM/SPN/LGALS3/CD81/CD244/GATA3/XBP1/ITM2A/PYCARD/RAC2/RORA/HLA-DRA/CCL3/VAMP8/TYROBP/STXBP2/FCER1G	43
GO:0002263	BP	GO:0002263	cell activation involved in immune response	43/508	300/18614	3.61456863495174e-19	8.96011402730814e-17	6.4385824924345e-17	CD74/TBX21/NKG7/IFNG/ANXA1/LCP1/EOMES/CD300A/PTGDR/CX3CR1/GPR183/ZNF683/HLA-DRB1/KLRC2/SLAMF1/PTPRC/FCGR3A/JUNB/ITGB2/CD84/ITGAL/RAB27A/FGR/SLAMF6/TGFB1/LGALS1/ITGAM/SPN/LGALS3/CD81/CD244/GATA3/XBP1/ITM2A/PYCARD/RAC2/RORA/HLA-DRA/CCL3/VAMP8/TYROBP/STXBP2/FCER1G	43
GO:0002699	BP	GO:0002699	positive regulation of immune effector process	40/508	267/18614	1.32724612879752e-18	3.11693275089187e-16	2.23977379962175e-16	CD74/TBX21/LAG3/IFNG/CD160/KLRD1/ANXA1/XCL1/B2M/CD300A/HLA-DRB1/NCR3/HLA-C/KLRC2/HLA-A/HLA-B/SLAMF1/PTPRC/SPON2/ITGB2/CD84/FGR/SLAMF6/TGFB1/ITGAM/PTPN22/HLA-E/CD81/CD226/CD244/GATA3/XBP1/MAPKAPK2/PYCARD/RAC2/HLA-DRA/ZBTB1/VAMP8/TYROBP/STXBP2	40
GO:0001819	BP	GO:0001819	positive regulation of cytokine production	54/508	489/18614	1.63114269867097e-18	3.63907936073494e-16	2.61497929481673e-16	CD74/TBX21/IFNG/CD160/ANXA1/XCL1/GBP5/PYHIN1/B2M/F2R/TIGIT/MBP/HLA-A/CYBA/HLA-DPA1/GAPDH/ADAM8/SLAMF1/IRF1/PTPRC/FCGR3A/SPON2/CD84/FGR/HLA-DPB1/SLAMF6/CASP8/TGFB1/CD58/TBK1/PTPN22/SPN/HLA-E/IFI16/CD81/CD226/CD244/GATA3/XBP1/MAPKAPK2/CASP1/PYCARD/PIK3R1/CD2/RORA/HMGB2/HSP90AA1/FLOT1/BTN3A2/CCL3/BTN3A1/TYROBP/MNDA/FCER1G	54
GO:0050863	BP	GO:0050863	regulation of T cell activation	47/508	377/18614	2.44811655626916e-18	5.20166479717762e-16	3.73782608039893e-16	CD74/PRDM1/TBX21/LAG3/IFNG/CD160/ANXA1/XCL1/B2M/CD300A/ZNF683/TIGIT/HLA-DRB1/HLA-A/CCL5/ACTB/HLA-DPA1/ADAM8/SLAMF1/IRF1/PTPRC/IL2RG/FYN/TOX/TNFRSF1B/JUNB/HLA-DPB1/RUNX3/LGALS1/RHOA/PTPN22/SPN/HLA-E/LGALS3/CD81/HLA-DQB1/GATA3/XBP1/PYCARD/CBLB/CD2/RAC2/PRNP/HLA-DRA/ZBTB1/PRELID1/CSK	47
GO:0042267	BP	GO:0042267	natural killer cell mediated cytotoxicity	23/508	76/18614	2.91103157760594e-18	5.9041013178535e-16	4.24258477769746e-16	SLAMF7/LAG3/GZMB/NKG7/KLRB1/CD160/KLRD1/KLRC1/NCR3/KLRC2/HLA-A/HLA-B/LYST/FCGR3A/SH2D1A/RAB27A/SLAMF6/TGFB1/HLA-E/CD226/CD2/TUBB4B/KIF5B	23
GO:0002228	BP	GO:0002228	natural killer cell mediated immunity	23/508	79/18614	7.69696557275948e-18	1.49321132111534e-15	1.07299574986844e-15	SLAMF7/LAG3/GZMB/NKG7/KLRB1/CD160/KLRD1/KLRC1/NCR3/KLRC2/HLA-A/HLA-B/LYST/FCGR3A/SH2D1A/RAB27A/SLAMF6/TGFB1/HLA-E/CD226/CD2/TUBB4B/KIF5B	23
GO:0031349	BP	GO:0031349	positive regulation of defense response	50/508	441/18614	1.0938558207409e-17	2.03366028006078e-15	1.46135299560385e-15	LAG3/NKG7/IFNG/CD160/OPTN/KLRD1/GBP5/FCRL3/PYHIN1/CD300A/NCR3/KLRC2/CCL5/CYBA/ADAM8/IRF1/FYN/CTSC/TNFAIP3/SLAMF6/LGALS1/NFKBIA/TRADD/TBK1/PTPN22/HLA-E/PIK3AP1/IFI16/CD81/CD226/MAPKAPK2/CASP1/PYCARD/HMGB2/TNIP1/HSP90AA1/CTSS/CASP4/FLOT1/PAK2/NINJ1/BIRC3/CCL3/VAMP8/TYROBP/ALOX5AP/S100A9/MNDA/S100A8/S100A12	50
GO:0046631	BP	GO:0046631	alpha-beta T cell activation	31/508	175/18614	8.62615032137367e-17	1.53959530935877e-14	1.10632647911176e-14	PRDM1/TBX21/NKG7/IFNG/CD160/ANXA1/XCL1/EOMES/CD300A/GPR183/ZNF683/HLA-DRB1/HLA-A/IRF1/PTPRC/IL2RG/TOX/JUNB/RUNX3/SLAMF6/RHOA/PTPN22/SPN/HLA-E/TRAC/CD81/GATA3/CBLB/RORA/HLA-DRA/TRBC1	31
GO:0045088	BP	GO:0045088	regulation of innate immune response	44/508	373/18614	2.51760468543524e-16	4.32059696400464e-14	3.10470602098613e-14	LAG3/KLRB1/CD160/KLRD1/KLRC1/LYAR/GBP5/FCRL3/PYHIN1/CD300A/NCR3/KLRC2/HLA-A/HLA-B/CCL5/CYBA/ADAM8/IRF1/FYN/TNFAIP3/FGR/SLAMF6/CASP8/TGFB1/NFKBIA/TBK1/PTPN22/HLA-E/PIK3AP1/IFI16/CD226/MAPKAPK2/CASP1/PYCARD/HMGB2/TNIP1/HSP90AA1/CTSS/FLOT1/PAK2/NINJ1/BIRC3/TYROBP/MNDA	44
GO:1903131	BP	GO:1903131	mononuclear cell differentiation	49/508	474/18614	9.97311062394448e-16	1.64814887422371e-13	1.18433118754522e-13	CD74/PRDM1/KLF6/TBX21/LAG3/IFNG/KLRC1/ANXA1/ITGB1/FCRL3/IKZF3/EOMES/B2M/GPR183/FOS/ZNF683/JUN/HLA-DRB1/HLA-B/ACTB/ZFP36L2/ADAM8/SLAMF1/IRF1/PTPRC/IL2RG/TOX/JUNB/RUNX3/SLAMF6/LGALS1/ITGA4/RHOA/PTPN22/SPN/PREX1/IFI16/GATA3/XBP1/ITM2A/PIK3R1/CD2/RORA/HLA-DRA/ZBTB1/INPP5D/PRELID1/ID2/FCER1G	49
GO:0002703	BP	GO:0002703	regulation of leukocyte mediated immunity	35/508	246/18614	1.03552146578136e-15	1.65017742154158e-13	1.18578886645489e-13	TBX21/LAG3/KLRB1/CD160/KLRD1/KLRC1/XCL1/B2M/CD300A/CX3CR1/HLA-DRB1/NCR3/HLA-C/KLRC2/HLA-A/HLA-B/SLAMF1/PTPRC/TNFRSF1B/ITGB2/CD84/FGR/SLAMF6/TGFB1/ITGAM/HLA-E/CD81/CD226/GATA3/RAC2/HLA-DRA/ZBTB1/VAMP8/TYROBP/STXBP2	35
GO:0002460	BP	GO:0002460	adaptive immune response based on somatic recombination of immune receptors built from immunoglobulin superfamily domains	39/508	311/18614	1.74322875768315e-15	2.56518189125879e-13	1.84329520412708e-13	CD74/TBX21/IL2RB/KLRD1/KLRC1/ANXA1/XCL1/B2M/PRF1/HLA-DRB1/HLA-C/HLA-A/HLA-B/HLA-DPA1/SLAMF1/PTPRC/FCGR3A/TNFRSF1B/CTSC/TNFAIP3/JUNB/RAB27A/HLA-DPB1/SLAMF6/TGFB1/MYO1G/SPN/HLA-E/CD81/CD226/HLA-DQB1/GZMM/GATA3/RORA/HLA-DRA/ZBTB1/BTN3A2/INPP5D/FCER1G	39
GO:0051251	BP	GO:0051251	positive regulation of lymphocyte activation	40/508	327/18614	1.76192091096064e-15	2.56518189125879e-13	1.84329520412708e-13	CD74/TBX21/IFNG/CD160/ANXA1/XCL1/FCRL3/B2M/GPR183/HLA-DRB1/KLRC2/HLA-A/CCL5/ACTB/HLA-DPA1/ADAM8/SLAMF1/PTPRC/FCGR3A/IL2RG/FYN/TOX/HLA-DPB1/RUNX3/TGFB1/LGALS1/SH3KBP1/RHOA/PTPN22/HLA-E/CD81/HLA-DQB1/GATA3/XBP1/PYCARD/HLA-DRA/ZBTB1/INPP5D/CSK/TYROBP	40
GO:0002831	BP	GO:0002831	regulation of response to biotic stimulus	48/508	463/18614	1.78217477877684e-15	2.56518189125879e-13	1.84329520412708e-13	LAG3/KLRB1/CD160/OPTN/KLRD1/KLRC1/LYAR/GBP5/FCRL3/PYHIN1/CD300A/HLA-DRB1/NCR3/KLRC2/HLA-A/HLA-B/APOBEC3G/CCL5/CYBA/ADAM8/IRF1/FYN/TNFAIP3/FGR/SLAMF6/CASP8/TGFB1/NFKBIA/TBK1/PTPN22/HLA-E/PIK3AP1/IFI16/CD226/MAPKAPK2/CASP1/PYCARD/HMGB2/TNIP1/HSP90AA1/CTSS/FLOT1/CARD16/PAK2/NINJ1/BIRC3/TYROBP/MNDA	48
GO:0045785	BP	GO:0045785	positive regulation of cell adhesion	49/508	482/18614	1.93851022498419e-15	2.70301019496233e-13	1.94233623200719e-13	CD74/IFNG/CD160/ANXA1/XCL1/B2M/HLA-DRB1/ADGRG1/HLA-A/CCL5/ACTB/FLNA/HLA-DPA1/S100A10/ADAM8/SLAMF1/PTPRC/ARPC2/IL2RG/FYN/ITGB2/HLA-DPB1/RUNX3/UTRN/MYADM/LGALS1/ITGA4/RHOA/PTPN22/HLA-E/PREX1/CD81/HLA-DQB1/CDC42/LIMS1/JAK1/GATA3/XBP1/PYCARD/CALR/ILK/P4HB/RAC1/HLA-DRA/FLOT1/ZBTB1/CSK/ROCK1/SKAP1	49
GO:0031341	BP	GO:0031341	regulation of cell killing	24/508	110/18614	2.03957870940789e-15	2.75775763678121e-13	1.9816767938936e-13	LAG3/IFNG/KLRB1/CD160/KLRD1/KLRC1/XCL1/B2M/CX3CR1/PRF1/HLA-DRB1/NCR3/HLA-C/KLRC2/HLA-A/HLA-B/PTPRC/SLAMF6/TGFB1/ITGAM/HLA-E/CD226/HLA-DRA/TYROBP	24
GO:0030101	BP	GO:0030101	natural killer cell activation	23/508	100/18614	2.31030128865811e-15	3.03193069117426e-13	2.17869279419585e-13	SLAMF7/PRDM1/IL2RB/NKG7/KLRD1/KLRC1/ZNF683/NCR3/KLRC2/SLAMF1/PTPRC/FCGR3A/TOX/RAB27A/FGR/CASP8/PTPN22/HLA-E/CD244/GATA3/CD2/ZBTB1/TYROBP	23
GO:0022407	BP	GO:0022407	regulation of cell-cell adhesion	49/508	491/18614	4.0214358231956e-15	5.03922998952519e-13	3.62110324567547e-13	CD74/TBX21/LAG3/IFNG/CD160/ANXA1/XCL1/B2M/CD300A/TIGIT/HLA-DRB1/MBP/HLA-A/CCL5/ACTB/HLA-DPA1/ADAM8/SLAMF1/IRF1/PTPRC/IL2RG/FYN/ITGB2/HLA-DPB1/RUNX3/TGFB1/MYADM/LGALS1/ITGA4/RHOA/PTPN22/SPN/HLA-E/LGALS3/CD81/HLA-DQB1/JAK1/GATA3/XBP1/PYCARD/CBLB/FERMT3/PRNP/HLA-DRA/FLOT1/ZBTB1/CSK/FXYD5/SKAP1	49
GO:0034612	BP	GO:0034612	response to tumor necrosis factor	35/508	257/18614	4.0657167105089e-15	5.03922998952519e-13	3.62110324567547e-13	ACTN4/XCL1/XCL2/FOS/MBP/TMSB4X/CCL5/CCL4/CYBA/ZFP36L2/ZFP36/TNFRSF1B/FAS/TNFAIP3/CASP8/CD58/NFKBIA/TRADD/LIMS1/GSTP1/MAPK1/GATA3/TUBA1A/CASP1/PYCARD/ILK/GBP2/RORA/CASP4/CARD16/TANK/BIRC3/CXCL8/GBP1/CCL3	35
GO:0030098	BP	GO:0030098	lymphocyte differentiation	45/508	422/18614	5.04859565702725e-15	6.08833346531232e-13	4.37497080264722e-13	CD74/PRDM1/KLF6/TBX21/LAG3/IFNG/KLRC1/ANXA1/ITGB1/FCRL3/IKZF3/EOMES/B2M/GPR183/ZNF683/HLA-DRB1/ACTB/ZFP36L2/ADAM8/SLAMF1/IRF1/PTPRC/IL2RG/TOX/JUNB/RUNX3/SLAMF6/LGALS1/ITGA4/RHOA/PTPN22/SPN/PREX1/GATA3/XBP1/ITM2A/PIK3R1/CD2/RORA/HLA-DRA/ZBTB1/INPP5D/PRELID1/ID2/FCER1G	45
GO:0031343	BP	GO:0031343	positive regulation of cell killing	20/508	74/18614	5.45737516022559e-15	6.40810735919121e-13	4.60475477508232e-13	LAG3/IFNG/CD160/KLRD1/XCL1/B2M/PRF1/HLA-DRB1/NCR3/HLA-C/KLRC2/HLA-A/HLA-B/PTPRC/SLAMF6/ITGAM/HLA-E/CD226/HLA-DRA/TYROBP	20
GO:0007015	BP	GO:0007015	actin filament organization	46/508	442/18614	6.16821081364364e-15	7.05706580781485e-13	5.07108505758665e-13	PFN1/PLEK/LCP1/MYO1F/RHOC/TMSB4X/EZR/FLNA/S100A10/ARPC2/CFL1/ARPC5L/ARHGAP25/IQGAP2/TPM3/MYADM/SH3KBP1/MYO1G/WIPF1/RHOA/GPR65/HSP90B1/ARF6/PREX1/ACTR2/TPM4/ARF1/CDC42/ARPC4/ARPC3/MTPN/PYCARD/RHOG/PIK3R1/DIAPH1/RAC1/RAC2/PSTPIP1/PAK2/CAPZA1/DSTN/ROCK1/VASP/COTL1/ACTR3/RHOF	46
GO:0007249	BP	GO:0007249	I-kappaB kinase/NF-kappaB signaling	37/508	293/18614	7.55990050918538e-15	8.43306901799629e-13	6.05985709236281e-13	CD74/OPTN/RHOC/CX3CR1/CXXC5/F2R/HLA-DRB1/S100A4/FLNA/GAPDH/CFLAR/FYN/TNFAIP3/CASP8/LGALS1/NFKBIA/RHOA/TRADD/TBK1/AKAP13/LITAF/GSTP1/REL/CASP1/PRKCB/PYCARD/RORA/TNIP1/CARD16/TANK/TNFSF10/TERF2IP/ROCK1/BIRC3/SHISA5/MIB2/S100A12	37
GO:0001910	BP	GO:0001910	regulation of leukocyte mediated cytotoxicity	22/508	95/18614	8.08740422033042e-15	8.80146283685715e-13	6.32457849939062e-13	LAG3/KLRB1/CD160/KLRD1/KLRC1/XCL1/B2M/CX3CR1/HLA-DRB1/NCR3/HLA-C/KLRC2/HLA-A/HLA-B/PTPRC/SLAMF6/TGFB1/ITGAM/HLA-E/CD226/HLA-DRA/TYROBP	22
GO:0071356	BP	GO:0071356	cellular response to tumor necrosis factor	33/508	235/18614	1.0275331637894e-14	1.06652434657622e-12	7.66385892488894e-13	ACTN4/XCL1/XCL2/FOS/TMSB4X/CCL5/CCL4/CYBA/ZFP36L2/ZFP36/TNFRSF1B/FAS/TNFAIP3/CASP8/CD58/NFKBIA/TRADD/LIMS1/GSTP1/MAPK1/GATA3/CASP1/PYCARD/ILK/GBP2/RORA/CASP4/CARD16/TANK/BIRC3/CXCL8/GBP1/CCL3	33
GO:1903037	BP	GO:1903037	regulation of leukocyte cell-cell adhesion	42/508	378/18614	1.02780248549479e-14	1.06652434657622e-12	7.66385892488894e-13	CD74/TBX21/LAG3/IFNG/CD160/ANXA1/XCL1/B2M/CD300A/TIGIT/HLA-DRB1/HLA-A/CCL5/ACTB/HLA-DPA1/ADAM8/SLAMF1/IRF1/PTPRC/IL2RG/FYN/ITGB2/HLA-DPB1/RUNX3/LGALS1/ITGA4/RHOA/PTPN22/SPN/HLA-E/LGALS3/CD81/HLA-DQB1/GATA3/XBP1/PYCARD/CBLB/PRNP/HLA-DRA/ZBTB1/CSK/SKAP1	42
GO:0002683	BP	GO:0002683	negative regulation of immune system process	48/508	487/18614	1.25844695610681e-14	1.27617961776104e-12	9.17040533086444e-13	CD74/TBX21/CST7/LAG3/CD160/DUSP1/KLRD1/KLRC1/ANXA1/XCL1/LYAR/FCRL3/CD300A/CX3CR1/TIGIT/HLA-DRB1/HLA-A/HLA-B/EZR/SLAMF1/IRF1/PTPRC/FYN/SH2D1A/TNFAIP3/CD84/FGR/RUNX3/TGFB1/TSC22D3/PTPN22/SPN/HLA-E/IFI16/LGALS3/TMBIM6/PIK3R1/CBLB/SELENOS/PRNP/INPP5D/ELF1/GBP1/CCL3/ID2/TYROBP/LST1/MNDA	48
GO:0043122	BP	GO:0043122	regulation of I-kappaB kinase/NF-kappaB signaling	34/508	258/18614	2.7223470963372e-14	2.69935838752368e-12	1.9397121065364e-12	CD74/OPTN/RHOC/CXXC5/F2R/HLA-DRB1/S100A4/FLNA/GAPDH/CFLAR/FYN/TNFAIP3/CASP8/LGALS1/RHOA/TRADD/TBK1/AKAP13/LITAF/GSTP1/REL/CASP1/PRKCB/PYCARD/RORA/TNIP1/CARD16/TANK/TNFSF10/TERF2IP/BIRC3/SHISA5/MIB2/S100A12	34
GO:0071674	BP	GO:0071674	mononuclear cell migration	30/508	202/18614	3.77958448428659e-14	3.666196949758e-12	2.63446552382997e-12	CD99/TBX21/DUSP1/ANXA1/XCL1/XCL2/CCR5/CX3CR1/GPR183/CCL5/CCL4/ADAM8/SLAMF1/ITGAL/MSN/ITGA4/MYO1G/RHOA/SPN/LGALS3/CKLF/CDC42/MAPK1/GATA3/PYCARD/CALR/ITGB7/CXCR4/CCL3/S100A12	30
GO:0034341	BP	GO:0034341	response to type II interferon	25/508	139/18614	6.030758684533e-14	5.72537132986941e-12	4.11415250909015e-12	CD74/IFNG/XCL1/XCL2/GBP5/CCL5/CCL4/HLA-DPA1/GAPDH/IRF1/CD58/IFITM2/ACTR2/CDC42/JAK1/GBP4/CASP1/GBP2/ACTR3/STX8/GBP1/KIF5B/CCL3/STXBP2/IFITM3	25
GO:0070661	BP	GO:0070661	leukocyte proliferation	39/508	348/18614	7.24903832109675e-14	6.73858520598619e-12	4.84223042238173e-12	CD74/ANXA1/XCL1/FCRL3/IKZF3/CD300A/GPR183/HLA-DRB1/HLA-A/CCL5/HLA-DPA1/SLAMF1/IRF1/PTPRC/FCGR3A/FYN/TNFRSF1B/TNFAIP3/JUNB/HLA-DPB1/SH2D2A/MSN/TBK1/PTPN22/SPN/HLA-E/LGALS3/CD81/GSTP1/MAPK1/PYCARD/CBLB/RAC2/PRNP/INPP5D/BTN3A1/TYROBP/LST1/MNDA	39
GO:0050854	BP	GO:0050854	regulation of antigen receptor-mediated signaling pathway	18/508	65/18614	7.96642021344972e-14	7.25431979436993e-12	5.21282835019718e-12	CD160/FCRL3/CD300A/EZR/PTPRC/SH2D1A/RAB29/PTPN22/LGALS3/CD81/CMTM3/CD226/PRKCH/PRKCB/CBLB/PRNP/ELF1/GBP1	18
GO:0030217	BP	GO:0030217	T cell differentiation	36/508	300/18614	8.58398624063628e-14	7.51014639327825e-12	5.39666090587784e-12	CD74/PRDM1/TBX21/LAG3/IFNG/KLRC1/ANXA1/IKZF3/EOMES/B2M/GPR183/ZNF683/HLA-DRB1/ACTB/ZFP36L2/ADAM8/IRF1/PTPRC/IL2RG/TOX/JUNB/RUNX3/SLAMF6/RHOA/PTPN22/SPN/PREX1/GATA3/XBP1/PIK3R1/CD2/RORA/HLA-DRA/ZBTB1/PRELID1/FCER1G	36
GO:0045089	BP	GO:0045089	positive regulation of innate immune response	36/508	300/18614	8.58398624063628e-14	7.51014639327825e-12	5.39666090587784e-12	LAG3/CD160/KLRD1/GBP5/FCRL3/PYHIN1/CD300A/NCR3/KLRC2/CCL5/CYBA/ADAM8/IRF1/FYN/TNFAIP3/SLAMF6/NFKBIA/TBK1/PTPN22/HLA-E/PIK3AP1/IFI16/CD226/MAPKAPK2/CASP1/PYCARD/HMGB2/TNIP1/HSP90AA1/CTSS/FLOT1/PAK2/NINJ1/BIRC3/TYROBP/MNDA	36
GO:0097530	BP	GO:0097530	granulocyte migration	26/508	156/18614	1.22946160173712e-13	1.05497262825982e-11	7.58085028115643e-12	CD99/CD74/ANXA1/XCL1/XCL2/CD300A/CCL5/CCL4/ADAM8/SLAMF1/ITGB2/PPIB/PREX1/LGALS3/CKLF/MAPK1/BSG/RAC1/RAC2/CXCL8/CCL3/S100A9/CSF3R/S100A8/S100A12/FCER1G	26
GO:0030595	BP	GO:0030595	leukocyte chemotaxis	32/508	241/18614	1.29038444959118e-13	1.08635762529733e-11	7.80637742493490e-12	CD74/DUSP1/ANXA1/XCL1/XCL2/CCR5/CX3CR1/GPR183/CCL5/CCL4/LYST/ADAM8/SLAMF1/ITGB2/PPIB/PREX1/LGALS3/CKLF/MAPK1/CALR/BSG/RAC1/RAC2/CXCR4/NINJ1/CXCL8/CCL3/S100A9/CSF3R/S100A8/S100A12/FCER1G	32
GO:0001912	BP	GO:0001912	positive regulation of leukocyte mediated cytotoxicity	18/508	67/18614	1.42400909663023e-13	1.1766534424378e-11	8.45522750162903e-12	LAG3/CD160/KLRD1/XCL1/B2M/HLA-DRB1/NCR3/HLA-C/KLRC2/HLA-A/HLA-B/PTPRC/SLAMF6/ITGAM/HLA-E/CD226/HLA-DRA/TYROBP	18
GO:0002833	BP	GO:0002833	positive regulation of response to biotic stimulus	37/508	327/18614	2.40945657545682e-13	1.95472640721606e-11	1.4046324839888e-11	LAG3/CD160/KLRD1/GBP5/FCRL3/PYHIN1/CD300A/HLA-DRB1/NCR3/KLRC2/CCL5/CYBA/ADAM8/IRF1/FYN/TNFAIP3/SLAMF6/NFKBIA/TBK1/PTPN22/HLA-E/PIK3AP1/IFI16/CD226/MAPKAPK2/CASP1/PYCARD/HMGB2/TNIP1/HSP90AA1/CTSS/FLOT1/PAK2/NINJ1/BIRC3/TYROBP/MNDA	37
GO:1903706	BP	GO:1903706	regulation of hemopoiesis	42/508	415/18614	2.54878546828474e-13	2.03083584990831e-11	1.45932340909687e-11	CD74/PRDM1/TBX21/LAG3/IFNG/ANXA1/FCRL3/IKZF3/B2M/FOS/ZNF683/HLA-DRB1/HLA-B/ACTB/ZFP36L2/ADAM8/IRF1/ZFP36/PTPRC/IL2RG/TOX/JUNB/RUNX3/CASP8/TGFB1/GPR171/NFKBIA/RHOA/GATA3/XBP1/PIK3R1/CD2/HMGB2/HLA-DRA/ZBTB1/INPP5D/PRELID1/EVI2B/CCL3/ID2/TYROBP/CSF3R	42
GO:0002705	BP	GO:0002705	positive regulation of leukocyte mediated immunity	25/508	148/18614	2.67302916783446e-13	2.09246599068024e-11	1.50360975904409e-11	TBX21/LAG3/CD160/KLRD1/XCL1/B2M/HLA-DRB1/NCR3/HLA-C/KLRC2/HLA-A/HLA-B/SLAMF1/PTPRC/ITGB2/SLAMF6/TGFB1/ITGAM/HLA-E/CD81/CD226/GATA3/HLA-DRA/ZBTB1/TYROBP	25
GO:0060326	BP	GO:0060326	cell chemotaxis	36/508	312/18614	2.8407423237342e-13	2.18541245663827e-11	1.57039947696812e-11	CD74/DUSP1/ANXA1/XCL1/XCL2/CCR5/CX3CR1/GPR183/TMSB4X/CCL5/CCL4/LYST/ADAM8/SLAMF1/ITGB2/PPIB/PREX1/LGALS3/CKLF/MAPK1/CALR/RHOG/BSG/RAC1/RAC2/HMGB2/BIN2/CXCR4/NINJ1/CXCL8/CCL3/S100A9/CSF3R/S100A8/S100A12/FCER1G	36
GO:0002456	BP	GO:0002456	T cell mediated immunity	23/508	125/18614	3.73658179171667e-13	2.8258691448542e-11	2.03062054193915e-11	TBX21/KLRD1/KLRC1/XCL1/B2M/PRF1/HLA-DRB1/HLA-C/HLA-A/HLA-B/SLAMF1/PTPRC/TNFRSF1B/CTSC/RAB27A/MYO1G/HLA-E/CD81/GZMM/GATA3/HLA-DRA/ZBTB1/BTN3A2	23
GO:0048002	BP	GO:0048002	antigen processing and presentation of peptide antigen	18/508	71/18614	4.271180954051e-13	3.17633490282926e-11	2.2824591554455e-11	CD74/B2M/HLA-DRB1/HLA-C/HLA-A/HLA-B/HLA-DPA1/PDIA3/HLA-DPB1/HLA-E/HLA-DQB1/TAPBP/TAP1/PYCARD/CALR/CTSS/HLA-DRA/FCER1G	18
GO:0019882	BP	GO:0019882	antigen processing and presentation	22/508	114/18614	4.42375264171067e-13	3.18367488505048e-11	2.28773353932949e-11	CD74/B2M/HLA-DRB1/HLA-C/HLA-A/HLA-B/HLA-DPA1/PDIA3/RAB27A/HLA-DPB1/PSME1/HLA-E/HLA-DQB1/TAPBP/RAB8B/TAP1/PYCARD/CALR/CTSS/HLA-DRA/PSMB8/FCER1G	22
GO:0046634	BP	GO:0046634	regulation of alpha-beta T cell activation	22/508	114/18614	4.42375264171067e-13	3.18367488505048e-11	2.28773353932949e-11	PRDM1/TBX21/IFNG/CD160/ANXA1/XCL1/CD300A/ZNF683/HLA-DRB1/HLA-A/IRF1/PTPRC/IL2RG/JUNB/RUNX3/RHOA/PTPN22/HLA-E/CD81/GATA3/CBLB/HLA-DRA	22
GO:0070663	BP	GO:0070663	regulation of leukocyte proliferation	33/508	268/18614	4.61878726220518e-13	3.2712744069777e-11	2.35068103603625e-11	CD74/ANXA1/XCL1/FCRL3/IKZF3/CD300A/GPR183/HLA-DRB1/HLA-A/CCL5/HLA-DPA1/SLAMF1/IRF1/PTPRC/FCGR3A/TNFRSF1B/TNFAIP3/HLA-DPB1/PTPN22/SPN/HLA-E/LGALS3/CD81/GSTP1/MAPK1/PYCARD/CBLB/RAC2/PRNP/INPP5D/TYROBP/LST1/MNDA	33
GO:0002285	BP	GO:0002285	lymphocyte activation involved in immune response	29/508	208/18614	5.2895018105744e-13	3.68777454355984e-11	2.64997080838974e-11	CD74/TBX21/NKG7/IFNG/ANXA1/LCP1/EOMES/GPR183/ZNF683/HLA-DRB1/KLRC2/PTPRC/FCGR3A/JUNB/ITGAL/RAB27A/SLAMF6/TGFB1/LGALS1/SPN/LGALS3/CD81/CD244/GATA3/XBP1/ITM2A/RORA/HLA-DRA/FCER1G	29
GO:1902105	BP	GO:1902105	regulation of leukocyte differentiation	36/508	319/18614	5.55162230036269e-13	3.81097518526436e-11	2.73850065213032e-11	CD74/PRDM1/TBX21/LAG3/IFNG/ANXA1/FCRL3/IKZF3/FOS/ZNF683/HLA-DRB1/HLA-B/ACTB/ZFP36L2/ADAM8/IRF1/PTPRC/IL2RG/TOX/JUNB/RUNX3/CASP8/TGFB1/RHOA/GATA3/XBP1/PIK3R1/CD2/HLA-DRA/ZBTB1/INPP5D/PRELID1/EVI2B/CCL3/ID2/TYROBP	36
GO:0071346	BP	GO:0071346	cellular response to type II interferon	22/508	116/18614	6.41721435420103e-13	4.33842582552197e-11	3.11751753156241e-11	IFNG/XCL1/XCL2/GBP5/CCL5/CCL4/HLA-DPA1/GAPDH/IRF1/CD58/ACTR2/CDC42/JAK1/GBP4/CASP1/GBP2/ACTR3/STX8/GBP1/KIF5B/CCL3/STXBP2	22
GO:0002274	BP	GO:0002274	myeloid leukocyte activation	31/508	240/18614	6.64385524445304e-13	4.42460926876858e-11	3.17944745869662e-11	CD74/CST7/IFNG/ANXA1/CD300A/PTGDR/CX3CR1/JUN/CCL5/SLAMF1/PTPRC/FCGR3A/CTSC/ITGB2/CD84/FGR/JUND/ITGAM/PREX1/CD226/PYCARD/CD2/RAC2/RORA/CXCL8/CCL3/VAMP8/TYROBP/STXBP2/S100A12/FCER1G	31
GO:0097529	BP	GO:0097529	myeloid leukocyte migration	31/508	241/18614	7.43412950464695e-13	4.8781008602551e-11	3.50531864878554e-11	CD99/CD74/DUSP1/ANXA1/XCL1/XCL2/CD300A/CX3CR1/CCL5/CCL4/ADAM8/SLAMF1/ITGB2/PPIB/B4GALT1/PREX1/LGALS3/CD81/CKLF/MAPK1/PIK3R1/BSG/RAC1/RAC2/CXCL8/CCL3/S100A9/CSF3R/S100A8/S100A12/FCER1G	31
GO:1903039	BP	GO:1903039	positive regulation of leukocyte cell-cell adhesion	33/508	273/18614	7.79120472686335e-13	5.0383123900383e-11	3.62044387460347e-11	CD74/IFNG/CD160/ANXA1/XCL1/B2M/HLA-DRB1/HLA-A/CCL5/ACTB/HLA-DPA1/ADAM8/SLAMF1/PTPRC/IL2RG/FYN/ITGB2/HLA-DPB1/RUNX3/LGALS1/ITGA4/RHOA/PTPN22/HLA-E/CD81/HLA-DQB1/GATA3/XBP1/PYCARD/HLA-DRA/ZBTB1/CSK/SKAP1	33
GO:0071621	BP	GO:0071621	granulocyte chemotaxis	23/508	131/18614	1.04834274325061e-12	6.68243617197747e-11	4.80188270066371e-11	CD74/ANXA1/XCL1/XCL2/CCL5/CCL4/SLAMF1/ITGB2/PPIB/PREX1/LGALS3/CKLF/MAPK1/BSG/RAC1/RAC2/CXCL8/CCL3/S100A9/CSF3R/S100A8/S100A12/FCER1G	23
GO:0032943	BP	GO:0032943	mononuclear cell proliferation	35/508	313/18614	1.54030499165212e-12	9.68005756725602e-11	6.9559214300554e-11	CD74/ANXA1/XCL1/FCRL3/IKZF3/CD300A/GPR183/HLA-DRB1/HLA-A/CCL5/HLA-DPA1/SLAMF1/IRF1/PTPRC/FCGR3A/FYN/TNFRSF1B/HLA-DPB1/SH2D2A/MSN/TBK1/PTPN22/SPN/HLA-E/LGALS3/CD81/PYCARD/CBLB/RAC2/PRNP/INPP5D/BTN3A1/TYROBP/LST1/MNDA	35
GO:0043123	BP	GO:0043123	positive regulation of I-kappaB kinase/NF-kappaB signaling	27/508	192/18614	2.76133618267865e-12	1.71126139543224e-10	1.2296827503566e-10	CD74/RHOC/CXXC5/F2R/HLA-DRB1/S100A4/FLNA/GAPDH/CFLAR/FYN/CASP8/LGALS1/RHOA/TRADD/TBK1/AKAP13/LITAF/REL/CASP1/PRKCB/CARD16/TNFSF10/TERF2IP/BIRC3/SHISA5/MIB2/S100A12	27
GO:0022409	BP	GO:0022409	positive regulation of cell-cell adhesion	35/508	321/18614	3.20374016129151e-12	1.95823131502503e-10	1.40715104993424e-10	CD74/IFNG/CD160/ANXA1/XCL1/B2M/HLA-DRB1/HLA-A/CCL5/ACTB/HLA-DPA1/ADAM8/SLAMF1/PTPRC/IL2RG/FYN/ITGB2/HLA-DPB1/RUNX3/LGALS1/ITGA4/RHOA/PTPN22/HLA-E/CD81/HLA-DQB1/JAK1/GATA3/XBP1/PYCARD/HLA-DRA/FLOT1/ZBTB1/CSK/SKAP1	35
GO:0050670	BP	GO:0050670	regulation of lymphocyte proliferation	30/508	239/18614	3.3224267063914e-12	2.00333350863762e-10	1.43956070379348e-10	CD74/ANXA1/XCL1/FCRL3/IKZF3/CD300A/GPR183/HLA-DRB1/HLA-A/CCL5/HLA-DPA1/SLAMF1/IRF1/PTPRC/FCGR3A/TNFRSF1B/HLA-DPB1/PTPN22/SPN/HLA-E/LGALS3/CD81/PYCARD/CBLB/RAC2/PRNP/INPP5D/TYROBP/LST1/MNDA	30
GO:0002708	BP	GO:0002708	positive regulation of lymphocyte mediated immunity	22/508	126/18614	3.67734539919456e-12	2.18777535616081e-10	1.57209741557146e-10	TBX21/LAG3/CD160/KLRD1/XCL1/B2M/HLA-DRB1/NCR3/HLA-C/KLRC2/HLA-A/HLA-B/SLAMF1/PTPRC/SLAMF6/TGFB1/HLA-E/CD81/CD226/GATA3/HLA-DRA/ZBTB1	22
GO:0046651	BP	GO:0046651	lymphocyte proliferation	34/508	306/18614	3.88008645796404e-12	2.27801918097836e-10	1.63694506245962e-10	CD74/ANXA1/XCL1/FCRL3/IKZF3/CD300A/GPR183/HLA-DRB1/HLA-A/CCL5/HLA-DPA1/SLAMF1/IRF1/PTPRC/FCGR3A/FYN/TNFRSF1B/HLA-DPB1/SH2D2A/MSN/PTPN22/SPN/HLA-E/LGALS3/CD81/PYCARD/CBLB/RAC2/PRNP/INPP5D/BTN3A1/TYROBP/LST1/MNDA	34
GO:0050727	BP	GO:0050727	regulation of inflammatory response	40/508	414/18614	4.24429234402002e-12	2.45948473233991e-10	1.76734305945112e-10	CST7/NKG7/IFNG/ANXA1/XCL1/HLA-DRB1/TMSB4X/CCL5/ADAM8/ZFP36/PTPRC/FYN/TNFRSF1B/CTSC/TNFAIP3/FGR/LGALS1/NFKBIA/TRADD/HLA-E/PIK3AP1/CD81/GSTP1/GATA3/CASP1/PYCARD/SELENOS/RORA/TNIP1/CASP4/CARD16/NINJ1/BIRC3/CCL3/IER3/VAMP8/ALOX5AP/S100A9/S100A8/S100A12	40
GO:0032944	BP	GO:0032944	regulation of mononuclear cell proliferation	30/508	243/18614	5.10401996328982e-12	2.86188180089752e-10	2.05649861179406e-10	CD74/ANXA1/XCL1/FCRL3/IKZF3/CD300A/GPR183/HLA-DRB1/HLA-A/CCL5/HLA-DPA1/SLAMF1/IRF1/PTPRC/FCGR3A/TNFRSF1B/HLA-DPB1/PTPN22/SPN/HLA-E/LGALS3/CD81/PYCARD/CBLB/RAC2/PRNP/INPP5D/TYROBP/LST1/MNDA	30
GO:1990266	BP	GO:1990266	neutrophil migration	22/508	128/18614	5.10582625768944e-12	2.86188180089752e-10	2.05649861179406e-10	CD99/CD74/XCL1/XCL2/CCL5/CCL4/ADAM8/ITGB2/PPIB/PREX1/LGALS3/CKLF/BSG/RAC1/RAC2/CXCL8/CCL3/S100A9/CSF3R/S100A8/S100A12/FCER1G	22
GO:0045619	BP	GO:0045619	regulation of lymphocyte differentiation	28/508	212/18614	5.13111932030035e-12	2.86188180089752e-10	2.05649861179406e-10	CD74/PRDM1/TBX21/LAG3/IFNG/ANXA1/FCRL3/IKZF3/ZNF683/HLA-DRB1/ACTB/ZFP36L2/ADAM8/IRF1/PTPRC/IL2RG/TOX/JUNB/RUNX3/RHOA/GATA3/XBP1/CD2/HLA-DRA/ZBTB1/INPP5D/PRELID1/ID2	28
GO:0050870	BP	GO:0050870	positive regulation of T cell activation	30/508	249/18614	9.55249764128623e-12	5.23425685849825e-10	3.76124617022946e-10	CD74/IFNG/CD160/ANXA1/XCL1/B2M/HLA-DRB1/HLA-A/CCL5/ACTB/HLA-DPA1/ADAM8/SLAMF1/PTPRC/IL2RG/FYN/HLA-DPB1/RUNX3/LGALS1/RHOA/PTPN22/HLA-E/CD81/HLA-DQB1/GATA3/XBP1/PYCARD/HLA-DRA/ZBTB1/CSK	30
GO:0030593	BP	GO:0030593	neutrophil chemotaxis	20/508	107/18614	9.61920803220207e-12	5.23425685849825e-10	3.76124617022946e-10	CD74/XCL1/XCL2/CCL5/CCL4/ITGB2/PPIB/PREX1/LGALS3/CKLF/BSG/RAC1/RAC2/CXCL8/CCL3/S100A9/CSF3R/S100A8/S100A12/FCER1G	20
GO:1905475	BP	GO:1905475	regulation of protein localization to membrane	25/508	175/18614	1.26143474856899e-11	6.78135162423474e-10	4.87296162858738e-10	ATP2B4/GZMB/IFNG/STOM/ITGB1/ACTB/EZR/FYN/ITGB2/TGFB1/ITGAM/ARF6/LGALS3/CD81/ABI3/PRKCH/RHOG/PIK3R1/PRNP/RAP1A/CSK/STX8/GBP1/KIF5B/VAMP8	25
GO:0001913	BP	GO:0001913	T cell mediated cytotoxicity	15/508	59/18614	3.73942181376987e-11	1.98634525393347e-09	1.4273532386896e-09	KLRD1/KLRC1/XCL1/B2M/PRF1/HLA-DRB1/HLA-C/HLA-A/HLA-B/PTPRC/CTSC/RAB27A/HLA-E/GZMM/HLA-DRA	15
GO:0002706	BP	GO:0002706	regulation of lymphocyte mediated immunity	25/508	184/18614	3.85892205915987e-11	2.02570708564369e-09	1.45563796807442e-09	TBX21/LAG3/KLRB1/CD160/KLRD1/KLRC1/XCL1/B2M/HLA-DRB1/NCR3/HLA-C/KLRC2/HLA-A/HLA-B/SLAMF1/PTPRC/TNFRSF1B/SLAMF6/TGFB1/HLA-E/CD81/CD226/GATA3/HLA-DRA/ZBTB1	25
GO:0072659	BP	GO:0072659	protein localization to plasma membrane	31/508	285/18614	6.10485342673053e-11	3.16742511512461e-09	2.27605673657542e-09	ATP2B4/IFNG/OPTN/ITGB1/ACTB/EZR/FLNA/S100A10/MACF1/TGFB1/ARF6/LGALS3/CD81/ABI3/PRKCH/ARL6IP5/RAB8B/RHOG/PIK3R1/BSG/PRNP/RAP1A/FLOT1/ATP1B3/CSK/ROCK1/STX8/GBP1/KIF5B/SKAP1/VAMP8	31
GO:0006909	BP	GO:0006909	phagocytosis	28/508	236/18614	6.85831486832778e-11	3.51744838419294e-09	2.52757738523006e-09	IL2RB/IFNG/ANXA1/LYAR/ITGB1/CD300A/CYBA/LYST/SLAMF1/PTPRC/IL2RG/FYN/SPON2/ITGB2/ITGAL/RAB27A/FGR/ARHGAP25/ITGAM/MYO1G/CDC42/PYCARD/CALR/RAC1/BIN2/CSK/TYROBP/FCER1G	28
GO:0002819	BP	GO:0002819	regulation of adaptive immune response	26/508	205/18614	7.49218135057523e-11	3.7988764984394e-09	2.7298067456761e-09	TBX21/CD160/KLRD1/KLRC1/ANXA1/XCL1/B2M/HLA-DRB1/HLA-C/HLA-A/HLA-B/SLAMF1/IRF1/PTPRC/TNFRSF1B/TNFAIP3/JUNB/TGFB1/HLA-E/CD81/CD226/GATA3/PYCARD/HLA-DRA/ZBTB1/SKAP1	26
GO:0050856	BP	GO:0050856	regulation of T cell receptor signaling pathway	13/508	44/18614	9.58870963464745e-11	4.80728341458392e-09	3.45443046092681e-09	CD160/CD300A/EZR/SH2D1A/RAB29/PTPN22/LGALS3/CD81/CD226/CBLB/PRNP/ELF1/GBP1	13
GO:0002685	BP	GO:0002685	regulation of leukocyte migration	27/508	227/18614	1.42418049359843e-10	7.0607704027069e-09	5.07374711520565e-09	CD99/CD74/DUSP1/ANXA1/XCL1/XCL2/CD300A/CX3CR1/CXCR3/CCL5/CCL4/ADAM8/SLAMF1/MSN/ITGA4/RHOA/SPN/LGALS3/CD81/MAPK1/PYCARD/CALR/PIK3R1/RAC1/RAC2/CXCL8/CCL3	27
GO:0034446	BP	GO:0034446	substrate adhesion-dependent cell spreading	18/508	100/18614	2.02755767511304e-10	9.94171686412571e-09	7.14394526130056e-09	ACTN4/FLNA/S100A10/ARPC2/MYADM/ITGA4/RHOA/PREX1/CDC42/LIMS1/CALR/PIK3R1/ILK/P4HB/RAC1/FERMT3/ITGB7/GBP1	18
GO:0002695	BP	GO:0002695	negative regulation of leukocyte activation	25/508	202/18614	2.95673554189364e-10	1.42001026526408e-08	1.02039474108717e-08	CD74/TBX21/CST7/LAG3/ANXA1/XCL1/CD300A/TIGIT/HLA-DRB1/IRF1/PTPRC/TNFAIP3/CD84/FGR/RUNX3/PTPN22/SPN/LGALS3/CBLB/PRNP/INPP5D/ID2/TYROBP/LST1/MNDA	25
GO:0035710	BP	GO:0035710	CD4-positive, alpha-beta T cell activation	19/508	115/18614	2.9596807411376e-10	1.42001026526408e-08	1.02039474108717e-08	TBX21/NKG7/IFNG/CD160/ANXA1/XCL1/GPR183/HLA-DRB1/IL2RG/TOX/JUNB/RUNX3/SLAMF6/SPN/CD81/GATA3/CBLB/RORA/HLA-DRA	19
GO:0042269	BP	GO:0042269	regulation of natural killer cell mediated cytotoxicity	13/508	48/18614	3.22490206477974e-10	1.53079925670715e-08	1.10000578827761e-08	LAG3/KLRB1/CD160/KLRD1/KLRC1/NCR3/KLRC2/HLA-A/HLA-B/SLAMF6/TGFB1/HLA-E/CD226	13
GO:1903076	BP	GO:1903076	regulation of protein localization to plasma membrane	18/508	103/18614	3.36586796922688e-10	1.58089503986214e-08	1.13600374894904e-08	ATP2B4/IFNG/ITGB1/ACTB/EZR/TGFB1/ARF6/LGALS3/ABI3/PRKCH/RHOG/PIK3R1/PRNP/CSK/STX8/GBP1/KIF5B/VAMP8	18
GO:0032496	BP	GO:0032496	response to lipopolysaccharide	33/508	345/18614	4.40635463337626e-10	2.02692313135308e-08	1.45651179742421e-08	IL10RA/CCR5/CX3CR1/FOS/F2R/CCL5/ZFP36/PTGER2/CAPN2/TNFRSF1B/SPON2/TNFAIP3/CASP8/TGFB1/JUND/NFKBIA/RHOA/PTPN22/LITAF/GSTP1/MAPK1/XBP1/MAPKAPK2/CASP1/PYCARD/SELENOS/HMGB2/TNIP1/CARD16/CXCL8/CCL3/S100A9/S100A8	33
GO:1990778	BP	GO:1990778	protein localization to cell periphery	33/508	345/18614	4.40635463337626e-10	2.02692313135308e-08	1.45651179742421e-08	ATP2B4/IFNG/OPTN/ITGB1/ACTB/EZR/FLNA/S100A10/MACF1/TGFB1/MYADM/RAB29/ARF6/LGALS3/CD81/ABI3/PRKCH/ARL6IP5/RAB8B/RHOG/PIK3R1/BSG/PRNP/RAP1A/FLOT1/ATP1B3/CSK/ROCK1/STX8/GBP1/KIF5B/SKAP1/VAMP8	33
GO:0010959	BP	GO:0010959	regulation of metal ion transport	37/508	423/18614	4.79145087677793e-10	2.18157691961052e-08	1.5676433266021e-08	ATP2B4/IFNG/AHNAK/ACTN4/XCL1/STOM/ITGB1/FCRL3/B2M/F2R/CALM1/CCL5/CCL4/FLNA/CYBA/FYN/CD63/CD84/UTRN/RHOA/LGALS3/GNAI2/YWHAH/TMBIM6/PPP3CC/GNB2/DIAPH1/PRNP/ATP1B3/ATP2B1/ORAI1/VDAC1/CXCR4/FXYD5/SRI/KIF5B/CCL3	37
GO:0002237	BP	GO:0002237	response to molecule of bacterial origin	34/508	366/18614	5.17107304819269e-10	2.33063918596321e-08	1.67475688514566e-08	IL10RA/CCR5/B2M/CX3CR1/FOS/F2R/CCL5/ZFP36/PTGER2/CAPN2/TNFRSF1B/SPON2/TNFAIP3/CASP8/TGFB1/JUND/NFKBIA/RHOA/PTPN22/LITAF/GSTP1/MAPK1/XBP1/MAPKAPK2/CASP1/PYCARD/SELENOS/HMGB2/TNIP1/CARD16/CXCL8/CCL3/S100A9/S100A8	34
GO:0002286	BP	GO:0002286	T cell activation involved in immune response	19/508	119/18614	5.41785300311727e-10	2.39351090098111e-08	1.71993540880617e-08	CD74/TBX21/IFNG/ANXA1/LCP1/EOMES/GPR183/HLA-DRB1/JUNB/ITGAL/RAB27A/SLAMF6/SPN/LGALS3/CD81/GATA3/RORA/HLA-DRA/FCER1G	19
GO:0046632	BP	GO:0046632	alpha-beta T cell differentiation	19/508	119/18614	5.41785300311727e-10	2.39351090098111e-08	1.71993540880617e-08	PRDM1/TBX21/IFNG/ANXA1/EOMES/GPR183/ZNF683/HLA-DRB1/IRF1/IL2RG/TOX/JUNB/RUNX3/SLAMF6/RHOA/SPN/GATA3/RORA/HLA-DRA	19
GO:0002687	BP	GO:0002687	positive regulation of leukocyte migration	21/508	147/18614	5.60224577808108e-10	2.45070790801939e-08	1.76103618576212e-08	CD99/CD74/XCL1/XCL2/CX3CR1/CCL5/CCL4/ADAM8/SLAMF1/ITGA4/RHOA/SPN/LGALS3/MAPK1/PYCARD/CALR/PIK3R1/RAC1/RAC2/CXCL8/CCL3	21
GO:0050858	BP	GO:0050858	negative regulation of antigen receptor-mediated signaling pathway	11/508	33/18614	6.31526538407883e-10	2.7220823799784e-08	1.95604117327944e-08	CD160/FCRL3/CD300A/EZR/SH2D1A/PTPN22/LGALS3/CBLB/PRNP/ELF1/GBP1	11
GO:0072678	BP	GO:0072678	T cell migration	15/508	71/18614	6.34461155351309e-10	2.7220823799784e-08	1.95604117327944e-08	CD99/XCL1/XCL2/GPR183/CCL5/ADAM8/ITGAL/MSN/ITGA4/MYO1G/RHOA/SPN/PYCARD/ITGB7/CCL3	15
GO:0045580	BP	GO:0045580	regulation of T cell differentiation	23/508	180/18614	8.1195896915256e-10	3.41851079071983e-08	2.45648254701281e-08	CD74/PRDM1/TBX21/LAG3/IFNG/ANXA1/ZNF683/HLA-DRB1/ACTB/ADAM8/IRF1/PTPRC/IL2RG/TOX/JUNB/RUNX3/RHOA/GATA3/XBP1/CD2/HLA-DRA/ZBTB1/PRELID1	23
GO:0019221	BP	GO:0019221	cytokine-mediated signaling pathway	40/508	492/18614	8.12107000932995e-10	3.41851079071983e-08	2.45648254701281e-08	CD74/IL2RB/IFNG/ACTN4/XCL1/XCL2/CCR5/CX3CR1/CXCR3/TMSB4X/CCL5/CCL4/IRF1/PTPRC/IL2RG/TNFRSF1B/FAS/TNFAIP3/CASP8/IFITM2/NFKBIA/TRADD/TBK1/LIMS1/GSTP1/JAK1/CASP1/PYCARD/ILK/P4HB/CASP4/CARD16/TANK/CXCR4/BIRC3/CXCL8/CCL3/IFITM3/CSF3R/FCER1G	40
GO:0072676	BP	GO:0072676	lymphocyte migration	19/508	122/18614	8.38504573991985e-10	3.49664243846004e-08	2.51262659358543e-08	CD99/TBX21/XCL1/XCL2/GPR183/CCL5/CCL4/ADAM8/ITGAL/MSN/ITGA4/MYO1G/RHOA/SPN/CKLF/GATA3/PYCARD/ITGB7/CCL3	19
GO:0002715	BP	GO:0002715	regulation of natural killer cell mediated immunity	13/508	52/18614	9.60678771337078e-10	3.96902655343152e-08	2.85207362328727e-08	LAG3/KLRB1/CD160/KLRD1/KLRC1/NCR3/KLRC2/HLA-A/HLA-B/SLAMF6/TGFB1/HLA-E/CD226	13
GO:0002709	BP	GO:0002709	regulation of T cell mediated immunity	17/508	97/18614	9.98278244434815e-10	4.0449059607291e-08	2.90659924895158e-08	TBX21/KLRD1/KLRC1/XCL1/B2M/HLA-DRB1/HLA-C/HLA-A/HLA-B/SLAMF1/PTPRC/TNFRSF1B/HLA-E/CD81/GATA3/HLA-DRA/ZBTB1	17
GO:0002396	BP	GO:0002396	MHC protein complex assembly	9/508	20/18614	1.00624061326968e-09	4.0449059607291e-08	2.90659924895158e-08	B2M/HLA-DRB1/HLA-DPA1/PDIA3/HLA-DPB1/HLA-DQB1/TAPBP/CALR/HLA-DRA	9
GO:0002501	BP	GO:0002501	peptide antigen assembly with MHC protein complex	9/508	20/18614	1.00624061326968e-09	4.0449059607291e-08	2.90659924895158e-08	B2M/HLA-DRB1/HLA-DPA1/PDIA3/HLA-DPB1/HLA-DQB1/TAPBP/CALR/HLA-DRA	9
GO:0032814	BP	GO:0032814	regulation of natural killer cell activation	12/508	43/18614	1.06607506247794e-09	4.24716690069335e-08	3.0519404514171e-08	PRDM1/KLRD1/KLRC1/ZNF683/KLRC2/FCGR3A/TOX/FGR/PTPN22/HLA-E/ZBTB1/TYROBP	12
GO:0051250	BP	GO:0051250	negative regulation of lymphocyte activation	22/508	168/18614	1.18571104348641e-09	4.68198466905873e-08	3.36439295618035e-08	CD74/TBX21/LAG3/ANXA1/XCL1/CD300A/TIGIT/HLA-DRB1/IRF1/TNFAIP3/FGR/RUNX3/PTPN22/SPN/LGALS3/CBLB/PRNP/INPP5D/ID2/TYROBP/LST1/MNDA	22
GO:0002218	BP	GO:0002218	activation of innate immune response	26/508	233/18614	1.26481695072972e-09	4.95053792469826e-08	3.55737066659532e-08	KLRD1/FCRL3/PYHIN1/CD300A/KLRC2/CYBA/IRF1/FYN/TNFAIP3/NFKBIA/TBK1/PTPN22/PIK3AP1/IFI16/MAPKAPK2/CASP1/PYCARD/TNIP1/HSP90AA1/CTSS/FLOT1/PAK2/NINJ1/BIRC3/TYROBP/MNDA	26
GO:0032703	BP	GO:0032703	negative regulation of interleukin-2 production	10/508	28/18614	1.77132106851293e-09	6.87272574583018e-08	4.9386214871308e-08	TBX21/LAG3/XCL1/EZR/ZFP36/PTPRC/TNFAIP3/GATA3/PRNP/GBP1	10
GO:1904375	BP	GO:1904375	regulation of protein localization to cell periphery	19/508	128/18614	1.93016604368451e-09	7.42448352320715e-08	5.33510505359621e-08	ATP2B4/IFNG/ITGB1/ACTB/EZR/TGFB1/ARF6/LGALS3/ABI3/PRKCH/RHOG/PIK3R1/PRNP/RAP1A/CSK/STX8/GBP1/KIF5B/VAMP8	19
GO:0002700	BP	GO:0002700	regulation of production of molecular mediator of immune response	23/508	189/18614	2.13612066357335e-09	8.14647042808915e-08	5.85391231780876e-08	CD74/TBX21/CD160/XCL1/FCRL3/B2M/HLA-A/SLAMF1/PTPRC/TNFRSF1B/SPON2/TGFB1/PTPN22/HLA-E/LITAF/CD81/CD226/CD244/GATA3/XBP1/MAPKAPK2/TMBIM6/PYCARD	23
GO:1905477	BP	GO:1905477	positive regulation of protein localization to membrane	17/508	102/18614	2.23510290984366e-09	8.45171964722237e-08	6.07325911095788e-08	ATP2B4/GZMB/IFNG/STOM/ITGB1/EZR/FYN/ITGB2/ITGAM/ARF6/LGALS3/CD81/PRKCH/RHOG/PIK3R1/PRNP/KIF5B	17
GO:0050777	BP	GO:0050777	negative regulation of immune response	23/508	191/18614	2.62665509364482e-09	9.8488529645741e-08	7.07721487416375e-08	TBX21/CD160/KLRD1/KLRC1/ANXA1/XCL1/LYAR/CD300A/HLA-DRB1/HLA-A/HLA-B/SLAMF1/PTPRC/FYN/TNFAIP3/CD84/FGR/TGFB1/HLA-E/IFI16/LGALS3/SELENOS/INPP5D	23
GO:0050866	BP	GO:0050866	negative regulation of cell activation	25/508	225/18614	2.88448009086664e-09	1.07254584712058e-07	7.70712838314015e-08	CD74/TBX21/CST7/LAG3/ANXA1/XCL1/CD300A/TIGIT/HLA-DRB1/IRF1/PTPRC/TNFAIP3/CD84/FGR/RUNX3/PTPN22/SPN/LGALS3/CBLB/PRNP/INPP5D/ID2/TYROBP/LST1/MNDA	25
GO:0002711	BP	GO:0002711	positive regulation of T cell mediated immunity	14/508	69/18614	4.15677005058657e-09	1.53285189799316e-07	1.1014807806948e-07	TBX21/XCL1/B2M/HLA-DRB1/HLA-C/HLA-A/HLA-B/SLAMF1/PTPRC/HLA-E/CD81/GATA3/HLA-DRA/ZBTB1	14
GO:0002702	BP	GO:0002702	positive regulation of production of molecular mediator of immune response	19/508	134/18614	4.23212609367535e-09	1.54784808442454e-07	1.11225678009794e-07	CD74/TBX21/CD160/XCL1/B2M/HLA-A/SLAMF1/PTPRC/SPON2/TGFB1/PTPN22/HLA-E/CD81/CD226/CD244/GATA3/XBP1/MAPKAPK2/PYCARD	19
GO:0042098	BP	GO:0042098	T cell proliferation	24/508	213/18614	4.53433319028074e-09	1.64489387764493e-07	1.18199220347412e-07	ANXA1/XCL1/HLA-DRB1/HLA-A/CCL5/HLA-DPA1/SLAMF1/IRF1/PTPRC/FYN/TNFRSF1B/HLA-DPB1/SH2D2A/MSN/PTPN22/SPN/HLA-E/LGALS3/CD81/PYCARD/CBLB/RAC2/PRNP/BTN3A1	24
GO:0019884	BP	GO:0019884	antigen processing and presentation of exogenous antigen	12/508	49/18614	5.5250117018074e-09	1.98811308173102e-07	1.42862356907516e-07	CD74/B2M/HLA-DRB1/HLA-A/HLA-DPA1/HLA-DPB1/PSME1/HLA-E/HLA-DQB1/CTSS/HLA-DRA/FCER1G	12
GO:0002478	BP	GO:0002478	antigen processing and presentation of exogenous peptide antigen	11/508	40/18614	6.34536593469759e-09	2.26504182404965e-07	1.62761975891275e-07	CD74/B2M/HLA-DRB1/HLA-A/HLA-DPA1/HLA-DPB1/HLA-E/HLA-DQB1/CTSS/HLA-DRA/FCER1G	11
GO:1902107	BP	GO:1902107	positive regulation of leukocyte differentiation	22/508	184/18614	6.66784514761645e-09	2.34267126367438e-07	1.68340292744631e-07	CD74/IFNG/ANXA1/FOS/HLA-DRB1/ACTB/ADAM8/PTPRC/IL2RG/TOX/RUNX3/CASP8/TGFB1/RHOA/GATA3/XBP1/HLA-DRA/ZBTB1/INPP5D/EVI2B/ID2/TYROBP	22
GO:1903708	BP	GO:1903708	positive regulation of hemopoiesis	22/508	184/18614	6.66784514761645e-09	2.34267126367438e-07	1.68340292744631e-07	CD74/IFNG/ANXA1/FOS/HLA-DRB1/ACTB/ADAM8/PTPRC/IL2RG/TOX/RUNX3/CASP8/TGFB1/RHOA/GATA3/XBP1/HLA-DRA/ZBTB1/INPP5D/EVI2B/ID2/TYROBP	22
GO:0032956	BP	GO:0032956	regulation of actin cytoskeleton organization	31/508	346/18614	7.23747400689949e-09	2.52293820459262e-07	1.81293962376775e-07	PFN1/PLEK/IQGAP1/RHOC/TMSB4X/FLNA/S100A10/ARPC2/ARPC5L/IQGAP2/MYADM/RHOA/GPR65/ARF6/AKAP13/ARF1/CDC42/ABI3/ARPC3/MTPN/ARHGDIA/PYCARD/RHOG/PIK3R1/RAC1/PAK2/CAPZA1/DSTN/ROCK1/VASP/COTL1	31
GO:0016032	BP	GO:0016032	viral process	35/508	426/18614	7.34151795957175e-09	2.53889378686167e-07	1.82440502837544e-07	CD74/STOM/ITGB1/CCR5/JUN/HLA-DRB1/APOBEC3G/APOBEC3C/CCL5/CCL4/SLAMF1/ZFP36/CFL1/LGALS1/IFITM2/PPIB/IFI16/CD81/LY6E/EPS15/DEK/MDFIC/CANX/BSG/P4HB/TNIP1/EIF3A/SPCS3/ITGB7/CXCR4/VPS4B/CXCL8/CCL3/VAMP8/IFITM3	35
GO:0046635	BP	GO:0046635	positive regulation of alpha-beta T cell activation	14/508	72/18614	7.45394634869743e-09	2.53889378686167e-07	1.82440502837544e-07	IFNG/CD160/ANXA1/XCL1/HLA-DRB1/HLA-A/PTPRC/IL2RG/RUNX3/RHOA/PTPN22/HLA-E/CD81/HLA-DRA	14
GO:0071677	BP	GO:0071677	positive regulation of mononuclear cell migration	14/508	72/18614	7.45394634869743e-09	2.53889378686167e-07	1.82440502837544e-07	XCL1/XCL2/CX3CR1/CCL5/CCL4/ADAM8/SLAMF1/ITGA4/RHOA/SPN/LGALS3/PYCARD/CALR/CCL3	14
GO:0050729	BP	GO:0050729	positive regulation of inflammatory response	20/508	154/18614	7.81488063384562e-09	2.64166646880448e-07	1.89825569463268e-07	NKG7/IFNG/ADAM8/CTSC/LGALS1/NFKBIA/TRADD/HLA-E/CD81/CASP1/PYCARD/TNIP1/CASP4/NINJ1/CCL3/VAMP8/ALOX5AP/S100A9/S100A8/S100A12	20
GO:0019883	BP	GO:0019883	antigen processing and presentation of endogenous antigen	10/508	32/18614	7.89306914456895e-09	2.64311392839488e-07	1.89929581398259e-07	CD74/B2M/HLA-DRB1/HLA-C/HLA-A/HLA-B/HLA-E/TAPBP/TAP1/HLA-DRA	10
GO:1900024	BP	GO:1900024	regulation of substrate adhesion-dependent cell spreading	13/508	61/18614	7.93763483650638e-09	2.64311392839488e-07	1.89929581398259e-07	ACTN4/FLNA/S100A10/ARPC2/MYADM/PREX1/CDC42/LIMS1/CALR/ILK/P4HB/RAC1/GBP1	13
GO:0002275	BP	GO:0002275	myeloid cell activation involved in immune response	16/508	98/18614	9.03661354481018e-09	2.98676812125504e-07	2.14623975497012e-07	IFNG/CD300A/PTGDR/CX3CR1/SLAMF1/ITGB2/CD84/FGR/ITGAM/PYCARD/RAC2/CCL3/VAMP8/TYROBP/STXBP2/FCER1G	16
GO:0044403	BP	GO:0044403	biological process involved in symbiotic interaction	29/508	313/18614	1.05539010232773e-08	3.46261076219583e-07	2.48817202143209e-07	CD74/STOM/ITGB1/CCR5/CX3CR1/JUN/HLA-DRB1/CCL5/CCL4/GAPDH/SLAMF1/CFL1/LGALS1/IFITM2/PPIB/RAB29/CD81/LY6E/EPS15/CDC42/BSG/P4HB/ITGB7/CXCR4/VPS4B/CXCL8/CCL3/VAMP8/IFITM3	29
GO:0042113	BP	GO:0042113	B cell activation	27/508	276/18614	1.08317723183557e-08	3.47823546221748e-07	2.49939965979723e-07	CD74/KLF6/TBX21/ITGB1/FCRL3/IKZF3/CD300A/GPR183/ZFP36L2/PTPRC/IL2RG/TNFAIP3/CASP8/TGFB1/LGALS1/ITGA4/SH3KBP1/CD81/XBP1/PRKCB/ITM2A/PIK3R1/ZBTB1/INPP5D/ID2/TYROBP/MNDA	27
GO:0002483	BP	GO:0002483	antigen processing and presentation of endogenous peptide antigen	9/508	25/18614	1.08353816505654e-08	3.47823546221748e-07	2.49939965979723e-07	B2M/HLA-DRB1/HLA-C/HLA-A/HLA-B/HLA-E/TAPBP/TAP1/HLA-DRA	9
GO:0050860	BP	GO:0050860	negative regulation of T cell receptor signaling pathway	9/508	25/18614	1.08353816505654e-08	3.47823546221748e-07	2.49939965979723e-07	CD160/EZR/SH2D1A/PTPN22/LGALS3/CBLB/PRNP/ELF1/GBP1	9
GO:0006968	BP	GO:0006968	cellular defense response	12/508	52/18614	1.14719519647738e-08	3.65627497620149e-07	2.627335765767e-07	GNLY/KLRG1/ITGB1/CCR5/CX3CR1/PRF1/KLRC2/SH2D1A/SPN/LSP1/TYROBP/MNDA	12
GO:0002822	BP	GO:0002822	regulation of adaptive immune response based on somatic recombination of immune receptors built from immunoglobulin superfamily domains	22/508	190/18614	1.21152618812989e-08	3.78030059540949e-07	2.71645842402919e-07	TBX21/KLRD1/KLRC1/ANXA1/XCL1/B2M/HLA-DRB1/HLA-C/HLA-A/HLA-B/SLAMF1/PTPRC/TNFRSF1B/TNFAIP3/JUNB/TGFB1/HLA-E/CD81/CD226/GATA3/HLA-DRA/ZBTB1	22
GO:0071706	BP	GO:0071706	tumor necrosis factor superfamily cytokine production	22/508	190/18614	1.21152618812989e-08	3.78030059540949e-07	2.71645842402919e-07	IFNG/CX3CR1/CYBA/ADAM8/SLAMF1/ZFP36/PTPRC/FCGR3A/SPON2/TNFAIP3/CD84/PTPN22/SPN/HLA-E/GSTP1/MAPKAPK2/PYCARD/PIK3R1/CD2/SELENOS/CCL3/TYROBP	22
GO:1903555	BP	GO:1903555	regulation of tumor necrosis factor superfamily cytokine production	22/508	190/18614	1.21152618812989e-08	3.78030059540949e-07	2.71645842402919e-07	IFNG/CX3CR1/CYBA/ADAM8/SLAMF1/ZFP36/PTPRC/FCGR3A/SPON2/TNFAIP3/CD84/PTPN22/SPN/HLA-E/GSTP1/MAPKAPK2/PYCARD/PIK3R1/CD2/SELENOS/CCL3/TYROBP	22
GO:0071222	BP	GO:0071222	cellular response to lipopolysaccharide	24/508	224/18614	1.23084804573825e-08	3.81391943061394e-07	2.74061633575929e-07	CCR5/CX3CR1/CCL5/ZFP36/CAPN2/TNFRSF1B/SPON2/TNFAIP3/TGFB1/NFKBIA/RHOA/PTPN22/LITAF/GSTP1/MAPK1/XBP1/CASP1/PYCARD/SELENOS/HMGB2/TNIP1/CARD16/CXCL8/CCL3	24
GO:0002821	BP	GO:0002821	positive regulation of adaptive immune response	18/508	129/18614	1.40293368595116e-08	4.3171655908373e-07	3.10224029575843e-07	TBX21/XCL1/B2M/HLA-DRB1/HLA-C/HLA-A/HLA-B/SLAMF1/PTPRC/TGFB1/HLA-E/CD81/CD226/GATA3/PYCARD/HLA-DRA/ZBTB1/SKAP1	18
GO:0008154	BP	GO:0008154	actin polymerization or depolymerization	22/508	192/18614	1.47016423924063e-08	4.49306358595323e-07	3.22863754342248e-07	PFN1/PLEK/TMSB4X/ARPC2/CFL1/ARPC5L/MYADM/WIPF1/RHOA/ARF6/PREX1/ARPC4/ARPC3/MTPN/PYCARD/DIAPH1/RAC1/PSTPIP1/CAPZA1/DSTN/VASP/COTL1	22
GO:0050864	BP	GO:0050864	regulation of B cell activation	18/508	130/18614	1.58789665004248e-08	4.81986044387044e-07	3.46346809597522e-07	CD74/TBX21/FCRL3/IKZF3/CD300A/GPR183/ZFP36L2/PTPRC/IL2RG/TNFAIP3/TGFB1/SH3KBP1/CD81/XBP1/INPP5D/ID2/TYROBP/MNDA	18
GO:0031589	BP	GO:0031589	cell-substrate adhesion	31/508	359/18614	1.72009525453588e-08	5.18585474712101e-07	3.72646525271429e-07	ACTN4/ITGB1/FLNA/S100A10/ARPC2/MACF1/CD63/ITGB2/TLN1/ITGAL/UTRN/MYADM/ITGA4/ITGAM/MYO1G/RHOA/PREX1/VCL/CDC42/LIMS1/CALR/PIK3R1/ILK/P4HB/RAC1/RAC2/FERMT3/ITGB7/ROCK1/GBP1/SKAP1	31
GO:0030099	BP	GO:0030099	myeloid cell differentiation	34/508	421/18614	1.85497488966339e-08	5.55496507226714e-07	3.99170152872814e-07	CD74/TGFBR3/IFNG/LYAR/B2M/GPR183/FOS/JUN/MAF/ANXA2/HLA-DRB1/FLNA/CFLAR/ZFP36/JUNB/CASP8/TGFB1/GPR171/PIP4K2A/NFKBIA/IFI16/CD81/NBEAL2/CDC42/GATA3/PIK3R1/HMGB2/INPP5D/PTBP3/EVI2B/CCL3/ID2/TYROBP/CSF3R	34
GO:1900026	BP	GO:1900026	positive regulation of substrate adhesion-dependent cell spreading	11/508	44/18614	1.90709189902803e-08	5.67296270230872e-07	4.07649257855395e-07	FLNA/S100A10/ARPC2/MYADM/PREX1/CDC42/LIMS1/CALR/ILK/P4HB/RAC1	11
GO:0002495	BP	GO:0002495	antigen processing and presentation of peptide antigen via MHC class II	10/508	35/18614	2.08667640717955e-08	6.16605968797031e-07	4.43082351778942e-07	CD74/B2M/HLA-DRB1/HLA-DPA1/HLA-DPB1/HLA-DQB1/PYCARD/CTSS/HLA-DRA/FCER1G	10
GO:0032609	BP	GO:0032609	type II interferon production	17/508	118/18614	2.17616062603658e-08	6.34642399567008e-07	4.56043018019086e-07	CD160/XCL1/HLA-DRB1/HLA-A/HLA-DPA1/SLAMF1/HLA-DPB1/SLAMF6/PTPN22/CD226/CD244/GATA3/PYCARD/CD2/PRNP/BTN3A2/BTN3A1	17
GO:0032649	BP	GO:0032649	regulation of type II interferon production	17/508	118/18614	2.17616062603658e-08	6.34642399567008e-07	4.56043018019086e-07	CD160/XCL1/HLA-DRB1/HLA-A/HLA-DPA1/SLAMF1/HLA-DPB1/SLAMF6/PTPN22/CD226/CD244/GATA3/PYCARD/CD2/PRNP/BTN3A2/BTN3A1	17
GO:0032388	BP	GO:0032388	positive regulation of intracellular transport	22/508	197/18614	2.35728994091633e-08	6.83001799764199e-07	4.90793244021267e-07	GZMB/IFNG/PRR5L/STOM/ANXA2/EZR/FLNA/FYN/ITGB2/TGFB1/MSN/ITGAM/RAB29/CD81/OAZ1/SH3GLB1/PIK3R1/RAC2/HSP90AA1/PRNP/PDCD10/DYNC1H1	22
GO:1903829	BP	GO:1903829	positive regulation of protein localization	36/508	468/18614	2.46683021757778e-08	7.08143111466957e-07	5.08859354438263e-07	ATP2B4/GZMB/IFNG/PRR5L/STOM/ITGB1/PYHIN1/HLA-DRB1/EZR/FLNA/ADAM8/FYN/ITGB2/TGFB1/MSN/ABHD17A/ITGAM/RAB29/ARF6/LGALS3/CD81/OAZ1/PRKCH/SH3GLB1/PRKCB/RHOG/GLUL/PIK3R1/RAC2/HSP90AA1/PRNP/PDCD10/ORAI1/SRI/KIF5B/TYROBP	36
GO:0002718	BP	GO:0002718	regulation of cytokine production involved in immune response	17/508	119/18614	2.47580289979483e-08	7.08143111466957e-07	5.08859354438263e-07	CD74/TBX21/CD160/XCL1/B2M/HLA-A/SLAMF1/TNFRSF1B/SPON2/TGFB1/HLA-E/LITAF/CD81/CD226/GATA3/MAPKAPK2/PYCARD	17
GO:0002474	BP	GO:0002474	antigen processing and presentation of peptide antigen via MHC class I	10/508	36/18614	2.81923037066687e-08	7.97821388460261e-07	5.73300608471527e-07	B2M/HLA-C/HLA-A/HLA-B/PDIA3/HLA-E/TAPBP/TAP1/CALR/FCER1G	10
GO:0032970	BP	GO:0032970	regulation of actin filament-based process	32/508	387/18614	2.82509590714301e-08	7.97821388460261e-07	5.73300608471527e-07	PFN1/PLEK/IQGAP1/RHOC/TMSB4X/FLNA/S100A10/ARPC2/ARPC5L/IQGAP2/MYADM/RHOA/GPR65/ARF6/AKAP13/ARF1/CDC42/ABI3/ARPC3/MTPN/ARHGDIA/PYCARD/RHOG/PIK3R1/RAC1/PAK2/CAPZA1/DSTN/ROCK1/VASP/COTL1/SRI	32
GO:0009615	BP	GO:0009615	response to virus	33/508	408/18614	2.91035476477953e-08	8.16729745940016e-07	5.868878261184e-07	TBX21/IFNG/XCL1/PRF1/APOBEC3G/APOBEC3C/CCL5/CCL4/PMAIP1/LYST/IRF1/PTPRC/CFL1/SPON2/TNFAIP3/FGR/IFITM2/TBK1/PTPN22/IFI16/ARF1/JAK1/GATA3/CASP1/PYCARD/CALR/HSP90AA1/TANK/CXCR4/GBP1/HNRNPUL1/VAMP8/IFITM3	33
GO:0002720	BP	GO:0002720	positive regulation of cytokine production involved in immune response	14/508	80/18614	3.08041878772866e-08	8.5905178942783e-07	6.17299712330362e-07	CD74/TBX21/CD160/XCL1/B2M/HLA-A/SLAMF1/SPON2/HLA-E/CD81/CD226/GATA3/MAPKAPK2/PYCARD	14
GO:0002704	BP	GO:0002704	negative regulation of leukocyte mediated immunity	13/508	68/18614	3.1853974472451e-08	8.78992390999564e-07	6.31628682673494e-07	TBX21/KLRD1/KLRC1/XCL1/CD300A/CX3CR1/HLA-A/HLA-B/SLAMF1/PTPRC/CD84/TGFB1/HLA-E	13
GO:0002367	BP	GO:0002367	cytokine production involved in immune response	17/508	121/18614	3.1913215450903e-08	8.78992390999564e-07	6.31628682673494e-07	CD74/TBX21/CD160/XCL1/B2M/HLA-A/SLAMF1/TNFRSF1B/SPON2/TGFB1/HLA-E/LITAF/CD81/CD226/GATA3/MAPKAPK2/PYCARD	17
GO:0002698	BP	GO:0002698	negative regulation of immune effector process	17/508	122/18614	3.61594001705361e-08	9.74960042133501e-07	7.00589371850868e-07	TBX21/KLRD1/KLRC1/ANXA1/XCL1/FCRL3/CD300A/CX3CR1/HLA-A/HLA-B/SLAMF1/PTPRC/CD84/TGFB1/HLA-E/LGALS3/TMBIM6	17
GO:0071675	BP	GO:0071675	regulation of mononuclear cell migration	17/508	122/18614	3.61594001705361e-08	9.74960042133501e-07	7.00589371850868e-07	DUSP1/XCL1/XCL2/CX3CR1/CCL5/CCL4/ADAM8/SLAMF1/MSN/ITGA4/RHOA/SPN/LGALS3/MAPK1/PYCARD/CALR/CCL3	17
GO:0043299	BP	GO:0043299	leukocyte degranulation	14/508	81/18614	3.63223217400396e-08	9.74960042133501e-07	7.00589371850868e-07	NKG7/CD300A/PTGDR/KLRC2/FCGR3A/ITGB2/CD84/RAB27A/FGR/ITGAM/RAC2/CCL3/VAMP8/STXBP2	14
GO:0001818	BP	GO:0001818	negative regulation of cytokine production	31/508	371/18614	3.67654829331664e-08	9.74960042133501e-07	7.00589371850868e-07	TBX21/LAG3/IFNG/SRGN/ANXA1/XCL1/CX3CR1/TIGIT/HLA-DRB1/TMSB4X/EZR/SLAMF1/ZFP36/PTPRC/TNFAIP3/CD84/TGFB1/PTPN22/GSTP1/GATA3/REL/PYCARD/SELENOS/RAC1/PRNP/CARD16/INPP5D/ATP2B1/CSK/GBP1/TYROBP	31
GO:0071219	BP	GO:0071219	cellular response to molecule of bacterial origin	24/508	237/18614	3.6881970777803e-08	9.74960042133501e-07	7.00589371850868e-07	CCR5/CX3CR1/CCL5/ZFP36/CAPN2/TNFRSF1B/SPON2/TNFAIP3/TGFB1/NFKBIA/RHOA/PTPN22/LITAF/GSTP1/MAPK1/XBP1/CASP1/PYCARD/SELENOS/HMGB2/TNIP1/CARD16/CXCL8/CCL3	24
GO:0032640	BP	GO:0032640	tumor necrosis factor production	21/508	185/18614	3.69269939759215e-08	9.74960042133501e-07	7.00589371850868e-07	IFNG/CX3CR1/CYBA/SLAMF1/ZFP36/PTPRC/FCGR3A/SPON2/TNFAIP3/CD84/PTPN22/SPN/HLA-E/GSTP1/MAPKAPK2/PYCARD/PIK3R1/CD2/SELENOS/CCL3/TYROBP	21
GO:0032680	BP	GO:0032680	regulation of tumor necrosis factor production	21/508	185/18614	3.69269939759215e-08	9.74960042133501e-07	7.00589371850868e-07	IFNG/CX3CR1/CYBA/SLAMF1/ZFP36/PTPRC/FCGR3A/SPON2/TNFAIP3/CD84/PTPN22/SPN/HLA-E/GSTP1/MAPKAPK2/PYCARD/PIK3R1/CD2/SELENOS/CCL3/TYROBP	21
GO:0002504	BP	GO:0002504	antigen processing and presentation of peptide or polysaccharide antigen via MHC class II	10/508	37/18614	3.76978663146646e-08	9.89458114682549e-07	7.11007435259866e-07	CD74/B2M/HLA-DRB1/HLA-DPA1/HLA-DPB1/HLA-DQB1/PYCARD/CTSS/HLA-DRA/FCER1G	10
GO:0032386	BP	GO:0032386	regulation of intracellular transport	29/508	332/18614	3.89781647909509e-08	1.01707936431125e-06	7.30855586046393e-07	GZMB/IFNG/PRR5L/LCP1/STOM/ANXA2/EZR/FLNA/TXN/FYN/ITGB2/REEP5/TGFB1/MSN/ITGAM/RAB29/CD81/OAZ1/MDFIC/MAPK1/SH3GLB1/PIK3R1/RAC2/HSP90AA1/PRNP/PPP1R12A/PDCD10/DYNC1H1/IER3	29
GO:0070997	BP	GO:0070997	neuron death	31/508	373/18614	4.15816575826332e-08	1.07870555891691e-06	7.75139100347005e-07	IFNG/CX3CR1/FOS/JUN/F2R/CCL5/GAPDH/ADAM8/CAPN2/FYN/TNFRSF1B/FAS/ITGB2/CASP8/HSPA5/ITGAM/UBB/RAB29/RHOA/TBK1/GATA3/TUBA1A/ARL6IP5/TMBIM6/PRNP/MCL1/NCOA7/ROCK1/BTG2/CCL3/TYROBP	31
GO:0033209	BP	GO:0033209	tumor necrosis factor-mediated signaling pathway	16/508	109/18614	4.31535304340297e-08	1.11301186587653e-06	7.99791017353541e-07	ACTN4/TMSB4X/TNFRSF1B/FAS/TNFAIP3/CASP8/NFKBIA/TRADD/LIMS1/GSTP1/CASP1/PYCARD/ILK/CASP4/CARD16/BIRC3	16
GO:0052548	BP	GO:0052548	regulation of endopeptidase activity	29/508	336/18614	5.06225128139529e-08	1.29056524195829e-06	9.27377793060687e-07	CST7/CAST/F2R/MBP/GAPDH/PMAIP1/FYN/FAS/CASP8/PSMB9/RHOA/PSME1/IFI16/CDKN2D/PSME2/ARL6IP5/CASP1/PYCARD/TIMP1/CYCS/PSMB8/CARD16/PAK2/PRELID1/TNFSF10/BIRC3/S100A9/S100A8/SERPINA1	29
GO:0030865	BP	GO:0030865	cortical cytoskeleton organization	11/508	48/18614	5.09053076164632e-08	1.29056524195829e-06	9.27377793060687e-07	PLEK/LCP1/EZR/TLN1/ARF6/LLGL2/CALR/RHOG/RAC1/ROCK1/FMNL1	11
GO:0036230	BP	GO:0036230	granulocyte activation	11/508	48/18614	5.09053076164632e-08	1.29056524195829e-06	9.27377793060687e-07	ANXA1/CD300A/CCL5/ITGB2/ITGAM/PREX1/CXCL8/CCL3/TYROBP/STXBP2/FCER1G	11
GO:0042060	BP	GO:0042060	wound healing	34/508	439/18614	5.17085694019359e-08	1.30352337102507e-06	9.36689279799564e-07	PLEK/AHNAK/ANXA1/ITGB1/RHOC/F2R/ANXA2/CLIC1/ACTB/FLNA/CFLAR/S100A10/MACF1/TNFAIP3/TLN1/RAB27A/ANXA5/TGFB1/RHOA/B4GALT1/VCL/ANXA6/RAP2B/XBP1/MYL12A/ILK/TIMP1/FERMT3/PDCD10/CXCR4/VPS4B/S100A8/SERPINA1/FCER1G	34
GO:0007229	BP	GO:0007229	integrin-mediated signaling pathway	16/508	112/18614	6.38462584451635e-08	1.60046070327146e-06	1.1500632952334e-06	PLEK/ITGB1/FLNA/CD63/ITGB2/TLN1/ITGAL/FGR/ITGA4/ITGAM/CDC42/LIMS1/ILK/TIMP1/FERMT3/ITGB7	16
GO:2001233	BP	GO:2001233	regulation of apoptotic signaling pathway	31/508	381/18614	6.7387883137375e-08	1.67980298636294e-06	1.20707728336633e-06	CD74/CX3CR1/RTKN2/CFLAR/PMAIP1/PTPRC/CTSC/FAS/PDIA3/TNFAIP3/PPP1CA/UBB/LGALS3/GNAI2/CDKN2D/GSTP1/XBP1/TMBIM6/PYCARD/P4HB/SELENOS/HMGB2/CTSS/MCL1/PAK2/PRELID1/TNFSF10/IER3/G0S2/S100A9/S100A8	31
GO:0071216	BP	GO:0071216	cellular response to biotic stimulus	25/508	264/18614	7.21878387350774e-08	1.78945631353286e-06	1.28587226191255e-06	CCR5/CX3CR1/CCL5/ZFP36/CAPN2/TNFRSF1B/SPON2/TNFAIP3/TGFB1/HSPA5/NFKBIA/RHOA/PTPN22/LITAF/GSTP1/MAPK1/XBP1/CASP1/PYCARD/SELENOS/HMGB2/TNIP1/CARD16/CXCL8/CCL3	25
GO:0034113	BP	GO:0034113	heterotypic cell-cell adhesion	12/508	61/18614	7.74662888178181e-08	1.9096938160503e-06	1.37227284524032e-06	ITGB1/MBP/PTPRC/ITGB2/CD58/MYADM/ITGA4/CD2/FLOT1/ITGB7/NINJ1/SKAP1	12
GO:0001914	BP	GO:0001914	regulation of T cell mediated cytotoxicity	11/508	50/18614	8.01045742137122e-08	1.96388247330541e-06	1.41121187423347e-06	KLRD1/KLRC1/XCL1/B2M/HLA-DRB1/HLA-C/HLA-A/HLA-B/PTPRC/HLA-E/HLA-DRA	11
GO:0016064	BP	GO:0016064	immunoglobulin mediated immune response	18/508	145/18614	8.87725397901856e-08	2.16449766417381e-06	1.55537046995056e-06	CD74/TBX21/IL2RB/XCL1/B2M/HLA-DRB1/HLA-DPA1/PTPRC/FCGR3A/HLA-DPB1/TGFB1/HLA-E/CD81/CD226/HLA-DQB1/HLA-DRA/INPP5D/FCER1G	18
GO:0019886	BP	GO:0019886	antigen processing and presentation of exogenous peptide antigen via MHC class II	9/508	31/18614	9.23958150787403e-08	2.24059851565945e-06	1.61005522156661e-06	CD74/B2M/HLA-DRB1/HLA-DPA1/HLA-DPB1/HLA-DQB1/CTSS/HLA-DRA/FCER1G	9
GO:0110053	BP	GO:0110053	regulation of actin filament organization	25/508	268/18614	9.67400377299374e-08	2.33326512622152e-06	1.67664384025826e-06	PFN1/PLEK/RHOC/TMSB4X/FLNA/S100A10/ARPC2/ARPC5L/MYADM/RHOA/GPR65/ARF6/ARF1/CDC42/ARPC3/MTPN/PYCARD/PIK3R1/RAC1/PAK2/CAPZA1/DSTN/ROCK1/VASP/COTL1	25
GO:0019835	BP	GO:0019835	cytolysis	8/508	23/18614	9.95537566284347e-08	2.38821968858105e-06	1.71613323537189e-06	GZMH/GZMB/NKG7/GZMA/PRF1/GZMM/LYZ/NINJ1	8
GO:0002440	BP	GO:0002440	production of molecular mediator of immune response	28/508	328/18614	1.08661668309137e-07	2.59277199997523e-06	1.86312097759432e-06	CD74/TBX21/CD160/XCL1/FCRL3/B2M/HLA-DRB1/HLA-A/HLA-DPA1/SLAMF1/PTPRC/TNFRSF1B/SPON2/HLA-DPB1/TGFB1/PTPN22/HLA-E/LITAF/CD81/CD226/HLA-DQB1/CD244/GATA3/XBP1/MAPKAPK2/TMBIM6/PYCARD/HLA-DRA	28
GO:2000403	BP	GO:2000403	positive regulation of lymphocyte migration	10/508	41/18614	1.09997392431011e-07	2.61068279269772e-06	1.87599136251321e-06	XCL1/XCL2/CCL5/CCL4/ADAM8/ITGA4/RHOA/SPN/PYCARD/CCL3	10
GO:0019724	BP	GO:0019724	B cell mediated immunity	18/508	148/18614	1.21807238115738e-07	2.87568199191758e-06	2.06641518964376e-06	CD74/TBX21/IL2RB/XCL1/B2M/HLA-DRB1/HLA-DPA1/PTPRC/FCGR3A/HLA-DPB1/TGFB1/HLA-E/CD81/CD226/HLA-DQB1/HLA-DRA/INPP5D/FCER1G	18
GO:0043367	BP	GO:0043367	CD4-positive, alpha-beta T cell differentiation	14/508	89/18614	1.24524864126017e-07	2.92436812489625e-06	2.10140020015428e-06	TBX21/IFNG/ANXA1/GPR183/HLA-DRB1/IL2RG/TOX/JUNB/RUNX3/SLAMF6/SPN/GATA3/RORA/HLA-DRA	14
GO:0007162	BP	GO:0007162	negative regulation of cell adhesion	27/508	312/18614	1.39349568784805e-07	3.25538102574765e-06	2.33926032801608e-06	CD74/TBX21/LAG3/DUSP1/ACTN4/ANXA1/XCL1/CD300A/TIGIT/HLA-DRB1/MBP/IRF1/PTPRC/RUNX3/TGFB1/MYADM/RHOA/PTPN22/SPN/LGALS3/CD164/ARHGDIA/PIK3R1/CBLB/PRNP/FXYD5/GBP1	27
GO:0042119	BP	GO:0042119	neutrophil activation	10/508	42/18614	1.40876896999914e-07	3.27392038757093e-06	2.35258239178585e-06	ANXA1/CD300A/CCL5/ITGB2/ITGAM/PREX1/CXCL8/TYROBP/STXBP2/FCER1G	10
GO:0042129	BP	GO:0042129	regulation of T cell proliferation	20/508	183/18614	1.46477091149423e-07	3.38642891558926e-06	2.43342906812732e-06	ANXA1/XCL1/HLA-DRB1/HLA-A/CCL5/HLA-DPA1/SLAMF1/IRF1/PTPRC/TNFRSF1B/HLA-DPB1/PTPN22/SPN/HLA-E/LGALS3/CD81/PYCARD/CBLB/RAC2/PRNP	20
GO:0032729	BP	GO:0032729	positive regulation of type II interferon production	13/508	77/18614	1.49151906586698e-07	3.41290157533255e-06	2.4524518621489e-06	CD160/HLA-A/HLA-DPA1/SLAMF1/HLA-DPB1/SLAMF6/PTPN22/CD226/CD244/PYCARD/CD2/BTN3A2/BTN3A1	13
GO:2000514	BP	GO:2000514	regulation of CD4-positive, alpha-beta T cell activation	13/508	77/18614	1.49151906586698e-07	3.41290157533255e-06	2.4524518621489e-06	TBX21/IFNG/CD160/ANXA1/XCL1/HLA-DRB1/IL2RG/JUNB/RUNX3/CD81/GATA3/CBLB/HLA-DRA	13
GO:0045936	BP	GO:0045936	negative regulation of phosphate metabolic process	33/508	439/18614	1.63760330892073e-07	3.72805406347157e-06	2.67891497259534e-06	PPP1R15A/IFNG/PLEK/DUSP1/PRR5L/IQGAP1/CD300A/JUN/CALM1/SH3BP5/PTPRC/TNFAIP3/LPCAT1/TGFB1/MYADM/PIP4K2A/PTPN22/LGALS3/GNAI2/CDKN2D/GSTP1/PYCARD/YWHAB/DYNLL1/CBLB/PRNP/PAK2/TERF2IP/CSK/ROCK1/RGS2/CDKN1B/IER3	33
GO:0034975	BP	GO:0034975	protein folding in endoplasmic reticulum	6/508	11/18614	1.65009826338876e-07	3.73743068590896e-06	2.68565285080533e-06	PDIA3/HSPA5/HSP90B1/CANX/CALR/P4HB	6
GO:0010563	BP	GO:0010563	negative regulation of phosphorus metabolic process	33/508	440/18614	1.72608166923338e-07	3.88978606470674e-06	2.79513278282024e-06	PPP1R15A/IFNG/PLEK/DUSP1/PRR5L/IQGAP1/CD300A/JUN/CALM1/SH3BP5/PTPRC/TNFAIP3/LPCAT1/TGFB1/MYADM/PIP4K2A/PTPN22/LGALS3/GNAI2/CDKN2D/GSTP1/PYCARD/YWHAB/DYNLL1/CBLB/PRNP/PAK2/TERF2IP/CSK/ROCK1/RGS2/CDKN1B/IER3	33
GO:0010952	BP	GO:0010952	positive regulation of peptidase activity	20/508	185/18614	1.75193644110862e-07	3.92821125639531e-06	2.82274445893513e-06	F2R/MBP/PMAIP1/FYN/FAS/CASP8/RHOA/PSME1/IFI16/PSME2/ARL6IP5/CASP1/PYCARD/CTSS/CYCS/TANK/PRELID1/TNFSF10/S100A9/S100A8	20
GO:0010810	BP	GO:0010810	regulation of cell-substrate adhesion	22/508	222/18614	2.00021858311954e-07	4.4624876589397e-06	3.20666621272744e-06	ACTN4/FLNA/S100A10/ARPC2/MACF1/TLN1/UTRN/MYADM/RHOA/PREX1/VCL/CDC42/LIMS1/CALR/PIK3R1/ILK/P4HB/RAC1/RAC2/ROCK1/GBP1/SKAP1	22
GO:0002292	BP	GO:0002292	T cell differentiation involved in immune response	13/508	80/18614	2.37416496992972e-07	5.27040999792358e-06	3.78722518900546e-06	TBX21/IFNG/ANXA1/EOMES/GPR183/HLA-DRB1/JUNB/SLAMF6/SPN/GATA3/RORA/HLA-DRA/FCER1G	13
GO:0002824	BP	GO:0002824	positive regulation of adaptive immune response based on somatic recombination of immune receptors built from immunoglobulin superfamily domains	16/508	123/18614	2.409924494541e-07	5.32330846269403e-06	3.82523710806248e-06	TBX21/XCL1/B2M/HLA-DRB1/HLA-C/HLA-A/HLA-B/SLAMF1/PTPRC/TGFB1/HLA-E/CD81/CD226/GATA3/HLA-DRA/ZBTB1	16
GO:0070371	BP	GO:0070371	ERK1 and ERK2 cascade	28/508	341/18614	2.43155501727307e-07	5.3446297965874e-06	3.84055824869783e-06	CD74/XCL1/XCL2/GPR183/JUN/F2R/HLA-DRB1/CCL5/CCL4/EZR/ZFP36L2/CFLAR/SLAMF1/PTPRC/YWHAZ/TGFB1/PTPN22/GNAI2/GLIPR2/GSTP1/MAPK1/PYCARD/TNIP1/RAP1A/EIF3A/CSK/GBP1/CCL3	28
GO:0090316	BP	GO:0090316	positive regulation of intracellular protein transport	18/508	155/18614	2.46841985203419e-07	5.3990634214591e-06	3.87967330717036e-06	GZMB/IFNG/PRR5L/STOM/FLNA/FYN/ITGB2/TGFB1/ITGAM/RAB29/CD81/OAZ1/SH3GLB1/PIK3R1/RAC2/HSP90AA1/PRNP/PDCD10	18
GO:0042116	BP	GO:0042116	macrophage activation	15/508	109/18614	2.71889290405106e-07	5.88917482421157e-06	4.23185885832373e-06	CD74/CST7/IFNG/CX3CR1/JUN/PTPRC/FCGR3A/CTSC/ITGB2/CD84/JUND/ITGAM/RORA/CCL3/TYROBP	15
GO:1903557	BP	GO:1903557	positive regulation of tumor necrosis factor superfamily cytokine production	15/508	109/18614	2.71889290405106e-07	5.88917482421157e-06	4.23185885832373e-06	IFNG/CYBA/ADAM8/PTPRC/FCGR3A/SPON2/CD84/SPN/HLA-E/MAPKAPK2/PYCARD/PIK3R1/CD2/CCL3/TYROBP	15
GO:0001911	BP	GO:0001911	negative regulation of leukocyte mediated cytotoxicity	8/508	26/18614	2.95105508485538e-07	6.35958608966724e-06	4.56988823259015e-06	KLRD1/KLRC1/CX3CR1/HLA-A/HLA-B/PTPRC/TGFB1/HLA-E	8
GO:0045862	BP	GO:0045862	positive regulation of proteolysis	29/508	365/18614	2.96457621391929e-07	6.35958608966724e-06	4.56988823259015e-06	IFNG/PYHIN1/F2R/ANXA2/MBP/PMAIP1/S100A10/ADAM8/FYN/TNFRSF1B/CTSC/FAS/CASP8/RHOA/PSME1/IFI16/PSME2/ARL6IP5/CASP1/PYCARD/RNF19A/TNIP1/CTSS/CYCS/TANK/PRELID1/TNFSF10/S100A9/S100A8	29
GO:0002758	BP	GO:0002758	innate immune response-activating signaling pathway	21/508	209/18614	3.00231248974326e-07	6.40972168862891e-06	4.6059148042095e-06	KLRD1/FCRL3/CD300A/KLRC2/CYBA/IRF1/FYN/TNFAIP3/NFKBIA/PTPN22/PIK3AP1/MAPKAPK2/CASP1/PYCARD/TNIP1/CTSS/FLOT1/PAK2/NINJ1/BIRC3/TYROBP	21
GO:0002444	BP	GO:0002444	myeloid leukocyte mediated immunity	15/508	110/18614	3.07043275887827e-07	6.52393855719755e-06	4.68798906443269e-06	CD300A/PTGDR/CX3CR1/FCGR3A/SPON2/ITGB2/CD84/FGR/ITGAM/HLA-E/RAC2/CCL3/VAMP8/TYROBP/STXBP2	15
GO:0006470	BP	GO:0006470	protein dephosphorylation	23/508	249/18614	3.75913770971749e-07	7.94941822784808e-06	5.71231402534272e-06	PPP2R5C/PPP1R15A/DUSP1/DUSP2/FCRL3/CD300A/CALM1/PTPRC/PPP1CA/TGFB1/PTPN4/PTPN22/HSP90B1/LGALS3/GNAI2/PTPRE/PPP3CC/PTP4A2/YWHAB/DUSP23/PTPN18/PPP1R12A/ROCK1	23
GO:0010922	BP	GO:0010922	positive regulation of phosphatase activity	9/508	36/18614	3.82088780923791e-07	8.04188745510356e-06	5.77876080781464e-06	PPP1R15A/IFNG/PLEK/FCRL3/CD300A/CALM1/PTPRC/PPP1R12A/ROCK1	9
GO:0032611	BP	GO:0032611	interleukin-1 beta production	15/508	112/18614	3.89921481288932e-07	8.13004509117391e-06	5.84210935566202e-06	IFNG/GBP5/PYHIN1/CX3CR1/F2R/TNFAIP3/CASP8/IFI16/GSTP1/CASP1/PYCARD/CARD16/CCL3/TYROBP/MNDA	15
GO:0032651	BP	GO:0032651	regulation of interleukin-1 beta production	15/508	112/18614	3.89921481288932e-07	8.13004509117391e-06	5.84210935566202e-06	IFNG/GBP5/PYHIN1/CX3CR1/F2R/TNFAIP3/CASP8/IFI16/GSTP1/CASP1/PYCARD/CARD16/CCL3/TYROBP/MNDA	15
GO:0045954	BP	GO:0045954	positive regulation of natural killer cell mediated cytotoxicity	8/508	27/18614	4.09391575494475e-07	8.43455058148004e-06	6.06092171817882e-06	LAG3/CD160/KLRD1/NCR3/KLRC2/SLAMF6/HLA-E/CD226	8
GO:0032930	BP	GO:0032930	positive regulation of superoxide anion generation	7/508	19/18614	4.10146731950932e-07	8.43455058148004e-06	6.06092171817882e-06	CYBA/ITGB2/TGFB1/ITGAM/GNAI2/GSTP1/TYROBP	7
GO:0051222	BP	GO:0051222	positive regulation of protein transport	26/508	309/18614	4.10196655352122e-07	8.43455058148004e-06	6.06092171817882e-06	GZMB/IFNG/PRR5L/STOM/HLA-DRB1/EZR/FLNA/ADAM8/FYN/ITGB2/TGFB1/ITGAM/RAB29/ARF6/CD81/OAZ1/SH3GLB1/PRKCB/GLUL/PIK3R1/RAC2/HSP90AA1/PRNP/PDCD10/ORAI1/SRI	26
GO:0031334	BP	GO:0031334	positive regulation of protein-containing complex assembly	20/508	195/18614	4.12863017830146e-07	8.45043479613813e-06	6.07233583925942e-06	PFN1/IFNG/PLEK/LCP1/GBP5/RHOC/ARPC2/TGFB1/MSN/RHOA/PTPN22/ARF6/LGALS3/SH3GLB1/PYCARD/RAC1/HSP90AA1/VASP/SKAP1/CDKN1B	20
GO:0032635	BP	GO:0032635	interleukin-6 production	19/508	178/18614	4.33472839641233e-07	8.79161732035992e-06	6.31750368204401e-06	CD74/IFNG/F2R/MBP/HLA-B/CYBA/SLAMF1/CAPN2/SPON2/TNFAIP3/CD84/PTPN22/XBP1/MAPKAPK2/PYCARD/SELENOS/INPP5D/CSK/TYROBP	19
GO:0032675	BP	GO:0032675	regulation of interleukin-6 production	19/508	178/18614	4.33472839641233e-07	8.79161732035992e-06	6.31750368204401e-06	CD74/IFNG/F2R/MBP/HLA-B/CYBA/SLAMF1/CAPN2/SPON2/TNFAIP3/CD84/PTPN22/XBP1/MAPKAPK2/PYCARD/SELENOS/INPP5D/CSK/TYROBP	19
GO:0006887	BP	GO:0006887	exocytosis	28/508	351/18614	4.3835064710038e-07	8.81578638548017e-06	6.33487115293416e-06	NKG7/IFNG/PLEK/ANXA1/CD300A/PTGDR/ANXA2/KLRC2/CCL5/S100A10/FCGR3A/ITGB2/CD84/RAB27A/FGR/ITGAM/MYO1G/GNAI2/LLGL2/SYTL2/RAB8B/PRKCB/RAC2/RAP1A/VPS4B/CCL3/VAMP8/STXBP2	28
GO:0001774	BP	GO:0001774	microglial cell activation	10/508	47/18614	4.38615996767503e-07	8.81578638548017e-06	6.33487115293416e-06	CST7/IFNG/CX3CR1/JUN/PTPRC/CTSC/ITGB2/ITGAM/CCL3/TYROBP	10
GO:0030041	BP	GO:0030041	actin filament polymerization	18/508	162/18614	4.8001766067132e-07	9.60465830455349e-06	6.90174082796715e-06	PFN1/TMSB4X/ARPC2/ARPC5L/MYADM/RHOA/ARF6/PREX1/ARPC4/ARPC3/MTPN/PYCARD/DIAPH1/RAC1/PSTPIP1/CAPZA1/VASP/COTL1	18
GO:0007266	BP	GO:0007266	Rho protein signal transduction	16/508	130/18614	5.19144667767242e-07	1.02266166931294e-05	7.34866933574094e-06	ITGB1/F2R/ADGRG1/CFL1/RHOA/GPR65/AKAP13/LPAR6/CDC42/P2RY8/ARHGDIA/GPR174/RHOG/RAC1/FLOT1/ROCK1	16
GO:0045621	BP	GO:0045621	positive regulation of lymphocyte differentiation	16/508	130/18614	5.19144667767242e-07	1.02266166931294e-05	7.34866933574094e-06	CD74/IFNG/ANXA1/HLA-DRB1/ACTB/ADAM8/PTPRC/IL2RG/TOX/RUNX3/RHOA/GATA3/XBP1/HLA-DRA/ZBTB1/INPP5D	16
GO:0002287	BP	GO:0002287	alpha-beta T cell activation involved in immune response	12/508	72/18614	5.20269383536617e-07	1.02266166931294e-05	7.34866933574094e-06	TBX21/IFNG/ANXA1/EOMES/GPR183/HLA-DRB1/JUNB/SLAMF6/SPN/GATA3/RORA/HLA-DRA	12
GO:0002293	BP	GO:0002293	alpha-beta T cell differentiation involved in immune response	12/508	72/18614	5.20269383536617e-07	1.02266166931294e-05	7.34866933574094e-06	TBX21/IFNG/ANXA1/EOMES/GPR183/HLA-DRB1/JUNB/SLAMF6/SPN/GATA3/RORA/HLA-DRA	12
GO:0036037	BP	GO:0036037	CD8-positive, alpha-beta T cell activation	8/508	28/18614	5.59527386915759e-07	1.09500491246409e-05	7.86851533031118e-06	XCL1/EOMES/HLA-A/IRF1/TOX/RUNX3/PTPN22/HLA-E	8
GO:0002886	BP	GO:0002886	regulation of myeloid leukocyte mediated immunity	11/508	60/18614	5.74406845577608e-07	1.10922930287936e-05	7.97072933206856e-06	CD300A/CX3CR1/ITGB2/CD84/FGR/ITGAM/HLA-E/RAC2/VAMP8/TYROBP/STXBP2	11
GO:1903078	BP	GO:1903078	positive regulation of protein localization to plasma membrane	11/508	60/18614	5.74406845577608e-07	1.10922930287936e-05	7.97072933206856e-06	ATP2B4/IFNG/ITGB1/EZR/ARF6/LGALS3/PRKCH/RHOG/PIK3R1/PRNP/KIF5B	11
GO:0032612	BP	GO:0032612	interleukin-1 production	16/508	131/18614	5.76739574782637e-07	1.10922930287936e-05	7.97072933206856e-06	IFNG/ANXA1/GBP5/PYHIN1/CX3CR1/F2R/TNFAIP3/CASP8/IFI16/GSTP1/CASP1/PYCARD/CARD16/CCL3/TYROBP/MNDA	16
GO:0032652	BP	GO:0032652	regulation of interleukin-1 production	16/508	131/18614	5.76739574782637e-07	1.10922930287936e-05	7.97072933206856e-06	IFNG/ANXA1/GBP5/PYHIN1/CX3CR1/F2R/TNFAIP3/CASP8/IFI16/GSTP1/CASP1/PYCARD/CARD16/CCL3/TYROBP/MNDA	16
GO:0070372	BP	GO:0070372	regulation of ERK1 and ERK2 cascade	26/508	315/18614	5.93438878458318e-07	1.13644818698756e-05	8.16631951110927e-06	CD74/XCL1/XCL2/GPR183/JUN/F2R/HLA-DRB1/CCL5/CCL4/EZR/CFLAR/SLAMF1/PTPRC/YWHAZ/TGFB1/PTPN22/GNAI2/GLIPR2/GSTP1/PYCARD/TNIP1/RAP1A/EIF3A/CSK/GBP1/CCL3	26
GO:0046637	BP	GO:0046637	regulation of alpha-beta T cell differentiation	12/508	73/18614	6.07400129931223e-07	1.1582134101509e-05	8.32272062874721e-06	PRDM1/TBX21/IFNG/ANXA1/ZNF683/HLA-DRB1/IL2RG/JUNB/RUNX3/RHOA/GATA3/HLA-DRA	12
GO:0070665	BP	GO:0070665	positive regulation of leukocyte proliferation	18/508	166/18614	6.90072490592245e-07	1.31025678852025e-05	9.41527796794615e-06	CD74/ANXA1/XCL1/FCRL3/GPR183/HLA-A/CCL5/HLA-DPA1/SLAMF1/PTPRC/FCGR3A/HLA-DPB1/PTPN22/HLA-E/CD81/MAPK1/PYCARD/RAC2	18
GO:0052547	BP	GO:0052547	regulation of peptidase activity	31/508	425/18614	7.47314022029083e-07	1.41293015520922e-05	1.01530709683345e-05	CST7/CAST/F2R/MBP/GAPDH/PMAIP1/FYN/FAS/CASP8/PSMB9/RHOA/PSME1/IFI16/CDKN2D/PSME2/ARL6IP5/CASP1/PYCARD/TIMP1/CTSS/CYCS/PSMB8/CARD16/PAK2/TANK/PRELID1/TNFSF10/BIRC3/S100A9/S100A8/SERPINA1	31
GO:0010592	BP	GO:0010592	positive regulation of lamellipodium assembly	8/508	29/18614	7.54323203506405e-07	1.41419753531327e-05	1.01621781418864e-05	ARPC2/ACTR2/CDC42/PIK3R1/RAC1/RAC2/HSP90AA1/ACTR3	8
GO:0031342	BP	GO:0031342	negative regulation of cell killing	8/508	29/18614	7.54323203506405e-07	1.41419753531327e-05	1.01621781418864e-05	KLRD1/KLRC1/CX3CR1/HLA-A/HLA-B/PTPRC/TGFB1/HLA-E	8
GO:0019058	BP	GO:0019058	viral life cycle	26/508	320/18614	8.00986480026484e-07	1.49539818990718e-05	1.07456719584262e-05	CD74/STOM/ITGB1/CCR5/HLA-DRB1/APOBEC3G/APOBEC3C/CCL5/SLAMF1/LGALS1/IFITM2/PPIB/IFI16/CD81/LY6E/EPS15/DEK/BSG/P4HB/TNIP1/ITGB7/CXCR4/VPS4B/CXCL8/VAMP8/IFITM3	26
GO:0002269	BP	GO:0002269	leukocyte activation involved in inflammatory response	10/508	50/18614	8.08537768575646e-07	1.50320646807689e-05	1.0801780890708e-05	CST7/IFNG/CX3CR1/JUN/PTPRC/CTSC/ITGB2/ITGAM/CCL3/TYROBP	10
GO:0016311	BP	GO:0016311	dephosphorylation	27/508	342/18614	8.62910422560442e-07	1.59763747114718e-05	1.14803456960869e-05	PPP2R5C/PPP1R15A/IFNG/PLEK/DUSP1/IQGAP1/DUSP2/FCRL3/CD300A/CALM1/PTPRC/PPP1CA/TGFB1/PTPN4/PTPN22/HSP90B1/LGALS3/GNAI2/PTPRE/PPP3CC/PTP4A2/YWHAB/DUSP23/PTPN18/INPP5D/PPP1R12A/ROCK1	27
GO:0033157	BP	GO:0033157	regulation of intracellular protein transport	21/508	224/18614	9.47059307631927e-07	1.74594128979848e-05	1.25460312079223e-05	GZMB/IFNG/PRR5L/LCP1/STOM/FLNA/TXN/FYN/ITGB2/TGFB1/ITGAM/RAB29/CD81/OAZ1/MDFIC/SH3GLB1/PIK3R1/RAC2/HSP90AA1/PRNP/PDCD10	21
GO:0150076	BP	GO:0150076	neuroinflammatory response	12/508	76/18614	9.51565869624903e-07	1.74594128979848e-05	1.25460312079223e-05	CST7/IFNG/ITGB1/CX3CR1/JUN/PTPRC/TNFRSF1B/CTSC/ITGB2/ITGAM/CCL3/TYROBP	12
GO:0032623	BP	GO:0032623	interleukin-2 production	11/508	63/18614	9.58663415510148e-07	1.74594128979848e-05	1.25460312079223e-05	TBX21/LAG3/ANXA1/XCL1/EZR/ZFP36/PTPRC/TNFAIP3/GATA3/PRNP/GBP1	11
GO:0032663	BP	GO:0032663	regulation of interleukin-2 production	11/508	63/18614	9.58663415510148e-07	1.74594128979848e-05	1.25460312079223e-05	TBX21/LAG3/ANXA1/XCL1/EZR/ZFP36/PTPRC/TNFAIP3/GATA3/PRNP/GBP1	11
GO:0032760	BP	GO:0032760	positive regulation of tumor necrosis factor production	14/508	105/18614	1.00440791216949e-06	1.81187803256074e-05	1.30198412021515e-05	IFNG/CYBA/PTPRC/FCGR3A/SPON2/CD84/SPN/HLA-E/MAPKAPK2/PYCARD/PIK3R1/CD2/CCL3/TYROBP	14
GO:0001916	BP	GO:0001916	positive regulation of T cell mediated cytotoxicity	9/508	40/18614	1.00705009429642e-06	1.81187803256074e-05	1.30198412021515e-05	XCL1/B2M/HLA-DRB1/HLA-C/HLA-A/HLA-B/PTPRC/HLA-E/HLA-DRA	9
GO:0030866	BP	GO:0030866	cortical actin cytoskeleton organization	9/508	40/18614	1.00705009429642e-06	1.81187803256074e-05	1.30198412021515e-05	PLEK/LCP1/EZR/TLN1/ARF6/LLGL2/CALR/ROCK1/FMNL1	9
GO:0010950	BP	GO:0010950	positive regulation of endopeptidase activity	18/508	171/18614	1.06873176112806e-06	1.91513297917807e-05	1.37618133350076e-05	F2R/MBP/PMAIP1/FYN/FAS/CASP8/RHOA/PSME1/IFI16/PSME2/ARL6IP5/CASP1/PYCARD/CYCS/PRELID1/TNFSF10/S100A9/S100A8	18
GO:1904951	BP	GO:1904951	positive regulation of establishment of protein localization	26/508	325/18614	1.07370960761651e-06	1.91635690767395e-05	1.37706082728416e-05	GZMB/IFNG/PRR5L/STOM/HLA-DRB1/EZR/FLNA/ADAM8/FYN/ITGB2/TGFB1/ITGAM/RAB29/ARF6/CD81/OAZ1/SH3GLB1/PRKCB/GLUL/PIK3R1/RAC2/HSP90AA1/PRNP/PDCD10/ORAI1/SRI	26
GO:1904062	BP	GO:1904062	regulation of monoatomic cation transmembrane transport	27/508	346/18614	1.0808264167227e-06	1.92137349458832e-05	1.38066565960887e-05	ATP2B4/IFNG/AHNAK/ACTN4/XCL1/STOM/ITGB1/F2R/CALM1/TMSB4X/FLNA/CYBA/FYN/CD63/UTRN/YWHAH/TMBIM6/PPP3CC/GNB2/DIAPH1/CTSS/PRNP/ATP1B3/VDAC1/FXYD5/SRI/COX17	27
GO:0050853	BP	GO:0050853	B cell receptor signaling pathway	12/508	77/18614	1.09970383203196e-06	1.94717400735182e-05	1.39920546047174e-05	FCRL3/CD300A/IGHM/PTPRC/NFKBIA/PTPN22/CD81/CMTM3/PRKCH/MAPK1/PRKCB/MNDA	12
GO:0097191	BP	GO:0097191	extrinsic apoptotic signaling pathway	21/508	227/18614	1.17643509759353e-06	2.07480371757405e-05	1.49091795600995e-05	IFNG/CFLAR/PMAIP1/PTPRC/TNFRSF1B/FAS/PDIA3/TNFAIP3/CASP8/PPP1CA/TGFB1/TRADD/LGALS3/GSTP1/PYCARD/PIK3R1/HMGB2/MCL1/PAK2/TNFSF10/G0S2	21
GO:0051924	BP	GO:0051924	regulation of calcium ion transport	23/508	266/18614	1.19705453513576e-06	2.10285721880935e-05	1.51107671530192e-05	AHNAK/XCL1/FCRL3/F2R/CALM1/CCL5/CCL4/CYBA/FYN/CD84/RHOA/LGALS3/GNAI2/TMBIM6/PPP3CC/DIAPH1/PRNP/ATP2B1/ORAI1/VDAC1/CXCR4/SRI/CCL3	23
GO:0032928	BP	GO:0032928	regulation of superoxide anion generation	7/508	22/18614	1.2927868621966e-06	2.26212352122401e-05	1.62552271713141e-05	CYBA/ITGB2/TGFB1/ITGAM/GNAI2/GSTP1/TYROBP	7
GO:0010591	BP	GO:0010591	regulation of lamellipodium assembly	9/508	42/18614	1.56438324024957e-06	2.72667110077873e-05	1.95933854843757e-05	ARPC2/ACTR2/CDC42/ABI3/PIK3R1/RAC1/RAC2/HSP90AA1/ACTR3	9
GO:0017157	BP	GO:0017157	regulation of exocytosis	19/508	194/18614	1.61861229597158e-06	2.81021325471797e-05	2.0193704908988e-05	IFNG/ANXA1/CD300A/ANXA2/KLRC2/S100A10/ITGB2/CD84/RAB27A/FGR/ITGAM/GNAI2/RAB8B/PRKCB/RAC2/RAP1A/VPS4B/VAMP8/STXBP2	19
GO:0002717	BP	GO:0002717	positive regulation of natural killer cell mediated immunity	8/508	32/18614	1.71996279016006e-06	2.96311736281628e-05	2.12924473026927e-05	LAG3/CD160/KLRD1/NCR3/KLRC2/SLAMF6/HLA-E/CD226	8
GO:0035456	BP	GO:0035456	response to interferon-beta	8/508	32/18614	1.71996279016006e-06	2.96311736281628e-05	2.12924473026927e-05	PYHIN1/IRF1/CAPN2/IFITM2/IFI16/XAF1/IFITM3/MNDA	8
GO:0051651	BP	GO:0051651	maintenance of location in cell	21/508	233/18614	1.793765876712e-06	3.07837820841882e-05	2.21206917427722e-05	SRGN/SYNE1/XCL1/CCR5/F2R/CALM1/TMSB4X/FLNA/CYBA/PTPRC/TXN/HSPA5/HSP90B1/FTH1/ANXA6/CALR/DIAPH1/SRI/CCL3/S100A9/S100A8	21
GO:0019885	BP	GO:0019885	antigen processing and presentation of endogenous peptide antigen via MHC class I	7/508	23/18614	1.81482634588267e-06	3.09074624249178e-05	2.220956628991e-05	B2M/HLA-C/HLA-A/HLA-B/HLA-E/TAPBP/TAP1	7
GO:0050855	BP	GO:0050855	regulation of B cell receptor signaling pathway	7/508	23/18614	1.81482634588267e-06	3.09074624249178e-05	2.220956628991e-05	FCRL3/CD300A/PTPN22/CD81/CMTM3/PRKCH/PRKCB	7
GO:0044409	BP	GO:0044409	entry into host	17/508	160/18614	1.86506392869979e-06	3.16422633074466e-05	2.27375814561519e-05	CD74/ITGB1/CCR5/HLA-DRB1/SLAMF1/LGALS1/IFITM2/CD81/LY6E/EPS15/BSG/P4HB/ITGB7/CXCR4/CXCL8/VAMP8/IFITM3	17
GO:0050921	BP	GO:0050921	positive regulation of chemotaxis	16/508	143/18614	1.88641365525488e-06	3.18832489763154e-05	2.29107495769791e-05	CD74/XCL1/XCL2/CX3CR1/TMSB4X/CCL5/CCL4/SLAMF1/TGFB1/MAPK1/CALR/RAC1/RAC2/CXCR4/CXCL8/CCL3	16
GO:2000116	BP	GO:2000116	regulation of cysteine-type endopeptidase activity	21/508	234/18614	1.92152925286599e-06	3.23542019859926e-05	2.32491682392445e-05	CST7/CAST/F2R/PMAIP1/FYN/FAS/CASP8/PSMB9/RHOA/IFI16/CDKN2D/ARL6IP5/CASP1/PYCARD/CYCS/CARD16/PAK2/TNFSF10/BIRC3/S100A9/S100A8	21
GO:0035303	BP	GO:0035303	regulation of dephosphorylation	15/508	127/18614	1.9923602977155e-06	3.34207204827314e-05	2.40155499281417e-05	PPP1R15A/IFNG/PLEK/IQGAP1/FCRL3/CD300A/CALM1/PTPRC/TGFB1/HSP90B1/LGALS3/GNAI2/YWHAB/PPP1R12A/ROCK1	15
GO:0061900	BP	GO:0061900	glial cell activation	10/508	55/18614	2.03723962885602e-06	3.4024787617277e-05	2.44496220911618e-05	CST7/IFNG/CX3CR1/JUN/PTPRC/CTSC/ITGB2/ITGAM/CCL3/TYROBP	10
GO:0002690	BP	GO:0002690	positive regulation of leukocyte chemotaxis	13/508	96/18614	2.04362238490144e-06	3.4024787617277e-05	2.44496220911618e-05	CD74/XCL1/XCL2/CX3CR1/CCL5/CCL4/SLAMF1/MAPK1/CALR/RAC1/RAC2/CXCL8/CCL3	13
GO:1904377	BP	GO:1904377	positive regulation of protein localization to cell periphery	11/508	68/18614	2.11044384046466e-06	3.48770385783456e-05	2.50620348462197e-05	ATP2B4/IFNG/ITGB1/EZR/ARF6/LGALS3/PRKCH/RHOG/PIK3R1/PRNP/KIF5B	11
GO:2000401	BP	GO:2000401	regulation of lymphocyte migration	11/508	68/18614	2.11044384046466e-06	3.48770385783456e-05	2.50620348462197e-05	XCL1/XCL2/CCL5/CCL4/ADAM8/MSN/ITGA4/RHOA/SPN/PYCARD/CCL3	11
GO:0010921	BP	GO:0010921	regulation of phosphatase activity	12/508	82/18614	2.19094618555108e-06	3.60738076750145e-05	2.59220123565298e-05	PPP1R15A/IFNG/PLEK/FCRL3/CD300A/CALM1/PTPRC/HSP90B1/LGALS3/GNAI2/PPP1R12A/ROCK1	12
GO:0072677	BP	GO:0072677	eosinophil migration	8/508	33/18614	2.21647358733608e-06	3.63599453922559e-05	2.61276259559819e-05	XCL1/XCL2/CD300A/CCL5/CCL4/ADAM8/LGALS3/CCL3	8
GO:0051047	BP	GO:0051047	positive regulation of secretion	25/508	317/18614	2.23772581593764e-06	3.65741120538965e-05	2.62815224034935e-05	IFNG/ANXA2/HLA-DRB1/KLRC2/EZR/CYBA/S100A10/ADAM8/ITGB2/RAB27A/FGR/TGFB1/ITGAM/ARF6/GNAI2/XBP1/RAB8B/PRKCB/GLUL/SELENOT/ORAI1/VPS4B/SRI/VAMP8/S100A8	25
GO:0050671	BP	GO:0050671	positive regulation of lymphocyte proliferation	16/508	145/18614	2.26895501036361e-06	3.69491870665783e-05	2.65510448004901e-05	CD74/ANXA1/XCL1/FCRL3/GPR183/HLA-A/CCL5/HLA-DPA1/SLAMF1/PTPRC/FCGR3A/HLA-DPB1/PTPN22/HLA-E/CD81/PYCARD	16
GO:0034109	BP	GO:0034109	homotypic cell-cell adhesion	13/508	97/18614	2.30206021703147e-06	3.73519734123434e-05	2.68404800806808e-05	CD99/PLEK/CLIC1/CCL5/ACTB/FLNA/TLN1/VCL/RAP2B/JAK1/MYL12A/ILK/FERMT3	13
GO:0021762	BP	GO:0021762	substantia nigra development	9/508	44/18614	2.3694647686627e-06	3.83063470933803e-05	2.75262764505972e-05	MBP/CALM1/ACTB/HSPA5/RHOA/YWHAQ/CDC42/YWHAH/DYNLL1	9
GO:0002707	BP	GO:0002707	negative regulation of lymphocyte mediated immunity	10/508	56/18614	2.4202441882073e-06	3.89860273205089e-05	2.8014682870148e-05	TBX21/KLRD1/KLRC1/XCL1/HLA-A/HLA-B/SLAMF1/PTPRC/TGFB1/HLA-E	10
GO:0002399	BP	GO:0002399	MHC class II protein complex assembly	6/508	16/18614	2.54538184329982e-06	4.07078630279706e-05	2.92519641376768e-05	B2M/HLA-DRB1/HLA-DPA1/HLA-DPB1/HLA-DQB1/HLA-DRA	6
GO:0002503	BP	GO:0002503	peptide antigen assembly with MHC class II protein complex	6/508	16/18614	2.54538184329982e-06	4.07078630279706e-05	2.92519641376768e-05	B2M/HLA-DRB1/HLA-DPA1/HLA-DPB1/HLA-DQB1/HLA-DRA	6
GO:2000406	BP	GO:2000406	positive regulation of T cell migration	8/508	34/18614	2.8297025409889e-06	4.50933312067589e-05	3.24032854881662e-05	XCL1/XCL2/CCL5/ADAM8/ITGA4/RHOA/SPN/PYCARD	8
GO:0050792	BP	GO:0050792	regulation of viral process	17/508	165/18614	2.85381887782737e-06	4.53158001169598e-05	3.25631477874589e-05	CD74/STOM/HLA-DRB1/APOBEC3G/APOBEC3C/CCL5/ZFP36/LGALS1/IFITM2/IFI16/LY6E/MDFIC/P4HB/TNIP1/CXCR4/CXCL8/IFITM3	17
GO:0043666	BP	GO:0043666	regulation of phosphoprotein phosphatase activity	10/508	57/18614	2.86434410169934e-06	4.53216431978101e-05	3.25673465239872e-05	PPP1R15A/FCRL3/CD300A/CALM1/PTPRC/HSP90B1/LGALS3/GNAI2/PPP1R12A/ROCK1	10
GO:0097193	BP	GO:0097193	intrinsic apoptotic signaling pathway	24/508	301/18614	2.94894896842693e-06	4.63534233608486e-05	3.33087658489572e-05	CD74/PPP1R15A/RTKN2/PMAIP1/TNFRSF1B/USP28/UBB/IFI16/CDKN2D/XBP1/ARL6IP5/TMBIM6/PYCARD/PIK3R1/P4HB/SELENOS/CASP4/CYCS/MCL1/PDCD10/SHISA5/IER3/S100A9/S100A8	24
GO:0050868	BP	GO:0050868	negative regulation of T cell activation	15/508	131/18614	2.95032994945786e-06	4.63534233608486e-05	3.33087658489572e-05	CD74/TBX21/LAG3/ANXA1/XCL1/CD300A/TIGIT/HLA-DRB1/IRF1/RUNX3/PTPN22/SPN/LGALS3/CBLB/PRNP	15
GO:0032946	BP	GO:0032946	positive regulation of mononuclear cell proliferation	16/508	148/18614	2.97415008416369e-06	4.65637111422399e-05	3.34598750004159e-05	CD74/ANXA1/XCL1/FCRL3/GPR183/HLA-A/CCL5/HLA-DPA1/SLAMF1/PTPRC/FCGR3A/HLA-DPB1/PTPN22/HLA-E/CD81/PYCARD	16
GO:0043254	BP	GO:0043254	regulation of protein-containing complex assembly	29/508	409/18614	2.99197373154039e-06	4.66789747906755e-05	3.3542701458491e-05	PFN1/IFNG/PLEK/LCP1/GBP5/RHOC/TMSB4X/ARPC2/ARPC5L/TGFB1/MSN/MYADM/HSPA5/RHOA/PTPN22/ARF6/LGALS3/CDC42/ARPC3/MTPN/SH3GLB1/PYCARD/RAC1/HSP90AA1/CAPZA1/VASP/COTL1/SKAP1/CDKN1B	29
GO:0002294	BP	GO:0002294	CD4-positive, alpha-beta T cell differentiation involved in immune response	11/508	71/18614	3.27430124913509e-06	5.09056870161699e-05	3.6579943535175e-05	TBX21/IFNG/ANXA1/GPR183/HLA-DRB1/JUNB/SLAMF6/SPN/GATA3/RORA/HLA-DRA	11
GO:0044000	BP	GO:0044000	movement in host	18/508	185/18614	3.3322807028079e-06	5.15704823542393e-05	3.70576539316834e-05	CD74/ITGB1/CCR5/HLA-DRB1/SLAMF1/LGALS1/IFITM2/CD81/LY6E/EPS15/BSG/P4HB/ITGB7/CXCR4/VPS4B/CXCL8/VAMP8/IFITM3	18
GO:0002361	BP	GO:0002361	CD4-positive, CD25-positive, alpha-beta regulatory T cell differentiation	5/508	10/18614	3.34017691626516e-06	5.15704823542393e-05	3.70576539316834e-05	IFNG/HLA-DRB1/IL2RG/TOX/HLA-DRA	5
GO:0045582	BP	GO:0045582	positive regulation of T cell differentiation	14/508	116/18614	3.36986526843329e-06	5.18494442336184e-05	3.72581110985401e-05	CD74/IFNG/ANXA1/HLA-DRB1/ACTB/ADAM8/PTPRC/IL2RG/RUNX3/RHOA/GATA3/XBP1/HLA-DRA/ZBTB1	14
GO:0035025	BP	GO:0035025	positive regulation of Rho protein signal transduction	8/508	35/18614	3.58113598672799e-06	5.49107517964958e-05	3.94579136030872e-05	F2R/ADGRG1/GPR65/AKAP13/LPAR6/P2RY8/GPR174/RAC1	8
GO:0051235	BP	GO:0051235	maintenance of location	26/508	347/18614	3.61134576687134e-06	5.51843315471915e-05	3.96545032656456e-05	SRGN/SYNE1/ANXA1/XCL1/CCR5/F2R/CALM1/TMSB4X/FLNA/CYBA/PTPRC/TXN/HSPA5/NFKBIA/HSP90B1/FTH1/ANXA6/CALR/YWHAB/DIAPH1/RNF213/SRI/COX17/CCL3/S100A9/S100A8	26
GO:0050764	BP	GO:0050764	regulation of phagocytosis	13/508	101/18614	3.64995597622954e-06	5.55839712147993e-05	3.99416773975038e-05	IL2RB/IFNG/LYAR/CD300A/CYBA/PTPRC/IL2RG/RAB27A/FGR/PYCARD/CALR/CSK/FCER1G	13
GO:0051098	BP	GO:0051098	regulation of binding	27/508	369/18614	3.66767573225072e-06	5.56638405350433e-05	3.9999070105391e-05	TGFBR3/IFNG/GZMA/PYHIN1/B2M/HOPX/JUN/ANXA2/CALM1/TMSB4X/ACTB/S100A10/TXN/PPP1CA/TGFB1/ITGA4/NFKBIA/IFI16/CDC42/GATA3/TMBIM6/CBLB/HMGB2/FLOT1/CARD16/ROCK1/SRI	27
GO:0022408	BP	GO:0022408	negative regulation of cell-cell adhesion	19/508	205/18614	3.68079459418476e-06	5.56735778957709e-05	4.00060672038779e-05	CD74/TBX21/LAG3/ANXA1/XCL1/CD300A/TIGIT/HLA-DRB1/MBP/IRF1/RUNX3/TGFB1/MYADM/PTPN22/SPN/LGALS3/CBLB/PRNP/FXYD5	19
GO:0017014	BP	GO:0017014	protein nitrosylation	6/508	17/18614	3.84322398060975e-06	5.77389407457262e-05	4.14902011162052e-05	ATP2B4/GAPDH/TXN/NCOA7/S100A9/S100A8	6
GO:0018119	BP	GO:0018119	peptidyl-cysteine S-nitrosylation	6/508	17/18614	3.84322398060975e-06	5.77389407457262e-05	4.14902011162052e-05	ATP2B4/GAPDH/TXN/NCOA7/S100A9/S100A8	6
GO:1901214	BP	GO:1901214	regulation of neuron death	25/508	327/18614	3.8941174988969e-06	5.8307222416369e-05	4.1898558465701e-05	IFNG/CX3CR1/FOS/JUN/F2R/CCL5/ADAM8/CAPN2/FYN/TNFRSF1B/ITGB2/CASP8/ITGAM/UBB/RAB29/RHOA/TBK1/GATA3/PRNP/MCL1/NCOA7/ROCK1/BTG2/CCL3/TYROBP	25
GO:0030032	BP	GO:0030032	lamellipodium assembly	11/508	73/18614	4.33220136522747e-06	6.46497742195484e-05	4.64562061555461e-05	ITGB1/ARPC2/VCL/ACTR2/CDC42/ABI3/PIK3R1/RAC1/RAC2/HSP90AA1/ACTR3	11
GO:0002573	BP	GO:0002573	myeloid leukocyte differentiation	20/508	227/18614	4.45686518543166e-06	6.62884415246536e-05	4.7633724052017e-05	CD74/IFNG/GPR183/FOS/JUN/ANXA2/HLA-DRB1/JUNB/CASP8/TGFB1/IFI16/CD81/CDC42/GATA3/PIK3R1/INPP5D/EVI2B/CCL3/ID2/TYROBP	20
GO:0002726	BP	GO:0002726	positive regulation of T cell cytokine production	7/508	26/18614	4.53532389882912e-06	6.700865972376e-05	4.81512603549442e-05	TBX21/XCL1/B2M/HLA-A/SLAMF1/CD81/GATA3	7
GO:0050857	BP	GO:0050857	positive regulation of antigen receptor-mediated signaling pathway	7/508	26/18614	4.53532389882912e-06	6.700865972376e-05	4.81512603549442e-05	PTPRC/RAB29/CD81/CMTM3/CD226/PRKCH/PRKCB	7
GO:0030183	BP	GO:0030183	B cell differentiation	16/508	153/18614	4.59490274794118e-06	6.74422896753735e-05	4.84628593151968e-05	KLF6/ITGB1/FCRL3/IKZF3/GPR183/ZFP36L2/PTPRC/IL2RG/LGALS1/ITGA4/XBP1/ITM2A/PIK3R1/ZBTB1/INPP5D/ID2	16
GO:0046718	BP	GO:0046718	viral entry into host cell	16/508	153/18614	4.59490274794118e-06	6.74422896753735e-05	4.84628593151968e-05	CD74/ITGB1/CCR5/HLA-DRB1/SLAMF1/LGALS1/IFITM2/CD81/LY6E/EPS15/BSG/P4HB/ITGB7/CXCR4/VAMP8/IFITM3	16
GO:0035304	BP	GO:0035304	regulation of protein dephosphorylation	12/508	88/18614	4.68298857934258e-06	6.85098198066445e-05	4.92299679471182e-05	PPP1R15A/FCRL3/CD300A/CALM1/PTPRC/TGFB1/HSP90B1/LGALS3/GNAI2/YWHAB/PPP1R12A/ROCK1	12
GO:0043300	BP	GO:0043300	regulation of leukocyte degranulation	9/508	48/18614	5.08749216796896e-06	7.41842812205147e-05	5.33075374737993e-05	CD300A/KLRC2/ITGB2/CD84/FGR/ITGAM/RAC2/VAMP8/STXBP2	9
GO:1902903	BP	GO:1902903	regulation of supramolecular fiber organization	27/508	376/18614	5.19835915850442e-06	7.55540018411945e-05	5.42917949487552e-05	PFN1/PLEK/RHOC/TMSB4X/FLNA/S100A10/ARPC2/ARPC5L/MYADM/RHOA/GPR65/ARF6/AKAP13/ARF1/CDC42/ARPC3/MTPN/PYCARD/PIK3R1/RAC1/PAK2/CAPZA1/DSTN/ROCK1/VASP/COTL1/CDKN1B	27
GO:0035306	BP	GO:0035306	positive regulation of dephosphorylation	10/508	61/18614	5.4248323450437e-06	7.85896166350162e-05	5.64731350751986e-05	PPP1R15A/IFNG/PLEK/FCRL3/CD300A/CALM1/PTPRC/TGFB1/PPP1R12A/ROCK1	10
GO:1902745	BP	GO:1902745	positive regulation of lamellipodium organization	8/508	37/18614	5.59924978126779e-06	8.0853891663485e-05	5.810020382811e-05	ARPC2/ACTR2/CDC42/PIK3R1/RAC1/RAC2/HSP90AA1/ACTR3	8
GO:0042742	BP	GO:0042742	defense response to bacterium	24/508	314/18614	6.09616939884978e-06	8.7745509218283e-05	6.30524006414141e-05	GNLY/CD160/OPTN/HLA-A/IGHM/CYBA/LYST/SPON2/FGR/TBK1/SPN/HLA-E/PLAC8/GBP4/PYCARD/GBP2/HMGB2/CASP4/RNF213/LYZ/S100A9/S100A8/S100A12/FCER1G	24
GO:2001235	BP	GO:2001235	positive regulation of apoptotic signaling pathway	15/508	140/18614	6.75008219895714e-06	9.68452307773208e-05	6.95913026841207e-05	PMAIP1/PTPRC/CTSC/FAS/PDIA3/PPP1CA/UBB/PYCARD/CTSS/MCL1/PAK2/TNFSF10/G0S2/S100A9/S100A8	15
GO:0002369	BP	GO:0002369	T cell cytokine production	8/508	38/18614	6.92432269642895e-06	9.87103126883896e-05	7.09315181884062e-05	TBX21/XCL1/B2M/HLA-A/SLAMF1/TNFRSF1B/CD81/GATA3	8
GO:0002724	BP	GO:0002724	regulation of T cell cytokine production	8/508	38/18614	6.92432269642895e-06	9.87103126883896e-05	7.09315181884062e-05	TBX21/XCL1/B2M/HLA-A/SLAMF1/TNFRSF1B/CD81/GATA3	8
GO:0032731	BP	GO:0032731	positive regulation of interleukin-1 beta production	10/508	63/18614	7.32219291427483e-06	0.000104049760456988	7.47683527216933e-05	IFNG/GBP5/PYHIN1/CASP8/IFI16/CASP1/PYCARD/CCL3/TYROBP/MNDA	10
GO:1901216	BP	GO:1901216	positive regulation of neuron death	12/508	92/18614	7.49555694476579e-06	0.000106175159008079	7.62956272473069e-05	IFNG/FOS/CAPN2/FYN/ITGB2/CASP8/ITGAM/RHOA/PRNP/MCL1/CCL3/TYROBP	12
GO:0002418	BP	GO:0002418	immune response to tumor cell	7/508	28/18614	7.78602448702305e-06	0.000109940636902205	7.90014343353505e-05	NKG7/CD160/PRF1/HLA-DRB1/HLA-A/TGFB1/CD226	7
GO:0010811	BP	GO:0010811	positive regulation of cell-substrate adhesion	14/508	125/18614	8.15167200044843e-06	0.000114740569293378	8.24505824783859e-05	FLNA/S100A10/ARPC2/UTRN/MYADM/PREX1/CDC42/LIMS1/CALR/ILK/P4HB/RAC1/ROCK1/SKAP1	14
GO:0002220	BP	GO:0002220	innate immune response activating cell surface receptor signaling pathway	11/508	78/18614	8.37569164370334e-06	0.000117523069541523	8.44500388835497e-05	KLRD1/KLRC2/CYBA/FYN/TNFAIP3/NFKBIA/PTPN22/PIK3AP1/PAK2/NINJ1/TYROBP	11
GO:0043124	BP	GO:0043124	negative regulation of I-kappaB kinase/NF-kappaB signaling	9/508	51/18614	8.58215636300486e-06	0.000119760502703275	8.60578195367137e-05	OPTN/TNFAIP3/CASP8/RHOA/GSTP1/PYCARD/RORA/TNIP1/TANK	9
GO:0006816	BP	GO:0006816	calcium ion transport	30/508	455/18614	8.58883031489197e-06	0.000119760502703275	8.60578195367137e-05	ATP2B4/AHNAK/XCL1/CCR5/FCRL3/F2R/ANXA2/CALM1/CCL5/CCL4/FLNA/CYBA/PTPRC/FYN/CD84/RHOA/LGALS3/ANXA6/GNAI2/TMBIM6/PRKCB/PPP3CC/DIAPH1/PRNP/ATP2B1/ORAI1/VDAC1/CXCR4/SRI/CCL3	30
GO:0002688	BP	GO:0002688	regulation of leukocyte chemotaxis	14/508	126/18614	8.94544686668194e-06	0.000124344498190451	8.93517991667919e-05	CD74/DUSP1/XCL1/XCL2/CX3CR1/CCL5/CCL4/SLAMF1/MAPK1/CALR/RAC1/RAC2/CXCL8/CCL3	14
GO:0034976	BP	GO:0034976	response to endoplasmic reticulum stress	21/508	259/18614	9.45210311726069e-06	0.000130979143196327	9.41193399646161e-05	PPP1R15A/JUN/PMAIP1/PDIA3/PDIA6/HSPA5/PARP8/HSP90B1/XBP1/SEC61B/CANX/TMBIM6/CALR/PIK3R1/P4HB/SELENOS/CASP4/FLOT1/HERPUD2/SDF2L1/CXCL8	21
GO:0007160	BP	GO:0007160	cell-matrix adhesion	20/508	239/18614	9.65173506476886e-06	0.000133331398944268	9.58096301361772e-05	ITGB1/S100A10/MACF1/CD63/ITGB2/TLN1/ITGAL/UTRN/ITGA4/ITGAM/RHOA/VCL/LIMS1/PIK3R1/ILK/RAC1/FERMT3/ITGB7/ROCK1/SKAP1	20
GO:0030888	BP	GO:0030888	regulation of B cell proliferation	10/508	65/18614	9.76761828498541e-06	0.000134515780208657	9.66607059651253e-05	CD74/FCRL3/IKZF3/CD300A/GPR183/PTPRC/CD81/INPP5D/TYROBP/MNDA	10
GO:0045953	BP	GO:0045953	negative regulation of natural killer cell mediated cytotoxicity	6/508	20/18614	1.1225036652242e-05	0.000153638385099092	0.000110401878084369	KLRD1/KLRC1/HLA-A/HLA-B/TGFB1/HLA-E	6
GO:2001185	BP	GO:2001185	regulation of CD8-positive, alpha-beta T cell activation	6/508	20/18614	1.1225036652242e-05	0.000153638385099092	0.000110401878084369	XCL1/HLA-A/IRF1/RUNX3/PTPN22/HLA-E	6
GO:0070374	BP	GO:0070374	positive regulation of ERK1 and ERK2 cascade	19/508	222/18614	1.16724607457509e-05	0.000159058267297846	0.000114296511403723	CD74/XCL1/XCL2/GPR183/JUN/F2R/HLA-DRB1/CCL5/CCL4/CFLAR/SLAMF1/PTPRC/TGFB1/PTPN22/GNAI2/GLIPR2/PYCARD/RAP1A/CCL3	19
GO:0070664	BP	GO:0070664	negative regulation of leukocyte proliferation	12/508	96/18614	1.16923154804333e-05	0.000159058267297846	0.000114296511403723	XCL1/CD300A/HLA-DRB1/TNFAIP3/SPN/GSTP1/CBLB/PRNP/INPP5D/TYROBP/LST1/MNDA	12
GO:0031348	BP	GO:0031348	negative regulation of defense response	22/508	284/18614	1.20012068944672e-05	0.00016276408864168	0.000116959450329698	CST7/KLRD1/KLRC1/LYAR/HLA-DRB1/HLA-A/HLA-B/ZFP36/PTPRC/FYN/TNFRSF1B/TNFAIP3/FGR/TGFB1/PTPN22/HLA-E/IFI16/GSTP1/GATA3/SELENOS/RORA/IER3	22
GO:1902075	BP	GO:1902075	cellular response to salt	18/508	204/18614	1.30458378734568e-05	0.000176395541185952	0.000126754775638116	ATP2B4/FOSB/IQGAP1/B2M/FOS/JUN/FYN/JUNB/HSPA5/JUND/HSP90B1/GNAI2/TUBA1A/PRKCB/CALR/GNB1/CDKN1B/ALOX5AP	18
GO:1902743	BP	GO:1902743	regulation of lamellipodium organization	9/508	54/18614	1.39511166331198e-05	0.000188066110021089	0.000135141043932208	ARPC2/ACTR2/CDC42/ABI3/PIK3R1/RAC1/RAC2/HSP90AA1/ACTR3	9
GO:0008064	BP	GO:0008064	regulation of actin polymerization or depolymerization	15/508	149/18614	1.44157793766451e-05	0.000193744601140333	0.00013922150913526	PFN1/PLEK/TMSB4X/ARPC2/ARPC5L/MYADM/RHOA/ARF6/ARPC3/MTPN/PYCARD/CAPZA1/DSTN/VASP/COTL1	15
GO:0051701	BP	GO:0051701	biological process involved in interaction with host	18/508	206/18614	1.49040839161117e-05	0.000199705773074145	0.000143505103867477	CD74/ITGB1/CCR5/HLA-DRB1/SLAMF1/LGALS1/IFITM2/CD81/LY6E/EPS15/BSG/P4HB/ITGB7/CXCR4/VPS4B/CXCL8/VAMP8/IFITM3	18
GO:0007163	BP	GO:0007163	establishment or maintenance of cell polarity	19/508	226/18614	1.50361140601855e-05	0.000200871679450742	0.000144342903962575	ITGB1/CCL4/ACTB/MSN/RHOA/SPN/ARF6/ACTR2/LLGL2/CDC42/MAP4/GATA3/RHOG/ILK/RAC1/HSP90AA1/CAP1/ROCK1/ACTR3	19
GO:0051656	BP	GO:0051656	establishment of organelle localization	29/508	445/18614	1.50978036830664e-05	0.000201093731444305	0.000144502466672805	SYNE2/IFNG/ACTN4/MYO1F/ITGB1/CD300A/PTGDR/EZR/CFL1/YWHAZ/CD84/RAB27A/FGR/ITGA4/UBB/MYO1G/LLGL2/CDC42/MAP4/TUBA1A/STARD3NL/RAC2/PDCD10/VPS4B/KIF5B/DYNC1H1/EML4/VAMP8/STXBP2	29
GO:0002716	BP	GO:0002716	negative regulation of natural killer cell mediated immunity	6/508	21/18614	1.53540082757301e-05	0.000202955362724669	0.00014584020261373	KLRD1/KLRC1/HLA-A/HLA-B/TGFB1/HLA-E	6
GO:0035023	BP	GO:0035023	regulation of Rho protein signal transduction	11/508	83/18614	1.53740279249077e-05	0.000202955362724669	0.00014584020261373	ITGB1/F2R/ADGRG1/GPR65/AKAP13/LPAR6/P2RY8/ARHGDIA/GPR174/RAC1/FLOT1	11
GO:0050871	BP	GO:0050871	positive regulation of B cell activation	11/508	83/18614	1.53740279249077e-05	0.000202955362724669	0.00014584020261373	CD74/TBX21/FCRL3/GPR183/PTPRC/IL2RG/TGFB1/SH3KBP1/CD81/XBP1/INPP5D	11
GO:1903038	BP	GO:1903038	negative regulation of leukocyte cell-cell adhesion	15/508	150/18614	1.56233402260924e-05	0.00020503336496713	0.000147333418974234	CD74/TBX21/LAG3/ANXA1/XCL1/CD300A/TIGIT/HLA-DRB1/IRF1/RUNX3/PTPN22/SPN/LGALS3/CBLB/PRNP	15
GO:2000377	BP	GO:2000377	regulation of reactive oxygen species metabolic process	15/508	150/18614	1.56233402260924e-05	0.00020503336496713	0.000147333418974234	CYBA/CFLAR/FYN/ITGB2/RAB27A/TGFB1/ITGAM/RHOA/GNAI2/GSTP1/RAC1/RAC2/VDAC1/IER3/TYROBP	15
GO:1990868	BP	GO:1990868	response to chemokine	12/508	99/18614	1.60684693179882e-05	0.00020964184238849	0.000150644990897483	DUSP1/XCL1/XCL2/CCR5/CX3CR1/CXCR3/CCL5/CCL4/RHOA/CXCR4/CXCL8/CCL3	12
GO:1990869	BP	GO:1990869	cellular response to chemokine	12/508	99/18614	1.60684693179882e-05	0.00020964184238849	0.000150644990897483	DUSP1/XCL1/XCL2/CCR5/CX3CR1/CXCR3/CCL5/CCL4/RHOA/CXCR4/CXCL8/CCL3	12
GO:0043370	BP	GO:0043370	regulation of CD4-positive, alpha-beta T cell differentiation	9/508	55/18614	1.62820925687366e-05	0.00021180961236648	0.000152202712795371	TBX21/IFNG/ANXA1/HLA-DRB1/IL2RG/JUNB/RUNX3/GATA3/HLA-DRA	9
GO:0042093	BP	GO:0042093	T-helper cell differentiation	10/508	69/18614	1.68294747325045e-05	0.000217052000280428	0.000155969801800983	TBX21/ANXA1/GPR183/HLA-DRB1/JUNB/SLAMF6/SPN/GATA3/RORA/HLA-DRA	10
GO:0150116	BP	GO:0150116	regulation of cell-substrate junction organization	10/508	69/18614	1.68294747325045e-05	0.000217052000280428	0.000155969801800983	S100A10/MACF1/TLN1/RHOA/ARF6/VCL/LIMS1/PIK3R1/RAC1/ROCK1	10
GO:0043410	BP	GO:0043410	positive regulation of MAPK cascade	31/508	495/18614	1.68310157097777e-05	0.000217052000280428	0.000155969801800983	CD74/IQGAP1/XCL1/XCL2/DOK2/FCRL3/GPR183/JUN/F2R/HLA-DRB1/CCL5/CCL4/CFLAR/ADAM8/SLAMF1/PTPRC/TGFB1/PTPN22/AKAP13/CD81/GNAI2/GLIPR2/CDC42/ARL6IP5/PYCARD/RAP1A/PDCD10/CSK/ROCK1/CCL3/S100A12	31
GO:0001667	BP	GO:0001667	ameboidal-type cell migration	31/508	496/18614	1.75038929316406e-05	0.000225078876832797	0.000161737776034513	ATP2B4/PFN1/IFNG/ANXA1/PRR5L/IQGAP1/ITGB1/ARID5B/ZEB2/JUN/TMSB4X/MACF1/TGFB1/ITGA4/RHOA/ARF6/ANXA6/GLIPR2/CDC42/GATA3/CALR/GLUL/ILK/RAC1/TIMP1/CAP1/PDCD10/ITGB7/ROCK1/S100A9/S100A12	31
GO:0030832	BP	GO:0030832	regulation of actin filament length	15/508	152/18614	1.83102720550165e-05	0.000234771361808861	0.000168702627584937	PFN1/PLEK/TMSB4X/ARPC2/ARPC5L/MYADM/RHOA/ARF6/ARPC3/MTPN/PYCARD/CAPZA1/DSTN/VASP/COTL1	15
GO:0016485	BP	GO:0016485	protein processing	20/508	250/18614	1.86766256123597e-05	0.000238782531468049	0.000171584984512887	CST7/SRGN/CAST/ANXA2/S100A10/ADAM8/CAPN2/CASP8/IFI16/CASP1/PYCARD/P4HB/CTSS/PRNP/CASP4/CYCS/SPCS3/CARD16/SPCS2/SEC11C	20
GO:0002431	BP	GO:0002431	Fc receptor mediated stimulatory signaling pathway	7/508	32/18614	2.0135459063862e-05	0.000256698338122721	0.000184458972356462	PTPRC/FYN/FGR/MYO1G/CD226/CSK/FCER1G	7
GO:0043270	BP	GO:0043270	positive regulation of monoatomic ion transport	19/508	231/18614	2.04492728282631e-05	0.000259956283076097	0.000186800075078391	IFNG/ACTN4/XCL1/F2R/CALM1/TMSB4X/CCL5/CCL4/FLNA/LGALS3/PPP3CC/CTSS/ATP1B3/ATP2B1/ORAI1/SRI/COX17/KIF5B/CCL3	19
GO:0032516	BP	GO:0032516	positive regulation of phosphoprotein phosphatase activity	6/508	22/18614	2.0626966305805e-05	0.000261470237660517	0.000187887976577399	PPP1R15A/FCRL3/CD300A/CALM1/PTPRC/PPP1R12A	6
GO:0042326	BP	GO:0042326	negative regulation of phosphorylation	26/508	383/18614	2.07432373193917e-05	0.000262199220734067	0.000188411811167041	IFNG/DUSP1/PRR5L/CD300A/JUN/CALM1/SH3BP5/PTPRC/TNFAIP3/TGFB1/MYADM/PIP4K2A/PTPN22/CDKN2D/GSTP1/PYCARD/DYNLL1/CBLB/PRNP/PAK2/TERF2IP/CSK/ROCK1/RGS2/CDKN1B/IER3	26
GO:0002347	BP	GO:0002347	response to tumor cell	8/508	44/18614	2.17349449078327e-05	0.000272047525910518	0.000195488632410162	NKG7/CD160/PRF1/HLA-DRB1/HLA-A/TGFB1/CD226/ABI3	8
GO:0046640	BP	GO:0046640	regulation of alpha-beta T cell proliferation	8/508	44/18614	2.17349449078327e-05	0.000272047525910518	0.000195488632410162	XCL1/HLA-A/IRF1/PTPRC/PTPN22/HLA-E/CD81/CBLB	8
GO:2000516	BP	GO:2000516	positive regulation of CD4-positive, alpha-beta T cell activation	8/508	44/18614	2.17349449078327e-05	0.000272047525910518	0.000195488632410162	IFNG/CD160/ANXA1/XCL1/HLA-DRB1/IL2RG/CD81/HLA-DRA	8
GO:0002548	BP	GO:0002548	monocyte chemotaxis	10/508	71/18614	2.17662408673363e-05	0.000272047525910518	0.000195488632410162	DUSP1/ANXA1/XCL1/XCL2/CX3CR1/CCL5/CCL4/LGALS3/CCL3/S100A12	10
GO:0034765	BP	GO:0034765	regulation of monoatomic ion transmembrane transport	30/508	478/18614	2.20925444232484e-05	0.000275354562057359	0.000197865011212039	ATP2B4/IFNG/AHNAK/ACTN4/XCL1/STOM/ITGB1/CLIC3/F2R/CALM1/TMSB4X/CLIC1/FLNA/CYBA/FYN/CD63/UTRN/YWHAQ/YWHAH/TMBIM6/PPP3CC/GNB2/DIAPH1/CTSS/PRNP/ATP1B3/VDAC1/FXYD5/SRI/COX17	30
GO:0010720	BP	GO:0010720	positive regulation of cell development	28/508	432/18614	2.33334698220471e-05	0.000290010981465109	0.000208396859926567	CD74/IFNG/ANXA1/ITGB1/CX3CR1/FOS/HLA-DRB1/ACTB/ADAM8/PTPRC/MACF1/IL2RG/TOX/TNFRSF1B/RUNX3/CASP8/TGFB1/RHOA/PRKCH/GATA3/XBP1/HLA-DRA/ZBTB1/INPP5D/CXCR4/EVI2B/ID2/TYROBP	28
GO:0051101	BP	GO:0051101	regulation of DNA binding	13/508	120/18614	2.44679510874627e-05	0.000303266660422941	0.000217922160855004	IFNG/GZMA/PYHIN1/JUN/CALM1/TMSB4X/TXN/TGFB1/NFKBIA/IFI16/GATA3/HMGB2/SRI	13
GO:0051258	BP	GO:0051258	protein polymerization	21/508	276/18614	2.46730532066286e-05	0.00030496167149024	0.000219140166401489	PFN1/TMSB4X/ARPC2/ARPC5L/MYADM/RHOA/ARF6/PREX1/ARPC4/ARPC3/MTPN/TUBA1A/PYCARD/DIAPH1/RAC1/PSTPIP1/HSP90AA1/CAPZA1/VASP/COTL1/CDKN1B	21
GO:0045637	BP	GO:0045637	regulation of myeloid cell differentiation	18/508	214/18614	2.49340812658994e-05	0.00030680615271144	0.000220465578607433	CD74/IFNG/B2M/FOS/HLA-DRB1/ZFP36/CASP8/TGFB1/GPR171/NFKBIA/PIK3R1/HMGB2/INPP5D/EVI2B/CCL3/ID2/TYROBP/CSF3R	18
GO:0036336	BP	GO:0036336	dendritic cell migration	7/508	33/18614	2.49598013075421e-05	0.00030680615271144	0.000220465578607433	CCR5/GPR183/CCL5/SLAMF1/CDC42/CALR/CXCR4	7
GO:0099024	BP	GO:0099024	plasma membrane invagination	9/508	58/18614	2.53612836928471e-05	0.000310300788379091	0.00022297676317033	CD300A/ITGB2/ARHGAP25/ITGAM/RHOA/ARF1/CDC42/RAC1/BIN2	9
GO:0008360	BP	GO:0008360	regulation of cell shape	14/508	138/18614	2.53831886504636e-05	0.000310300788379091	0.00022297676317033	ANXA1/EZR/FYN/ITGB2/FGR/MSN/SH3KBP1/MYL12B/RHOG/DIAPH1/RAC1/FMNL1/CCL3/LST1	14
GO:0009612	BP	GO:0009612	response to mechanical stimulus	18/508	215/18614	2.65386399378505e-05	0.000323539375417183	0.000232489782141768	FOSB/FOS/JUN/CYBA/IRF1/CAPN2/FYN/FAS/CASP8/JUND/NFKBIA/RHOA/MTPN/MAP3K1/TUBA1A/CASP1/CXCR4/BTG2	18
GO:0050766	BP	GO:0050766	positive regulation of phagocytosis	10/508	73/18614	2.78967276732067e-05	0.000338247823037631	0.00024305901742731	IL2RB/IFNG/LYAR/CYBA/PTPRC/IL2RG/RAB27A/PYCARD/CALR/FCER1G	10
GO:0070527	BP	GO:0070527	platelet aggregation	10/508	73/18614	2.78967276732067e-05	0.000338247823037631	0.00024305901742731	PLEK/CLIC1/ACTB/FLNA/TLN1/VCL/RAP2B/MYL12A/ILK/FERMT3	10
GO:0002763	BP	GO:0002763	positive regulation of myeloid leukocyte differentiation	9/508	59/18614	2.92119420916727e-05	0.000352904112451495	0.000253590772730485	CD74/IFNG/FOS/HLA-DRB1/CASP8/TGFB1/EVI2B/ID2/TYROBP	9
GO:0042102	BP	GO:0042102	positive regulation of T cell proliferation	12/508	105/18614	2.9263675842011e-05	0.000352904112451495	0.000253590772730485	ANXA1/XCL1/HLA-A/CCL5/HLA-DPA1/SLAMF1/PTPRC/HLA-DPB1/PTPN22/HLA-E/CD81/PYCARD	12
GO:0034314	BP	GO:0034314	Arp2/3 complex-mediated actin nucleation	8/508	46/18614	3.05043550427398e-05	0.000366232779520634	0.000263168521649449	ARPC2/ARPC5L/IQGAP2/ACTR2/ARF1/ARPC4/ARPC3/ACTR3	8
GO:0045577	BP	GO:0045577	regulation of B cell differentiation	7/508	34/18614	3.0697234321093e-05	0.000366232779520634	0.000263168521649449	FCRL3/IKZF3/ZFP36L2/IL2RG/XBP1/INPP5D/ID2	7
GO:0090322	BP	GO:0090322	regulation of superoxide metabolic process	7/508	34/18614	3.0697234321093e-05	0.000366232779520634	0.000263168521649449	CYBA/ITGB2/TGFB1/ITGAM/GNAI2/GSTP1/TYROBP	7
GO:1902624	BP	GO:1902624	positive regulation of neutrophil migration	7/508	34/18614	3.0697234321093e-05	0.000366232779520634	0.000263168521649449	CD99/CD74/XCL1/ADAM8/RAC1/RAC2/CXCL8	7
GO:0051092	BP	GO:0051092	positive regulation of NF-kappaB transcription factor activity	15/508	159/18614	3.12164768692349e-05	0.000371434452774736	0.000266906353806848	CX3CR1/RTKN2/CFLAR/ADAM8/TRADD/MTPN/PRKCH/PRKCB/PYCARD/FLOT1/CARD16/TERF2IP/S100A9/S100A8/S100A12	15
GO:0032732	BP	GO:0032732	positive regulation of interleukin-1 production	10/508	74/18614	3.14797897735422e-05	0.000373571335025387	0.000268441880319736	IFNG/GBP5/PYHIN1/CASP8/IFI16/CASP1/PYCARD/CCL3/TYROBP/MNDA	10
GO:0048872	BP	GO:0048872	homeostasis of number of cells	22/508	304/18614	3.42698903607509e-05	0.000405602787240505	0.000291459126172964	CD74/TGFBR3/ANXA1/LYAR/B2M/CX3CR1/GPR183/F2R/ADGRG1/CFLAR/PMAIP1/ZFP36/FAS/TNFAIP3/TSC22D3/GATA3/TUBA1A/GPR174/HMGB2/INPP5D/PTBP3/ID2	22
GO:0038061	BP	GO:0038061	NIK/NF-kappaB signaling	14/508	142/18614	3.49773182538309e-05	0.000411791013320827	0.000295905878075737	ACTN4/RTKN2/TMSB4X/NFKBIA/RHOA/TRADD/PTPN22/LITAF/LIMS1/REL/CALR/ILK/TERF2IP/BIRC3	14
GO:2001056	BP	GO:2001056	positive regulation of cysteine-type endopeptidase activity	14/508	142/18614	3.49773182538309e-05	0.000411791013320827	0.000295905878075737	F2R/PMAIP1/FYN/FAS/CASP8/RHOA/IFI16/ARL6IP5/CASP1/PYCARD/CYCS/TNFSF10/S100A9/S100A8	14
GO:0002381	BP	GO:0002381	immunoglobulin production involved in immunoglobulin-mediated immune response	10/508	75/18614	3.54493980007889e-05	0.000416000882784256	0.000298931017235803	TBX21/XCL1/B2M/HLA-DRB1/HLA-DPA1/PTPRC/HLA-DPB1/TGFB1/HLA-DQB1/HLA-DRA	10
GO:0035458	BP	GO:0035458	cellular response to interferon-beta	6/508	24/18614	3.55213662798749e-05	0.000416000882784256	0.000298931017235803	PYHIN1/IRF1/CAPN2/IFITM2/IFI16/MNDA	6
GO:0046633	BP	GO:0046633	alpha-beta T cell proliferation	8/508	47/18614	3.58929492366342e-05	0.00041925219762791	0.00030126735567591	XCL1/HLA-A/IRF1/PTPRC/PTPN22/HLA-E/CD81/CBLB	8
GO:0051017	BP	GO:0051017	actin filament bundle assembly	15/508	161/18614	3.61400740073269e-05	0.000421036580210685	0.000302549582042923	PFN1/PLEK/LCP1/RHOC/EZR/FLNA/S100A10/RHOA/GPR65/HSP90B1/CDC42/PIK3R1/RAC1/PAK2/ROCK1	15
GO:0097581	BP	GO:0097581	lamellipodium organization	11/508	91/18614	3.70493632504806e-05	0.000430505882353241	0.000309354058281151	ITGB1/ARPC2/VCL/ACTR2/CDC42/ABI3/PIK3R1/RAC1/RAC2/HSP90AA1/ACTR3	11
GO:1905517	BP	GO:1905517	macrophage migration	9/508	61/18614	3.84140934855379e-05	0.000445204376967455	0.000319916141509087	CX3CR1/CCL5/SLAMF1/B4GALT1/LGALS3/CD81/CKLF/MAPK1/CCL3	9
GO:0032231	BP	GO:0032231	regulation of actin filament bundle assembly	12/508	108/18614	3.8836735471287e-05	0.000448936563919385	0.000322598026303627	PFN1/PLEK/RHOC/FLNA/S100A10/RHOA/GPR65/CDC42/PIK3R1/RAC1/PAK2/ROCK1	12
GO:2000404	BP	GO:2000404	regulation of T cell migration	8/508	48/18614	4.20540406503674e-05	0.000484871135353848	0.000348419985913284	XCL1/XCL2/CCL5/ADAM8/ITGA4/RHOA/SPN/PYCARD	8
GO:0051604	BP	GO:0051604	protein maturation	23/508	332/18614	4.51735302552497e-05	0.000519495597935371	0.000373300524030088	CST7/SRGN/CAST/ANXA2/FLNA/S100A10/ADAM8/CAPN2/CASP8/IFI16/CASP1/PYCARD/CALR/P4HB/CISD3/CTSS/PRNP/CASP4/CYCS/SPCS3/CARD16/SPCS2/SEC11C	23
GO:0001779	BP	GO:0001779	natural killer cell differentiation	6/508	25/18614	4.56669366925011e-05	0.000521140336373248	0.000374482404537242	PRDM1/ZNF683/SLAMF1/PTPRC/TOX/ZBTB1	6
GO:0031579	BP	GO:0031579	membrane raft organization	6/508	25/18614	4.56669366925011e-05	0.000521140336373248	0.000374482404537242	ANXA2/S100A10/PTPRC/MYADM/CD2/FLOT1	6
GO:0046641	BP	GO:0046641	positive regulation of alpha-beta T cell proliferation	6/508	25/18614	4.56669366925011e-05	0.000521140336373248	0.000374482404537242	XCL1/HLA-A/PTPRC/PTPN22/HLA-E/CD81	6
GO:1901222	BP	GO:1901222	regulation of NIK/NF-kappaB signaling	12/508	110/18614	4.66324428839978e-05	0.000530800918745914	0.000381424331430337	ACTN4/RTKN2/TMSB4X/NFKBIA/RHOA/TRADD/PTPN22/LITAF/LIMS1/CALR/ILK/TERF2IP	12
GO:0007265	BP	GO:0007265	Ras protein signal transduction	23/508	333/18614	4.7316759210621e-05	0.000537219795414226	0.000386036824844118	DOK2/ITGB1/F2R/ADGRG1/CFL1/RASSF1/RHOA/GPR65/ARF6/AKAP13/LPAR6/RALGDS/CDC42/P2RY8/RAP2B/ARHGDIA/GPR174/RHOG/RAC1/RAP1A/FLOT1/GNB1/ROCK1	23
GO:0061572	BP	GO:0061572	actin filament bundle organization	15/508	165/18614	4.80769720773781e-05	0.000544465607637719	0.000391243539801479	PFN1/PLEK/LCP1/RHOC/EZR/FLNA/S100A10/RHOA/GPR65/HSP90B1/CDC42/PIK3R1/RAC1/PAK2/ROCK1	15
GO:1903532	BP	GO:1903532	positive regulation of secretion by cell	21/508	289/18614	4.84735697190376e-05	0.000547567260978091	0.000393472334081782	IFNG/ANXA2/HLA-DRB1/KLRC2/EZR/S100A10/ADAM8/ITGB2/RAB27A/FGR/TGFB1/ITGAM/ARF6/RAB8B/PRKCB/GLUL/SELENOT/ORAI1/VPS4B/SRI/VAMP8	21
GO:0030833	BP	GO:0030833	regulation of actin filament polymerization	13/508	130/18614	5.70724263757714e-05	0.000641453819870761	0.000460937586479119	PFN1/TMSB4X/ARPC2/ARPC5L/MYADM/RHOA/ARF6/ARPC3/MTPN/PYCARD/CAPZA1/VASP/COTL1	13
GO:1903305	BP	GO:1903305	regulation of regulated secretory pathway	13/508	130/18614	5.70724263757714e-05	0.000641453819870761	0.000460937586479119	CD300A/KLRC2/ITGB2/CD84/RAB27A/FGR/ITGAM/GNAI2/PRKCB/RAC2/RAP1A/VAMP8/STXBP2	13
GO:0045055	BP	GO:0045055	regulated exocytosis	18/508	228/18614	5.75393778144907e-05	0.000645077145246878	0.000463541245233903	NKG7/PLEK/CD300A/PTGDR/KLRC2/FCGR3A/ITGB2/CD84/RAB27A/FGR/ITGAM/GNAI2/PRKCB/RAC2/RAP1A/CCL3/VAMP8/STXBP2	18
GO:0002407	BP	GO:0002407	dendritic cell chemotaxis	6/508	26/18614	5.8006420530603e-05	0.000645448001016335	0.000463807735755917	CCR5/GPR183/CCL5/SLAMF1/CALR/CXCR4	6
GO:0032816	BP	GO:0032816	positive regulation of natural killer cell activation	6/508	26/18614	5.8006420530603e-05	0.000645448001016335	0.000463807735755917	KLRC2/FCGR3A/TOX/HLA-E/ZBTB1/TYROBP	6
GO:0051238	BP	GO:0051238	sequestering of metal ion	6/508	26/18614	5.8006420530603e-05	0.000645448001016335	0.000463807735755917	ANXA1/FTH1/SRI/COX17/S100A9/S100A8	6
GO:0045921	BP	GO:0045921	positive regulation of exocytosis	10/508	80/18614	6.23492060032493e-05	0.000692045167130593	0.00049729165091882	IFNG/ANXA2/KLRC2/S100A10/ITGB2/RAB27A/FGR/ITGAM/VPS4B/VAMP8	10
GO:0010324	BP	GO:0010324	membrane invagination	9/508	65/18614	6.42945555236763e-05	0.000708421333293756	0.000509059279816174	CD300A/ITGB2/ARHGAP25/ITGAM/RHOA/ARF1/CDC42/RAC1/BIN2	9
GO:0048857	BP	GO:0048857	neural nucleus development	9/508	65/18614	6.42945555236763e-05	0.000708421333293756	0.000509059279816174	MBP/CALM1/ACTB/HSPA5/RHOA/YWHAQ/CDC42/YWHAH/DYNLL1	9
GO:0050920	BP	GO:0050920	regulation of chemotaxis	18/508	230/18614	6.44406154237384e-05	0.000708421333293756	0.000509059279816174	CD74/DUSP1/XCL1/XCL2/CX3CR1/GPR183/TMSB4X/CCL5/CCL4/SLAMF1/TGFB1/MAPK1/CALR/RAC1/RAC2/CXCR4/CXCL8/CCL3	18
GO:0002221	BP	GO:0002221	pattern recognition receptor signaling pathway	16/508	189/18614	6.44596730876882e-05	0.000708421333293756	0.000509059279816174	FCRL3/CD300A/CYBA/IRF1/TNFAIP3/NFKBIA/PTPN22/PIK3AP1/MAPKAPK2/CASP1/PYCARD/TNIP1/CTSS/FLOT1/NINJ1/BIRC3	16
GO:0045058	BP	GO:0045058	T cell selection	8/508	51/18614	6.60563117347114e-05	0.000722409958235986	0.000519111263013238	CD74/TBX21/PTPRC/TOX/SLAMF6/RHOA/SPN/GATA3	8
GO:2001238	BP	GO:2001238	positive regulation of extrinsic apoptotic signaling pathway	8/508	51/18614	6.60563117347114e-05	0.000722409958235986	0.000519111263013238	PMAIP1/PTPRC/PDIA3/PPP1CA/PYCARD/PAK2/TNFSF10/G0S2	8
GO:0007264	BP	GO:0007264	small GTPase mediated signal transduction	29/508	483/18614	6.69315604273362e-05	0.000730192231361306	0.000524703469467678	DOK2/ITGB1/RHOC/F2R/ADGRG1/CFL1/ARHGAP25/RASSF1/RHOA/GPR65/ARF6/PREX1/AKAP13/LPAR6/YWHAQ/RALGDS/CDC42/P2RY8/RAP2B/RGS19/ARHGDIA/GPR174/RHOG/RAC1/RAP1A/FLOT1/GNB1/ROCK1/RHOF	29
GO:0097305	BP	GO:0097305	response to alcohol	19/508	252/18614	6.72977039588705e-05	0.000732395987962147	0.00052628705072842	TGFBR3/FOSB/CCR5/PTGDR/FOS/CYBA/PTGER2/FYN/CASP8/GNG2/TGFB1/RHOA/GATA3/RGS19/ATP2B1/GNB1/RGS2/CCL3/S100A8	19
GO:0051495	BP	GO:0051495	positive regulation of cytoskeleton organization	16/508	190/18614	6.86538891712147e-05	0.000745337356403795	0.000535586493572852	PFN1/PLEK/RHOC/S100A10/ARPC2/RHOA/GPR65/ARF6/CDC42/PYCARD/RAC1/DSTN/VASP/VPS4B/DYNC1H1/CDKN1B	16
GO:0033631	BP	GO:0033631	cell-cell adhesion mediated by integrin	5/508	17/18614	6.99856542437962e-05	0.000757951430184026	0.000544650748151771	ITGB1/CCL5/ITGA4/FERMT3/SKAP1	5
GO:0002710	BP	GO:0002710	negative regulation of T cell mediated immunity	6/508	27/18614	7.28712834787763e-05	0.000787292171627844	0.000565734495925456	TBX21/KLRD1/KLRC1/XCL1/SLAMF1/PTPRC	6
GO:0032271	BP	GO:0032271	regulation of protein polymerization	16/508	191/18614	7.30860055826847e-05	0.000787704726835602	0.000566030950940396	PFN1/TMSB4X/ARPC2/ARPC5L/MYADM/RHOA/ARF6/ARPC3/MTPN/PYCARD/RAC1/HSP90AA1/CAPZA1/VASP/COTL1/CDKN1B	16
GO:0045066	BP	GO:0045066	regulatory T cell differentiation	7/508	39/18614	7.80020395011207e-05	0.000838662892178315	0.000602648604490587	LAG3/IFNG/HLA-DRB1/IRF1/IL2RG/TOX/HLA-DRA	7
GO:0051090	BP	GO:0051090	regulation of DNA-binding transcription factor activity	28/508	465/18614	8.48410626406246e-05	0.000910001974765545	0.000653911631587405	XCL1/ARID5B/EOMES/CX3CR1/RTKN2/TMSB4X/FLNA/CFLAR/ADAM8/TNFAIP3/BHLHE40/JUND/NFKBIA/TRADD/MTPN/PRKCH/PRKCB/PYCARD/PRNP/FLOT1/CARD16/TERF2IP/SRI/TAX1BP1/ID2/S100A9/S100A8/S100A12	28
GO:0051851	BP	GO:0051851	modulation by host of symbiont process	10/508	83/18614	8.56310424312356e-05	0.000916272689036386	0.00065841765807281	STOM/CX3CR1/JUN/CCL5/CCL4/CFL1/PPIB/RAB29/CDC42/CCL3	10
GO:0071622	BP	GO:0071622	regulation of granulocyte chemotaxis	8/508	53/18614	8.76583023661649e-05	0.000935720921430209	0.000672392820466729	CD74/XCL1/CCL5/SLAMF1/MAPK1/RAC1/RAC2/CXCL8	8
GO:0070269	BP	GO:0070269	pyroptosis	6/508	28/18614	9.06218086583452e-05	0.000965046563803189	0.00069346571831006	GZMB/GZMA/CASP8/CASP1/PYCARD/CASP4	6
GO:0120032	BP	GO:0120032	regulation of plasma membrane bounded cell projection assembly	16/508	195/18614	9.34277731156747e-05	0.00099255886581462	0.000713235581228935	SYNE2/PFN1/ARPC2/ARF6/ACTR2/CDC42/MAP4/ABI3/RHOG/PIK3R1/ODF2L/RAC1/RAC2/HSP90AA1/MIEN1/ACTR3	16
GO:0002428	BP	GO:0002428	antigen processing and presentation of peptide antigen via MHC class Ib	5/508	18/18614	9.47369816535541e-05	0.00100169765909516	0.000719802559532866	B2M/HLA-C/HLA-A/HLA-B/HLA-E	5
GO:0086103	BP	GO:0086103	G protein-coupled receptor signaling pathway involved in heart process	5/508	18/18614	9.47369816535541e-05	0.00100169765909516	0.000719802559532866	ATP2B4/AKAP13/GNAI2/CDC42/RGS2	5
GO:0051607	BP	GO:0051607	defense response to virus	21/508	303/18614	9.53471398758482e-05	0.00100576581117266	0.000722725863038033	IFNG/PRF1/APOBEC3G/APOBEC3C/PMAIP1/LYST/IRF1/PTPRC/SPON2/TNFAIP3/IFITM2/TBK1/PTPN22/IFI16/CASP1/PYCARD/HSP90AA1/TANK/GBP1/VAMP8/IFITM3	21
GO:2001236	BP	GO:2001236	regulation of extrinsic apoptotic signaling pathway	14/508	156/18614	9.80296135159951e-05	0.00102995417812571	0.000740107203890377	CFLAR/PMAIP1/PTPRC/PDIA3/TNFAIP3/PPP1CA/LGALS3/GSTP1/PYCARD/HMGB2/MCL1/PAK2/TNFSF10/G0S2	14
GO:0051208	BP	GO:0051208	sequestering of calcium ion	13/508	137/18614	9.81018659129151e-05	0.00102995417812571	0.000740107203890377	XCL1/CCR5/F2R/CALM1/FLNA/CYBA/PTPRC/HSP90B1/ANXA6/CALR/DIAPH1/SRI/CCL3	13
GO:0140546	BP	GO:0140546	defense response to symbiont	21/508	304/18614	9.98793739388063e-05	0.0010461543814905	0.000751748388973571	IFNG/PRF1/APOBEC3G/APOBEC3C/PMAIP1/LYST/IRF1/PTPRC/SPON2/TNFAIP3/IFITM2/TBK1/PTPN22/IFI16/CASP1/PYCARD/HSP90AA1/TANK/GBP1/VAMP8/IFITM3	21
GO:0035747	BP	GO:0035747	natural killer cell chemotaxis	4/508	10/18614	0.000101010164583244	0.00105305456628606	0.000756706742057453	XCL1/CCL5/CCL4/CCL3	4
GO:0050861	BP	GO:0050861	positive regulation of B cell receptor signaling pathway	4/508	10/18614	0.000101010164583244	0.00105305456628606	0.000756706742057453	CD81/CMTM3/PRKCH/PRKCB	4
GO:0045576	BP	GO:0045576	mast cell activation	9/508	69/18614	0.000103506634226334	0.00107656550563614	0.000773601295186882	CD300A/PTGDR/CD84/FGR/CD226/RAC2/VAMP8/STXBP2/S100A12	9
GO:0060491	BP	GO:0060491	regulation of cell projection assembly	16/508	197/18614	0.000105343246686143	0.0010931199225897	0.00078549701200977	SYNE2/PFN1/ARPC2/ARF6/ACTR2/CDC42/MAP4/ABI3/RHOG/PIK3R1/ODF2L/RAC1/RAC2/HSP90AA1/MIEN1/ACTR3	16
GO:0140467	BP	GO:0140467	integrated stress response signaling	7/508	41/18614	0.000108766599261569	0.00112602451486107	0.000809141681159458	PPP1R15A/FOS/JUN/MAF/JUNB/HSPA5/CEBPD	7
GO:0048245	BP	GO:0048245	eosinophil chemotaxis	6/508	29/18614	0.000111647484659742	0.00115317378831428	0.000828650678054521	XCL1/XCL2/CCL5/CCL4/LGALS3/CCL3	6
GO:0052372	BP	GO:0052372	modulation by symbiont of entry into host	8/508	55/18614	0.000114807981796319	0.00118307901795653	0.000850140057254379	CD74/HLA-DRB1/LGALS1/IFITM2/LY6E/P4HB/CXCL8/IFITM3	8
GO:0045639	BP	GO:0045639	positive regulation of myeloid cell differentiation	11/508	103/18614	0.00011642572195454	0.00119423349738197	0.00085815547265222	CD74/IFNG/FOS/HLA-DRB1/CASP8/TGFB1/HMGB2/INPP5D/EVI2B/ID2/TYROBP	11
GO:0150115	BP	GO:0150115	cell-substrate junction organization	11/508	103/18614	0.00011642572195454	0.00119423349738197	0.00085815547265222	S100A10/MACF1/TLN1/RHOA/ARF6/VCL/LIMS1/RAB8B/PIK3R1/RAC1/ROCK1	11
GO:0002283	BP	GO:0002283	neutrophil activation involved in immune response	5/508	19/18614	0.000125699338392505	0.00128052613677479	0.000920163866242661	ITGB2/ITGAM/TYROBP/STXBP2/FCER1G	5
GO:0002523	BP	GO:0002523	leukocyte migration involved in inflammatory response	5/508	19/18614	0.000125699338392505	0.00128052613677479	0.000920163866242661	ADAM8/SLAMF1/NINJ1/S100A9/S100A8	5
GO:0035743	BP	GO:0035743	CD4-positive, alpha-beta T cell cytokine production	5/508	19/18614	0.000125699338392505	0.00128052613677479	0.000920163866242661	TBX21/XCL1/SLAMF1/CD81/GATA3	5
GO:0110020	BP	GO:0110020	regulation of actomyosin structure organization	11/508	104/18614	0.000127054348538151	0.00129138155621237	0.000927964382321567	PFN1/RHOC/S100A10/RHOA/GPR65/AKAP13/CDC42/PIK3R1/RAC1/PAK2/ROCK1	11
GO:0050832	BP	GO:0050832	defense response to fungus	8/508	56/18614	0.00013078656391785	0.00132629465500328	0.000953052329410933	GNLY/CX3CR1/GAPDH/SPON2/COTL1/S100A9/S100A8/S100A12	8
GO:0070555	BP	GO:0070555	response to interleukin-1	13/508	141/18614	0.00013145179319027	0.00133001791658726	0.00095572780059091	ANXA1/XCL1/XCL2/CCL5/CCL4/CYBA/PYCARD/GBP2/RORA/TANK/CXCL8/GBP1/CCL3	13
GO:0002761	BP	GO:0002761	regulation of myeloid leukocyte differentiation	12/508	123/18614	0.000138539161797475	0.00139855597271569	0.00100497805866899	CD74/IFNG/FOS/HLA-DRB1/CASP8/TGFB1/PIK3R1/INPP5D/EVI2B/CCL3/ID2/TYROBP	12
GO:0050672	BP	GO:0050672	negative regulation of lymphocyte proliferation	10/508	88/18614	0.000140739128996776	0.00141755754759281	0.0010186322607204	XCL1/CD300A/HLA-DRB1/SPN/CBLB/PRNP/INPP5D/TYROBP/LST1/MNDA	10
GO:0002448	BP	GO:0002448	mast cell mediated immunity	8/508	57/18614	0.000148555796190453	0.00148463581740225	0.00106683354167526	CD300A/PTGDR/SPON2/CD84/FGR/RAC2/VAMP8/STXBP2	8
GO:0045010	BP	GO:0045010	actin nucleation	8/508	57/18614	0.000148555796190453	0.00148463581740225	0.00106683354167526	ARPC2/ARPC5L/IQGAP2/ACTR2/ARF1/ARPC4/ARPC3/ACTR3	8
GO:0061756	BP	GO:0061756	leukocyte adhesion to vascular endothelial cell	8/508	57/18614	0.000148555796190453	0.00148463581740225	0.00106683354167526	ITGB1/CX3CR1/ITGB2/ITGA4/RHOA/SPN/ITGB7/ROCK1	8
GO:0042554	BP	GO:0042554	superoxide anion generation	7/508	43/18614	0.000148729764764412	0.00148463581740225	0.00106683354167526	CYBA/ITGB2/TGFB1/ITGAM/GNAI2/GSTP1/TYROBP	7
GO:0043280	BP	GO:0043280	positive regulation of cysteine-type endopeptidase activity involved in apoptotic process	12/508	124/18614	0.000149662975371484	0.00149061650916867	0.00107113116302054	F2R/PMAIP1/FAS/CASP8/RHOA/ARL6IP5/CASP1/PYCARD/CYCS/TNFSF10/S100A9/S100A8	12
GO:1903900	BP	GO:1903900	regulation of viral life cycle	13/508	143/18614	0.000151509119318723	0.00150564296302927	0.00108192891207322	CD74/HLA-DRB1/APOBEC3G/APOBEC3C/CCL5/LGALS1/IFITM2/IFI16/LY6E/P4HB/TNIP1/CXCL8/IFITM3	13
GO:0032945	BP	GO:0032945	negative regulation of mononuclear cell proliferation	10/508	89/18614	0.000154753523345525	0.00153316690959411	0.00110170714256615	XCL1/CD300A/HLA-DRB1/SPN/CBLB/PRNP/INPP5D/TYROBP/LST1/MNDA	10
GO:0002423	BP	GO:0002423	natural killer cell mediated immune response to tumor cell	4/508	11/18614	0.000155309601778695	0.00153316690959411	0.00110170714256615	NKG7/CD160/TGFB1/CD226	4
GO:0043320	BP	GO:0043320	natural killer cell degranulation	4/508	11/18614	0.000155309601778695	0.00153316690959411	0.00110170714256615	NKG7/KLRC2/FCGR3A/RAB27A	4
GO:0043281	BP	GO:0043281	regulation of cysteine-type endopeptidase activity involved in apoptotic process	16/508	204/18614	0.00015816030047858	0.0015578615027272	0.00111945224876903	F2R/PMAIP1/FAS/CASP8/RHOA/CDKN2D/ARL6IP5/CASP1/PYCARD/CYCS/CARD16/PAK2/TNFSF10/BIRC3/S100A9/S100A8	16
GO:0042176	BP	GO:0042176	regulation of protein catabolic process	23/508	361/18614	0.000159136094262567	0.00156402038017527	0.00112387791125383	IFNG/ANXA2/EZR/FLNA/ADAM8/FYN/TNFRSF1B/TNFAIP3/LPCAT1/MSN/UBB/PSME1/CD81/OAZ1/PSME2/RNF19A/CBLB/TIMP1/HSP90AA1/ROCK1/CTSA/CDKN1B/IER3	23
GO:0051051	BP	GO:0051051	negative regulation of transport	28/508	483/18614	0.000160858002650256	0.00157746902818778	0.00113354187639718	CD74/ANXA1/CD300A/F2R/ANXA2/CALM1/TXN/TNFRSF1B/CD84/ARF6/LGALS3/YWHAQ/OAZ1/GNAI2/MDFIC/ARL6IP5/TMBIM6/PRKCB/PPP3CC/SELENOS/RAC1/RAP1A/CSK/VDAC1/VPS4B/RGS2/SRI/VAMP8	28
GO:0140131	BP	GO:0140131	positive regulation of lymphocyte chemotaxis	5/508	20/18614	0.000163857438972593	0.00160335941380638	0.00115214625833453	XCL1/XCL2/CCL5/CCL4/CCL3	5
GO:0043304	BP	GO:0043304	regulation of mast cell degranulation	6/508	31/18614	0.00016522971434733	0.00160972704239691	0.00115672192576871	CD300A/CD84/FGR/RAC2/VAMP8/STXBP2	6
GO:0150117	BP	GO:0150117	positive regulation of cell-substrate junction organization	6/508	31/18614	0.00016522971434733	0.00160972704239691	0.00115672192576871	S100A10/ARF6/LIMS1/PIK3R1/RAC1/ROCK1	6
GO:0022406	BP	GO:0022406	membrane docking	10/508	90/18614	0.000169925410212135	0.00165186749535196	0.00118700332417421	PLEK/CALM1/EZR/MSN/SYTL2/RAB8B/ROCK1/STX8/VAMP8/STXBP2	10
GO:0033003	BP	GO:0033003	regulation of mast cell activation	7/508	44/18614	0.000172755811764305	0.00167573137411376	0.00120415149344181	CD300A/CD84/FGR/CD226/RAC2/VAMP8/STXBP2	7
GO:0045123	BP	GO:0045123	cellular extravasation	9/508	74/18614	0.000178967838938176	0.00173222233696777	0.001244744919296	CD99/ITGB1/CX3CR1/ADAM8/ITGAL/ITGA4/SPN/ITGB7/ROCK1	9
GO:0006959	BP	GO:0006959	humoral immune response	18/508	250/18614	0.000185339223482272	0.00179000782506039	0.00128626856852814	IFNG/GNLY/GPR183/HLA-DRB1/HLA-A/IGHM/GAPDH/PTPRC/SPON2/SH2D1A/HLA-E/CD81/HLA-DQB1/GATA3/LYZ/CXCL8/S100A9/S100A12	18
GO:0070098	BP	GO:0070098	chemokine-mediated signaling pathway	10/508	91/18614	0.000186329860454315	0.00179568863357917	0.00129035069897429	XCL1/XCL2/CCR5/CX3CR1/CXCR3/CCL5/CCL4/CXCR4/CXCL8/CCL3	10
GO:0071353	BP	GO:0071353	cellular response to interleukin-4	6/508	32/18614	0.000198713004028131	0.00191089962063258	0.00137313931549384	XCL1/IL2RG/HSPA5/GATA3/XBP1/TUBA1B	6
GO:1902622	BP	GO:1902622	regulation of neutrophil migration	7/508	45/18614	0.000199824899288902	0.00191745957124103	0.00137785318219354	CD99/CD74/XCL1/ADAM8/RAC1/RAC2/CXCL8	7
GO:0051220	BP	GO:0051220	cytoplasmic sequestering of protein	5/508	21/18614	0.000210264761065362	0.00201330764779753	0.00144672794715404	TMSB4X/FLNA/NFKBIA/YWHAB/SRI	5
GO:0046579	BP	GO:0046579	positive regulation of Ras protein signal transduction	8/508	60/18614	0.000214161407769943	0.00204622741214023	0.00147038351869097	F2R/ADGRG1/GPR65/AKAP13/LPAR6/P2RY8/GPR174/RAC1	8
GO:0031647	BP	GO:0031647	regulation of protein stability	21/508	322/18614	0.000221417934711252	0.00211104022367865	0.00151695688063535	PFN1/PYHIN1/FLNA/GAPDH/USP28/PPIB/CD81/MAPK1/SH3GLB1/PYCARD/CALR/PIK3R1/HSP90AA1/PRNP/RNF149/FLOT1/ATP1B3/CMTM6/PDCD10/CTSA/TYROBP	21
GO:0071347	BP	GO:0071347	cellular response to interleukin-1	11/508	111/18614	0.00022723235266683	0.00216185662601151	0.00155347266574608	XCL1/XCL2/CCL5/CCL4/PYCARD/GBP2/RORA/TANK/CXCL8/GBP1/CCL3	11
GO:0035307	BP	GO:0035307	positive regulation of protein dephosphorylation	7/508	46/18614	0.00023021576620488	0.00218558031660888	0.00157052009823082	PPP1R15A/FCRL3/CD300A/CALM1/PTPRC/TGFB1/PPP1R12A	7
GO:0002828	BP	GO:0002828	regulation of type 2 immune response	6/508	33/18614	0.000237324826854929	0.00223405775828416	0.00160535514679128	CD74/TBX21/ANXA1/XCL1/CD81/GATA3	6
GO:0033006	BP	GO:0033006	regulation of mast cell activation involved in immune response	6/508	33/18614	0.000237324826854929	0.00223405775828416	0.00160535514679128	CD300A/CD84/FGR/RAC2/VAMP8/STXBP2	6
GO:0038094	BP	GO:0038094	Fc-gamma receptor signaling pathway	6/508	33/18614	0.000237324826854929	0.00223405775828416	0.00160535514679128	PTPRC/FCGR3A/FYN/FGR/MYO1G/FCER1G	6
GO:0050901	BP	GO:0050901	leukocyte tethering or rolling	6/508	33/18614	0.000237324826854929	0.00223405775828416	0.00160535514679128	ITGB1/CX3CR1/ITGA4/SPN/ITGB7/ROCK1	6
GO:0043903	BP	GO:0043903	regulation of biological process involved in symbiotic interaction	8/508	61/18614	0.000240689304265703	0.0022609593171233	0.00162468614026223	CD74/HLA-DRB1/LGALS1/IFITM2/LY6E/P4HB/CXCL8/IFITM3	8
GO:0051492	BP	GO:0051492	regulation of stress fiber assembly	10/508	94/18614	0.000243740806889036	0.00228481403432537	0.00164182772619196	PFN1/RHOC/S100A10/RHOA/GPR65/CDC42/PIK3R1/RAC1/PAK2/ROCK1	10
GO:0006898	BP	GO:0006898	receptor-mediated endocytosis	18/508	256/18614	0.000248184909438784	0.00232159552602904	0.00166825826801398	ITGB1/B2M/ANXA2/EZR/CD63/ITGB2/ITGA4/ITGAM/ARF6/CD81/ARF1/EPS15/CANX/RAC1/FLOT1/CAP1/CXCL8/FCER1G	18
GO:1902905	BP	GO:1902905	positive regulation of supramolecular fiber organization	14/508	171/18614	0.000258160767432744	0.00240986055289729	0.00173168398502563	PFN1/PLEK/RHOC/S100A10/ARPC2/RHOA/GPR65/ARF6/CDC42/PYCARD/RAC1/DSTN/VASP/CDKN1B	14
GO:0002223	BP	GO:0002223	stimulatory C-type lectin receptor signaling pathway	5/508	22/18614	0.000266040583053468	0.00246792740454173	0.00177340981722478	KLRD1/KLRC2/FYN/PAK2/TYROBP	5
GO:1990840	BP	GO:1990840	response to lectin	5/508	22/18614	0.000266040583053468	0.00246792740454173	0.00177340981722478	KLRD1/KLRC2/FYN/PAK2/TYROBP	5
GO:1990858	BP	GO:1990858	cellular response to lectin	5/508	22/18614	0.000266040583053468	0.00246792740454173	0.00177340981722478	KLRD1/KLRC2/FYN/PAK2/TYROBP	5
GO:0002437	BP	GO:0002437	inflammatory response to antigenic stimulus	9/508	78/18614	0.000268216899405241	0.00247781326117222	0.0017805136222913	HLA-DRB1/FCGR3A/FYN/FGR/HLA-E/CD81/GATA3/SELENOS/HMGB2	9
GO:0045824	BP	GO:0045824	negative regulation of innate immune response	9/508	78/18614	0.000268216899405241	0.00247781326117222	0.0017805136222913	KLRD1/KLRC1/LYAR/HLA-A/HLA-B/TNFAIP3/TGFB1/HLA-E/IFI16	9
GO:0032233	BP	GO:0032233	positive regulation of actin filament bundle assembly	8/508	62/18614	0.000269848405061735	0.00248260532656796	0.0017839571173479	PFN1/PLEK/RHOC/S100A10/RHOA/GPR65/CDC42/RAC1	8
GO:0043030	BP	GO:0043030	regulation of macrophage activation	8/508	62/18614	0.000269848405061735	0.00248260532656796	0.0017839571173479	CD74/CST7/PTPRC/CTSC/CD84/JUND/RORA/CCL3	8
GO:0071496	BP	GO:0071496	cellular response to external stimulus	21/508	327/18614	0.000272733495858528	0.00250398530559826	0.00179932039936123	FOS/CYBA/PMAIP1/IRF1/PTPRC/FAS/CASP8/HSPA5/ITGA4/IFI16/GABARAPL1/MAP1LC3B/MTPN/MAPK1/SH3GLB1/MAP3K1/XBP1/CASP1/GLUL/RNF167/ATP2B1	21
GO:0002323	BP	GO:0002323	natural killer cell activation involved in immune response	6/508	34/18614	0.000281602168112179	0.00257481326663226	0.00185021614337726	NKG7/ZNF683/KLRC2/FCGR3A/RAB27A/CD244	6
GO:0050869	BP	GO:0050869	negative regulation of B cell activation	6/508	34/18614	0.000281602168112179	0.00257481326663226	0.00185021614337726	CD300A/TNFAIP3/INPP5D/ID2/TYROBP/MNDA	6
GO:0051402	BP	GO:0051402	neuron apoptotic process	18/508	259/18614	0.000286057113091937	0.00261019803398001	0.00187564302330867	CX3CR1/JUN/F2R/GAPDH/ADAM8/FAS/HSPA5/ITGAM/RHOA/GATA3/TUBA1A/TMBIM6/PRNP/MCL1/ROCK1/BTG2/CCL3/TYROBP	18
GO:0030168	BP	GO:0030168	platelet activation	12/508	133/18614	0.000289098887623977	0.00263256987056773	0.00189171903695518	PLEK/F2R/CLIC1/ACTB/FLNA/TLN1/VCL/RAP2B/MYL12A/ILK/FERMT3/FCER1G	12
GO:0072593	BP	GO:0072593	reactive oxygen species metabolic process	17/508	237/18614	0.000289976025413018	0.00263517927778592	0.00189359411171198	CYBA/CFLAR/PMAIP1/FYN/ITGB2/RAB27A/TGFB1/ITGAM/RHOA/PREX1/GNAI2/GSTP1/RAC1/RAC2/VDAC1/IER3/TYROBP	17
GO:0046596	BP	GO:0046596	regulation of viral entry into host cell	7/508	48/18614	0.00030215341843451	0.00274026128669672	0.00196910422026427	CD74/HLA-DRB1/LGALS1/IFITM2/LY6E/P4HB/IFITM3	7
GO:0032535	BP	GO:0032535	regulation of cellular component size	22/508	354/18614	0.000310465385904425	0.00280993215396662	0.00201916849677565	PPP1R15A/PFN1/PLEK/TMSB4X/EZR/ARPC2/MACF1/ARPC5L/PPP1CA/MSN/MYADM/RHOA/ARF6/ARPC3/MTPN/PYCARD/RAC1/HSP90AA1/CAPZA1/DSTN/VASP/COTL1	22
GO:0032823	BP	GO:0032823	regulation of natural killer cell differentiation	4/508	13/18614	0.000322176416338327	0.0028924570818946	0.00207846947827289	PRDM1/ZNF683/TOX/ZBTB1	4
GO:0035745	BP	GO:0035745	T-helper 2 cell cytokine production	4/508	13/18614	0.000322176416338327	0.0028924570818946	0.00207846947827289	TBX21/XCL1/CD81/GATA3	4
GO:0070486	BP	GO:0070486	leukocyte aggregation	4/508	13/18614	0.000322176416338327	0.0028924570818946	0.00207846947827289	MSN/RAC2/S100A9/S100A8	4
GO:2000551	BP	GO:2000551	regulation of T-helper 2 cell cytokine production	4/508	13/18614	0.000322176416338327	0.0028924570818946	0.00207846947827289	TBX21/XCL1/CD81/GATA3	4
GO:0070670	BP	GO:0070670	response to interleukin-4	6/508	35/18614	0.000332110976913729	0.00297198444165279	0.00213561645928764	XCL1/IL2RG/HSPA5/GATA3/XBP1/TUBA1B	6
GO:0002363	BP	GO:0002363	alpha-beta T cell lineage commitment	5/508	23/18614	0.00033236670470299	0.00297198444165279	0.00213561645928764	TBX21/TOX/SLAMF6/RHOA/SPN	5
GO:0048247	BP	GO:0048247	lymphocyte chemotaxis	8/508	64/18614	0.000336845354121378	0.00299403181292747	0.0021514593177893	XCL1/XCL2/GPR183/CCL5/CCL4/ADAM8/CKLF/CCL3	8
GO:0051893	BP	GO:0051893	regulation of focal adhesion assembly	8/508	64/18614	0.000336845354121378	0.00299403181292747	0.0021514593177893	S100A10/MACF1/TLN1/RHOA/VCL/LIMS1/RAC1/ROCK1	8
GO:0090109	BP	GO:0090109	regulation of cell-substrate junction assembly	8/508	64/18614	0.000336845354121378	0.00299403181292747	0.0021514593177893	S100A10/MACF1/TLN1/RHOA/VCL/LIMS1/RAC1/ROCK1	8
GO:0006911	BP	GO:0006911	phagocytosis, engulfment	7/508	49/18614	0.000344333525975809	0.003054505353686	0.00219491455503257	CD300A/ITGB2/ARHGAP25/ITGAM/CDC42/RAC1/BIN2	7
GO:0031663	BP	GO:0031663	lipopolysaccharide-mediated signaling pathway	8/508	65/18614	0.000375098097784213	0.0033208089530023	0.00238627570144259	CCL5/TNFAIP3/TGFB1/NFKBIA/PTPN22/MAPK1/CARD16/CCL3	8
GO:0051702	BP	GO:0051702	biological process involved in interaction with symbiont	11/508	118/18614	0.000387367454604833	0.00342264075732033	0.0024594502693618	STOM/CX3CR1/JUN/CCL5/CCL4/GAPDH/CFL1/PPIB/RAB29/CDC42/CCL3	11
GO:0045589	BP	GO:0045589	regulation of regulatory T cell differentiation	6/508	36/18614	0.000389445729025785	0.00343420324686374	0.00246775887375191	LAG3/IFNG/HLA-DRB1/IRF1/IL2RG/HLA-DRA	6
GO:0019080	BP	GO:0019080	viral gene expression	10/508	100/18614	0.000403561856378548	0.00355166272812836	0.00255216321920286	JUN/CCL5/CCL4/ZFP36/MDFIC/CANX/EIF3A/SPCS3/CCL3/IFITM3	10
GO:0071248	BP	GO:0071248	cellular response to metal ion	15/508	200/18614	0.000406316778227102	0.00356886902450655	0.00256452736527093	FOSB/IQGAP1/B2M/FOS/JUN/JUNB/HSPA5/JUND/MAPK1/TUBA1A/CALR/PRNP/MT2A/CDKN1B/ALOX5AP	15
GO:0051043	BP	GO:0051043	regulation of membrane protein ectodomain proteolysis	5/508	24/18614	0.000410483899024862	0.00359838734272875	0.00258573871663681	IFNG/ADAM8/TNFRSF1B/TIMP1/ROCK1	5
GO:0022604	BP	GO:0022604	regulation of cell morphogenesis	17/508	245/18614	0.000426020178190143	0.00372725889232238	0.00267834357640284	ANXA1/EZR/CFL1/MACF1/FYN/ITGB2/FGR/MSN/SH3KBP1/MYL12B/RHOG/DIAPH1/RAC1/CXCR4/FMNL1/CCL3/LST1	17
GO:0097553	BP	GO:0097553	calcium ion transmembrane import into cytosol	15/508	201/18614	0.000428340666292798	0.00374022710958604	0.00268766231234497	ATP2B4/XCL1/CCR5/F2R/CALM1/FLNA/CYBA/PTPRC/FYN/TMBIM6/PPP3CC/DIAPH1/PRNP/SRI/CCL3	15
GO:0043922	BP	GO:0043922	negative regulation by host of viral transcription	4/508	14/18614	0.000441353552959206	0.00383136099864587	0.00275314954395605	JUN/CCL5/CCL4/CCL3	4
GO:0046598	BP	GO:0046598	positive regulation of viral entry into host cell	4/508	14/18614	0.000441353552959206	0.00383136099864587	0.00275314954395605	CD74/HLA-DRB1/LGALS1/P4HB	4
GO:0075294	BP	GO:0075294	positive regulation by symbiont of entry into host	4/508	14/18614	0.000441353552959206	0.00383136099864587	0.00275314954395605	CD74/HLA-DRB1/LGALS1/P4HB	4
GO:0019083	BP	GO:0019083	viral transcription	7/508	51/18614	0.000442813948635142	0.00383657444429127	0.0027568958355496	JUN/CCL5/CCL4/ZFP36/MDFIC/CCL3/IFITM3	7
GO:0007596	BP	GO:0007596	blood coagulation	16/508	224/18614	0.00045391078460621	0.003905143155074	0.00280616812153044	PLEK/F2R/ANXA2/CLIC1/ACTB/FLNA/TLN1/RAB27A/ANXA5/VCL/RAP2B/MYL12A/ILK/FERMT3/SERPINA1/FCER1G	16
GO:0010934	BP	GO:0010934	macrophage cytokine production	6/508	37/18614	0.00045422888782685	0.003905143155074	0.00280616812153044	CD74/SPON2/TGFB1/LITAF/MAPKAPK2/PYCARD	6
GO:0010935	BP	GO:0010935	regulation of macrophage cytokine production	6/508	37/18614	0.00045422888782685	0.003905143155074	0.00280616812153044	CD74/SPON2/TGFB1/LITAF/MAPKAPK2/PYCARD	6
GO:0045920	BP	GO:0045920	negative regulation of exocytosis	6/508	37/18614	0.00045422888782685	0.003905143155074	0.00280616812153044	ANXA1/CD300A/CD84/GNAI2/RAP1A/VPS4B	6
GO:0009620	BP	GO:0009620	response to fungus	8/508	67/18614	0.000462217066101897	0.00395856535306462	0.00284455638619331	GNLY/CX3CR1/GAPDH/SPON2/COTL1/S100A9/S100A8/S100A12	8
GO:1901224	BP	GO:1901224	positive regulation of NIK/NF-kappaB signaling	8/508	67/18614	0.000462217066101897	0.00395856535306462	0.00284455638619331	ACTN4/RTKN2/RHOA/TRADD/LIMS1/CALR/ILK/TERF2IP	8
GO:0001666	BP	GO:0001666	response to hypoxia	19/508	293/18614	0.000466839976144513	0.00399049803363375	0.00286750265645531	TGFBR3/ACTN4/FOS/CYBA/CFLAR/PMAIP1/ADAM8/CAPN2/JUND/RHOA/HSP90B1/TMBIM6/P4HB/RORA/CARD16/CHCHD2/CXCR4/AGTRAP/CDKN1B	19
GO:0030316	BP	GO:0030316	osteoclast differentiation	10/508	102/18614	0.000473142396850203	0.00403663742781186	0.00290065762464671	IFNG/GPR183/FOS/ANXA2/JUNB/CD81/PIK3R1/INPP5D/CCL3/TYROBP	10
GO:0001933	BP	GO:0001933	negative regulation of protein phosphorylation	21/508	341/18614	0.000475818323611407	0.00405172015258416	0.00291149580900029	IFNG/DUSP1/PRR5L/CD300A/JUN/CALM1/SH3BP5/PTPRC/TNFAIP3/TGFB1/MYADM/PTPN22/CDKN2D/GSTP1/PYCARD/CBLB/PRNP/PAK2/TERF2IP/RGS2/CDKN1B	21
GO:0090066	BP	GO:0090066	regulation of anatomical structure size	27/508	492/18614	0.000495380405866352	0.00421026165900127	0.00302542098500032	PPP1R15A/PFN1/PLEK/F2R/TMSB4X/EZR/ARPC2/MACF1/ARPC5L/PPP1CA/MSN/MYADM/RHOA/ARF6/UTS2/ARPC3/MTPN/PYCARD/RAC1/HSP90AA1/ATP2B1/CAPZA1/DSTN/ROCK1/VASP/COTL1/RGS2	27
GO:0046638	BP	GO:0046638	positive regulation of alpha-beta T cell differentiation	7/508	52/18614	0.000499838944671306	0.00423163039495403	0.00304077618793319	IFNG/ANXA1/HLA-DRB1/IL2RG/RUNX3/RHOA/HLA-DRA	7
GO:0002475	BP	GO:0002475	antigen processing and presentation via MHC class Ib	5/508	25/18614	0.000501688139607952	0.00423163039495403	0.00304077618793319	B2M/HLA-C/HLA-A/HLA-B/HLA-E	5
GO:0043302	BP	GO:0043302	positive regulation of leukocyte degranulation	5/508	25/18614	0.000501688139607952	0.00423163039495403	0.00304077618793319	KLRC2/ITGB2/FGR/ITGAM/VAMP8	5
GO:0090023	BP	GO:0090023	positive regulation of neutrophil chemotaxis	5/508	25/18614	0.000501688139607952	0.00423163039495403	0.00304077618793319	CD74/XCL1/RAC1/RAC2/CXCL8	5
GO:0008630	BP	GO:0008630	intrinsic apoptotic signaling pathway in response to DNA damage	10/508	103/18614	0.000511499028559414	0.00428245307591099	0.00307729648475427	CD74/TNFRSF1B/USP28/IFI16/CDKN2D/PYCARD/PIK3R1/MCL1/SHISA5/IER3	10
GO:0032677	BP	GO:0032677	regulation of interleukin-8 production	10/508	103/18614	0.000511499028559414	0.00428245307591099	0.00307729648475427	CD74/ANXA1/F2R/TMSB4X/PTPRC/CD58/PTPN22/CD244/PYCARD/CD2	10
GO:0042100	BP	GO:0042100	B cell proliferation	10/508	103/18614	0.000511499028559414	0.00428245307591099	0.00307729648475427	CD74/FCRL3/IKZF3/CD300A/GPR183/PTPRC/CD81/INPP5D/TYROBP/MNDA	10
GO:0051057	BP	GO:0051057	positive regulation of small GTPase mediated signal transduction	8/508	68/18614	0.000511552552546069	0.00428245307591099	0.00307729648475427	F2R/ADGRG1/GPR65/AKAP13/LPAR6/P2RY8/GPR174/RAC1	8
GO:0043368	BP	GO:0043368	positive T cell selection	6/508	38/18614	0.000527110268410335	0.00440443074465715	0.00316494752134414	CD74/TBX21/PTPRC/TOX/SLAMF6/SPN	6
GO:0042063	BP	GO:0042063	gliogenesis	20/508	320/18614	0.000534787340995041	0.0044602263841493	0.00320504129989355	SYNE2/IFNG/ANXA1/EOMES/CX3CR1/GPR183/ADGRG1/TNFRSF1B/TGFB1/RHOA/PRKCH/MAPK1/TUBA1A/ILK/CSK/CXCR4/CCL3/ID2/S100A9/S100A8	20
GO:0051100	BP	GO:0051100	negative regulation of binding	13/508	163/18614	0.000545066723326312	0.00453747708858583	0.00326055231589149	GZMA/B2M/JUN/TMSB4X/ACTB/PPP1CA/ITGA4/NFKBIA/IFI16/TMBIM6/CARD16/ROCK1/SRI	13
GO:0032637	BP	GO:0032637	interleukin-8 production	10/508	104/18614	0.000552397398774441	0.00458993890750755	0.00329825046881691	CD74/ANXA1/F2R/TMSB4X/PTPRC/CD58/PTPN22/CD244/PYCARD/CD2	10
GO:0032418	BP	GO:0032418	lysosome localization	9/508	86/18614	0.000558171350943574	0.00461214919983375	0.0033142103995597	CD300A/PTGDR/CD84/FGR/RAC2/RNF167/KIF5B/VAMP8/STXBP2	9
GO:0033077	BP	GO:0033077	T cell differentiation in thymus	9/508	86/18614	0.000558171350943574	0.00461214919983375	0.0033142103995597	CD74/B2M/ZFP36L2/ADAM8/PTPRC/IL2RG/TOX/GATA3/ZBTB1	9
GO:1990849	BP	GO:1990849	vacuolar localization	9/508	86/18614	0.000558171350943574	0.00461214919983375	0.0033142103995597	CD300A/PTGDR/CD84/FGR/RAC2/RNF167/KIF5B/VAMP8/STXBP2	9
GO:0045744	BP	GO:0045744	negative regulation of G protein-coupled receptor signaling pathway	7/508	53/18614	0.000562562085891653	0.00463983738862949	0.00333410665167035	ATP2B4/PLEK/CCL5/GNAI2/YWHAB/RGS2/CXCL8	7
GO:0050817	BP	GO:0050817	coagulation	16/508	229/18614	0.000577794379883155	0.00475667624176871	0.00341806502451756	PLEK/F2R/ANXA2/CLIC1/ACTB/FLNA/TLN1/RAB27A/ANXA5/VCL/RAP2B/MYL12A/ILK/FERMT3/SERPINA1/FCER1G	16
GO:0032102	BP	GO:0032102	negative regulation of response to external stimulus	25/508	446/18614	0.000583946437908736	0.00479521293088659	0.00344575682075079	CST7/DUSP1/KLRD1/KLRC1/LYAR/ANXA2/HLA-DRB1/HLA-A/HLA-B/ZFP36/PTPRC/FYN/TNFRSF1B/TNFAIP3/FGR/TGFB1/PTPN22/HLA-E/IFI16/GSTP1/GATA3/SELENOS/RORA/CARD16/IER3	25
GO:0001771	BP	GO:0001771	immunological synapse formation	4/508	15/18614	0.000588923506527532	0.00479521293088659	0.00344575682075079	PRF1/MSN/LGALS3/CD81	4
GO:0001787	BP	GO:0001787	natural killer cell proliferation	4/508	15/18614	0.000588923506527532	0.00479521293088659	0.00344575682075079	SLAMF1/FCGR3A/PTPN22/HLA-E	4
GO:0043374	BP	GO:0043374	CD8-positive, alpha-beta T cell differentiation	4/508	15/18614	0.000588923506527532	0.00479521293088659	0.00344575682075079	EOMES/IRF1/TOX/RUNX3	4
GO:0098760	BP	GO:0098760	response to interleukin-7	4/508	15/18614	0.000588923506527532	0.00479521293088659	0.00344575682075079	IL2RG/PDIA3/P4HB/LSP1	4
GO:0098761	BP	GO:0098761	cellular response to interleukin-7	4/508	15/18614	0.000588923506527532	0.00479521293088659	0.00344575682075079	IL2RG/PDIA3/P4HB/LSP1	4
GO:0007599	BP	GO:0007599	hemostasis	16/508	230/18614	0.000605768986708432	0.00490439458004838	0.00352421285966345	PLEK/F2R/ANXA2/CLIC1/ACTB/FLNA/TLN1/RAB27A/ANXA5/VCL/RAP2B/MYL12A/ILK/FERMT3/SERPINA1/FCER1G	16
GO:0046629	BP	GO:0046629	gamma-delta T cell activation	5/508	26/18614	0.000607326644150179	0.00490439458004838	0.00352421285966345	KLRC1/TRGC1/TRDC/TRGC2/PTPRC	5
GO:1901623	BP	GO:1901623	regulation of lymphocyte chemotaxis	5/508	26/18614	0.000607326644150179	0.00490439458004838	0.00352421285966345	XCL1/XCL2/CCL5/CCL4/CCL3	5
GO:1905523	BP	GO:1905523	positive regulation of macrophage migration	5/508	26/18614	0.000607326644150179	0.00490439458004838	0.00352421285966345	CX3CR1/CCL5/SLAMF1/MAPK1/CCL3	5
GO:0033627	BP	GO:0033627	cell adhesion mediated by integrin	9/508	87/18614	0.000607828373547009	0.00490439458004838	0.00352421285966345	ITGB1/CCL5/ITGB2/ITGAL/ITGA4/ITGAM/FERMT3/ITGB7/SKAP1	9
GO:2000379	BP	GO:2000379	positive regulation of reactive oxygen species metabolic process	8/508	70/18614	0.000623017198284438	0.00501787497968441	0.00360575790608854	CYBA/ITGB2/RAB27A/TGFB1/ITGAM/GNAI2/GSTP1/TYROBP	8
GO:0038093	BP	GO:0038093	Fc receptor signaling pathway	7/508	54/18614	0.00063138327733206	0.005062575624655	0.00363787901406004	PTPRC/FCGR3A/FYN/FGR/MYO1G/MAP3K1/FCER1G	7
GO:0043303	BP	GO:0043303	mast cell degranulation	7/508	54/18614	0.00063138327733206	0.005062575624655	0.00363787901406004	CD300A/PTGDR/CD84/FGR/RAC2/VAMP8/STXBP2	7
GO:0001952	BP	GO:0001952	regulation of cell-matrix adhesion	11/508	125/18614	0.00063310560254538	0.005062575624655	0.00363787901406004	S100A10/MACF1/TLN1/UTRN/RHOA/VCL/LIMS1/PIK3R1/RAC1/ROCK1/SKAP1	11
GO:0002832	BP	GO:0002832	negative regulation of response to biotic stimulus	11/508	125/18614	0.00063310560254538	0.005062575624655	0.00363787901406004	KLRD1/KLRC1/LYAR/HLA-A/HLA-B/TNFAIP3/TGFB1/PTPN22/HLA-E/IFI16/CARD16	11
GO:0071241	BP	GO:0071241	cellular response to inorganic substance	16/508	231/18614	0.000634894409984261	0.00506779759812124	0.0036416314335977	FOSB/IQGAP1/B2M/FOS/JUN/CFLAR/JUNB/HSPA5/JUND/MAPK1/TUBA1A/CALR/PRNP/MT2A/CDKN1B/ALOX5AP	16
GO:0032273	BP	GO:0032273	positive regulation of protein polymerization	9/508	88/18614	0.000661041072293237	0.00525769209371199	0.0037780863236799	PFN1/ARPC2/RHOA/ARF6/PYCARD/RAC1/HSP90AA1/VASP/CDKN1B	9
GO:0071277	BP	GO:0071277	cellular response to calcium ion	9/508	88/18614	0.000661041072293237	0.00525769209371199	0.0037780863236799	FOSB/IQGAP1/FOS/JUN/JUNB/HSPA5/JUND/TUBA1A/ALOX5AP	9
GO:2001234	BP	GO:2001234	negative regulation of apoptotic signaling pathway	16/508	233/18614	0.000696751176178281	0.00553185720303824	0.00397509661479499	CD74/CX3CR1/RTKN2/CFLAR/TNFAIP3/LGALS3/GNAI2/CDKN2D/GSTP1/XBP1/TMBIM6/SELENOS/HMGB2/MCL1/PRELID1/IER3	16
GO:0042092	BP	GO:0042092	type 2 immune response	6/508	40/18614	0.000699899262239255	0.00554698136431892	0.00398596457470463	CD74/TBX21/ANXA1/XCL1/CD81/GATA3	6
GO:0010761	BP	GO:0010761	fibroblast migration	7/508	55/18614	0.000706717174597686	0.00559108516499092	0.00401765680071772	PRR5L/IQGAP1/ITGB1/ARID5B/TGFB1/ILK/RAC1	7
GO:2000177	BP	GO:2000177	regulation of neural precursor cell proliferation	9/508	89/18614	0.000717998421549856	0.00567028133974417	0.0040745657979336	ITGB1/CX3CR1/ADGRG1/TOX/RHOA/GNAI2/ILK/BTG2/ID2	9
GO:0010818	BP	GO:0010818	T cell chemotaxis	5/508	27/18614	0.000728793771575496	0.00574536715330365	0.00412852116090564	XCL1/XCL2/GPR183/CCL5/CCL3	5
GO:0002486	BP	GO:0002486	antigen processing and presentation of endogenous peptide antigen via MHC class I via ER pathway, TAP-independent	4/508	16/18614	0.000768387342608698	0.00604681538398591	0.00434513662969664	HLA-C/HLA-A/HLA-B/HLA-E	4
GO:0048525	BP	GO:0048525	negative regulation of viral process	9/508	90/18614	0.0007788954228096	0.00611871721228245	0.00439680403609719	APOBEC3G/APOBEC3C/CCL5/ZFP36/IFITM2/IFI16/LY6E/TNIP1/IFITM3	9
GO:0002279	BP	GO:0002279	mast cell activation involved in immune response	7/508	56/18614	0.000788992976123377	0.00613987200601961	0.00441200550386556	CD300A/PTGDR/CD84/FGR/RAC2/VAMP8/STXBP2	7
GO:0010803	BP	GO:0010803	regulation of tumor necrosis factor-mediated signaling pathway	7/508	56/18614	0.000788992976123377	0.00613987200601961	0.00441200550386556	TNFAIP3/CASP8/GSTP1/CASP1/PYCARD/CASP4/CARD16	7
GO:0032608	BP	GO:0032608	interferon-beta production	7/508	56/18614	0.000788992976123377	0.00613987200601961	0.00441200550386556	IRF1/TBK1/REL/PYCARD/HMGB2/HSP90AA1/FLOT1	7
GO:0032648	BP	GO:0032648	regulation of interferon-beta production	7/508	56/18614	0.000788992976123377	0.00613987200601961	0.00441200550386556	IRF1/TBK1/REL/PYCARD/HMGB2/HSP90AA1/FLOT1	7
GO:0045071	BP	GO:0045071	negative regulation of viral genome replication	7/508	56/18614	0.000788992976123377	0.00613987200601961	0.00441200550386556	APOBEC3G/APOBEC3C/CCL5/IFITM2/IFI16/TNIP1/IFITM3	7
GO:0036293	BP	GO:0036293	response to decreased oxygen levels	19/508	306/18614	0.000789844583472716	0.00613987200601961	0.00441200550386556	TGFBR3/ACTN4/FOS/CYBA/CFLAR/PMAIP1/ADAM8/CAPN2/JUND/RHOA/HSP90B1/TMBIM6/P4HB/RORA/CARD16/CHCHD2/CXCR4/AGTRAP/CDKN1B	19
GO:0033674	BP	GO:0033674	positive regulation of kinase activity	24/508	430/18614	0.000792733319410709	0.0061516105586271	0.00442044062411903	CD74/ATP2B4/IFNG/IQGAP1/CD300A/HLA-DRB1/CALM1/CCL5/ADAM8/PTPRC/TXN/FGR/TGFB1/RHOA/AKAP13/CD81/CDC42/HSP90AA1/PRNP/RAP1A/PDCD10/CSK/CDKN1B/S100A12	24
GO:0030038	BP	GO:0030038	contractile actin filament bundle assembly	10/508	109/18614	0.000799649839695291	0.00616241379053608	0.00442820363914527	PFN1/RHOC/S100A10/RHOA/GPR65/CDC42/PIK3R1/RAC1/PAK2/ROCK1	10
GO:0043149	BP	GO:0043149	stress fiber assembly	10/508	109/18614	0.000799649839695291	0.00616241379053608	0.00442820363914527	PFN1/RHOC/S100A10/RHOA/GPR65/CDC42/PIK3R1/RAC1/PAK2/ROCK1	10
GO:0120034	BP	GO:0120034	positive regulation of plasma membrane bounded cell projection assembly	10/508	109/18614	0.000799649839695291	0.00616241379053608	0.00442820363914527	PFN1/ARPC2/ACTR2/CDC42/PIK3R1/RAC1/RAC2/HSP90AA1/MIEN1/ACTR3	10
GO:1902106	BP	GO:1902106	negative regulation of leukocyte differentiation	10/508	109/18614	0.000799649839695291	0.00616241379053608	0.00442820363914527	CD74/TBX21/LAG3/ANXA1/IRF1/RUNX3/PIK3R1/INPP5D/CCL3/ID2	10
GO:0048246	BP	GO:0048246	macrophage chemotaxis	6/508	41/18614	0.000801236290178286	0.00616399366685433	0.00442933891085855	CCL5/SLAMF1/LGALS3/CKLF/MAPK1/CCL3	6
GO:0045216	BP	GO:0045216	cell-cell junction organization	15/508	214/18614	0.00082183209334678	0.00630752066889107	0.00453247492449508	RHOC/HOPX/F2R/ACTB/FLNA/TLN1/TGFB1/RHOA/VCL/CDC42/LIMS1/PRKCH/PAK2/CSK/ROCK1	15
GO:0019079	BP	GO:0019079	viral genome replication	11/508	129/18614	0.000824133695643993	0.00630752066889107	0.00453247492449508	STOM/APOBEC3G/APOBEC3C/CCL5/IFITM2/PPIB/IFI16/DEK/TNIP1/CXCL8/IFITM3	11
GO:0051928	BP	GO:0051928	positive regulation of calcium ion transport	11/508	129/18614	0.000824133695643993	0.00630752066889107	0.00453247492449508	XCL1/F2R/CALM1/CCL5/CCL4/LGALS3/PPP3CC/ATP2B1/ORAI1/SRI/CCL3	11
GO:0030901	BP	GO:0030901	midbrain development	9/508	91/18614	0.000843933106482742	0.00644799575535273	0.00463341788454656	MBP/CALM1/ACTB/HSPA5/RHOA/YWHAQ/CDC42/YWHAH/DYNLL1	9
GO:0071624	BP	GO:0071624	positive regulation of granulocyte chemotaxis	5/508	28/18614	0.000867526806992269	0.00659438605246935	0.00473861141235265	CD74/XCL1/RAC1/RAC2/CXCL8	5
GO:0090314	BP	GO:0090314	positive regulation of protein targeting to membrane	5/508	28/18614	0.000867526806992269	0.00659438605246935	0.00473861141235265	STOM/FYN/ITGB2/ITGAM/PRNP	5
GO:0150146	BP	GO:0150146	cell junction disassembly	5/508	28/18614	0.000867526806992269	0.00659438605246935	0.00473861141235265	ITGB1/CX3CR1/ITGAM/ARF6/PIK3R1	5
GO:0070482	BP	GO:0070482	response to oxygen levels	20/508	333/18614	0.00087752520520122	0.00665629024961462	0.0047830946944552	TGFBR3/ACTN4/FOS/CYBA/CFLAR/PMAIP1/ADAM8/CAPN2/FAS/JUND/RHOA/HSP90B1/TMBIM6/P4HB/RORA/CARD16/CHCHD2/CXCR4/AGTRAP/CDKN1B	20
GO:0043388	BP	GO:0043388	positive regulation of DNA binding	7/508	57/18614	0.000878654181313987	0.00665629024961462	0.0047830946944552	IFNG/PYHIN1/CALM1/TXN/TGFB1/GATA3/HMGB2	7
GO:1902074	BP	GO:1902074	response to salt	22/508	383/18614	0.000892032135283993	0.00674618201294437	0.00484768935606609	ATP2B4/FOSB/IQGAP1/B2M/FOS/JUN/CALM1/FYN/JUNB/HSPA5/JUND/HSP90B1/GNAI2/TUBA1A/TMBIM6/PRKCB/CALR/HSP90AA1/GNB1/CXCR4/CDKN1B/ALOX5AP	22
GO:0006801	BP	GO:0006801	superoxide metabolic process	8/508	74/18614	0.000904649264841585	0.00683002541408317	0.00490793776953864	CYBA/ITGB2/TGFB1/ITGAM/PREX1/GNAI2/GSTP1/TYROBP	8
GO:0045185	BP	GO:0045185	maintenance of protein location	9/508	92/18614	0.000913318525819915	0.00684345554363019	0.00491758842763396	SRGN/SYNE1/TMSB4X/FLNA/TXN/HSPA5/NFKBIA/YWHAB/SRI	9
GO:0002714	BP	GO:0002714	positive regulation of B cell mediated immunity	6/508	42/18614	0.000913528504544624	0.00684345554363019	0.00491758842763396	TBX21/XCL1/PTPRC/TGFB1/HLA-E/CD226	6
GO:0002891	BP	GO:0002891	positive regulation of immunoglobulin mediated immune response	6/508	42/18614	0.000913528504544624	0.00684345554363019	0.00491758842763396	TBX21/XCL1/PTPRC/TGFB1/HLA-E/CD226	6
GO:0045622	BP	GO:0045622	regulation of T-helper cell differentiation	6/508	42/18614	0.000913528504544624	0.00684345554363019	0.00491758842763396	TBX21/ANXA1/HLA-DRB1/JUNB/GATA3/HLA-DRA	6
GO:0033673	BP	GO:0033673	negative regulation of kinase activity	16/508	239/18614	0.000914096706410488	0.00684345554363019	0.00491758842763396	IFNG/DUSP1/CD300A/SH3BP5/PTPRC/TNFAIP3/PIP4K2A/PTPN22/CDKN2D/GSTP1/PYCARD/CBLB/PAK2/CSK/RGS2/CDKN1B	16
GO:0051283	BP	GO:0051283	negative regulation of sequestering of calcium ion	11/508	131/18614	0.000936233116000055	0.00699744081003726	0.00502823956860825	XCL1/CCR5/F2R/CALM1/FLNA/CYBA/PTPRC/ANXA6/DIAPH1/SRI/CCL3	11
GO:2001242	BP	GO:2001242	regulation of intrinsic apoptotic signaling pathway	13/508	173/18614	0.000951940757475098	0.0071029425750065	0.00510405130658185	CD74/RTKN2/PMAIP1/UBB/CDKN2D/XBP1/TMBIM6/PYCARD/P4HB/SELENOS/MCL1/S100A9/S100A8	13
GO:0070588	BP	GO:0070588	calcium ion transmembrane transport	21/508	360/18614	0.000954575657485146	0.00711071215976414	0.0051096343953954	ATP2B4/AHNAK/XCL1/CCR5/F2R/ANXA2/CALM1/FLNA/CYBA/PTPRC/FYN/ANXA6/TMBIM6/PPP3CC/DIAPH1/PRNP/ATP2B1/ORAI1/VDAC1/SRI/CCL3	21
GO:0030225	BP	GO:0030225	macrophage differentiation	7/508	58/18614	0.000976158315468251	0.00725936400603223	0.00521645303318648	IFNG/HLA-DRB1/CASP8/TGFB1/CDC42/GATA3/ID2	7
GO:0002476	BP	GO:0002476	antigen processing and presentation of endogenous peptide antigen via MHC class Ib	4/508	17/18614	0.0009832801697979	0.00726390085701693	0.00521971313559499	HLA-C/HLA-A/HLA-B/HLA-E	4
GO:0002484	BP	GO:0002484	antigen processing and presentation of endogenous peptide antigen via MHC class I via ER pathway	4/508	17/18614	0.0009832801697979	0.00726390085701693	0.00521971313559499	HLA-C/HLA-A/HLA-B/HLA-E	4
GO:0030889	BP	GO:0030889	negative regulation of B cell proliferation	4/508	17/18614	0.0009832801697979	0.00726390085701693	0.00521971313559499	CD300A/INPP5D/TYROBP/MNDA	4
GO:0090713	BP	GO:0090713	immunological memory process	4/508	17/18614	0.0009832801697979	0.00726390085701693	0.00521971313559499	CD160/HLA-DRB1/CD81/HLA-DRA	4
GO:0001562	BP	GO:0001562	response to protozoan	5/508	29/18614	0.00102500166581154	0.007547124476652	0.00542323271506334	NKG7/LYST/GBP4/GBP2/IER3	5
GO:0001778	BP	GO:0001778	plasma membrane repair	5/508	29/18614	0.00102500166581154	0.007547124476652	0.00542323271506334	AHNAK/ANXA2/S100A10/ANXA6/VPS4B	5
GO:0007200	BP	GO:0007200	phospholipase C-activating G protein-coupled receptor signaling pathway	10/508	113/18614	0.00105740110834097	0.00777285625274698	0.00558543965318061	CX3CR1/F2R/GPR65/LPAR6/P2RY8/GPR174/PRKCB/GNB1/ORAI1/FPR1	10
GO:0051282	BP	GO:0051282	regulation of sequestering of calcium ion	11/508	133/18614	0.00106065434483157	0.00778394685302378	0.00559340916613047	XCL1/CCR5/F2R/CALM1/FLNA/CYBA/PTPRC/ANXA6/DIAPH1/SRI/CCL3	11
GO:0002637	BP	GO:0002637	regulation of immunoglobulin production	8/508	76/18614	0.00107944389130796	0.00790883192613486	0.00568314941305688	TBX21/XCL1/FCRL3/PTPRC/TGFB1/HLA-E/XBP1/TMBIM6	8
GO:0006457	BP	GO:0006457	protein folding	15/508	220/18614	0.00108790872704911	0.00795778481982478	0.00571832611318651	CD74/B2M/PDIA3/DNAJC1/PDIA6/HSPA5/PPIB/WIPF1/HSP90B1/CANX/CALR/P4HB/HSP90AA1/SDF2L1/DNAJB1	15
GO:0043087	BP	GO:0043087	regulation of GTPase activity	21/508	364/18614	0.00109641213752689	0.00800685917781505	0.00575359009545511	ARAP2/RGS1/IQGAP1/XCL1/XCL2/ITGB1/F2R/CCL5/CCL4/S100A10/ARHGAP25/IQGAP2/GPR65/PREX1/RALGDS/LIMS1/PYCARD/RHOG/CBLB/RAP1A/CCL3	21
GO:0002526	BP	GO:0002526	acute inflammatory response	10/508	114/18614	0.00113146161997049	0.00823585929577215	0.00591814560733256	ADAM8/FCGR3A/B4GALT1/HLA-E/GSTP1/GATA3/SELENOS/ALOX5AP/S100A8/SERPINA1	10
GO:0031532	BP	GO:0031532	actin cytoskeleton reorganization	10/508	114/18614	0.00113146161997049	0.00823585929577215	0.00591814560733256	PLEK/ANXA1/EZR/FLNA/IQGAP2/RHOA/GPR65/CDC42/ABI3/ARHGDIA	10
GO:1905521	BP	GO:1905521	regulation of macrophage migration	6/508	44/18614	0.00117409636023396	0.00853227680678163	0.00613114608824385	CX3CR1/CCL5/SLAMF1/CD81/MAPK1/CCL3	6
GO:0045620	BP	GO:0045620	negative regulation of lymphocyte differentiation	7/508	60/18614	0.00119659372629752	0.00868162797843828	0.00623846724912667	CD74/TBX21/LAG3/ANXA1/IRF1/RUNX3/ID2	7
GO:0002360	BP	GO:0002360	T cell lineage commitment	5/508	30/18614	0.00120272854559187	0.00869785214008256	0.00625012565021385	TBX21/TOX/SLAMF6/RHOA/SPN	5
GO:0060142	BP	GO:0060142	regulation of syncytium formation by plasma membrane fusion	5/508	30/18614	0.00120272854559187	0.00869785214008256	0.00625012565021385	CFLAR/CAPN2/CD53/FLOT1/TYROBP	5
GO:1903707	BP	GO:1903707	negative regulation of hemopoiesis	10/508	115/18614	0.00120970566406853	0.00873415319267599	0.00627621095682632	CD74/TBX21/LAG3/ANXA1/IRF1/RUNX3/PIK3R1/INPP5D/CCL3/ID2	10
GO:0010038	BP	GO:0010038	response to metal ion	21/508	367/18614	0.00121433619947576	0.00875342184500941	0.00629005707610433	FOSB/IQGAP1/B2M/FOS/JUN/MBP/CALM1/JUNB/CASP8/PPP1CA/HSPA5/JUND/MAPK1/TUBA1A/CALR/BSG/PRNP/MT2A/CDKN1B/ALOX5AP/S100A8	21
GO:0002830	BP	GO:0002830	positive regulation of type 2 immune response	4/508	18/18614	0.00123714965212485	0.00887485811540369	0.00637731907323118	CD74/XCL1/CD81/GATA3	4
GO:0035455	BP	GO:0035455	response to interferon-alpha	4/508	18/18614	0.00123714965212485	0.00887485811540369	0.00637731907323118	PYHIN1/IFITM2/GATA3/IFITM3	4
GO:1903729	BP	GO:1903729	regulation of plasma membrane organization	4/508	18/18614	0.00123714965212485	0.00887485811540369	0.00637731907323118	AHNAK/ANXA2/S100A10/SH3GLB1	4
GO:0071900	BP	GO:0071900	regulation of protein serine/threonine kinase activity	21/508	369/18614	0.00129885643840895	0.00930256409017772	0.00668466116650106	ATP2B4/IFNG/DUSP1/CD300A/CALM1/ACTB/ADAM8/PTPRC/TNFAIP3/TGFB1/RHOA/PTPN22/AKAP13/CDKN2D/GSTP1/PYCARD/PDCD10/CSK/RGS2/CDKN1B/S100A12	21
GO:0002820	BP	GO:0002820	negative regulation of adaptive immune response	7/508	61/18614	0.00132050726248683	0.00942203803081889	0.00677051306751147	TBX21/CD160/KLRD1/KLRC1/XCL1/SLAMF1/PTPRC	7
GO:0051653	BP	GO:0051653	spindle localization	7/508	61/18614	0.00132050726248683	0.00942203803081889	0.00677051306751147	ITGB1/CFL1/ACTR2/LLGL2/MAP4/ACTR3/DYNC1H1	7
GO:0046636	BP	GO:0046636	negative regulation of alpha-beta T cell activation	6/508	45/18614	0.00132398427730243	0.00942203803081889	0.00677051306751147	TBX21/ANXA1/XCL1/CD300A/RUNX3/CBLB	6
GO:1903307	BP	GO:1903307	positive regulation of regulated secretory pathway	6/508	45/18614	0.00132398427730243	0.00942203803081889	0.00677051306751147	KLRC2/ITGB2/RAB27A/FGR/ITGAM/VAMP8	6
GO:0043547	BP	GO:0043547	positive regulation of GTPase activity	17/508	272/18614	0.00136356746685855	0.00968827712917649	0.00696182786465158	ARAP2/RGS1/XCL1/XCL2/ITGB1/F2R/CCL5/CCL4/S100A10/ARHGAP25/GPR65/PREX1/RALGDS/LIMS1/RHOG/RAP1A/CCL3	17
GO:0010631	BP	GO:0010631	epithelial cell migration	21/508	371/18614	0.00138836450457433	0.009848779681098	0.0070771622139292	ATP2B4/PFN1/IFNG/ANXA1/ITGB1/ZEB2/JUN/TMSB4X/MACF1/TGFB1/RHOA/ARF6/GLIPR2/GATA3/CALR/GLUL/RAC1/PDCD10/ROCK1/S100A9/S100A12	21
GO:0034620	BP	GO:0034620	cellular response to unfolded protein	9/508	98/18614	0.00143328214846692	0.0101512776927927	0.00729453203714326	PPP1R15A/OPTN/HSPA5/PARP8/XBP1/TMBIM6/PIK3R1/SELENOS/HERPUD2	9
GO:0000768	BP	GO:0000768	syncytium formation by plasma membrane fusion	7/508	62/18614	0.00145422748070457	0.0102508104564041	0.00736605455429638	ITGB1/CFLAR/CAPN2/CD53/CD81/FLOT1/TYROBP	7
GO:0032481	BP	GO:0032481	positive regulation of type I interferon production	7/508	62/18614	0.00145422748070457	0.0102508104564041	0.00736605455429638	GAPDH/IRF1/TBK1/PTPN22/HMGB2/HSP90AA1/FLOT1	7
GO:0140253	BP	GO:0140253	cell-cell fusion	7/508	62/18614	0.00145422748070457	0.0102508104564041	0.00736605455429638	ITGB1/CFLAR/CAPN2/CD53/CD81/FLOT1/TYROBP	7
GO:0035967	BP	GO:0035967	cellular response to topologically incorrect protein	10/508	118/18614	0.00147130629697409	0.0103385333812573	0.00742909072620486	PPP1R15A/OPTN/HSPA5/PARP8/XBP1/TMBIM6/PIK3R1/SELENOS/HERPUD2/SDF2L1	10
GO:0050830	BP	GO:0050830	defense response to Gram-positive bacterium	10/508	118/18614	0.00147130629697409	0.0103385333812573	0.00742909072620486	HLA-A/FGR/TBK1/HLA-E/GBP4/PYCARD/GBP2/HMGB2/CASP4/LYZ	10
GO:0035305	BP	GO:0035305	negative regulation of dephosphorylation	6/508	46/18614	0.00148804955396706	0.0104233549604412	0.00749004204145033	PPP1R15A/IQGAP1/LGALS3/GNAI2/YWHAB/ROCK1	6
GO:0042088	BP	GO:0042088	T-helper 1 type immune response	6/508	46/18614	0.00148804955396706	0.0104233549604412	0.00749004204145033	TBX21/ANXA1/XCL1/HLA-DRB1/SLAMF1/SPN	6
GO:0090132	BP	GO:0090132	epithelium migration	21/508	374/18614	0.00153249547851475	0.0106916241058554	0.00768281559518636	ATP2B4/PFN1/IFNG/ANXA1/ITGB1/ZEB2/JUN/TMSB4X/MACF1/TGFB1/RHOA/ARF6/GLIPR2/GATA3/CALR/GLUL/RAC1/PDCD10/ROCK1/S100A9/S100A12	21
GO:0071800	BP	GO:0071800	podosome assembly	4/508	19/18614	0.00153353640245348	0.0106916241058554	0.00768281559518636	LCP1/MSN/RHOA/BIN2	4
GO:0097202	BP	GO:0097202	activation of cysteine-type endopeptidase activity	4/508	19/18614	0.00153353640245348	0.0106916241058554	0.00768281559518636	CASP8/IFI16/PYCARD/CYCS	4
GO:0009314	BP	GO:0009314	response to radiation	24/508	452/18614	0.00155990081726262	0.0108584671554225	0.00780270611607185	PRDM1/ANXA1/ITGB1/FOS/CYBA/PTPRC/TXN/PPP1CA/BHLHE40/USP28/HSPA5/JUND/IFI16/CDKN2D/GATA3/TUBA1A/PIK3R1/TIMP1/ZBTB1/CARD16/TANK/UBE2A/ID2/DYNLRB1	24
GO:1901653	BP	GO:1901653	cellular response to peptide	21/508	375/18614	0.00158329279621951	0.0110041315525412	0.00790737802473293	FOS/CYBA/CFLAR/FYN/ITGA4/PIP4K2A/PTPN22/GNAI2/PTPRE/MAPK1/XBP1/PRKCB/PIK3R1/SELENOS/PRNP/CASP4/KLF3/ATP2B1/CSK/ROCK1/AGTRAP	21
GO:0043409	BP	GO:0043409	negative regulation of MAPK cascade	13/508	183/18614	0.00158725571166368	0.0110145178622758	0.00791484144671779	DUSP1/DUSP2/CD300A/EZR/PTPRC/PTPN22/GSTP1/TNIP1/RNF149/EIF3A/CSK/RGS2/GBP1	13
GO:0043434	BP	GO:0043434	response to peptide hormone	23/508	427/18614	0.00161169069632093	0.0111667141102236	0.00802420703006465	TGFBR3/ANXA1/FOS/CYBA/CFLAR/JUND/PIP4K2A/GNAI2/PTPRE/MAPK1/XBP1/PRKCB/PIK3R1/BSG/SELENOS/TIMP1/ATP2B1/TNFSF10/CSK/ROCK1/BTG2/AGTRAP/CDKN1B	23
GO:0034694	BP	GO:0034694	response to prostaglandin	5/508	32/18614	0.00162512431966938	0.011207580702264	0.00805357305411689	TGFBR3/PTGDR/PTGER2/GNG2/GNB1	5
GO:0035308	BP	GO:0035308	negative regulation of protein dephosphorylation	5/508	32/18614	0.00162512431966938	0.011207580702264	0.00805357305411689	PPP1R15A/LGALS3/GNAI2/YWHAB/ROCK1	5
GO:0051482	BP	GO:0051482	positive regulation of cytosolic calcium ion concentration involved in phospholipase C-activating G protein-coupled signaling pathway	5/508	32/18614	0.00162512431966938	0.011207580702264	0.00805357305411689	F2R/GPR65/LPAR6/P2RY8/GPR174	5
GO:0032755	BP	GO:0032755	positive regulation of interleukin-6 production	9/508	100/18614	0.0016517358355956	0.0113735266951043	0.00817281896560138	CD74/IFNG/F2R/MBP/CYBA/SPON2/XBP1/PYCARD/TYROBP	9
GO:0002701	BP	GO:0002701	negative regulation of production of molecular mediator of immune response	6/508	47/18614	0.0016671462312538	0.011426738070437	0.00821105573675978	TBX21/XCL1/FCRL3/SLAMF1/TGFB1/TMBIM6	6
GO:0002861	BP	GO:0002861	regulation of inflammatory response to antigenic stimulus	6/508	47/18614	0.0016671462312538	0.011426738070437	0.00821105573675978	HLA-DRB1/FYN/FGR/HLA-E/CD81/SELENOS	6
GO:0070849	BP	GO:0070849	response to epidermal growth factor	6/508	47/18614	0.0016671462312538	0.011426738070437	0.00821105573675978	IQGAP1/FOS/ZFP36L2/CFLAR/ZFP36/MAPK1	6
GO:0048524	BP	GO:0048524	positive regulation of viral process	7/508	64/18614	0.0017531894558092	0.0119980542205838	0.00862159361058252	CD74/STOM/HLA-DRB1/CCL5/LGALS1/MDFIC/P4HB	7
GO:0006874	BP	GO:0006874	intracellular calcium ion homeostasis	18/508	303/18614	0.00176033016596767	0.0120284735077301	0.00864345238258648	ATP2B4/XCL1/CCR5/F2R/CALM1/CCL5/FLNA/CYBA/PTPRC/HSP90B1/ANXA6/TMBIM6/PRKCB/CALR/DIAPH1/ATP2B1/SRI/CCL3	18
GO:0031346	BP	GO:0031346	positive regulation of cell projection organization	20/508	353/18614	0.00176762514607296	0.012059852296296	0.00866600063566432	PFN1/FLNA/CFLAR/ARPC2/MACF1/FYN/TOX/HSPA5/ACTR2/CDC42/RAB8B/PIK3R1/RAC1/RAC2/HSP90AA1/RAP1A/MIEN1/RGS2/ACTR3/S100A9	20
GO:0050848	BP	GO:0050848	regulation of calcium-mediated signaling	8/508	82/18614	0.00177046038984938	0.0120607545946686	0.00866664901162105	ATP2B4/PLEK/CALM1/CCL4/PPP3CC/PRNP/GBP1/CCL3	8
GO:1901654	BP	GO:1901654	response to ketone	14/508	208/18614	0.00177787663132646	0.0120928133063699	0.00868968584566817	TGFBR3/FOSB/PTGDR/FOS/MBP/CYBA/CFLAR/PTGER2/GNG2/TGFB1/MSN/CALR/ATP2B1/GNB1	14
GO:0051348	BP	GO:0051348	negative regulation of transferase activity	17/508	279/18614	0.00178853611302464	0.0121468008163104	0.00872848033369072	IFNG/DUSP1/CD300A/SH3BP5/ZFP36/PTPRC/TNFAIP3/PIP4K2A/PTPN22/CDKN2D/GSTP1/PYCARD/CBLB/PAK2/CSK/RGS2/CDKN1B	17
GO:0090130	BP	GO:0090130	tissue migration	21/508	379/18614	0.00180109599191939	0.0121964718625037	0.00876417308575013	ATP2B4/PFN1/IFNG/ANXA1/ITGB1/ZEB2/JUN/TMSB4X/MACF1/TGFB1/RHOA/ARF6/GLIPR2/GATA3/CALR/GLUL/RAC1/PDCD10/ROCK1/S100A9/S100A12	21
GO:0006986	BP	GO:0006986	response to unfolded protein	11/508	142/18614	0.00180131666458761	0.0121964718625037	0.00876417308575013	PPP1R15A/OPTN/HSPA5/PARP8/XBP1/TMBIM6/PIK3R1/SELENOS/HSP90AA1/HERPUD2/DNAJB1	11
GO:0035966	BP	GO:0035966	response to topologically incorrect protein	12/508	164/18614	0.00184915639348741	0.0125014179208194	0.00898330203279528	PPP1R15A/OPTN/HSPA5/PARP8/XBP1/TMBIM6/PIK3R1/SELENOS/HSP90AA1/HERPUD2/SDF2L1/DNAJB1	12
GO:0045732	BP	GO:0045732	positive regulation of protein catabolic process	14/508	209/18614	0.00185925591989198	0.0125494997174068	0.00901785277765959	IFNG/EZR/ADAM8/TNFRSF1B/TNFAIP3/LPCAT1/MSN/CD81/OAZ1/RNF19A/CBLB/HSP90AA1/CDKN1B/IER3	14
GO:0007520	BP	GO:0007520	myoblast fusion	6/508	48/18614	0.00186214520451371	0.0125494997174068	0.00901785277765959	ITGB1/CFLAR/CAPN2/CD53/CD81/FLOT1	6
GO:0080111	BP	GO:0080111	DNA demethylation	5/508	33/18614	0.00187294565767197	0.0125494997174068	0.00901785277765959	EOMES/APOBEC3G/APOBEC3C/TOX/GATA3	5
GO:0002544	BP	GO:0002544	chronic inflammatory response	4/508	20/18614	0.0018759561433237	0.0125494997174068	0.00901785277765959	CCL5/TNFAIP3/S100A9/S100A8	4
GO:0071379	BP	GO:0071379	cellular response to prostaglandin stimulus	4/508	20/18614	0.0018759561433237	0.0125494997174068	0.00901785277765959	PTGDR/PTGER2/GNG2/GNB1	4
GO:0097709	BP	GO:0097709	connective tissue replacement	4/508	20/18614	0.0018759561433237	0.0125494997174068	0.00901785277765959	F2R/TGFB1/TIMP1/ROCK1	4
GO:1903978	BP	GO:1903978	regulation of microglial cell activation	4/508	20/18614	0.0018759561433237	0.0125494997174068	0.00901785277765959	CST7/PTPRC/CTSC/CCL3	4
GO:0019722	BP	GO:0019722	calcium-mediated signaling	13/508	187/18614	0.00192461001336976	0.0128364871145828	0.00922407694237164	ATP2B4/PLEK/CCR5/CALM1/CCL4/PTPRC/FCGR3A/PPP3CC/PRNP/CXCR4/CXCL8/GBP1/CCL3	13
GO:0050728	BP	GO:0050728	negative regulation of inflammatory response	13/508	187/18614	0.00192461001336976	0.0128364871145828	0.00922407694237164	CST7/HLA-DRB1/ZFP36/PTPRC/FYN/TNFRSF1B/TNFAIP3/FGR/GSTP1/GATA3/SELENOS/RORA/IER3	13
GO:0001959	BP	GO:0001959	regulation of cytokine-mediated signaling pathway	12/508	165/18614	0.00194620352636638	0.0129611345293236	0.00931364641211627	CD74/CCL5/PTPRC/TNFAIP3/CASP8/TBK1/GSTP1/CASP1/PYCARD/CASP4/CARD16/CXCR4	12
GO:0007188	BP	GO:0007188	adenylate cyclase-modulating G protein-coupled receptor signaling pathway	15/508	234/18614	0.00200159195186701	0.0133101390301499	0.00956443499158665	ATP2B4/RGS1/ADGRG1/FLNA/PTGER2/GNG2/GPR171/GPR65/AKAP13/GNAI2/ADGRE5/GNB1/PSAP/RGS2/FPR1	15
GO:0001776	BP	GO:0001776	leukocyte homeostasis	9/508	103/18614	0.00202867283827961	0.0134701461375054	0.00967941332299452	CD74/ANXA1/GPR183/F2R/PMAIP1/FAS/TNFAIP3/TSC22D3/GPR174	9
GO:0022411	BP	GO:0022411	cellular component disassembly	25/508	488/18614	0.00204434229010063	0.0135540197599243	0.00973968345295462	PLEK/OPTN/LCP1/ITGB1/CX3CR1/CALM1/ADAM8/CFL1/PPP1CA/TGFB1/ITGAM/ARF6/GABARAPL1/MAP1LC3B/MTPN/PRKCB/PIK3R1/CTSS/FLOT1/CAPZA1/DSTN/VDAC1/VPS4B/KIF5B/VAMP8	25
GO:0030838	BP	GO:0030838	positive regulation of actin filament polymerization	6/508	49/18614	0.00207393288058876	0.0136482637997368	0.00980740558493907	PFN1/ARPC2/RHOA/ARF6/PYCARD/VASP	6
GO:0031640	BP	GO:0031640	killing of cells of another organism	6/508	49/18614	0.00207393288058876	0.0136482637997368	0.00980740558493907	IFNG/GNLY/PRF1/GAPDH/LYZ/S100A12	6
GO:0061028	BP	GO:0061028	establishment of endothelial barrier	6/508	49/18614	0.00207393288058876	0.0136482637997368	0.00980740558493907	EZR/MSN/MYADM/VCL/RAP1A/ROCK1	6
GO:0140895	BP	GO:0140895	cell surface toll-like receptor signaling pathway	6/508	49/18614	0.00207393288058876	0.0136482637997368	0.00980740558493907	CYBA/TNFAIP3/NFKBIA/PTPN22/PIK3AP1/NINJ1	6
GO:0006949	BP	GO:0006949	syncytium formation	7/508	66/18614	0.00209779713059387	0.0136482637997368	0.00980740558493907	ITGB1/CFLAR/CAPN2/CD53/CD81/FLOT1/TYROBP	7
GO:0001765	BP	GO:0001765	membrane raft assembly	3/508	10/18614	0.00210137992613607	0.0136482637997368	0.00980740558493907	ANXA2/S100A10/FLOT1	3
GO:0001865	BP	GO:0001865	NK T cell differentiation	3/508	10/18614	0.00210137992613607	0.0136482637997368	0.00980740558493907	PRDM1/ZNF683/TOX	3
GO:0001915	BP	GO:0001915	negative regulation of T cell mediated cytotoxicity	3/508	10/18614	0.00210137992613607	0.0136482637997368	0.00980740558493907	KLRD1/KLRC1/PTPRC	3
GO:0002291	BP	GO:0002291	T cell activation via T cell receptor contact with antigen bound to MHC molecule on antigen presenting cell	3/508	10/18614	0.00210137992613607	0.0136482637997368	0.00980740558493907	ITGAL/LGALS3/CD81	3
GO:0002420	BP	GO:0002420	natural killer cell mediated cytotoxicity directed against tumor cell target	3/508	10/18614	0.00210137992613607	0.0136482637997368	0.00980740558493907	NKG7/TGFB1/CD226	3
GO:0002855	BP	GO:0002855	regulation of natural killer cell mediated immune response to tumor cell	3/508	10/18614	0.00210137992613607	0.0136482637997368	0.00980740558493907	CD160/TGFB1/CD226	3
GO:0060368	BP	GO:0060368	regulation of Fc receptor mediated stimulatory signaling pathway	3/508	10/18614	0.00210137992613607	0.0136482637997368	0.00980740558493907	PTPRC/CD226/CSK	3
GO:0071803	BP	GO:0071803	positive regulation of podosome assembly	3/508	10/18614	0.00210137992613607	0.0136482637997368	0.00980740558493907	LCP1/MSN/RHOA	3
GO:2000347	BP	GO:2000347	positive regulation of hepatocyte proliferation	3/508	10/18614	0.00210137992613607	0.0136482637997368	0.00980740558493907	CFLAR/TNFAIP3/XBP1	3
GO:0002377	BP	GO:0002377	immunoglobulin production	14/508	212/18614	0.00212215771320457	0.0137631798202308	0.00988998224360635	TBX21/XCL1/FCRL3/B2M/HLA-DRB1/HLA-DPA1/PTPRC/HLA-DPB1/TGFB1/HLA-E/HLA-DQB1/XBP1/TMBIM6/HLA-DRA	14
GO:0043372	BP	GO:0043372	positive regulation of CD4-positive, alpha-beta T cell differentiation	5/508	34/18614	0.00214731522483745	0.0138458389208449	0.00994937963926813	IFNG/ANXA1/HLA-DRB1/IL2RG/HLA-DRA	5
GO:0090022	BP	GO:0090022	regulation of neutrophil chemotaxis	5/508	34/18614	0.00214731522483745	0.0138458389208449	0.00994937963926813	CD74/XCL1/RAC1/RAC2/CXCL8	5
GO:0090313	BP	GO:0090313	regulation of protein targeting to membrane	5/508	34/18614	0.00214731522483745	0.0138458389208449	0.00994937963926813	STOM/FYN/ITGB2/ITGAM/PRNP	5
GO:2000515	BP	GO:2000515	negative regulation of CD4-positive, alpha-beta T cell activation	5/508	34/18614	0.00214731522483745	0.0138458389208449	0.00994937963926813	TBX21/ANXA1/XCL1/RUNX3/CBLB	5
GO:0032479	BP	GO:0032479	regulation of type I interferon production	9/508	104/18614	0.0021685305114959	0.0139423388217503	0.0100187227938973	GAPDH/IRF1/TBK1/PTPN22/REL/PYCARD/HMGB2/HSP90AA1/FLOT1	9
GO:0032606	BP	GO:0032606	type I interferon production	9/508	104/18614	0.0021685305114959	0.0139423388217503	0.0100187227938973	GAPDH/IRF1/TBK1/PTPN22/REL/PYCARD/HMGB2/HSP90AA1/FLOT1	9
GO:0031623	BP	GO:0031623	receptor internalization	10/508	125/18614	0.00226272072387235	0.014435515405406	0.0103731109308704	ITGB1/ANXA2/EZR/CD63/ITGB2/CD81/ARF1/FLOT1/CXCL8/FCER1G	10
GO:0002837	BP	GO:0002837	regulation of immune response to tumor cell	4/508	21/18614	0.00226788352738449	0.014435515405406	0.0103731109308704	CD160/HLA-DRB1/TGFB1/CD226	4
GO:0002888	BP	GO:0002888	positive regulation of myeloid leukocyte mediated immunity	4/508	21/18614	0.00226788352738449	0.014435515405406	0.0103731109308704	ITGB2/ITGAM/HLA-E/TYROBP	4
GO:0043373	BP	GO:0043373	CD4-positive, alpha-beta T cell lineage commitment	4/508	21/18614	0.00226788352738449	0.014435515405406	0.0103731109308704	TBX21/TOX/SLAMF6/SPN	4
GO:0099515	BP	GO:0099515	actin filament-based transport	4/508	21/18614	0.00226788352738449	0.014435515405406	0.0103731109308704	SYNE2/ACTN4/MYO1F/MYO1G	4
GO:0150105	BP	GO:0150105	protein localization to cell-cell junction	4/508	21/18614	0.00226788352738449	0.014435515405406	0.0103731109308704	ACTB/VCL/JAK1/PAK2	4
GO:1901739	BP	GO:1901739	regulation of myoblast fusion	4/508	21/18614	0.00226788352738449	0.014435515405406	0.0103731109308704	CFLAR/CAPN2/CD53/FLOT1	4
GO:0070613	BP	GO:0070613	regulation of protein processing	7/508	67/18614	0.0022886148047846	0.0145260302403256	0.0104381533209162	CST7/CAST/ANXA2/S100A10/ADAM8/PRNP/CARD16	7
GO:1902305	BP	GO:1902305	regulation of sodium ion transmembrane transport	7/508	67/18614	0.0022886148047846	0.0145260302403256	0.0104381533209162	ATP2B4/ACTN4/STOM/UTRN/YWHAH/ATP1B3/FXYD5	7
GO:0050878	BP	GO:0050878	regulation of body fluid levels	20/508	361/18614	0.00229453935830919	0.014542946898829	0.0104503093382324	PLEK/F2R/ANXA2/CLIC1/ACTB/FLNA/CYBA/TLN1/RAB27A/ANXA5/VCL/GNAI2/RAP2B/XBP1/MYL12A/ILK/FERMT3/VAMP8/SERPINA1/FCER1G	20
GO:0018198	BP	GO:0018198	peptidyl-cysteine modification	6/508	50/18614	0.0023034098030164	0.014557810964673	0.0104609903980736	ATP2B4/GAPDH/TXN/NCOA7/S100A9/S100A8	6
GO:0045581	BP	GO:0045581	negative regulation of T cell differentiation	6/508	50/18614	0.0023034098030164	0.014557810964673	0.0104609903980736	CD74/TBX21/LAG3/ANXA1/IRF1/RUNX3	6
GO:1901888	BP	GO:1901888	regulation of cell junction assembly	14/508	214/18614	0.0023139602254452	0.0146038055529512	0.0104940413112575	HOPX/S100A10/MACF1/TLN1/RHOA/ARF6/VCL/ABI3/LIMS1/PRKCH/RAC1/RAP1A/FLOT1/ROCK1	14
GO:0008625	BP	GO:0008625	extrinsic apoptotic signaling pathway via death domain receptors	8/508	86/18614	0.00239826198053642	0.0150579688667487	0.0108203951893455	CFLAR/PMAIP1/TNFAIP3/CASP8/TRADD/LGALS3/PIK3R1/HMGB2	8
GO:0045069	BP	GO:0045069	regulation of viral genome replication	8/508	86/18614	0.00239826198053642	0.0150579688667487	0.0108203951893455	APOBEC3G/APOBEC3C/CCL5/IFITM2/IFI16/TNIP1/CXCL8/IFITM3	8
GO:0048041	BP	GO:0048041	focal adhesion assembly	8/508	86/18614	0.00239826198053642	0.0150579688667487	0.0108203951893455	S100A10/MACF1/TLN1/RHOA/VCL/LIMS1/RAC1/ROCK1	8
GO:0019730	BP	GO:0019730	antimicrobial humoral response	10/508	126/18614	0.00239942085707268	0.0150579688667487	0.0108203951893455	GNLY/HLA-A/IGHM/GAPDH/SPON2/HLA-E/LYZ/CXCL8/S100A9/S100A12	10
GO:0070528	BP	GO:0070528	protein kinase C signaling	5/508	35/18614	0.00244984926615807	0.0153528475078614	0.0110322898650465	PLEK/ADGRG1/MYADM/PRKCH/FLOT1	5
GO:0009267	BP	GO:0009267	cellular response to starvation	12/508	170/18614	0.00249613676272767	0.0156209849022312	0.0112249687447678	FOS/PMAIP1/FAS/HSPA5/IFI16/GABARAPL1/MAP1LC3B/MAPK1/SH3GLB1/XBP1/GLUL/RNF167	12
GO:0043113	BP	GO:0043113	receptor clustering	6/508	51/18614	0.00255148925026723	0.0159004818920285	0.0114258104326874	FLNA/ITGB2/ITGAL/ITGA4/CD81/ITGB7	6
GO:0043392	BP	GO:0043392	negative regulation of DNA binding	6/508	51/18614	0.00255148925026723	0.0159004818920285	0.0114258104326874	GZMA/JUN/TMSB4X/NFKBIA/IFI16/SRI	6
GO:0061082	BP	GO:0061082	myeloid leukocyte cytokine production	6/508	51/18614	0.00255148925026723	0.0159004818920285	0.0114258104326874	CD74/SPON2/TGFB1/LITAF/MAPKAPK2/PYCARD	6
GO:0022898	BP	GO:0022898	regulation of transmembrane transporter activity	17/508	289/18614	0.00258482034624414	0.0160857299650507	0.0115589264841219	IFNG/AHNAK/ACTN4/STOM/ITGB1/CALM1/TMSB4X/ACTB/UTRN/YWHAH/PPP3CC/CTSS/PRNP/ATP1B3/FXYD5/SRI/COX17	17
GO:0006469	BP	GO:0006469	negative regulation of protein kinase activity	14/508	217/18614	0.00262833038607935	0.0163050225669607	0.0117165063433821	IFNG/DUSP1/CD300A/SH3BP5/PTPRC/TNFAIP3/PTPN22/CDKN2D/GSTP1/PYCARD/CBLB/PAK2/RGS2/CDKN1B	14
GO:0071456	BP	GO:0071456	cellular response to hypoxia	11/508	149/18614	0.00263142436783985	0.0163050225669607	0.0117165063433821	FOS/CFLAR/PMAIP1/ADAM8/JUND/TMBIM6/P4HB/RORA/CARD16/CHCHD2/CDKN1B	11
GO:0046822	BP	GO:0046822	regulation of nucleocytoplasmic transport	9/508	107/18614	0.00263467531841745	0.0163050225669607	0.0117165063433821	IFNG/FLNA/TXN/TGFB1/MDFIC/PIK3R1/HSP90AA1/PPP1R12A/IER3	9
GO:0062207	BP	GO:0062207	regulation of pattern recognition receptor signaling pathway	9/508	107/18614	0.00263467531841745	0.0163050225669607	0.0117165063433821	FCRL3/CD300A/CYBA/IRF1/TNFAIP3/PTPN22/FLOT1/NINJ1/BIRC3	9
GO:0002834	BP	GO:0002834	regulation of response to tumor cell	4/508	22/18614	0.00271273751501361	0.0166495664263971	0.0119640895833366	CD160/HLA-DRB1/TGFB1/CD226	4
GO:0045061	BP	GO:0045061	thymic T cell selection	4/508	22/18614	0.00271273751501361	0.0166495664263971	0.0119640895833366	CD74/PTPRC/TOX/GATA3	4
GO:0045723	BP	GO:0045723	positive regulation of fatty acid biosynthetic process	4/508	22/18614	0.00271273751501361	0.0166495664263971	0.0119640895833366	CD74/ANXA1/LPGAT1/ELOVL5	4
GO:0051767	BP	GO:0051767	nitric-oxide synthase biosynthetic process	4/508	22/18614	0.00271273751501361	0.0166495664263971	0.0119640895833366	IFNG/GSTP1/SELENOS/NAMPT	4
GO:0051769	BP	GO:0051769	regulation of nitric-oxide synthase biosynthetic process	4/508	22/18614	0.00271273751501361	0.0166495664263971	0.0119640895833366	IFNG/GSTP1/SELENOS/NAMPT	4
GO:2001044	BP	GO:2001044	regulation of integrin-mediated signaling pathway	4/508	22/18614	0.00271273751501361	0.0166495664263971	0.0119640895833366	FLNA/CD63/LIMS1/TIMP1	4
GO:0071453	BP	GO:0071453	cellular response to oxygen levels	12/508	172/18614	0.00274884094074362	0.016847978403294	0.012106664987717	FOS/CFLAR/PMAIP1/ADAM8/FAS/JUND/TMBIM6/P4HB/RORA/CARD16/CHCHD2/CDKN1B	12
GO:0030224	BP	GO:0030224	monocyte differentiation	5/508	36/18614	0.00278217241730843	0.0170288797339235	0.012236657545479	CD74/JUN/HLA-DRB1/IFI16/INPP5D	5
GO:0051496	BP	GO:0051496	positive regulation of stress fiber assembly	6/508	52/18614	0.0028190958118667	0.0171638850552311	0.0123336700271849	RHOC/S100A10/RHOA/GPR65/CDC42/RAC1	6
GO:0002725	BP	GO:0002725	negative regulation of T cell cytokine production	3/508	11/18614	0.00283115629777008	0.0171638850552311	0.0123336700271849	TBX21/XCL1/SLAMF1	3
GO:0010917	BP	GO:0010917	negative regulation of mitochondrial membrane potential	3/508	11/18614	0.00283115629777008	0.0171638850552311	0.0123336700271849	PMAIP1/ARL6IP5/PRELID1	3
GO:0033632	BP	GO:0033632	regulation of cell-cell adhesion mediated by integrin	3/508	11/18614	0.00283115629777008	0.0171638850552311	0.0123336700271849	CCL5/FERMT3/SKAP1	3
GO:0035821	BP	GO:0035821	modulation of process of another organism	3/508	11/18614	0.00283115629777008	0.0171638850552311	0.0123336700271849	IFNG/PRF1/S100A9	3
GO:0045837	BP	GO:0045837	negative regulation of membrane potential	3/508	11/18614	0.00283115629777008	0.0171638850552311	0.0123336700271849	PMAIP1/ARL6IP5/PRELID1	3
GO:2000169	BP	GO:2000169	regulation of peptidyl-cysteine S-nitrosylation	3/508	11/18614	0.00283115629777008	0.0171638850552311	0.0123336700271849	ATP2B4/TXN/NCOA7	3
GO:0030218	BP	GO:0030218	erythrocyte differentiation	10/508	130/18614	0.00301396646331419	0.0182226536033983	0.0130944827374911	TGFBR3/LYAR/B2M/CFLAR/ZFP36/GATA3/HMGB2/INPP5D/PTBP3/ID2	10
GO:0051209	BP	GO:0051209	release of sequestered calcium ion into cytosol	10/508	130/18614	0.00301396646331419	0.0182226536033983	0.0130944827374911	XCL1/CCR5/F2R/CALM1/FLNA/CYBA/PTPRC/DIAPH1/SRI/CCL3	10
GO:1904064	BP	GO:1904064	positive regulation of cation transmembrane transport	11/508	152/18614	0.00307075270241027	0.0185408640841064	0.0133231432683451	IFNG/ACTN4/XCL1/F2R/CALM1/TMSB4X/FLNA/PPP3CC/CTSS/ATP1B3/SRI	11
GO:0002639	BP	GO:0002639	positive regulation of immunoglobulin production	6/508	53/18614	0.00310716394709756	0.0187353588269585	0.0134629038163004	TBX21/XCL1/PTPRC/TGFB1/HLA-E/XBP1	6
GO:0044319	BP	GO:0044319	wound healing, spreading of cells	5/508	37/18614	0.00314591359378993	0.0189178793200683	0.0135940598761301	ITGB1/RHOC/FLNA/RHOA/PDCD10	5
GO:0090505	BP	GO:0090505	epiboly involved in wound healing	5/508	37/18614	0.00314591359378993	0.0189178793200683	0.0135940598761301	ITGB1/RHOC/FLNA/RHOA/PDCD10	5
GO:0034767	BP	GO:0034767	positive regulation of monoatomic ion transmembrane transport	12/508	175/18614	0.00316652274217514	0.0190161836818108	0.0136646996850116	IFNG/ACTN4/XCL1/F2R/CALM1/TMSB4X/FLNA/PPP3CC/CTSS/ATP1B3/SRI/COX17	12
GO:2000106	BP	GO:2000106	regulation of leukocyte apoptotic process	8/508	90/18614	0.00318841152753214	0.0190988892126455	0.0137241304446244	CD74/ANXA1/CCL5/ADAM8/TSC22D3/LGALS3/SELENOS/PRELID1	8
GO:1903317	BP	GO:1903317	regulation of protein maturation	7/508	71/18614	0.00318885532573306	0.0190988892126455	0.0137241304446244	CST7/CAST/ANXA2/S100A10/ADAM8/PRNP/CARD16	7
GO:0045591	BP	GO:0045591	positive regulation of regulatory T cell differentiation	4/508	23/18614	0.0032138682119211	0.019222895390874	0.0138132391329359	IFNG/HLA-DRB1/IL2RG/HLA-DRA	4
GO:0034763	BP	GO:0034763	negative regulation of transmembrane transport	11/508	153/18614	0.00322964337942981	0.0192713531836052	0.0138480600621061	CALM1/YWHAQ/OAZ1/ARL6IP5/TMBIM6/PRKCB/PPP3CC/SELENOS/VDAC1/RGS2/SRI	11
GO:0018212	BP	GO:0018212	peptidyl-tyrosine modification	20/508	372/18614	0.00323060783983342	0.0192713531836052	0.0138480600621061	MATK/CD74/IFNG/CD300A/CCL5/SH3BP5/PTPRC/FYN/ITGB2/FGR/TGFB1/TPST2/PTPN4/CD81/RAP2B/JAK1/CBLB/PRNP/PAK2/CSK	20
GO:0051091	BP	GO:0051091	positive regulation of DNA-binding transcription factor activity	16/508	271/18614	0.00328950634111054	0.0195964983899002	0.0140817037664573	ARID5B/CX3CR1/RTKN2/CFLAR/ADAM8/TRADD/MTPN/PRKCH/PRKCB/PYCARD/FLOT1/CARD16/TERF2IP/S100A9/S100A8/S100A12	16
GO:0003012	BP	GO:0003012	muscle system process	23/508	452/18614	0.00329763437714045	0.0196187261210676	0.0140976762284489	ATP2B4/F2R/CALM1/FLNA/CYBA/CFLAR/MYL6/TNFRSF1B/UTRN/TPM3/RHOA/AKAP13/TPM4/ANXA6/UTS2/MTPN/HSP90AA1/PAK2/ATP2B1/ROCK1/CXCR4/RGS2/SRI	23
GO:0009409	BP	GO:0009409	response to cold	6/508	54/18614	0.00341663653081825	0.0202726492028072	0.0145675740101797	FOS/CASP8/NFKBIA/PLAC8/HSP90AA1/ATP2B1	6
GO:0043550	BP	GO:0043550	regulation of lipid kinase activity	6/508	54/18614	0.00341663653081825	0.0202726492028072	0.0145675740101797	FGR/TGFB1/PIP4K2A/CD81/CDC42/PIK3R1	6
GO:0032715	BP	GO:0032715	negative regulation of interleukin-6 production	7/508	72/18614	0.00345114566316524	0.0204502150717706	0.0146951697630549	SLAMF1/TNFAIP3/CD84/PTPN22/SELENOS/INPP5D/CSK	7
GO:0060759	BP	GO:0060759	regulation of response to cytokine stimulus	12/508	177/18614	0.00347246506886213	0.020549256150216	0.0147663389637778	CD74/CCL5/PTPRC/TNFAIP3/CASP8/TBK1/GSTP1/CASP1/PYCARD/CASP4/CARD16/CXCR4	12
GO:0002335	BP	GO:0002335	mature B cell differentiation	5/508	38/18614	0.0035427019764232	0.0208267934371546	0.0149657724432218	GPR183/IL2RG/LGALS1/XBP1/ITM2A	5
GO:0032728	BP	GO:0032728	positive regulation of interferon-beta production	5/508	38/18614	0.0035427019764232	0.0208267934371546	0.0149657724432218	IRF1/TBK1/HMGB2/HSP90AA1/FLOT1	5
GO:0035510	BP	GO:0035510	DNA dealkylation	5/508	38/18614	0.0035427019764232	0.0208267934371546	0.0149657724432218	EOMES/APOBEC3G/APOBEC3C/TOX/GATA3	5
GO:0090504	BP	GO:0090504	epiboly	5/508	38/18614	0.0035427019764232	0.0208267934371546	0.0149657724432218	ITGB1/RHOC/FLNA/RHOA/PDCD10	5
GO:0140894	BP	GO:0140894	endolysosomal toll-like receptor signaling pathway	5/508	38/18614	0.0035427019764232	0.0208267934371546	0.0149657724432218	FCRL3/TNFAIP3/PTPN22/PIK3AP1/FLOT1	5
GO:0008037	BP	GO:0008037	cell recognition	11/508	155/18614	0.00356721856907176	0.020943327967366	0.0150495121348928	PRF1/NCR3/YWHAZ/SPON2/MSN/EMB/B4GALT1/LGALS3/CD81/CD226/CXCR4	11
GO:0043393	BP	GO:0043393	regulation of protein binding	13/508	201/18614	0.00360200841807999	0.0211197918021983	0.0151763159851603	TGFBR3/B2M/HOPX/ANXA2/ACTB/PPP1CA/ITGA4/CDC42/TMBIM6/CBLB/FLOT1/CARD16/ROCK1	13
GO:0002887	BP	GO:0002887	negative regulation of myeloid leukocyte mediated immunity	3/508	12/18614	0.00369889220961321	0.0215462885630472	0.015482789158282	CD300A/CX3CR1/CD84	3
GO:0032817	BP	GO:0032817	regulation of natural killer cell proliferation	3/508	12/18614	0.00369889220961321	0.0215462885630472	0.015482789158282	FCGR3A/PTPN22/HLA-E	3
GO:0043312	BP	GO:0043312	neutrophil degranulation	3/508	12/18614	0.00369889220961321	0.0215462885630472	0.015482789158282	ITGB2/ITGAM/STXBP2	3
GO:1900272	BP	GO:1900272	negative regulation of long-term synaptic potentiation	3/508	12/18614	0.00369889220961321	0.0215462885630472	0.015482789158282	CX3CR1/PRNP/TYROBP	3
GO:1905668	BP	GO:1905668	positive regulation of protein localization to endosome	3/508	12/18614	0.00369889220961321	0.0215462885630472	0.015482789158282	EZR/MSN/ABHD17A	3
GO:0042246	BP	GO:0042246	tissue regeneration	7/508	73/18614	0.00372954928605269	0.0216478407743195	0.0155557628154892	ANXA1/HOPX/CFLAR/CD81/MTPN/NINJ1/CDKN1B	7
GO:0071260	BP	GO:0071260	cellular response to mechanical stimulus	7/508	73/18614	0.00372954928605269	0.0216478407743195	0.0155557628154892	CYBA/IRF1/FAS/CASP8/MTPN/MAP3K1/CASP1	7
GO:0031529	BP	GO:0031529	ruffle organization	6/508	55/18614	0.00374846339076363	0.0216478407743195	0.0155557628154892	PFN1/PLEK/ARF6/ABI3/RHOG/RAC1	6
GO:0043525	BP	GO:0043525	positive regulation of neuron apoptotic process	6/508	55/18614	0.00374846339076363	0.0216478407743195	0.0155557628154892	ITGAM/RHOA/PRNP/MCL1/CCL3/TYROBP	6
GO:0031032	BP	GO:0031032	actomyosin structure organization	13/508	202/18614	0.00375695599267745	0.0216478407743195	0.0155557628154892	PFN1/ITGB1/RHOC/CFLAR/S100A10/RHOA/GPR65/AKAP13/CDC42/PIK3R1/RAC1/PAK2/ROCK1	13
GO:0032515	BP	GO:0032515	negative regulation of phosphoprotein phosphatase activity	4/508	24/18614	0.00377454507450035	0.0216478407743195	0.0155557628154892	PPP1R15A/LGALS3/GNAI2/ROCK1	4
GO:0034695	BP	GO:0034695	response to prostaglandin E	4/508	24/18614	0.00377454507450035	0.0216478407743195	0.0155557628154892	TGFBR3/PTGER2/GNG2/GNB1	4
GO:0043369	BP	GO:0043369	CD4-positive or CD8-positive, alpha-beta T cell lineage commitment	4/508	24/18614	0.00377454507450035	0.0216478407743195	0.0155557628154892	TBX21/TOX/SLAMF6/SPN	4
GO:0060143	BP	GO:0060143	positive regulation of syncytium formation by plasma membrane fusion	4/508	24/18614	0.00377454507450035	0.0216478407743195	0.0155557628154892	CAPN2/CD53/FLOT1/TYROBP	4
GO:0060907	BP	GO:0060907	positive regulation of macrophage cytokine production	4/508	24/18614	0.00377454507450035	0.0216478407743195	0.0155557628154892	CD74/SPON2/MAPKAPK2/PYCARD	4
GO:1903077	BP	GO:1903077	negative regulation of protein localization to plasma membrane	4/508	24/18614	0.00377454507450035	0.0216478407743195	0.0155557628154892	TGFB1/ABI3/CSK/GBP1	4
GO:1903902	BP	GO:1903902	positive regulation of viral life cycle	4/508	24/18614	0.00377454507450035	0.0216478407743195	0.0155557628154892	CD74/HLA-DRB1/LGALS1/P4HB	4
GO:0061912	BP	GO:0061912	selective autophagy	8/508	93/18614	0.00390343559871556	0.0223583178966224	0.0160662993496218	OPTN/TGFB1/TBK1/GABARAPL1/MAP1LC3B/CALR/RNF213/VDAC1	8
GO:0036294	BP	GO:0036294	cellular response to decreased oxygen levels	11/508	157/18614	0.00393246705730859	0.0224957282175781	0.0161650400223508	FOS/CFLAR/PMAIP1/ADAM8/JUND/TMBIM6/P4HB/RORA/CARD16/CHCHD2/CDKN1B	11
GO:0042307	BP	GO:0042307	positive regulation of protein import into nucleus	5/508	39/18614	0.00397416310383394	0.0226228625149124	0.0162563965227826	IFNG/FLNA/TGFB1/PIK3R1/HSP90AA1	5
GO:0043403	BP	GO:0043403	skeletal muscle tissue regeneration	5/508	39/18614	0.00397416310383394	0.0226228625149124	0.0162563965227826	ANXA1/HOPX/CFLAR/CD81/MTPN	5
GO:0070232	BP	GO:0070232	regulation of T cell apoptotic process	5/508	39/18614	0.00397416310383394	0.0226228625149124	0.0162563965227826	CCL5/ADAM8/TSC22D3/LGALS3/PRELID1	5
GO:0055074	BP	GO:0055074	calcium ion homeostasis	18/508	327/18614	0.00397497180898506	0.0226228625149124	0.0162563965227826	ATP2B4/XCL1/CCR5/F2R/CALM1/CCL5/FLNA/CYBA/PTPRC/HSP90B1/ANXA6/TMBIM6/PRKCB/CALR/DIAPH1/ATP2B1/SRI/CCL3	18
GO:0001954	BP	GO:0001954	positive regulation of cell-matrix adhesion	6/508	56/18614	0.00410359984052045	0.0232363737162465	0.0166972550283533	S100A10/UTRN/LIMS1/RAC1/ROCK1/SKAP1	6
GO:0002752	BP	GO:0002752	cell surface pattern recognition receptor signaling pathway	6/508	56/18614	0.00410359984052045	0.0232363737162465	0.0166972550283533	CYBA/TNFAIP3/NFKBIA/PTPN22/PIK3AP1/NINJ1	6
GO:0002823	BP	GO:0002823	negative regulation of adaptive immune response based on somatic recombination of immune receptors built from immunoglobulin superfamily domains	6/508	56/18614	0.00410359984052045	0.0232363737162465	0.0166972550283533	TBX21/KLRD1/KLRC1/XCL1/SLAMF1/PTPRC	6
GO:0070231	BP	GO:0070231	T cell apoptotic process	6/508	56/18614	0.00410359984052045	0.0232363737162465	0.0166972550283533	CCL5/ADAM8/FAS/TSC22D3/LGALS3/PRELID1	6
GO:0032412	BP	GO:0032412	regulation of monoatomic ion transmembrane transporter activity	16/508	278/18614	0.00421073756257118	0.0238128149609539	0.0171114757062128	IFNG/AHNAK/ACTN4/STOM/ITGB1/CALM1/TMSB4X/UTRN/YWHAH/PPP3CC/CTSS/PRNP/ATP1B3/FXYD5/SRI/COX17	16
GO:0030968	BP	GO:0030968	endoplasmic reticulum unfolded protein response	7/508	75/18614	0.00433718941340929	0.0244968850159902	0.0176030365799397	PPP1R15A/HSPA5/PARP8/XBP1/PIK3R1/SELENOS/HERPUD2	7
GO:0034114	BP	GO:0034114	regulation of heterotypic cell-cell adhesion	4/508	25/18614	0.00439794639543223	0.0247773192126498	0.0178045517284511	MBP/MYADM/FLOT1/SKAP1	4
GO:0070423	BP	GO:0070423	nucleotide-binding oligomerization domain containing signaling pathway	4/508	25/18614	0.00439794639543223	0.0247773192126498	0.0178045517284511	TNFAIP3/NFKBIA/PTPN22/BIRC3	4
GO:0032570	BP	GO:0032570	response to progesterone	5/508	40/18614	0.00444191508120461	0.0249934742652395	0.0179598769992025	FOSB/FOS/MBP/PTGER2/TGFB1	5
GO:0042594	BP	GO:0042594	response to starvation	13/508	207/18614	0.00461474630052505	0.0259332468424972	0.0186351812692554	FOS/PMAIP1/ZFP36/FAS/HSPA5/IFI16/GABARAPL1/MAP1LC3B/MAPK1/SH3GLB1/XBP1/GLUL/RNF167	13
GO:0006919	BP	GO:0006919	activation of cysteine-type endopeptidase activity involved in apoptotic process	7/508	76/18614	0.00466768533594131	0.0261174270809588	0.0187675299933003	F2R/PMAIP1/CASP8/PYCARD/CYCS/S100A9/S100A8	7
GO:0002524	BP	GO:0002524	hypersensitivity	3/508	13/18614	0.00471190694759566	0.0261174270809588	0.0187675299933003	FCGR3A/HLA-E/GATA3	3
GO:0034333	BP	GO:0034333	adherens junction assembly	3/508	13/18614	0.00471190694759566	0.0261174270809588	0.0187675299933003	ACTB/VCL/PAK2	3
GO:0070234	BP	GO:0070234	positive regulation of T cell apoptotic process	3/508	13/18614	0.00471190694759566	0.0261174270809588	0.0187675299933003	CCL5/ADAM8/PRELID1	3
GO:0070424	BP	GO:0070424	regulation of nucleotide-binding oligomerization domain containing signaling pathway	3/508	13/18614	0.00471190694759566	0.0261174270809588	0.0187675299933003	TNFAIP3/PTPN22/BIRC3	3
GO:0070493	BP	GO:0070493	thrombin-activated receptor signaling pathway	3/508	13/18614	0.00471190694759566	0.0261174270809588	0.0187675299933003	PLEK/F2R/IQGAP2	3
GO:0071801	BP	GO:0071801	regulation of podosome assembly	3/508	13/18614	0.00471190694759566	0.0261174270809588	0.0187675299933003	LCP1/MSN/RHOA	3
GO:0098792	BP	GO:0098792	xenophagy	3/508	13/18614	0.00471190694759566	0.0261174270809588	0.0187675299933003	OPTN/TBK1/RNF213	3
GO:1902065	BP	GO:1902065	response to L-glutamate	3/508	13/18614	0.00471190694759566	0.0261174270809588	0.0187675299933003	FYN/TUBA1A/TMBIM6	3
GO:1905666	BP	GO:1905666	regulation of protein localization to endosome	3/508	13/18614	0.00471190694759566	0.0261174270809588	0.0187675299933003	EZR/MSN/ABHD17A	3
GO:2001046	BP	GO:2001046	positive regulation of integrin-mediated signaling pathway	3/508	13/18614	0.00471190694759566	0.0261174270809588	0.0187675299933003	FLNA/CD63/LIMS1	3
GO:0046578	BP	GO:0046578	regulation of Ras protein signal transduction	12/508	184/18614	0.00473612871702892	0.0261877997864283	0.0188180985985658	ITGB1/F2R/ADGRG1/GPR65/ARF6/AKAP13/LPAR6/P2RY8/ARHGDIA/GPR174/RAC1/FLOT1	12
GO:0007044	BP	GO:0007044	cell-substrate junction assembly	8/508	96/18614	0.0047363411984867	0.0261877997864283	0.0188180985985658	S100A10/MACF1/TLN1/RHOA/VCL/LIMS1/RAC1/ROCK1	8
GO:0071887	BP	GO:0071887	leukocyte apoptotic process	9/508	117/18614	0.00478449730355708	0.0264213205055343	0.0189859025360017	CD74/ANXA1/CCL5/ADAM8/FAS/TSC22D3/LGALS3/SELENOS/PRELID1	9
GO:0034101	BP	GO:0034101	erythrocyte homeostasis	10/508	139/18614	0.00485714731759628	0.0267893588765323	0.0192503685243618	TGFBR3/LYAR/B2M/CFLAR/ZFP36/GATA3/HMGB2/INPP5D/PTBP3/ID2	10
GO:0042306	BP	GO:0042306	regulation of protein import into nucleus	6/508	58/18614	0.00488764139258299	0.0269242665354387	0.0193473108275605	IFNG/FLNA/TGFB1/MDFIC/PIK3R1/HSP90AA1	6
GO:0150077	BP	GO:0150077	regulation of neuroinflammatory response	5/508	41/18614	0.0049475649132916	0.0272207578829927	0.0195603643661317	CST7/PTPRC/TNFRSF1B/CTSC/CCL3	5
GO:0002433	BP	GO:0002433	immune response-regulating cell surface receptor signaling pathway involved in phagocytosis	4/508	26/18614	0.00508714998657443	0.0277153397314959	0.0199157623020445	PTPRC/FYN/FGR/MYO1G	4
GO:0002438	BP	GO:0002438	acute inflammatory response to antigenic stimulus	4/508	26/18614	0.00508714998657443	0.0277153397314959	0.0199157623020445	FCGR3A/HLA-E/GATA3/SELENOS	4
GO:0033622	BP	GO:0033622	integrin activation	4/508	26/18614	0.00508714998657443	0.0277153397314959	0.0199157623020445	PLEK/TLN1/FERMT3/SKAP1	4
GO:0035872	BP	GO:0035872	nucleotide-binding domain, leucine rich repeat containing receptor signaling pathway	4/508	26/18614	0.00508714998657443	0.0277153397314959	0.0199157623020445	TNFAIP3/NFKBIA/PTPN22/BIRC3	4
GO:0038096	BP	GO:0038096	Fc-gamma receptor signaling pathway involved in phagocytosis	4/508	26/18614	0.00508714998657443	0.0277153397314959	0.0199157623020445	PTPRC/FYN/FGR/MYO1G	4
GO:0051894	BP	GO:0051894	positive regulation of focal adhesion assembly	4/508	26/18614	0.00508714998657443	0.0277153397314959	0.0199157623020445	S100A10/LIMS1/RAC1/ROCK1	4
GO:1903306	BP	GO:1903306	negative regulation of regulated secretory pathway	4/508	26/18614	0.00508714998657443	0.0277153397314959	0.0199157623020445	CD300A/CD84/GNAI2/RAP1A	4
GO:1904376	BP	GO:1904376	negative regulation of protein localization to cell periphery	4/508	26/18614	0.00508714998657443	0.0277153397314959	0.0199157623020445	TGFB1/ABI3/CSK/GBP1	4
GO:0043405	BP	GO:0043405	regulation of MAP kinase activity	12/508	186/18614	0.00515766710780019	0.0280310726370335	0.020142642490364	DUSP1/CD300A/ADAM8/PTPRC/TGFB1/PTPN22/AKAP13/GSTP1/PDCD10/CSK/RGS2/S100A12	12
GO:1903169	BP	GO:1903169	regulation of calcium ion transmembrane transport	12/508	186/18614	0.00515766710780019	0.0280310726370335	0.020142642490364	AHNAK/XCL1/F2R/CALM1/CYBA/FYN/TMBIM6/PPP3CC/DIAPH1/PRNP/VDAC1/SRI	12
GO:0033619	BP	GO:0033619	membrane protein proteolysis	6/508	59/18614	0.00531847136655811	0.0288347742862482	0.020720168552198	IFNG/ADAM8/TNFRSF1B/TGFB1/TIMP1/ROCK1	6
GO:0070228	BP	GO:0070228	regulation of lymphocyte apoptotic process	6/508	59/18614	0.00531847136655811	0.0288347742862482	0.020720168552198	CD74/CCL5/ADAM8/TSC22D3/LGALS3/PRELID1	6
GO:0034764	BP	GO:0034764	positive regulation of transmembrane transport	14/508	235/18614	0.00533552044121675	0.0288921021950354	0.0207613633928797	IFNG/ACTN4/XCL1/ITGB1/F2R/CALM1/TMSB4X/FLNA/PPP3CC/PIK3R1/CTSS/ATP1B3/SRI/COX17	14
GO:0070373	BP	GO:0070373	negative regulation of ERK1 and ERK2 cascade	7/508	78/18614	0.00538520918411134	0.0290905609921366	0.0209039724414466	EZR/PTPRC/GSTP1/TNIP1/EIF3A/CSK/GBP1	7
GO:1903533	BP	GO:1903533	regulation of protein targeting	7/508	78/18614	0.00538520918411134	0.0290905609921366	0.0209039724414466	STOM/FYN/ITGB2/ITGAM/SH3GLB1/RAC2/PRNP	7
GO:0050691	BP	GO:0050691	regulation of defense response to virus by host	5/508	42/18614	0.00549270496852767	0.0296353682824311	0.0212954615084774	APOBEC3G/TNFAIP3/PTPN22/PYCARD/HSP90AA1	5
GO:0031668	BP	GO:0031668	cellular response to extracellular stimulus	15/508	261/18614	0.00556187195604586	0.0299723099853583	0.0215375819706531	FOS/PMAIP1/PTPRC/FAS/HSPA5/ITGA4/IFI16/GABARAPL1/MAP1LC3B/MAPK1/SH3GLB1/XBP1/GLUL/RNF167/ATP2B1	15
GO:0071214	BP	GO:0071214	cellular response to abiotic stimulus	18/508	339/18614	0.00574604834256547	0.0308902020536471	0.0221971632865623	CYBA/IRF1/FAS/CASP8/USP28/HSPA5/IFI16/MTPN/GATA3/MAP3K1/CASP1/PYCARD/CALR/PIK3R1/TIMP1/ZBTB1/CARD16/TANK	18
GO:0104004	BP	GO:0104004	cellular response to environmental stimulus	18/508	339/18614	0.00574604834256547	0.0308902020536471	0.0221971632865623	CYBA/IRF1/FAS/CASP8/USP28/HSPA5/IFI16/MTPN/GATA3/MAP3K1/CASP1/PYCARD/CALR/PIK3R1/TIMP1/ZBTB1/CARD16/TANK	18
GO:0036010	BP	GO:0036010	protein localization to endosome	4/508	27/18614	0.00584512498048729	0.0311788395354549	0.0224045731734638	EZR/MSN/ABHD17A/ARF6	4
GO:0042832	BP	GO:0042832	defense response to protozoan	4/508	27/18614	0.00584512498048729	0.0311788395354549	0.0224045731734638	NKG7/LYST/GBP4/GBP2	4
GO:2000108	BP	GO:2000108	positive regulation of leukocyte apoptotic process	4/508	27/18614	0.00584512498048729	0.0311788395354549	0.0224045731734638	ANXA1/CCL5/ADAM8/PRELID1	4
GO:0045860	BP	GO:0045860	positive regulation of protein kinase activity	19/508	366/18614	0.005854000042921	0.0311788395354549	0.0224045731734638	ATP2B4/IFNG/IQGAP1/CD300A/CALM1/CCL5/ADAM8/PTPRC/TXN/TGFB1/RHOA/AKAP13/HSP90AA1/PRNP/RAP1A/PDCD10/CSK/CDKN1B/S100A12	19
GO:0006465	BP	GO:0006465	signal peptide processing	3/508	14/18614	0.00587660332795105	0.0311788395354549	0.0224045731734638	SPCS3/SPCS2/SEC11C	3
GO:0006878	BP	GO:0006878	intracellular copper ion homeostasis	3/508	14/18614	0.00587660332795105	0.0311788395354549	0.0224045731734638	ARF1/PRNP/MT2A	3
GO:0045059	BP	GO:0045059	positive thymic T cell selection	3/508	14/18614	0.00587660332795105	0.0311788395354549	0.0224045731734638	CD74/PTPRC/TOX	3
GO:0048308	BP	GO:0048308	organelle inheritance	3/508	14/18614	0.00587660332795105	0.0311788395354549	0.0224045731734638	YWHAZ/MAPK1/PDCD10	3
GO:0048313	BP	GO:0048313	Golgi inheritance	3/508	14/18614	0.00587660332795105	0.0311788395354549	0.0224045731734638	YWHAZ/MAPK1/PDCD10	3
GO:0051645	BP	GO:0051645	Golgi localization	3/508	14/18614	0.00587660332795105	0.0311788395354549	0.0224045731734638	YWHAZ/CDC42/PDCD10	3
GO:0061043	BP	GO:0061043	regulation of vascular wound healing	3/508	14/18614	0.00587660332795105	0.0311788395354549	0.0224045731734638	TNFAIP3/XBP1/CXCR4	3
GO:0030100	BP	GO:0030100	regulation of endocytosis	13/508	214/18614	0.00607347224782784	0.0320237243750709	0.0230116927614395	B2M/CD300A/ANXA2/ACTB/CD63/ARF6/LGALS3/ARF1/CDC42/PPP3CC/RAC1/FLOT1/ROCK1	13
GO:0003176	BP	GO:0003176	aortic valve development	5/508	43/18614	0.00607890957993838	0.0320237243750709	0.0230116927614395	TNFRSF1B/TGFB1/RHOA/GATA3/ROCK1	5
GO:0032689	BP	GO:0032689	negative regulation of type II interferon production	5/508	43/18614	0.00607890957993838	0.0320237243750709	0.0230116927614395	XCL1/HLA-DRB1/SLAMF1/GATA3/PRNP	5
GO:0034142	BP	GO:0034142	toll-like receptor 4 signaling pathway	5/508	43/18614	0.00607890957993838	0.0320237243750709	0.0230116927614395	TNFAIP3/NFKBIA/PTPN22/PIK3AP1/NINJ1	5
GO:0071364	BP	GO:0071364	cellular response to epidermal growth factor stimulus	5/508	43/18614	0.00607890957993838	0.0320237243750709	0.0230116927614395	IQGAP1/FOS/ZFP36L2/CFLAR/ZFP36	5
GO:0097178	BP	GO:0097178	ruffle assembly	5/508	43/18614	0.00607890957993838	0.0320237243750709	0.0230116927614395	PFN1/ARF6/ABI3/RHOG/RAC1	5
GO:0070227	BP	GO:0070227	lymphocyte apoptotic process	7/508	80/18614	0.00618238620138686	0.0324921168793736	0.0233482714889646	CD74/CCL5/ADAM8/FAS/TSC22D3/LGALS3/PRELID1	7
GO:0140056	BP	GO:0140056	organelle localization by membrane tethering	7/508	80/18614	0.00618238620138686	0.0324921168793736	0.0233482714889646	PLEK/CALM1/SYTL2/RAB8B/STX8/VAMP8/STXBP2	7
GO:0014065	BP	GO:0014065	phosphatidylinositol 3-kinase signaling	10/508	144/18614	0.0062091071232035	0.0325941599808636	0.0234215978913658	CD160/PRR5L/F2R/CCL5/HCST/FCGR3A/FGR/PIK3AP1/GATA3/PIK3R1	10
GO:0018108	BP	GO:0018108	peptidyl-tyrosine phosphorylation	19/508	370/18614	0.00655103128448454	0.0343486505186487	0.0246823443534417	MATK/CD74/IFNG/CD300A/CCL5/SH3BP5/PTPRC/FYN/ITGB2/FGR/TGFB1/PTPN4/CD81/RAP2B/JAK1/CBLB/PRNP/PAK2/CSK	19
GO:0071901	BP	GO:0071901	negative regulation of protein serine/threonine kinase activity	9/508	123/18614	0.00661244992160509	0.0345894256712663	0.0248553612009429	DUSP1/CD300A/TNFAIP3/PTPN22/CDKN2D/GSTP1/PYCARD/RGS2/CDKN1B	9
GO:1902117	BP	GO:1902117	positive regulation of organelle assembly	7/508	81/18614	0.00661245631949577	0.0345894256712663	0.0248553612009429	LCP1/MSN/PIP4K2A/RHOA/SH3GLB1/VPS4B/DYNC1H1	7
GO:0006509	BP	GO:0006509	membrane protein ectodomain proteolysis	5/508	44/18614	0.0067077317875928	0.0349240364483536	0.0250958067002489	IFNG/ADAM8/TNFRSF1B/TIMP1/ROCK1	5
GO:0042771	BP	GO:0042771	intrinsic apoptotic signaling pathway in response to DNA damage by p53 class mediator	5/508	44/18614	0.0067077317875928	0.0349240364483536	0.0250958067002489	CD74/USP28/IFI16/PYCARD/SHISA5	5
GO:0045022	BP	GO:0045022	early endosome to late endosome transport	5/508	44/18614	0.0067077317875928	0.0349240364483536	0.0250958067002489	EZR/FLNA/MSN/MAPK1/STX8	5
GO:1903573	BP	GO:1903573	negative regulation of response to endoplasmic reticulum stress	5/508	44/18614	0.0067077317875928	0.0349240364483536	0.0250958067002489	PPP1R15A/HSPA5/XBP1/TMBIM6/SELENOS	5
GO:0051346	BP	GO:0051346	negative regulation of hydrolase activity	18/508	345/18614	0.0068477048045385	0.0356112573867725	0.0255896317441103	CST7/PPP1R15A/ANXA1/GZMA/CAST/GAPDH/IFI16/LGALS3/GNAI2/CDKN2D/TMBIM6/TIMP1/CARD16/PAK2/ROCK1/RGS2/BIRC3/SERPINA1	18
GO:1905897	BP	GO:1905897	regulation of response to endoplasmic reticulum stress	7/508	82/18614	0.00706437593959612	0.0366952799097531	0.0263685915225903	PPP1R15A/PMAIP1/HSPA5/XBP1/TMBIM6/PIK3R1/SELENOS	7
GO:0007009	BP	GO:0007009	plasma membrane organization	11/508	170/18614	0.00709318866291148	0.0368021021091989	0.0264453521018707	AHNAK/ANXA2/S100A10/PTPRC/ANXA6/SH3GLB1/BIN2/FLOT1/CXCR4/VPS4B/S100A9	11
GO:0009306	BP	GO:0009306	protein secretion	19/508	373/18614	0.00711704140687675	0.0368346455161876	0.0264687372295424	IFNG/PLEK/ANXA1/F2R/HLA-DRB1/CCL5/EZR/ADAM8/TGFB1/DNAJC1/ARF6/LLGL2/CANX/RAB8B/PRKCB/GLUL/SELENOT/ORAI1/SRI	19
GO:0043433	BP	GO:0043433	negative regulation of DNA-binding transcription factor activity	12/508	194/18614	0.00715161089778121	0.0368346455161876	0.0264687372295424	XCL1/EOMES/TMSB4X/FLNA/TNFAIP3/BHLHE40/NFKBIA/PYCARD/PRNP/SRI/TAX1BP1/ID2	12
GO:0002468	BP	GO:0002468	dendritic cell antigen processing and presentation	3/508	15/18614	0.00719852328330694	0.0368346455161876	0.0264687372295424	CD74/HLA-DRB1/HLA-DRA	3
GO:0002836	BP	GO:0002836	positive regulation of response to tumor cell	3/508	15/18614	0.00719852328330694	0.0368346455161876	0.0264687372295424	CD160/HLA-DRB1/CD226	3
GO:0002839	BP	GO:0002839	positive regulation of immune response to tumor cell	3/508	15/18614	0.00719852328330694	0.0368346455161876	0.0264687372295424	CD160/HLA-DRB1/CD226	3
GO:0003376	BP	GO:0003376	sphingosine-1-phosphate receptor signaling pathway	3/508	15/18614	0.00719852328330694	0.0368346455161876	0.0264687372295424	S1PR5/EZR/RAC1	3
GO:0010820	BP	GO:0010820	positive regulation of T cell chemotaxis	3/508	15/18614	0.00719852328330694	0.0368346455161876	0.0264687372295424	XCL1/XCL2/CCL5	3
GO:0042994	BP	GO:0042994	cytoplasmic sequestering of transcription factor	3/508	15/18614	0.00719852328330694	0.0368346455161876	0.0264687372295424	TMSB4X/NFKBIA/SRI	3
GO:0070262	BP	GO:0070262	peptidyl-serine dephosphorylation	3/508	15/18614	0.00719852328330694	0.0368346455161876	0.0264687372295424	PPP1R15A/DUSP1/PPP1CA	3
GO:0071380	BP	GO:0071380	cellular response to prostaglandin E stimulus	3/508	15/18614	0.00719852328330694	0.0368346455161876	0.0264687372295424	PTGER2/GNG2/GNB1	3
GO:0098883	BP	GO:0098883	synapse pruning	3/508	15/18614	0.00719852328330694	0.0368346455161876	0.0264687372295424	ITGB1/CX3CR1/ITGAM	3
GO:1902563	BP	GO:1902563	regulation of neutrophil activation	3/508	15/18614	0.00719852328330694	0.0368346455161876	0.0264687372295424	CD300A/ITGB2/ITGAM	3
GO:0035592	BP	GO:0035592	establishment of protein localization to extracellular region	19/508	374/18614	0.00731431450445243	0.0371374626755138	0.0266863363867076	IFNG/PLEK/ANXA1/F2R/HLA-DRB1/CCL5/EZR/ADAM8/TGFB1/DNAJC1/ARF6/LLGL2/CANX/RAB8B/PRKCB/GLUL/SELENOT/ORAI1/SRI	19
GO:0001885	BP	GO:0001885	endothelial cell development	6/508	63/18614	0.00732294676530694	0.0371374626755138	0.0266863363867076	EZR/MSN/MYADM/VCL/RAP1A/ROCK1	6
GO:0002712	BP	GO:0002712	regulation of B cell mediated immunity	6/508	63/18614	0.00732294676530694	0.0371374626755138	0.0266863363867076	TBX21/XCL1/PTPRC/TGFB1/HLA-E/CD226	6
GO:0002889	BP	GO:0002889	regulation of immunoglobulin mediated immune response	6/508	63/18614	0.00732294676530694	0.0371374626755138	0.0266863363867076	TBX21/XCL1/PTPRC/TGFB1/HLA-E/CD226	6
GO:0031638	BP	GO:0031638	zymogen activation	6/508	63/18614	0.00732294676530694	0.0371374626755138	0.0266863363867076	ANXA2/S100A10/CASP8/IFI16/PYCARD/CYCS	6
GO:0032757	BP	GO:0032757	positive regulation of interleukin-8 production	6/508	63/18614	0.00732294676530694	0.0371374626755138	0.0266863363867076	CD74/F2R/CD58/CD244/PYCARD/CD2	6
GO:0070059	BP	GO:0070059	intrinsic apoptotic signaling pathway in response to endoplasmic reticulum stress	6/508	63/18614	0.00732294676530694	0.0371374626755138	0.0266863363867076	PPP1R15A/PMAIP1/XBP1/TMBIM6/SELENOS/CASP4	6
GO:0043523	BP	GO:0043523	regulation of neuron apoptotic process	13/508	219/18614	0.00732428667737609	0.0371374626755138	0.0266863363867076	CX3CR1/JUN/F2R/ADAM8/ITGAM/RHOA/GATA3/PRNP/MCL1/ROCK1/BTG2/CCL3/TYROBP	13
GO:0010632	BP	GO:0010632	regulation of epithelial cell migration	16/508	295/18614	0.00734782418557035	0.0372145193144323	0.0267417079505912	ATP2B4/PFN1/IFNG/ANXA1/JUN/TMSB4X/MACF1/TGFB1/RHOA/ARF6/GLIPR2/GATA3/CALR/GLUL/RAC1/PDCD10	16
GO:0030890	BP	GO:0030890	positive regulation of B cell proliferation	5/508	45/18614	0.0073807002263791	0.0372963583353381	0.0268005160512019	CD74/FCRL3/GPR183/PTPRC/CD81	5
GO:0031295	BP	GO:0031295	T cell costimulation	5/508	45/18614	0.0073807002263791	0.0372963583353381	0.0268005160512019	CD160/FYN/LGALS1/CD81/CSK	5
GO:0002262	BP	GO:0002262	myeloid cell homeostasis	11/508	171/18614	0.00740071963334176	0.0373552160678404	0.0268428101966647	TGFBR3/ANXA1/LYAR/B2M/CFLAR/ZFP36/GATA3/HMGB2/INPP5D/PTBP3/ID2	11
GO:0031345	BP	GO:0031345	negative regulation of cell projection organization	12/508	195/18614	0.00743843343982011	0.0374608239373333	0.0269186981795082	B2M/MBP/FLNA/FYN/RAB29/RHOA/ARF6/YWHAH/MAP4/ABI3/ODF2L/PRNP	12
GO:0071902	BP	GO:0071902	positive regulation of protein serine/threonine kinase activity	12/508	195/18614	0.00743843343982011	0.0374608239373333	0.0269186981795082	ATP2B4/IFNG/CALM1/ADAM8/PTPRC/TGFB1/RHOA/AKAP13/PDCD10/CSK/CDKN1B/S100A12	12
GO:0010506	BP	GO:0010506	regulation of autophagy	18/508	348/18614	0.00745956936340378	0.0375249137536727	0.0269647520096457	IL10RA/IFNG/OPTN/GAPDH/PIP4K2A/TBK1/PTPN22/IFI16/SH3GLB1/CAPNS1/PYCARD/EIF4G2/MCL1/VDAC1/ROCK1/PSAP/ATP6V0B/CTSA	18
GO:0046209	BP	GO:0046209	nitric oxide metabolic process	7/508	83/18614	0.00753879155848464	0.0378381191608081	0.0271898159814626	ATP2B4/IFNG/CX3CR1/SELENOS/RAC1/RORA/HSP90AA1	7
GO:0072332	BP	GO:0072332	intrinsic apoptotic signaling pathway by p53 class mediator	7/508	83/18614	0.00753879155848464	0.0378381191608081	0.0271898159814626	CD74/PMAIP1/USP28/UBB/IFI16/PYCARD/SHISA5	7
GO:0010955	BP	GO:0010955	negative regulation of protein processing	4/508	29/18614	0.00757868035771111	0.0379103943454114	0.0272417516752278	CST7/CAST/PRNP/CARD16	4
GO:1903318	BP	GO:1903318	negative regulation of protein maturation	4/508	29/18614	0.00757868035771111	0.0379103943454114	0.0272417516752278	CST7/CAST/PRNP/CARD16	4
GO:1903649	BP	GO:1903649	regulation of cytoplasmic transport	4/508	29/18614	0.00757868035771111	0.0379103943454114	0.0272417516752278	EZR/MSN/RAB29/MAPK1	4
GO:0031098	BP	GO:0031098	stress-activated protein kinase signaling cascade	14/508	245/18614	0.00761281726911379	0.0380385113715406	0.0273338143475224	DUSP1/EZR/SLAMF1/ZFP36/FAS/RHOA/PTPN22/MDFIC/GSTP1/MAPK1/MAPKAPK2/ARL6IP5/PYCARD/PDCD10	14
GO:0014896	BP	GO:0014896	muscle hypertrophy	8/508	104/18614	0.00762631304147579	0.0380633207953747	0.0273516419690748	ATP2B4/CYBA/TNFRSF1B/AKAP13/MTPN/PAK2/ROCK1/RGS2	8
GO:0062197	BP	GO:0062197	cellular response to chemical stress	18/508	349/18614	0.00767308371893211	0.0382539659819833	0.0274886362926989	ANXA1/PRR5L/FOS/JUN/TXN/FYN/FAS/TNFAIP3/MAPK1/ARL6IP5/CASP1/PYCARD/P4HB/SELENOS/MCL1/NCOA7/CHCHD2/PDCD10	18
GO:0048015	BP	GO:0048015	phosphatidylinositol-mediated signaling	11/508	172/18614	0.00771854985457517	0.0384376891195473	0.027620656551969	CD160/PRR5L/F2R/CCL5/EZR/HCST/FCGR3A/FGR/PIK3AP1/GATA3/PIK3R1	11
GO:0051592	BP	GO:0051592	response to calcium ion	10/508	149/18614	0.00783731099981732	0.0389855983067836	0.0280143745883278	FOSB/IQGAP1/FOS/JUN/CALM1/JUNB/HSPA5/JUND/TUBA1A/ALOX5AP	10
GO:0032409	BP	GO:0032409	regulation of transporter activity	17/508	324/18614	0.00800886945573906	0.0397946275183827	0.0285957289440642	IFNG/AHNAK/ACTN4/STOM/ITGB1/CALM1/TMSB4X/ACTB/UTRN/YWHAH/PPP3CC/CTSS/PRNP/ATP1B3/FXYD5/SRI/COX17	17
GO:0061515	BP	GO:0061515	myeloid cell development	7/508	84/18614	0.0080363489891084	0.0398120812079569	0.028608270862591	LYAR/ANXA2/FLNA/PIP4K2A/PTBP3/EVI2B/TYROBP	7
GO:2001057	BP	GO:2001057	reactive nitrogen species metabolic process	7/508	84/18614	0.0080363489891084	0.0398120812079569	0.028608270862591	ATP2B4/IFNG/CX3CR1/SELENOS/RAC1/RORA/HSP90AA1	7
GO:0002520	BP	GO:0002520	immune system development	12/508	197/18614	0.0080391495222701	0.0398120812079569	0.028608270862591	TBX21/HLA-B/PTPRC/TOX/TNFAIP3/TGFB1/HLA-E/MAPK1/GATA3/CBLB/HMGB2/ZBTB1	12
GO:0044788	BP	GO:0044788	modulation by host of viral process	5/508	46/18614	0.0080993161620391	0.0400655750720825	0.028790427155527	STOM/CFL1/PPIB/RAB29/CDC42	5
GO:0061351	BP	GO:0061351	neural precursor cell proliferation	10/508	150/18614	0.00819913129735605	0.0405144228668911	0.0291129613938877	ITGB1/CX3CR1/ADGRG1/TOX/RHOA/GNAI2/ILK/RORA/BTG2/ID2	10
GO:0080164	BP	GO:0080164	regulation of nitric oxide metabolic process	6/508	65/18614	0.00850722527418256	0.0418820242223442	0.0300956960016185	ATP2B4/IFNG/CX3CR1/SELENOS/RAC1/HSP90AA1	6
GO:0002507	BP	GO:0002507	tolerance induction	4/508	30/18614	0.00855959602111407	0.0418820242223442	0.0300956960016185	HLA-B/TNFAIP3/HLA-E/CBLB	4
GO:0002825	BP	GO:0002825	regulation of T-helper 1 type immune response	4/508	30/18614	0.00855959602111407	0.0418820242223442	0.0300956960016185	TBX21/ANXA1/XCL1/SLAMF1	4
GO:0070168	BP	GO:0070168	negative regulation of biomineral tissue development	4/508	30/18614	0.00855959602111407	0.0418820242223442	0.0300956960016185	SRGN/TGFB1/ROCK1/CCL3	4
GO:0072539	BP	GO:0072539	T-helper 17 cell differentiation	4/508	30/18614	0.00855959602111407	0.0418820242223442	0.0300956960016185	TBX21/JUNB/SLAMF6/RORA	4
GO:1900101	BP	GO:1900101	regulation of endoplasmic reticulum unfolded protein response	4/508	30/18614	0.00855959602111407	0.0418820242223442	0.0300956960016185	PPP1R15A/HSPA5/XBP1/PIK3R1	4
GO:0045834	BP	GO:0045834	positive regulation of lipid metabolic process	10/508	151/18614	0.00857366480393704	0.0418820242223442	0.0300956960016185	CD74/IFNG/ANXA1/CAPN2/FGR/TGFB1/LPGAT1/CD81/CDC42/ELOVL5	10
GO:0010819	BP	GO:0010819	regulation of T cell chemotaxis	3/508	16/18614	0.00868240080808346	0.0418820242223442	0.0300956960016185	XCL1/XCL2/CCL5	3
GO:0016045	BP	GO:0016045	detection of bacterium	3/508	16/18614	0.00868240080808346	0.0418820242223442	0.0300956960016185	HLA-DRB1/HLA-A/HLA-B	3
GO:0023035	BP	GO:0023035	CD40 signaling pathway	3/508	16/18614	0.00868240080808346	0.0418820242223442	0.0300956960016185	ITGB1/SLAMF1/TNFAIP3	3
GO:0034134	BP	GO:0034134	toll-like receptor 2 signaling pathway	3/508	16/18614	0.00868240080808346	0.0418820242223442	0.0300956960016185	CYBA/TNFAIP3/PIK3AP1	3
GO:0045579	BP	GO:0045579	positive regulation of B cell differentiation	3/508	16/18614	0.00868240080808346	0.0418820242223442	0.0300956960016185	IL2RG/XBP1/INPP5D	3
GO:0045651	BP	GO:0045651	positive regulation of macrophage differentiation	3/508	16/18614	0.00868240080808346	0.0418820242223442	0.0300956960016185	CASP8/TGFB1/ID2	3
GO:0045779	BP	GO:0045779	negative regulation of bone resorption	3/508	16/18614	0.00868240080808346	0.0418820242223442	0.0300956960016185	TNFAIP3/INPP5D/CSK	3
GO:0050862	BP	GO:0050862	positive regulation of T cell receptor signaling pathway	3/508	16/18614	0.00868240080808346	0.0418820242223442	0.0300956960016185	RAB29/CD81/CD226	3
GO:0051014	BP	GO:0051014	actin filament severing	3/508	16/18614	0.00868240080808346	0.0418820242223442	0.0300956960016185	CFL1/DSTN/FMNL1	3
GO:0051044	BP	GO:0051044	positive regulation of membrane protein ectodomain proteolysis	3/508	16/18614	0.00868240080808346	0.0418820242223442	0.0300956960016185	IFNG/ADAM8/TNFRSF1B	3
GO:0070230	BP	GO:0070230	positive regulation of lymphocyte apoptotic process	3/508	16/18614	0.00868240080808346	0.0418820242223442	0.0300956960016185	CCL5/ADAM8/PRELID1	3
GO:0070431	BP	GO:0070431	nucleotide-binding oligomerization domain containing 2 signaling pathway	3/508	16/18614	0.00868240080808346	0.0418820242223442	0.0300956960016185	TNFAIP3/NFKBIA/PTPN22	3
GO:1901741	BP	GO:1901741	positive regulation of myoblast fusion	3/508	16/18614	0.00868240080808346	0.0418820242223442	0.0300956960016185	CAPN2/CD53/FLOT1	3
GO:1905664	BP	GO:1905664	regulation of calcium ion import across plasma membrane	3/508	16/18614	0.00868240080808346	0.0418820242223442	0.0300956960016185	FYN/PPP3CC/PRNP	3
GO:2000345	BP	GO:2000345	regulation of hepatocyte proliferation	3/508	16/18614	0.00868240080808346	0.0418820242223442	0.0300956960016185	CFLAR/TNFAIP3/XBP1	3
GO:0031294	BP	GO:0031294	lymphocyte costimulation	5/508	47/18614	0.00886505067760878	0.042578962458009	0.0305965037266969	CD160/FYN/LGALS1/CD81/CSK	5
GO:0046677	BP	GO:0046677	response to antibiotic	5/508	47/18614	0.00886505067760878	0.042578962458009	0.0305965037266969	CASP8/HSPA5/JAK1/HSP90AA1/CDKN1B	5
GO:0098927	BP	GO:0098927	vesicle-mediated transport between endosomal compartments	5/508	47/18614	0.00886505067760878	0.042578962458009	0.0305965037266969	EZR/FLNA/MSN/MAPK1/STX8	5
GO:1905314	BP	GO:1905314	semi-lunar valve development	5/508	47/18614	0.00886505067760878	0.042578962458009	0.0305965037266969	TNFRSF1B/TGFB1/RHOA/GATA3/ROCK1	5
GO:1901655	BP	GO:1901655	cellular response to ketone	8/508	107/18614	0.0089965057933829	0.0431638804839511	0.0310168156724893	PTGDR/FOS/CFLAR/PTGER2/GNG2/MSN/ATP2B1/GNB1	8
GO:0071692	BP	GO:0071692	protein localization to extracellular region	19/508	382/18614	0.00905757163482266	0.0434101875774207	0.0311938076767142	IFNG/PLEK/ANXA1/F2R/HLA-DRB1/CCL5/EZR/ADAM8/TGFB1/DNAJC1/ARF6/LLGL2/CANX/RAB8B/PRKCB/GLUL/SELENOT/ORAI1/SRI	19
GO:0010634	BP	GO:0010634	positive regulation of epithelial cell migration	11/508	176/18614	0.00909739750599712	0.0434434875976985	0.031217736493569	PFN1/IFNG/ANXA1/JUN/TMSB4X/TGFB1/ARF6/GLIPR2/GATA3/CALR/RAC1	11
GO:0048017	BP	GO:0048017	inositol lipid-mediated signaling	11/508	176/18614	0.00909739750599712	0.0434434875976985	0.031217736493569	CD160/PRR5L/F2R/CCL5/EZR/HCST/FCGR3A/FGR/PIK3AP1/GATA3/PIK3R1	11
GO:0051099	BP	GO:0051099	positive regulation of binding	11/508	176/18614	0.00909739750599712	0.0434434875976985	0.031217736493569	IFNG/PYHIN1/B2M/ANXA2/CALM1/S100A10/TXN/TGFB1/GATA3/HMGB2/FLOT1	11
GO:1900182	BP	GO:1900182	positive regulation of protein localization to nucleus	7/508	86/18614	0.00910346501655045	0.0434434875976985	0.031217736493569	IFNG/PYHIN1/FLNA/FYN/TGFB1/PIK3R1/HSP90AA1	7
GO:0050808	BP	GO:0050808	synapse organization	22/508	466/18614	0.00936304275155946	0.0446345050827546	0.0320735809955579	PFN1/IL10RA/ITGB1/CAST/CX3CR1/F2R/ACTB/EZR/FLNA/CFL1/FYN/YWHAZ/ITGAM/RAB29/RHOA/ARF6/ARF1/CDC42/ABI3/TUBA1A/PRNP/ROCK1	22
GO:0033138	BP	GO:0033138	positive regulation of peptidyl-serine phosphorylation	8/508	108/18614	0.00949170212498805	0.0451995462985023	0.0324796098103843	ATP2B4/IFNG/TXN/TGFB1/TBK1/HSP90AA1/PDCD10/TERF2IP	8
GO:0002230	BP	GO:0002230	positive regulation of defense response to virus by host	4/508	31/18614	0.00961994394252349	0.045761396451535	0.0328833455829049	APOBEC3G/PTPN22/PYCARD/HSP90AA1	4
GO:0002673	BP	GO:0002673	regulation of acute inflammatory response	5/508	48/18614	0.0096793420116896	0.0458971562764708	0.0329809002378282	ADAM8/HLA-E/GSTP1/SELENOS/ALOX5AP	5
GO:0050798	BP	GO:0050798	activated T cell proliferation	5/508	48/18614	0.0096793420116896	0.0458971562764708	0.0329809002378282	SLAMF1/FYN/PYCARD/PRNP/BTN3A1	5
GO:1903426	BP	GO:1903426	regulation of reactive oxygen species biosynthetic process	5/508	48/18614	0.0096793420116896	0.0458971562764708	0.0329809002378282	CYBA/CFLAR/FYN/RAB27A/RHOA	5
GO:0030048	BP	GO:0030048	actin filament-based movement	9/508	131/18614	0.00983115148728034	0.0465675137327441	0.0334626074759816	SYNE2/ACTN4/MYO1F/FLNA/MYL6/MYO1G/WIPF1/ROCK1/SRI	9
GO:0002793	BP	GO:0002793	positive regulation of peptide secretion	8/508	109/18614	0.0100069123676727	0.0472495692958258	0.033952720770739	HLA-DRB1/RAB8B/PRKCB/GLUL/SELENOT/ORAI1/SRI/S100A8	8
GO:0036503	BP	GO:0036503	ERAD pathway	8/508	109/18614	0.0100069123676727	0.0472495692958258	0.033952720770739	HSPA5/HSP90B1/XBP1/SEC61B/CANX/CALR/SELENOS/SDF2L1	8
GO:1904035	BP	GO:1904035	regulation of epithelial cell apoptotic process	8/508	109/18614	0.0100069123676727	0.0472495692958258	0.033952720770739	CD160/CAST/CFLAR/ZFP36/TNFAIP3/ITGA4/GATA3/CDKN1B	8
GO:0030010	BP	GO:0030010	establishment of cell polarity	10/508	155/18614	0.0102045893654019	0.0481320060765572	0.0345868245321176	ITGB1/MSN/RHOA/ARF6/LLGL2/CDC42/MAP4/GATA3/HSP90AA1/ROCK1	10
GO:0007204	BP	GO:0007204	positive regulation of cytosolic calcium ion concentration	11/508	179/18614	0.010250848908625	0.0482991423762247	0.0347069257774377	PTGDR/F2R/PTGER2/CD52/GPR65/LPAR6/P2RY8/TMBIM6/GPR174/SELENOT/FPR1	11
GO:0071559	BP	GO:0071559	response to transforming growth factor beta	15/508	280/18614	0.0103048755481953	0.0484268189183259	0.0347986719255516	TGFBR3/XCL1/CX3CR1/ZEB2/FOS/JUN/ZFP36L2/CFLAR/FYN/RUNX3/TGFB1/HSPA5/LIMS1/PAK2/ROCK1	15
GO:0034138	BP	GO:0034138	toll-like receptor 3 signaling pathway	3/508	17/18614	0.0103322123734304	0.0484268189183259	0.0347986719255516	TNFAIP3/PTPN22/FLOT1	3
GO:0045198	BP	GO:0045198	establishment of epithelial cell apical/basal polarity	3/508	17/18614	0.0103322123734304	0.0484268189183259	0.0347986719255516	MSN/RHOA/CDC42	3
GO:0051412	BP	GO:0051412	response to corticosterone	3/508	17/18614	0.0103322123734304	0.0484268189183259	0.0347986719255516	FOSB/FOS/ATP2B1	3
GO:0055070	BP	GO:0055070	copper ion homeostasis	3/508	17/18614	0.0103322123734304	0.0484268189183259	0.0347986719255516	ARF1/PRNP/MT2A	3
GO:0045670	BP	GO:0045670	regulation of osteoclast differentiation	6/508	68/18614	0.0105322658217603	0.0493126653690392	0.0354352258166254	IFNG/FOS/PIK3R1/INPP5D/CCL3/TYROBP	6
GO:0042149	BP	GO:0042149	cellular response to glucose starvation	5/508	49/18614	0.0105435930493147	0.0493139540734195	0.0354361518572355	PMAIP1/HSPA5/IFI16/SH3GLB1/XBP1	5
GO:0050730	BP	GO:0050730	regulation of peptidyl-tyrosine phosphorylation	14/508	255/18614	0.0106026719004468	0.0495383476647051	0.0355973971989648	CD74/IFNG/CD300A/CCL5/SH3BP5/PTPRC/FYN/ITGB2/TGFB1/CD81/RAP2B/CBLB/PRNP/PAK2	14
GO:0030055	CC	GO:0030055	cell-substrate junction	61/524	432/19518	7.99704958183099e-27	3.55624300081006e-24	2.55020057294932e-24	CD99/SYNE2/PFN1/AHNAK/ACTN4/ANXA1/LCP1/IQGAP1/ITGB1/B2M/ACTB/EZR/FLNA/CYBA/PTPRC/ARPC2/CFL1/CAPN2/ARPC5L/YWHAZ/PDIA3/ITGB2/TLN1/ANXA5/MSN/HSPA5/ITGA4/SH3KBP1/PPIB/RHOA/HSP90B1/ARF6/VCL/ACTR2/TPM4/YWHAQ/CD81/ANXA6/ARF1/CDC42/ADGRE5/ARPC3/LIMS1/MAPK1/JAK1/CALR/GNB2/RHOG/YWHAB/ILK/BSG/P4HB/RAC1/RAC2/FERMT3/FLOT1/CAP1/PPP1R12A/ITGB7/VASP/ACTR3	61
GO:0005925	CC	GO:0005925	focal adhesion	60/524	422/19518	1.48176791700419e-26	3.55624300081006e-24	2.55020057294932e-24	CD99/SYNE2/PFN1/AHNAK/ACTN4/ANXA1/LCP1/IQGAP1/ITGB1/B2M/ACTB/EZR/FLNA/CYBA/PTPRC/ARPC2/CFL1/CAPN2/ARPC5L/YWHAZ/PDIA3/ITGB2/TLN1/ANXA5/MSN/HSPA5/ITGA4/SH3KBP1/PPIB/RHOA/HSP90B1/ARF6/VCL/ACTR2/TPM4/YWHAQ/CD81/ANXA6/ARF1/CDC42/ADGRE5/ARPC3/LIMS1/MAPK1/JAK1/CALR/GNB2/RHOG/YWHAB/ILK/BSG/P4HB/RAC1/RAC2/FLOT1/CAP1/PPP1R12A/ITGB7/VASP/ACTR3	60
GO:0030667	CC	GO:0030667	secretory granule membrane	43/524	319/19518	2.20634225624184e-18	3.53014760998694e-16	2.5314874308459e-16	CYB561/IQGAP1/STOM/CD300A/HLA-C/HLA-B/CYBA/ADAM8/PTPRC/TNFRSF1B/CD63/GLIPR1/LPCAT1/ITGB2/ITGAL/RAB27A/IQGAP2/CD58/ITGAM/RHOA/B4GALT1/CD53/LGALS3/NBEAL2/ADGRE5/RAP2B/RAB37/RHOG/DYNLL1/BSG/DIAPH1/RAC1/RAP1A/CMTM6/PSAP/SRI/SLC2A3/RHOF/VAMP8/TYROBP/STXBP2/FPR1/FCER1G	43
GO:0015629	CC	GO:0015629	actin cytoskeleton	52/524	489/19518	1.99839991813443e-17	2.39807990176131e-15	1.71967571902621e-15	AHNAK/ACTN4/ANXA1/LCP1/IQGAP1/MYO1F/ACTB/EZR/FLNA/CYBA/ADAM8/ARPC2/CFL1/MACF1/CAPN2/MYL6/ARPC5L/FYN/FGR/IQGAP2/CDC42EP3/TPM3/MYADM/MYL12B/MYO1G/WIPF1/VCL/AKAP13/ACTR2/TPM4/LLGL2/ARPC4/ARPC3/MTPN/PRKCB/ILK/DIAPH1/RAC1/RAC2/PSTPIP1/FERMT3/BIN2/FLOT1/CAP1/LSP1/PPP1R12A/CAPZA1/DSTN/VASP/COTL1/ACTR3/GBP1	52
GO:0009897	CC	GO:0009897	external side of plasma membrane	45/524	426/19518	4.14763896284353e-15	3.98173340432978e-13	2.85532198073649e-13	CD74/SLAMF7/TGFBR3/LAG3/IL2RB/CD69/ANXA1/ITGB1/CCR5/B2M/FCRL6/HLA-DRB1/HLA-C/HLA-A/TRGC1/TRGC2/HLA-B/SLAMF1/PTPRC/FCGR3A/CAPN2/IL2RG/FAS/ITGB2/CD84/ITGAL/ANXA5/SLAMF6/ITGA4/ITGAM/CLEC2B/SPN/B4GALT1/HLA-E/CD226/CD244/CALR/P4HB/CD2/PRNP/FLOT1/BTN3A2/BTN3A1/CSF3R/FCER1G	45
GO:0045121	CC	GO:0045121	membrane raft	38/524	323/19518	2.01345146904644e-14	1.52574719441515e-12	1.0941213433635e-12	ATP2B4/AHNAK/EFHD2/STOM/ITGB1/F2R/ANXA2/ADGRG1/EZR/CFLAR/S100A10/PTPRC/CAPN2/FYN/TNFRSF1B/FAS/ITGB2/CASP8/MYADM/ITGAM/TRADD/CD226/GNAI2/MAPK1/RAP2B/RGS19/BSG/CBLB/CD2/PRNP/FLOT1/INPP5D/ATP2B1/CSK/ORAI1/VDAC1/BIRC3/SKAP1	38
GO:0098857	CC	GO:0098857	membrane microdomain	38/524	324/19518	2.22504799185543e-14	1.52574719441515e-12	1.0941213433635e-12	ATP2B4/AHNAK/EFHD2/STOM/ITGB1/F2R/ANXA2/ADGRG1/EZR/CFLAR/S100A10/PTPRC/CAPN2/FYN/TNFRSF1B/FAS/ITGB2/CASP8/MYADM/ITGAM/TRADD/CD226/GNAI2/MAPK1/RAP2B/RGS19/BSG/CBLB/CD2/PRNP/FLOT1/INPP5D/ATP2B1/CSK/ORAI1/VDAC1/BIRC3/SKAP1	38
GO:0098553	CC	GO:0098553	lumenal side of endoplasmic reticulum membrane	13/524	29/19518	1.48877750206475e-13	8.93266501238848e-12	6.40566109441016e-12	CD74/HLA-DRB1/HLA-C/HLA-A/HLA-B/HLA-DPA1/HLA-DPB1/HLA-E/HLA-DQB1/TAPBP/CANX/CALR/HLA-DRA	13
GO:0098576	CC	GO:0098576	lumenal side of membrane	14/524	36/19518	1.87907917421477e-13	9.65349247741331e-12	6.92257026340823e-12	CD74/HLA-DRB1/HLA-C/HLA-A/HLA-B/HLA-DPA1/HLA-DPB1/HLA-E/HLA-DQB1/TAPBP/CANX/CALR/HLA-DRA/CTSA	14
GO:0042470	CC	GO:0042470	melanosome	22/524	112/19518	2.21225869274055e-13	9.65349247741331e-12	6.92257026340823e-12	STOM/ITGB1/ANXA2/YWHAZ/CD63/PDIA3/RAB27A/PDIA6/HSPA5/PPIB/RAB29/HSP90B1/ANXA6/SYTL2/CANX/YWHAB/BSG/P4HB/RAC1/HSP90AA1/FLOT1/ATP1B3	22
GO:0048770	CC	GO:0048770	pigment granule	22/524	112/19518	2.21225869274055e-13	9.65349247741331e-12	6.92257026340823e-12	STOM/ITGB1/ANXA2/YWHAZ/CD63/PDIA3/RAB27A/PDIA6/HSPA5/PPIB/RAB29/HSP90B1/ANXA6/SYTL2/CANX/YWHAB/BSG/P4HB/RAC1/HSP90AA1/FLOT1/ATP1B3	22
GO:0101002	CC	GO:0101002	ficolin-1-rich granule	27/524	185/19518	7.80004235701336e-13	3.12001694280534e-11	2.23738057082752e-11	CD300A/ADAM8/ITGB2/CD58/RHOA/VCL/FTH1/ACTR2/LGALS3/NBEAL2/GYG1/GSTP1/MAPK1/DYNLL1/DIAPH1/RAC1/HSP90AA1/CTSS/BIN2/OSTF1/YPEL5/COTL1/SLC2A3/MNDA/SERPINA1/FPR1/FCER1G	27
GO:0070820	CC	GO:0070820	tertiary granule	25/524	164/19518	2.0620412813387e-12	7.61369088494291e-11	5.45981780564985e-11	STOM/B2M/CD300A/CYBA/ADAM8/ITGB2/CD58/ITGAM/RHOA/CD53/FTH1/LGALS3/NBEAL2/RAP2B/DYNLL1/DIAPH1/RAC1/CTSS/YPEL5/LYZ/SLC2A3/VAMP8/STXBP2/FPR1/FCER1G	25
GO:0034774	CC	GO:0034774	secretory granule lumen	35/524	322/19518	2.27320223370164e-12	7.79383622983418e-11	5.58900098060477e-11	SRGN/ACTN4/B2M/CTSW/ANXA2/TMSB4X/S100A11/CTSC/RAB27A/FGR/TGFB1/VCL/ACTR2/GYG1/PLAC8/GSTP1/MAPK1/PYCARD/TUBB4B/TIMP1/FERMT3/HSP90AA1/BIN2/CAP1/OSTF1/ROCK1/LYZ/COTL1/CTSA/DYNC1H1/S100A9/MNDA/S100A8/SERPINA1/S100A12	35
GO:0060205	CC	GO:0060205	cytoplasmic vesicle lumen	35/524	325/19518	2.9726945637098e-12	9.51262260387135e-11	6.8215517356709e-11	SRGN/ACTN4/B2M/CTSW/ANXA2/TMSB4X/S100A11/CTSC/RAB27A/FGR/TGFB1/VCL/ACTR2/GYG1/PLAC8/GSTP1/MAPK1/PYCARD/TUBB4B/TIMP1/FERMT3/HSP90AA1/BIN2/CAP1/OSTF1/ROCK1/LYZ/COTL1/CTSA/DYNC1H1/S100A9/MNDA/S100A8/SERPINA1/S100A12	35
GO:0031983	CC	GO:0031983	vesicle lumen	35/524	327/19518	3.54828487565557e-12	1.06027346904364e-10	7.60327685037874e-11	SRGN/ACTN4/B2M/CTSW/ANXA2/TMSB4X/S100A11/CTSC/RAB27A/FGR/TGFB1/VCL/ACTR2/GYG1/PLAC8/GSTP1/MAPK1/PYCARD/TUBB4B/TIMP1/FERMT3/HSP90AA1/BIN2/CAP1/OSTF1/ROCK1/LYZ/COTL1/CTSA/DYNC1H1/S100A9/MNDA/S100A8/SERPINA1/S100A12	35
GO:0045335	CC	GO:0045335	phagocytic vesicle	23/524	141/19518	3.7551352028629e-12	1.06027346904364e-10	7.60327685037874e-11	GNLY/B2M/HLA-C/HLA-A/HLA-B/CYBA/ADAM8/SLAMF1/PDIA3/HLA-E/CDC42/TAPBP/RAB8B/TAP1/CALR/RAC2/CTSS/ATP6V0B/FMNL1/STX8/KIF5B/VAMP8/STXBP2	23
GO:0030139	CC	GO:0030139	endocytic vesicle	36/524	347/19518	4.33295140898121e-12	1.15545370906166e-10	8.28581936103425e-11	CD74/GNLY/B2M/HLA-DRB1/HLA-C/HLA-A/HLA-B/CYBA/HLA-DPA1/ADAM8/SLAMF1/UBC/PDIA3/HLA-DPB1/SH3KBP1/UBB/HSP90B1/HLA-E/ARF6/HLA-DQB1/CDC42/TAPBP/RAB8B/TAP1/CALR/RAC2/HSP90AA1/CTSS/HLA-DRA/ATP6V0B/FMNL1/STX8/KIF5B/VAMP8/STXBP2/CSF3R	36
GO:0042611	CC	GO:0042611	MHC protein complex	11/524	25/19518	1.49288668817653e-11	3.77150321223544e-10	2.70456480351094e-10	CD74/B2M/HLA-DRB1/HLA-C/HLA-A/HLA-B/HLA-DPA1/HLA-DPB1/HLA-E/HLA-DQB1/HLA-DRA	11
GO:0005766	CC	GO:0005766	primary lysosome	23/524	155/19518	2.79951743862334e-11	6.39889700256763e-10	4.58868271894652e-10	STOM/ANXA2/CTSC/CD63/GLIPR1/LPCAT1/B4GALT1/ACTR2/PLAC8/MAPK1/RAB37/PYCARD/TUBB4B/CMTM6/CAP1/LYZ/PSAP/CTSA/DYNC1H1/VAMP8/STXBP2/MNDA/FPR1	23
GO:0042582	CC	GO:0042582	azurophil granule	23/524	155/19518	2.79951743862334e-11	6.39889700256763e-10	4.58868271894652e-10	STOM/ANXA2/CTSC/CD63/GLIPR1/LPCAT1/B4GALT1/ACTR2/PLAC8/MAPK1/RAB37/PYCARD/TUBB4B/CMTM6/CAP1/LYZ/PSAP/CTSA/DYNC1H1/VAMP8/STXBP2/MNDA/FPR1	23
GO:0005774	CC	GO:0005774	vacuolar membrane	39/524	460/19518	2.56095373525584e-10	5.58753542237637e-09	4.00685105946727e-09	CYB561/CD74/NKG7/AHNAK/STOM/ANXA2/HLA-DRB1/HLA-DPA1/CD63/GLIPR1/LPCAT1/HLA-DPB1/IFITM2/B4GALT1/GABARAPL1/LITAF/MAP1LC3B/ANXA6/HLA-DQB1/CD164/SH3GLB1/RAB37/GNB2/YWHAB/STARD3NL/HLA-DRA/FLOT1/RNF167/CMTM6/GNB1/PSAP/ATP6V0B/STX8/KIF5B/CTSA/VAMP8/IFITM3/CSF3R/FPR1	39
GO:0044194	CC	GO:0044194	cytolytic granule	8/524	13/19518	2.92697267033762e-10	5.8591255429369e-09	4.20160976434291e-09	GZMH/GZMB/NKG7/GNLY/SRGN/PRF1/CALR/STXBP2	8
GO:0031252	CC	GO:0031252	cell leading edge	37/524	422/19518	2.92956277146845e-10	5.8591255429369e-09	4.20160976434291e-09	SYNE2/PLEK/LCP1/IQGAP1/SH3BGRL3/ITGB1/ACTB/EZR/ARPC2/CFL1/MACF1/S100A11/TLN1/FGR/IQGAP2/S100A6/MYADM/MYO1G/WIPF1/RHOA/ARF6/ARF1/CDC42/ABI3/ARPC3/ILK/P4HB/DIAPH1/RAC1/RAC2/PSTPIP1/FLOT1/ATP2B1/ROCK1/CXCR4/VASP/ACTR3	37
GO:0009898	CC	GO:0009898	cytoplasmic side of plasma membrane	21/524	159/19518	1.83105337768486e-09	3.51562248515494e-08	2.52107138738084e-08	RGS1/IQGAP1/EZR/PTPRC/FYN/FGR/GNG2/S100A6/PTPN4/RHOA/PTPN22/LITAF/GNAI2/GNB2/CD2/RAC1/MIEN1/ATP2B1/GNB1/RGS2/GNG5	21
GO:0005765	CC	GO:0005765	lysosomal membrane	35/524	415/19518	2.50794002005791e-09	4.45856003565851e-08	3.19725686767617e-08	CYB561/CD74/NKG7/AHNAK/STOM/ANXA2/HLA-DRB1/HLA-DPA1/CD63/GLIPR1/LPCAT1/HLA-DPB1/IFITM2/B4GALT1/LITAF/ANXA6/HLA-DQB1/CD164/RAB37/GNB2/STARD3NL/HLA-DRA/FLOT1/RNF167/CMTM6/GNB1/PSAP/ATP6V0B/STX8/KIF5B/CTSA/VAMP8/IFITM3/CSF3R/FPR1	35
GO:0098852	CC	GO:0098852	lytic vacuole membrane	35/524	415/19518	2.50794002005791e-09	4.45856003565851e-08	3.19725686767617e-08	CYB561/CD74/NKG7/AHNAK/STOM/ANXA2/HLA-DRB1/HLA-DPA1/CD63/GLIPR1/LPCAT1/HLA-DPB1/IFITM2/B4GALT1/LITAF/ANXA6/HLA-DQB1/CD164/RAB37/GNB2/STARD3NL/HLA-DRA/FLOT1/RNF167/CMTM6/GNB1/PSAP/ATP6V0B/STX8/KIF5B/CTSA/VAMP8/IFITM3/CSF3R/FPR1	35
GO:0005938	CC	GO:0005938	cell cortex	29/524	302/19518	3.31672451744967e-09	5.68581345848515e-08	4.07732675641369e-08	PFN1/ACTN4/IQGAP1/ACTB/EZR/FLNA/CAPN2/MYADM/MYL12B/RHOA/ARF6/AKAP13/ACTR2/TPM4/LLGL2/CRIP2/PRKCB/RHOG/TBCB/RAC1/BIN2/FLOT1/CAP1/DSTN/FMNL1/COTL1/AGTRAP/FNBP1/DYNC1H1	29
GO:0101003	CC	GO:0101003	ficolin-1-rich granule membrane	13/524	61/19518	6.56435324634949e-09	1.08651364077509e-07	7.79144650292661e-08	CD300A/ADAM8/ITGB2/CD58/RHOA/LGALS3/NBEAL2/DYNLL1/DIAPH1/RAC1/SLC2A3/FPR1/FCER1G	13
GO:0001772	CC	GO:0001772	immunological synapse	11/524	43/19518	1.24331701243853e-08	1.98930721990164e-07	1.42654267742947e-07	GZMB/GZMA/HLA-DRB1/EZR/CD53/LGALS3/CD81/ARHGDIA/HLA-DRA/ATP2B1/SKAP1	11
GO:0030666	CC	GO:0030666	endocytic vesicle membrane	22/524	196/19518	1.62306599512585e-08	2.51313444406584e-07	1.802181936863e-07	CD74/B2M/HLA-DRB1/HLA-C/HLA-A/HLA-B/CYBA/HLA-DPA1/UBC/HLA-DPB1/UBB/HLA-E/HLA-DQB1/TAPBP/RAB8B/TAP1/CALR/RAC2/HLA-DRA/ATP6V0B/VAMP8/CSF3R	22
GO:0140534	CC	GO:0140534	endoplasmic reticulum protein-containing complex	17/524	126/19518	4.68198922817034e-08	7.02298384225551e-07	5.03621867635428e-07	B2M/HLA-A/PDIA3/PDIA6/HSPA5/PPIB/HSP90B1/TAPBP/SEC61B/TAP1/CALR/P4HB/SELENOS/SPCS3/SPCS2/SEC11C/SDF2L1	17
GO:0098562	CC	GO:0098562	cytoplasmic side of membrane	21/524	193/19518	5.92124047427598e-08	8.6127134171287e-07	6.17622212149361e-07	RGS1/IQGAP1/EZR/PTPRC/FYN/FGR/GNG2/S100A6/PTPN4/RHOA/PTPN22/LITAF/GNAI2/GNB2/CD2/RAC1/MIEN1/ATP2B1/GNB1/RGS2/GNG5	21
GO:0042581	CC	GO:0042581	specific granule	19/524	160/19518	6.25708653535727e-08	8.81452422286272e-07	6.32094171244761e-07	STOM/B2M/CYBA/ADAM8/TNFRSF1B/ITGB2/ITGAL/RAB27A/ITGAM/CD53/VCL/RAP2B/RAB37/RAP1A/CMTM6/LYZ/SLC2A3/VAMP8/STXBP2	19
GO:0070821	CC	GO:0070821	tertiary granule membrane	13/524	73/19518	6.4272572458374e-08	8.81452422286272e-07	6.32094171244761e-07	STOM/CD300A/CYBA/ADAM8/ITGB2/ITGAM/CD53/NBEAL2/RAP2B/DYNLL1/SLC2A3/VAMP8/FCER1G	13
GO:0030863	CC	GO:0030863	cortical cytoskeleton	15/524	104/19518	1.17916062141548e-07	1.5722141618873e-06	1.12744305030076e-06	ACTN4/IQGAP1/ACTB/EZR/CAPN2/MYADM/AKAP13/ACTR2/TPM4/LLGL2/PRKCB/FLOT1/CAP1/DSTN/COTL1	15
GO:0035579	CC	GO:0035579	specific granule membrane	14/524	91/19518	1.36520845695117e-07	1.77108124145016e-06	1.27005167972413e-06	STOM/CYBA/ADAM8/TNFRSF1B/ITGB2/ITGAL/ITGAM/CD53/RAP2B/RAB37/RAP1A/CMTM6/SLC2A3/VAMP8	14
GO:0030670	CC	GO:0030670	phagocytic vesicle membrane	13/524	78/19518	1.45343742851571e-07	1.79936214622164e-06	1.29033206538263e-06	B2M/HLA-C/HLA-A/HLA-B/CYBA/HLA-E/TAPBP/RAB8B/TAP1/CALR/RAC2/ATP6V0B/VAMP8	13
GO:0042613	CC	GO:0042613	MHC class II protein complex	7/524	17/19518	1.4873487579666e-07	1.79936214622164e-06	1.29033206538263e-06	CD74/B2M/HLA-DRB1/HLA-DPA1/HLA-DPB1/HLA-DQB1/HLA-DRA	7
GO:0034663	CC	GO:0034663	endoplasmic reticulum chaperone complex	6/524	11/19518	1.4994684551847e-07	1.79936214622164e-06	1.29033206538263e-06	PDIA6/HSPA5/PPIB/HSP90B1/P4HB/SDF2L1	6
GO:0030175	CC	GO:0030175	filopodium	15/524	108/19518	1.96128530883716e-07	2.29613889815082e-06	1.64657328880552e-06	SYNE2/LCP1/ITGB1/ARL4C/EZR/IQGAP2/UTRN/MSN/MYO1G/OSBPL3/B4GALT1/ARF6/CDC42/VASP/DYNC1H1	15
GO:0001726	CC	GO:0001726	ruffle	19/524	181/19518	4.42451321417195e-07	5.05658653048222e-06	3.62610481462212e-06	PLEK/LCP1/IQGAP1/SH3BGRL3/ITGB1/EZR/CFL1/MACF1/S100A11/TLN1/FGR/S100A6/MYADM/WIPF1/RHOA/ARF6/DIAPH1/RAC1/ROCK1	19
GO:0030864	CC	GO:0030864	cortical actin cytoskeleton	12/524	73/19518	5.12844650804072e-07	5.72477749734778e-06	4.10526807375598e-06	ACTN4/IQGAP1/CAPN2/MYADM/AKAP13/ACTR2/LLGL2/PRKCB/FLOT1/CAP1/DSTN/COTL1	12
GO:0001931	CC	GO:0001931	uropod	6/524	13/19518	5.31947660285606e-07	5.80306538493388e-06	4.16140872998548e-06	EZR/MSN/SPN/PSTPIP1/FLOT1/ICAM2	6
GO:0055038	CC	GO:0055038	recycling endosome membrane	14/524	102/19518	5.80087618720482e-07	6.1876012663518e-06	4.43716143442333e-06	OPTN/B2M/HLA-C/HLA-A/HLA-B/PDIA3/ABHD17A/HLA-E/ARF6/RAP2B/RAB8B/RAC1/CMTM6/VAMP8	14
GO:0012507	CC	GO:0012507	ER to Golgi transport vesicle membrane	11/524	63/19518	8.19361096769855e-07	8.54985492281588e-06	6.1311459643877e-06	CD74/B2M/HLA-DRB1/HLA-C/HLA-A/HLA-B/HLA-DPA1/HLA-DPB1/HLA-E/HLA-DQB1/HLA-DRA	11
GO:0031254	CC	GO:0031254	cell trailing edge	6/524	14/19518	9.09791664194025e-07	9.29148933644961e-06	6.66297590574347e-06	EZR/MSN/SPN/PSTPIP1/FLOT1/ICAM2	6
GO:0030134	CC	GO:0030134	COPII-coated ER to Golgi transport vesicle	13/524	93/19518	1.18554582377693e-06	1.18554582377693e-05	8.50161149945298e-06	CD74/B2M/HLA-DRB1/HLA-C/HLA-A/HLA-B/HLA-DPA1/CTSC/HLA-DPB1/HLA-E/HLA-DQB1/HLA-DRA/SERPINA1	13
GO:0005775	CC	GO:0005775	vacuolar lumen	18/524	176/19518	1.29966838524324e-06	1.27314454064644e-05	9.12978650858301e-06	CD74/ANXA2/CTSC/IDS/ACTR2/GYG1/PLAC8/MAPK1/PYCARD/TUBB4B/HSP90AA1/CTSS/CAP1/LYZ/PSAP/CTSA/DYNC1H1/MNDA	18
GO:0031234	CC	GO:0031234	extrinsic component of cytoplasmic side of plasma membrane	12/524	80/19518	1.41723144483424e-06	1.36054218704087e-05	9.75651963075359e-06	RGS1/IQGAP1/FYN/FGR/GNG2/S100A6/RHOA/GNAI2/GNB2/RAC1/GNB1/GNG5	12
GO:0030027	CC	GO:0030027	lamellipodium	19/524	202/19518	2.35107871132303e-06	2.21277996359815e-05	1.58679615810657e-05	SYNE2/ITGB1/ACTB/ARPC2/CFL1/IQGAP2/MYO1G/RHOA/ABI3/ARPC3/ILK/P4HB/RAC1/RAC2/PSTPIP1/FLOT1/ROCK1/VASP/ACTR3	19
GO:0035577	CC	GO:0035577	azurophil granule membrane	10/524	58/19518	2.92801641918082e-06	2.70278438693614e-05	1.93818090905289e-05	STOM/CD63/GLIPR1/LPCAT1/B4GALT1/RAB37/CMTM6/PSAP/VAMP8/FPR1	10
GO:0098858	CC	GO:0098858	actin-based cell projection	20/524	225/19518	3.07301729448382e-06	2.78311000255138e-05	1.99578283077698e-05	SYNE2/LCP1/MYO1F/ITGB1/RHOC/ARL4C/EZR/IQGAP2/UTRN/TGFB1/MSN/MYO1G/OSBPL3/SPN/B4GALT1/ARF6/CDC42/VASP/DYNC1H1/ICAM2	20
GO:0005884	CC	GO:0005884	actin filament	13/524	105/19518	4.75737964187643e-06	4.22878190389016e-05	3.03248176002649e-05	ANXA1/LCP1/IQGAP1/EZR/FYN/TPM3/WIPF1/TPM4/DIAPH1/RAC1/RAC2/PSTPIP1/COTL1	13
GO:0035578	CC	GO:0035578	azurophil granule lumen	12/524	91/19518	5.68029544629925e-06	4.95734875313389e-05	3.55494088218154e-05	ANXA2/CTSC/ACTR2/PLAC8/MAPK1/PYCARD/TUBB4B/CAP1/LYZ/CTSA/DYNC1H1/MNDA	12
GO:1904813	CC	GO:1904813	ficolin-1-rich granule lumen	14/524	124/19518	6.18984111165649e-06	5.30557809570556e-05	3.8046579765257e-05	VCL/FTH1/ACTR2/GYG1/GSTP1/MAPK1/HSP90AA1/CTSS/BIN2/OSTF1/YPEL5/COTL1/MNDA/SERPINA1	14
GO:0031256	CC	GO:0031256	leading edge membrane	17/524	180/19518	7.52332452633537e-06	6.33543118007189e-05	4.54317104360418e-05	SYNE2/PLEK/LCP1/SH3BGRL3/ITGB1/EZR/CFL1/MACF1/TLN1/FGR/MYO1G/RHOA/CDC42/DIAPH1/RAC1/ATP2B1/VASP	17
GO:0055037	CC	GO:0055037	recycling endosome	18/524	200/19518	8.01305254520964e-06	6.6314917615528e-05	4.75547764479774e-05	OPTN/ITGB1/B2M/HLA-C/HLA-A/HLA-B/PDIA3/ABHD17A/RAB29/HLA-E/ARF6/RAP2B/TUBA1A/RAB8B/RAC1/CMTM6/STX8/VAMP8	18
GO:0032587	CC	GO:0032587	ruffle membrane	12/524	101/19518	1.6836241466518e-05	0.000136972811930994	9.8223924345252e-05	PLEK/LCP1/SH3BGRL3/ITGB1/EZR/CFL1/MACF1/TLN1/FGR/RHOA/DIAPH1/RAC1	12
GO:0005770	CC	GO:0005770	late endosome	22/524	296/19518	1.79295033748218e-05	0.000143436026998574	0.000102858729887135	CD74/CST7/F2R/ANXA2/HLA-DRB1/CD63/RAB27A/IFITM2/LITAF/ANXA6/MAPK1/STARD3NL/CTSS/HLA-DRA/RAP1A/RNF149/PSAP/CXCR4/VPS4B/STX8/VAMP8/IFITM3	22
GO:0005903	CC	GO:0005903	brush border	12/524	105/19518	2.5016611625686e-05	0.000196852025907038	0.000141163623841231	CLIC1/ACTB/EZR/FLNA/MYL6/MYL12B/B4GALT1/RALGDS/MFSD10/RGS19/HSP90AA1/ACTR3	12
GO:0019897	CC	GO:0019897	extrinsic component of plasma membrane	14/524	147/19518	4.32037883435956e-05	0.000334480942014934	0.00023985804394492	RGS1/ANXA1/IQGAP1/FYN/FGR/GNG2/S100A6/RHOA/GNAI2/SYTL2/GNB2/RAC1/GNB1/GNG5	14
GO:0097038	CC	GO:0097038	perinuclear endoplasmic reticulum	5/524	19/19518	0.000116457502916473	0.000887295260315985	0.000636284101147647	CYBA/CAPN2/FYN/OSBPL3/PIK3R1	5
GO:0002102	CC	GO:0002102	podosome	6/524	30/19518	0.000124799082641231	0.000935993119809233	0.000671205592494779	LCP1/ADAM8/VCL/TPM4/FERMT3/BIN2	6
GO:1905368	CC	GO:1905368	peptidase complex	12/524	125/19518	0.000139164374827559	0.00102767538334197	0.000736951426212337	CAPN2/PSMB9/PSME1/PSME2/CAPNS1/PSMA7/SPCS3/PSMB8/PSMB3/SPCS2/PSMB2/SEC11C	12
GO:0019774	CC	GO:0019774	proteasome core complex, beta-subunit complex	4/524	11/19518	0.000145851815166484	0.00106074047393806	0.000760662576705585	PSMB9/PSMB8/PSMB3/PSMB2	4
GO:0008305	CC	GO:0008305	integrin complex	6/524	31/19518	0.000151268895387991	0.00107198880703798	0.000768728815573291	ITGB1/ITGB2/ITGAL/ITGA4/ITGAM/ITGB7	6
GO:0005839	CC	GO:0005839	proteasome core complex	5/524	20/19518	0.000151865080997048	0.00107198880703798	0.000768728815573291	PSMB9/PSMA7/PSMB8/PSMB3/PSMB2	5
GO:0031253	CC	GO:0031253	cell projection membrane	22/524	349/19518	0.000204473958792326	0.00142242753942487	0.00102003027498231	SYNE2/PLEK/LCP1/SH3BGRL3/ITGB1/EZR/ARPC2/CFL1/MACF1/TLN1/FGR/UTRN/MSN/RHOA/B4GALT1/ARF6/MFSD10/DIAPH1/RAC1/HSP90AA1/ATP2B1/VASP	22
GO:0005769	CC	GO:0005769	early endosome	25/524	423/19518	0.000210360373617508	0.0014424711333772	0.00103440364169812	ANXA1/B2M/F2R/ANXA2/HLA-C/HLA-A/HLA-B/RAB29/HLA-E/ARF6/LITAF/EPS15/MAPK1/SAMD9L/PTP4A2/RABGAP1L/HLA-DRA/RAP1A/FLOT1/CMTM6/CXCR4/STX8/VAMP8/MIB2/IFITM3	25
GO:0031902	CC	GO:0031902	late endosome membrane	13/524	155/19518	0.000288254088651313	0.00194876003595254	0.00139746607841334	ANXA2/HLA-DRB1/CD63/RAB27A/IFITM2/LITAF/ANXA6/STARD3NL/HLA-DRA/VPS4B/STX8/VAMP8/IFITM3	13
GO:0019898	CC	GO:0019898	extrinsic component of membrane	19/524	288/19518	0.000309929863646173	0.00206619909097449	0.00148168224286986	RGS1/ANXA1/IQGAP1/EZR/UBC/FYN/FGR/GNG2/S100A6/UBB/RHOA/GNAI2/SYTL2/GNB2/PIK3R1/RAC1/PRNP/GNB1/GNG5	19
GO:0098862	CC	GO:0098862	cluster of actin-based cell projections	13/524	162/19518	0.000442101437664513	0.00290696835724611	0.00208460230881465	RHOC/CLIC1/ACTB/EZR/FLNA/MYL6/MYL12B/B4GALT1/RALGDS/MFSD10/RGS19/HSP90AA1/ACTR3	13
GO:0097386	CC	GO:0097386	glial cell projection	6/524	38/19518	0.000483815622415579	0.0031382634967497	0.00225046527069551	LCP1/ITGB1/ADGRG1/FYN/TMEM50A/GLUL	6
GO:0005834	CC	GO:0005834	heterotrimeric G-protein complex	5/524	26/19518	0.000564096438179243	0.00361021720434715	0.00258890575838053	GNG2/GNAI2/GNB2/GNB1/GNG5	5
GO:1905369	CC	GO:1905369	endopeptidase complex	9/524	90/19518	0.000694584217842423	0.00438684769163636	0.00314583156834449	CAPN2/PSMB9/PSME1/PSME2/CAPNS1/PSMA7/PSMB8/PSMB3/PSMB2	9
GO:0098636	CC	GO:0098636	protein complex involved in cell adhesion	7/524	57/19518	0.000799152310219565	0.00496217320653834	0.00355840052310973	ITGB1/ITGB2/ITGAL/LGALS1/ITGA4/ITGAM/ITGB7	7
GO:0001891	CC	GO:0001891	phagocytic cup	5/524	28/19518	0.00080635314606248	0.00496217320653834	0.00355840052310973	ANXA1/LCP1/ARHGAP25/MYO1G/BIN2	5
GO:0030135	CC	GO:0030135	coated vesicle	19/524	312/19518	0.000824137595820691	0.00500741830372065	0.00359084602043126	CD74/B2M/HLA-DRB1/HLA-C/HLA-A/HLA-B/HLA-DPA1/CTSC/RAB27A/HLA-DPB1/HLA-E/HLA-DQB1/RGS19/RAB8B/HLA-DRA/ATP6V0B/COPE/VAMP8/SERPINA1	19
GO:0043292	CC	GO:0043292	contractile fiber	16/524	243/19518	0.000921308760106244	0.00552785256063746	0.00396405216519397	SYNE2/ATP2B4/AHNAK/ACTN4/SYNE1/CALM1/FLNA/TPM3/MYL12B/VCL/TPM4/ARF1/DEK/ILK/PPP1R12A/SRI	16
GO:0000502	CC	GO:0000502	proteasome complex	7/524	60/19518	0.00108952841603303	0.00645646468760314	0.00462996480887331	PSMB9/PSME1/PSME2/PSMA7/PSMB8/PSMB3/PSMB2	7
GO:0030662	CC	GO:0030662	coated vesicle membrane	14/524	202/19518	0.00115976454571917	0.00665516807617799	0.00477245605462764	CD74/B2M/HLA-DRB1/HLA-C/HLA-A/HLA-B/HLA-DPA1/HLA-DPB1/HLA-E/HLA-DQB1/HLA-DRA/ATP6V0B/COPE/VAMP8	14
GO:0031143	CC	GO:0031143	pseudopodium	4/524	18/19518	0.00116465441333115	0.00665516807617799	0.00477245605462764	ACTN4/CAPN2/MSN/MAPK1	4
GO:0031527	CC	GO:0031527	filopodium membrane	4/524	18/19518	0.00116465441333115	0.00665516807617799	0.00477245605462764	SYNE2/UTRN/ARF6/VASP	4
GO:1905360	CC	GO:1905360	GTPase complex	5/524	32/19518	0.00151268678005507	0.00854223122854626	0.00612567897310225	GNG2/GNAI2/GNB2/GNB1/GNG5	5
GO:0030016	CC	GO:0030016	myofibril	15/524	233/19518	0.00164385928075646	0.00917502854375699	0.00657946125835205	SYNE2/ATP2B4/AHNAK/ACTN4/SYNE1/CALM1/FLNA/TPM3/MYL12B/VCL/TPM4/ARF1/ILK/PPP1R12A/SRI	15
GO:0031901	CC	GO:0031901	early endosome membrane	13/524	187/19518	0.00167095338638613	0.00921905316626831	0.00661103154686346	ANXA1/B2M/HLA-C/HLA-A/HLA-B/HLA-E/ARF6/LITAF/EPS15/HLA-DRA/CMTM6/VAMP8/IFITM3	13
GO:0098978	CC	GO:0098978	glutamatergic synapse	22/524	410/19518	0.00173637429494518	0.00947113251788279	0.00679179897663963	ATP2B4/PFN1/ITGB1/ACTB/ARPC2/ARPC5L/YWHAZ/PPP1CA/ABHD17A/RHOA/ARF6/CDC42/YWHAH/CANX/PPP3CC/RNF19A/RAC1/RAP1A/FLOT1/PAK2/ATP2B1/DNAJB1	22
GO:0043209	CC	GO:0043209	myelin sheath	6/524	49/19518	0.00191122117748697	0.0103077097212781	0.00739171289223229	ITGB1/ANXA2/MBP/CALM1/GLUL/HSP90AA1	6
GO:0031093	CC	GO:0031093	platelet alpha granule lumen	7/524	67/19518	0.00208919902652759	0.0111423948081471	0.00799026996110551	SRGN/ACTN4/TMSB4X/TGFB1/TIMP1/FERMT3/SERPINA1	7
GO:0005793	CC	GO:0005793	endoplasmic reticulum-Golgi intermediate compartment	10/524	132/19518	0.00300032946480863	0.015812688170154	0.011339361911492	CTSC/PDIA6/HSPA5/TAPBP/RAB37/TAP1/CALR/P4HB/GOLGB1/SERPINA1	10
GO:0071682	CC	GO:0071682	endocytic vesicle lumen	4/524	23/19518	0.00303076523261285	0.015812688170154	0.011339361911492	GNLY/HSP90B1/CALR/HSP90AA1	4
GO:0032154	CC	GO:0032154	cleavage furrow	6/524	54/19518	0.00315426028957731	0.0162800531074958	0.0116745117678753	ITGB1/RHOC/RHOA/ARF6/PSTPIP1/ICAM2	6
GO:0030669	CC	GO:0030669	clathrin-coated endocytic vesicle membrane	7/524	73/19518	0.00341203295684014	0.0174231470136518	0.0124942304242634	CD74/HLA-DRB1/HLA-DPA1/HLA-DPB1/HLA-DQB1/HLA-DRA/VAMP8	7
GO:0044853	CC	GO:0044853	plasma membrane raft	9/524	114/19518	0.00362808544834856	0.0183313791074453	0.0131455284388917	ATP2B4/F2R/EZR/ITGB2/ITGAM/MAPK1/FLOT1/ORAI1/SKAP1	9
GO:0042383	CC	GO:0042383	sarcolemma	10/524	136/19518	0.00371868595689203	0.0185934297844601	0.0133334463585931	ATP2B4/AHNAK/ANXA1/ITGB1/ANXA2/UTRN/VCL/BSG/FLOT1/SRI	10
GO:0005902	CC	GO:0005902	microvillus	8/524	94/19518	0.00378145337613199	0.0187123466035397	0.0134187222354331	MYO1F/EZR/IQGAP2/TGFB1/MSN/MYO1G/SPN/ICAM2	8
GO:0005912	CC	GO:0005912	adherens junction	12/524	185/19518	0.00435639576968202	0.0213374486678303	0.0153011967420625	ANXA1/ANXA2/ACTB/EZR/S100A11/TLN1/PPP1CA/MSN/VCL/LLGL2/FLOT1/EIF4G2	12
GO:0016323	CC	GO:0016323	basolateral plasma membrane	14/524	234/19518	0.00447336447824823	0.0216890398945369	0.015553324661214	ATP2B4/ANXA1/IQGAP1/ANXA2/EZR/MSN/B4GALT1/CD81/BSG/HSP90AA1/FLOT1/ATP1B3/ATP2B1/ORAI1	14
GO:0005788	CC	GO:0005788	endoplasmic reticulum lumen	17/524	312/19518	0.00476739347928307	0.0228834887005587	0.0164098701865849	B2M/CTSC/PDIA3/PDIA6/HSPA5/LGALS1/PPIB/HSP90B1/MAPK1/CANX/DBI/CALR/P4HB/TIMP1/SDF2L1/SHISA5/SERPINA1	17
GO:0032432	CC	GO:0032432	actin filament bundle	7/524	78/19518	0.00493567256507913	0.0234566616954256	0.0168208955579039	LCP1/FLNA/CYBA/TPM3/MYL12B/TPM4/ILK	7
GO:0030017	CC	GO:0030017	sarcomere	13/524	213/19518	0.00512456153528256	0.0241155836954474	0.01729341199213	SYNE2/ATP2B4/ACTN4/SYNE1/CALM1/FLNA/TPM3/MYL12B/TPM4/ARF1/ILK/PPP1R12A/SRI	13
GO:0072562	CC	GO:0072562	blood microparticle	10/524	144/19518	0.00556071651243882	0.025914018698744	0.0185830791984414	PFN1/STOM/CLIC1/ACTB/IGHM/YWHAZ/ANXA5/TGFB1/MSN/ZBTB38	10
GO:0005758	CC	GO:0005758	mitochondrial intermembrane space	7/524	84/19518	0.0073814403508438	0.0340681862346637	0.0244304756551207	CAPN2/FGR/CYCS/CHCHD2/PRELID1/NDUFB7/COX17	7
GO:0061702	CC	GO:0061702	inflammasome complex	3/524	16/19518	0.00830212355814524	0.0379525648372354	0.0272159839951227	CASP1/PYCARD/CARD16	3
GO:0062023	CC	GO:0062023	collagen-containing extracellular matrix	20/524	415/19518	0.00886006729396223	0.0400827690458171	0.0287435646446978	ANXA1/ANXA2/S100A4/S100A10/CTSC/ANXA5/TGFB1/S100A6/LGALS1/HSP90B1/LGALS3/ANXA6/CALR/TIMP1/HSP90AA1/CTSS/PSAP/S100A9/S100A8/SERPINA1	20
GO:0030496	CC	GO:0030496	midbody	12/524	203/19518	0.0089351172664634	0.0400827690458171	0.0287435646446978	IQGAP1/ANXA2/HSPA5/RHOA/HSP90B1/ARF6/GNAI2/CDC42/SH3GLB1/YPEL5/VPS4B/EML4	12
GO:0031965	CC	GO:0031965	nuclear membrane	16/524	308/19518	0.00939441544691611	0.0417529575418494	0.0299412656056683	SYNE2/SYNE1/DUSP2/CLIC1/GAPDH/TMX4/DNAJC1/OSBPL3/CMTM3/MFSD10/JPT1/CANX/PRNP/ZBTB1/SHISA5/ALOX5AP	16
GO:0005790	CC	GO:0005790	smooth endoplasmic reticulum	4/524	32/19518	0.010180036834946	0.0448295200071016	0.0321474847419347	HSPA5/PPIB/CANX/CALR	4
GO:0001725	CC	GO:0001725	stress fiber	6/524	69/19518	0.0104669098455408	0.0452623128455817	0.0324578427642658	LCP1/CYBA/TPM3/MYL12B/TPM4/ILK	6
GO:0097517	CC	GO:0097517	contractile actin filament bundle	6/524	69/19518	0.0104669098455408	0.0452623128455817	0.0324578427642658	LCP1/CYBA/TPM3/MYL12B/TPM4/ILK	6
GO:0031091	CC	GO:0031091	platelet alpha granule	7/524	91/19518	0.0112532060611284	0.0482280259762647	0.0345845712592951	SRGN/ACTN4/TMSB4X/TGFB1/TIMP1/FERMT3/SERPINA1	7
GO:0043020	CC	GO:0043020	NADPH oxidase complex	3/524	18/19518	0.0116265045748596	0.049386922087899	0.0354156217604013	CYBA/RAC1/RAC2	3
GO:0003779	MF	GO:0003779	actin binding	48/514	434/18369	3.64898503691275e-16	2.33535042362416e-13	1.76687696524196e-13	SYNE2/PFN1/ACTN4/SYNE1/LCP1/IQGAP1/MYO1F/ITGB1/CCR5/S100A4/TMSB4X/EZR/FLNA/ARPC2/CFL1/MACF1/ARPC5L/TLN1/IQGAP2/UTRN/MSN/TPM3/PPP1R18/MYO1G/WIPF1/VCL/ACTR2/TPM4/ANXA6/YWHAH/ARPC4/ABI3/ARPC3/P4HB/DIAPH1/PSTPIP1/CAP1/LSP1/CAPZA1/DSTN/CXCR4/FXYD5/VASP/FMNL1/COTL1/ACTR3/GBP1/MIB2	48
GO:0023023	MF	GO:0023023	MHC protein complex binding	13/514	36/18369	7.11860034671835e-12	2.27795211094987e-09	1.72345061025813e-09	CD74/CD160/KLRD1/KLRC1/B2M/HLA-DRB1/KLRC2/HLA-DPA1/HLA-DPB1/CD81/HLA-DQB1/HSP90AA1/HLA-DRA	13
GO:0051015	MF	GO:0051015	actin filament binding	27/514	202/18369	1.64399487357924e-11	3.50718906363572e-09	2.65346540998755e-09	ACTN4/SYNE1/LCP1/IQGAP1/MYO1F/EZR/FLNA/ARPC2/CFL1/MACF1/ARPC5L/TLN1/IQGAP2/TPM3/MYO1G/ACTR2/TPM4/ANXA6/ARPC4/ABI3/ARPC3/PSTPIP1/CAPZA1/DSTN/FMNL1/COTL1/ACTR3	27
GO:0140375	MF	GO:0140375	immune receptor activity	21/514	141/18369	3.98736946864376e-10	6.37979114983002e-08	4.82681567256877e-08	CD74/IL2RB/IL10RA/CD160/KLRD1/KLRC1/KLRF1/CCR5/CX3CR1/CXCR3/HLA-DRB1/KLRC2/HLA-DPA1/FCGR3A/IL2RG/HLA-DQB1/HLA-DRA/CXCR4/CSF3R/FPR1/FCER1G	21
GO:0003823	MF	GO:0003823	antigen binding	19/514	118/18369	7.06233653814485e-10	9.0397907688254e-08	6.83931538430869e-08	LAG3/KLRD1/HLA-DRB1/HLA-C/KLRC2/HLA-A/HLA-B/IGHM/HLA-DPA1/SLAMF1/SPON2/HLA-DPB1/TGFB1/ITGA4/HLA-E/HLA-DQB1/TAPBP/TAP1/HLA-DRA	19
GO:0045296	MF	GO:0045296	cadherin binding	32/514	333/18369	1.33642747432809e-09	1.4255226392833e-07	1.07852041787881e-07	PFN1/AHNAK/ANXA1/IQGAP1/EFHD2/ITGB1/CAST/TAGLN2/ANXA2/CLIC1/EZR/FLNA/MACF1/S100A11/YWHAZ/TLN1/PPP1CA/HSPA5/LRRFIP1/VCL/EPS15/SH3GLB1/YWHAB/BSG/EIF4G2/PAK2/CAPZA1/BZW1/FXYD5/VASP/DNAJB1/KIF5B	32
GO:0042605	MF	GO:0042605	peptide antigen binding	11/514	39/18369	6.10528393569229e-09	5.58197388406152e-07	4.22320392544129e-07	HLA-DRB1/HLA-C/HLA-A/HLA-B/HLA-DPA1/HLA-DPB1/HLA-E/HLA-DQB1/TAPBP/TAP1/HLA-DRA	11
GO:0003924	MF	GO:0003924	GTPase activity	30/514	327/18369	1.29267044280808e-08	1.03413635424647e-06	7.82405794331209e-07	RGS1/GBP5/RHOC/ARL4C/RAB27A/RAB29/RHOA/ARF6/ARF1/GNAI2/CDC42/ARL4A/RAP2B/GBP4/RGS19/RAB37/RAB8B/GNB2/RHOG/TUBB4B/RAC1/GBP2/RAC2/RAP1A/GNB1/RGS2/RHOF/GBP1/GNG5/TUBA1B	30
GO:0023026	MF	GO:0023026	MHC class II protein complex binding	9/514	27/18369	2.93392086778198e-08	2.08634372820052e-06	1.57848374173065e-06	CD74/B2M/HLA-DRB1/HLA-DPA1/HLA-DPB1/CD81/HLA-DQB1/HSP90AA1/HLA-DRA	9
GO:0050786	MF	GO:0050786	RAGE receptor binding	6/514	10/18369	8.90144722970459e-08	5.69692622701094e-06	4.31017444806749e-06	S100A4/HMGB2/S100A9/S100A8/S100A12/FPR1	6
GO:0031625	MF	GO:0031625	ubiquitin protein ligase binding	27/514	301/18369	1.10400284347176e-07	6.4232892711084e-06	4.85972543537806e-06	PRR5L/PYHIN1/JUN/UBC/YWHAZ/TNFRSF1B/CASP8/HSPA5/SH3KBP1/UBB/NFKBIA/PTPN22/VCL/GABARAPL1/MAP1LC3B/JAK1/TMBIM6/CALR/TPI1/HSP90AA1/UBE2L6/TANK/UBE2A/CXCR4/STX8/CDKN1B/TUBA1B	27
GO:0042287	MF	GO:0042287	MHC protein binding	10/514	42/18369	1.77433740407191e-07	9.46313282171683e-06	7.15960706906208e-06	CD74/LAG3/KLRD1/FCRL6/HLA-E/CD81/TAPBP/CD244/TAP1/TUBB4B	10
GO:0019902	MF	GO:0019902	phosphatase binding	20/514	187/18369	3.10086588467432e-07	1.52658012783967e-05	1.15497838619448e-05	ATP2B4/PPP1R15A/IQGAP1/FCRL3/FCRL6/CTSC/PPP1CA/PPP1R18/TBK1/HSP90B1/LGALS3/SYTL2/MAPK1/JAK1/PIK3R1/HSP90AA1/TERF2IP/CSK/SKAP1/CDKN1B	20
GO:0044389	MF	GO:0044389	ubiquitin-like protein ligase binding	27/514	320/18369	3.78569992888248e-07	1.73060568177485e-05	1.30933982502702e-05	PRR5L/PYHIN1/JUN/UBC/YWHAZ/TNFRSF1B/CASP8/HSPA5/SH3KBP1/UBB/NFKBIA/PTPN22/VCL/GABARAPL1/MAP1LC3B/JAK1/TMBIM6/CALR/TPI1/HSP90AA1/UBE2L6/TANK/UBE2A/CXCR4/STX8/CDKN1B/TUBA1B	27
GO:0044548	MF	GO:0044548	S100 protein binding	6/514	14/18369	1.15668657137253e-06	4.93519603785612e-05	3.73386542337798e-05	AHNAK/IQGAP1/ANXA2/EZR/S100A11/S100A6	6
GO:0019956	MF	GO:0019956	chemokine binding	7/514	22/18369	1.52663397271456e-06	6.08954842806034e-05	4.60722413965092e-05	ITGB1/CCR5/CX3CR1/CXCR3/ZFP36/ITGA4/CXCR4	7
GO:0002020	MF	GO:0002020	protease binding	16/514	138/18369	1.61753630120353e-06	6.08954842806034e-05	4.60722413965092e-05	ITGB1/ANXA2/MBP/CFLAR/UBC/TNFAIP3/CASP1/PYCARD/SELENOS/TIMP1/PRNP/FLOT1/CARD16/PSAP/SRI/SERPINA1	16
GO:0044325	MF	GO:0044325	transmembrane transporter binding	15/514	129/18369	3.29075738918668e-06	0.000117004707171082	8.85232981886474e-05	ACTN4/CALM1/FLNA/S100A10/FYN/YWHAZ/YWHAQ/YWHAH/PYCARD/DIAPH1/HSP90AA1/PRNP/VDAC1/SRI/ID2	15
GO:0019955	MF	GO:0019955	cytokine binding	15/514	130/18369	3.62593995487426e-06	0.000122136924795765	9.24062259967956e-05	CD74/TGFBR3/IL2RB/IL10RA/ITGB1/CCR5/CX3CR1/CXCR3/ZFP36/IL2RG/TNFRSF1B/ITGA4/CXCR4/GBP1/CSF3R	15
GO:0005178	MF	GO:0005178	integrin binding	16/514	151/18369	5.30301364627189e-06	0.000169696436680701	0.000128388751436056	ACTN4/LCP1/ITGB1/ITGB2/TLN1/ITGAL/UTRN/ITGA4/ITGAM/CD81/CD226/CALR/P4HB/FERMT3/ITGB7/ICAM2	16
GO:0017124	MF	GO:0017124	SH3 domain binding	14/514	123/18369	8.94513286626946e-06	0.000264125838866051	0.000199832049142078	CYBA/SH3BP5/SH2D2A/SH3KBP1/SH3BP2/WIPF1/PTPN22/EPS15/ABI3/CBLB/INPP5D/OSTF1/VASP/SKAP1	14
GO:0019903	MF	GO:0019903	protein phosphatase binding	15/514	140/18369	9.07932571102049e-06	0.000264125838866051	0.000199832049142078	ATP2B4/PPP1R15A/IQGAP1/FCRL3/FCRL6/PPP1CA/TBK1/HSP90B1/LGALS3/JAK1/PIK3R1/HSP90AA1/CSK/SKAP1/CDKN1B	15
GO:0005525	MF	GO:0005525	GTP binding	27/514	382/18369	1.08824635240858e-05	0.000302816376322388	0.000229104495243912	GBP5/RHOC/ARL4C/RAB27A/RAB29/RHOA/ARF6/ANXA6/ARF1/GNAI2/CDC42/ARL4A/RAP2B/GBP4/RAB37/TUBA1A/RAB8B/RHOG/TUBB4B/RAC1/GBP2/RAC2/HSP90AA1/RAP1A/RHOF/GBP1/TUBA1B	27
GO:0019001	MF	GO:0019001	guanyl nucleotide binding	27/514	404/18369	2.93777029501931e-05	0.000752069195524943	0.000568999720298476	GBP5/RHOC/ARL4C/RAB27A/RAB29/RHOA/ARF6/ANXA6/ARF1/GNAI2/CDC42/ARL4A/RAP2B/GBP4/RAB37/TUBA1A/RAB8B/RHOG/TUBB4B/RAC1/GBP2/RAC2/HSP90AA1/RAP1A/RHOF/GBP1/TUBA1B	27
GO:0032561	MF	GO:0032561	guanyl ribonucleotide binding	27/514	404/18369	2.93777029501931e-05	0.000752069195524943	0.000568999720298476	GBP5/RHOC/ARL4C/RAB27A/RAB29/RHOA/ARF6/ANXA6/ARF1/GNAI2/CDC42/ARL4A/RAP2B/GBP4/RAB37/TUBA1A/RAB8B/RHOG/TUBB4B/RAC1/GBP2/RAC2/HSP90AA1/RAP1A/RHOF/GBP1/TUBA1B	27
GO:0005200	MF	GO:0005200	structural constituent of cytoskeleton	12/514	111/18369	6.47489525939443e-05	0.00154878815846343	0.00117178051462694	HLA-DRB1/ACTB/ARPC2/TLN1/MSN/ACTR2/ARPC4/ARPC3/TUBA1A/TUBB4B/ACTR3/TUBA1B	12
GO:0033218	MF	GO:0033218	amide binding	26/514	400/18369	6.53395004351761e-05	0.00154878815846343	0.00117178051462694	CD74/HLA-DRB1/HLA-C/HLA-A/HLA-B/HLA-DPA1/ITGB2/HLA-DPB1/GPR171/ITGAM/PPIB/NFKBIA/HLA-E/MAP1LC3B/HLA-DQB1/TAPBP/DBI/ITM2A/TAP1/CALR/GLUL/PIK3R1/PRNP/HLA-DRA/VDAC1/PSAP	26
GO:0032395	MF	GO:0032395	MHC class II receptor activity	4/514	10/18369	0.000111270986371978	0.00254333683135949	0.0019242351026733	HLA-DRB1/HLA-DPA1/HLA-DQB1/HLA-DRA	4
GO:0004197	MF	GO:0004197	cysteine-type endopeptidase activity	12/514	118/18369	0.000117415119308984	0.00259123021923275	0.00196047023165635	CTSW/CFLAR/CAPN2/CTSC/PDIA3/CASP8/USP28/CAPNS1/CASP1/CTSS/CASP4/CARD16	12
GO:0003925	MF	GO:0003925	G protein activity	7/514	42/18369	0.000148738093481362	0.00317307932760239	0.00240068501759391	RAB27A/RHOA/ARF6/CDC42/RAP2B/RAC1/RAP1A	7
GO:0042608	MF	GO:0042608	T cell receptor binding	4/514	11/18369	0.000170991105471057	0.00353013895166053	0.00267082881211158	HLA-DRB1/HLA-A/HLA-E/HLA-DRA	4
GO:0045309	MF	GO:0045309	protein phosphorylated amino acid binding	8/514	58/18369	0.00019942067204422	0.0039884134408844	0.00301754964277438	PFN1/YWHAZ/FGR/SH3BP2/MAPK1/YWHAB/PIK3R1/CBLB	8
GO:0004857	MF	GO:0004857	enzyme inhibitor activity	23/514	359/18369	0.000210254112803543	0.00405503147287219	0.00306795144329146	ATP2B4/CST7/ANXA1/IQGAP1/CAST/ANXA2/GAPDH/SH3BP5/ANXA5/IQGAP2/LGALS3/OAZ1/TMBIM6/YWHAB/TIMP1/PRNP/CARD16/PPP1R12A/ROCK1/RGS2/BIRC3/CDKN1B/SERPINA1	23
GO:0042379	MF	GO:0042379	chemokine receptor binding	9/514	74/18369	0.000215423546996335	0.00405503147287219	0.00306795144329146	XCL1/XCL2/CX3CR1/CCL5/CCL4/CKLF/JAK1/CXCL8/CCL3	9
GO:0005126	MF	GO:0005126	cytokine receptor binding	19/514	270/18369	0.000228527406790559	0.00417878686702737	0.00316158216913255	TGFBR3/IFNG/XCL1/XCL2/CX3CR1/CCL5/CCL4/CFLAR/CASP8/TGFB1/TRADD/CKLF/JAK1/GATA3/PYCARD/PIK3R1/TNFSF10/CXCL8/CCL3	19
GO:0042277	MF	GO:0042277	peptide binding	21/514	317/18369	0.000250221706771685	0.0044483858981633	0.00336555512032091	CD74/HLA-DRB1/HLA-C/HLA-A/HLA-B/HLA-DPA1/ITGB2/HLA-DPB1/GPR171/ITGAM/PPIB/NFKBIA/HLA-E/HLA-DQB1/TAPBP/ITM2A/TAP1/CALR/PIK3R1/PRNP/HLA-DRA	21
GO:0061134	MF	GO:0061134	peptidase regulator activity	17/514	230/18369	0.000272164875336717	0.00470771676258106	0.00356175939274225	CST7/CAST/ANXA2/GAPDH/CTSC/PSME1/PSME2/CASP1/PYCARD/TIMP1/CTSS/PRNP/CARD16/TANK/ROCK1/BIRC3/SERPINA1	17
GO:0008009	MF	GO:0008009	chemokine activity	7/514	49/18369	0.000400072188757672	0.00673805791591869	0.00509787276533322	XCL1/XCL2/CCL5/CCL4/CKLF/CXCL8/CCL3	7
GO:0016504	MF	GO:0016504	peptidase activator activity	7/514	50/18369	0.000454141861411833	0.0074525843923993	0.00563846845477579	CTSC/PSME1/PSME2/CASP1/PYCARD/CTSS/TANK	7
GO:0015036	MF	GO:0015036	disulfide oxidoreductase activity	6/514	39/18369	0.000693796062214321	0.0111007369954291	0.00839858391101546	TXN/PDIA3/TMX4/PDIA6/P4HB/SELENOT	6
GO:0008234	MF	GO:0008234	cysteine-type peptidase activity	14/514	185/18369	0.000731219971168649	0.0114141654036082	0.00863571724615092	CTSW/CFLAR/CAPN2/CTSC/PDIA3/TNFAIP3/CASP8/USP28/CAPNS1/CASP1/CTSS/CASP4/CARD16/TANK	14
GO:0019003	MF	GO:0019003	GDP binding	8/514	73/18369	0.000970390932969004	0.0145803439694154	0.0110311812926498	RAB27A/RAB29/RHOA/ARF6/RAP2B/RAB8B/RAP1A/GBP1	8
GO:0051020	MF	GO:0051020	GTPase binding	19/514	304/18369	0.000979616860445095	0.0145803439694154	0.0110311812926498	PFN1/OPTN/LCP1/IQGAP1/FLNA/IQGAP2/RAB29/AKAP13/SYTL2/PRKCH/GNB2/DIAPH1/RABGAP1L/HSP90AA1/RAP1A/PAK2/GNB1/ROCK1/FMNL1	19
GO:0004896	MF	GO:0004896	cytokine receptor activity	9/514	92/18369	0.00108745120831149	0.0154659727404301	0.0117012293759833	CD74/IL2RB/IL10RA/CCR5/CX3CR1/CXCR3/IL2RG/CXCR4/CSF3R	9
GO:0051219	MF	GO:0051219	phosphoprotein binding	9/514	92/18369	0.00108745120831149	0.0154659727404301	0.0117012293759833	PFN1/YWHAZ/FGR/SH3BP2/TBK1/MAPK1/YWHAB/PIK3R1/CBLB	9
GO:0032934	MF	GO:0032934	sterol binding	7/514	59/18369	0.00124971778837787	0.0173873779252574	0.0131549240881881	GPR183/OSBPL3/CD81/ANXA6/STARD3NL/RORA/VDAC1	7
GO:0098641	MF	GO:0098641	cadherin binding involved in cell-cell adhesion	4/514	18/18369	0.00135681089848301	0.0184757228729602	0.0139783429630949	ANXA1/ANXA2/S100A11/PPP1CA	4
GO:0098631	MF	GO:0098631	cell adhesion mediator activity	7/514	62/18369	0.00167672640190153	0.0219551946801509	0.0166108380803773	ANXA1/ITGB1/ANXA2/S100A11/PPP1CA/EMB/NINJ1	7
GO:0042288	MF	GO:0042288	MHC class I protein binding	4/514	19/18369	0.00168094459269905	0.0219551946801509	0.0166108380803773	HLA-E/TAPBP/CD244/TUBB4B	4
GO:0001784	MF	GO:0001784	phosphotyrosine residue binding	6/514	47/18369	0.00189122779370909	0.0242077157594763	0.0183150481074985	PFN1/FGR/SH3BP2/MAPK1/PIK3R1/CBLB	6
GO:1990782	MF	GO:1990782	protein tyrosine kinase binding	10/514	121/18369	0.00213183769384952	0.0267524730208567	0.0202403578776219	DOK2/ITGB1/FCRL3/TRADD/PIK3R1/CBLB/CD2/HSP90AA1/EIF3A/CSK	10
GO:0030957	MF	GO:0030957	Tat protein binding	3/514	10/18369	0.00225687111658724	0.0272527832946384	0.0206188820979172	ACTB/GABARAPL1/MDFIC	3
GO:0034987	MF	GO:0034987	immunoglobulin receptor binding	3/514	10/18369	0.00225687111658724	0.0272527832946384	0.0206188820979172	IGHM/FLNA/FGR	3
GO:0015035	MF	GO:0015035	protein-disulfide reductase activity	5/514	34/18369	0.0023934708425157	0.0283670618372231	0.0214619217847412	TXN/PDIA3/PDIA6/P4HB/SELENOT	5
GO:0051087	MF	GO:0051087	chaperone binding	9/514	104/18369	0.00256351805959323	0.0295419807559725	0.0223508407035318	HLA-B/CTSC/DNAJC1/HSPA5/CALR/PRNP/SDF2L1/DNAJB1/CDKN1B	9
GO:0048020	MF	GO:0048020	CCR chemokine receptor binding	6/514	50/18369	0.00260851061882929	0.0295419807559725	0.0223508407035318	XCL1/XCL2/CCL5/CCL4/JAK1/CCL3	6
GO:0044183	MF	GO:0044183	protein folding chaperone	7/514	67/18369	0.0026310826610788	0.0295419807559725	0.0223508407035318	CD74/HSPA5/WIPF1/HSP90B1/CALR/HSP90AA1/DNAJB1	7
GO:0031996	MF	GO:0031996	thioesterase binding	3/514	11/18369	0.00303907612075581	0.0335346330566158	0.0253715973783607	ARF6/CDC42/RAC1	3
GO:0097718	MF	GO:0097718	disordered domain specific binding	5/514	36/18369	0.00309762536384269	0.0336013598789716	0.0254220814873798	CALM1/EZR/GAPDH/FYN/HSP90AA1	5
GO:0009931	MF	GO:0009931	calcium-dependent protein serine/threonine kinase activity	4/514	23/18369	0.00351512924008498	0.0374947118942398	0.0283677096568262	PRKCH/MAPKAPK2/PRKCB/CCL3	4
GO:0016667	MF	GO:0016667	oxidoreductase activity, acting on a sulfur group of donors	6/514	54/18369	0.00386034920555874	0.0390743940564071	0.0295628639242554	TXN/PDIA3/TMX4/PDIA6/P4HB/SELENOT	6
GO:0004725	MF	GO:0004725	protein tyrosine phosphatase activity	8/514	91/18369	0.00396785256296449	0.0390743940564071	0.0295628639242554	DUSP1/DUSP2/PTPRC/PTPN4/PTPN22/PTPRE/PTP4A2/PTPN18	8
GO:0004726	MF	GO:0004726	non-membrane spanning protein tyrosine phosphatase activity	3/514	12/18369	0.00396849314635385	0.0390743940564071	0.0295628639242554	PTPN4/PTPN22/PTPN18	3
GO:0004859	MF	GO:0004859	phospholipase inhibitor activity	3/514	12/18369	0.00396849314635385	0.0390743940564071	0.0295628639242554	ANXA1/ANXA2/ANXA5	3
GO:0097153	MF	GO:0097153	cysteine-type endopeptidase activity involved in apoptotic process	3/514	12/18369	0.00396849314635385	0.0390743940564071	0.0295628639242554	CFLAR/CASP8/CASP4	3
GO:0010857	MF	GO:0010857	calcium-dependent protein kinase activity	4/514	24/18369	0.00412612714587491	0.0394137518411931	0.0298196148798501	PRKCH/MAPKAPK2/PRKCB/CCL3	4
GO:0016505	MF	GO:0016505	peptidase activator activity involved in apoptotic process	4/514	24/18369	0.00412612714587491	0.0394137518411931	0.0298196148798501	CTSC/CASP1/PYCARD/CTSS	4
GO:0005516	MF	GO:0005516	calmodulin binding	13/514	200/18369	0.00425313082883971	0.0400294666243738	0.030285451722388	ATP2B4/RGS1/IQGAP1/MYO1F/MBP/FAS/IQGAP2/MYO1G/MAPKAPK2/PPP3CC/ATP2B1/ORAI1/RGS2	13
GO:0030246	MF	GO:0030246	carbohydrate binding	16/514	273/18369	0.00448450141416907	0.0415953754357711	0.03147018536259	CD69/KLRB1/KLRD1/KLRC1/KLRG1/KLRF1/HLA-DRB1/KLRC2/LGALS1/CLEC2B/LGALS3/CANX/CALR/BSG/HLA-DRA/SLC2A3	16
GO:0001637	MF	GO:0001637	G protein-coupled chemoattractant receptor activity	4/514	25/18369	0.00480499784788096	0.0433126566569551	0.0327694441812489	CCR5/CX3CR1/CXCR3/CXCR4	4
GO:0004950	MF	GO:0004950	chemokine receptor activity	4/514	25/18369	0.00480499784788096	0.0433126566569551	0.0327694441812489	CCR5/CX3CR1/CXCR3/CXCR4	4
GO:0050998	MF	GO:0050998	nitric-oxide synthase binding	3/514	13/18369	0.00505274719040176	0.0449133083591268	0.0339804635611814	CD74/ATP2B4/ACTB	3
GO:0001965	MF	GO:0001965	G-protein alpha-subunit binding	4/514	26/18369	0.0055549941372037	0.0487013184631558	0.0368463922583086	RGS1/F2R/RGS19/RGS2	4
GO:0001618	MF	GO:0001618	virus receptor activity	7/514	77/18369	0.00573423475982815	0.0495933817066218	0.0375213085280363	ITGB1/CCR5/SLAMF1/CD81/BSG/ITGB7/CXCR4	7
