# Supplementary material for: A donor PD-1+CD8+ TSCM-like regulatory subset mobilized by G-CSF alleviates recipient acute graft-versus-host-disease
Source: Signal Transduct Target Ther. 2025 Apr 2;10:120. doi: 10.1038/s41392-025-02183-1 (PMC11965471; doi:10.1038/s41392-025-02183-1)
Supplement: Supplementary file 2 — Supplementary files of GO and GSEA analysis [file 41392_2025_2183_MOESM2_ESM.zip › GO/3. GO pathway enriched in PD-1-CD8+CCR7+ cells of D0 compared with PD-1-CD8+CCR7+ cells of D5.csv.csv]

	ONTOLOGY	ID	Description	GeneRatio	BgRatio	pvalue	p.adjust	qvalue	geneID	Count
GO:2000107	BP	GO:2000107	negative regulation of leukocyte apoptotic process	4/49	56/18614	1.40732982134966e-05	0.0191256122721419	0.0159991179690277	IL7R/BCL11B/FOXP1/ITPKB	4
GO:0033077	BP	GO:0033077	T cell differentiation in thymus	4/49	86/18614	7.67866130083299e-05	0.0306991542571577	0.0256807146103794	IL7R/BCL11B/ZFP36L2/ITPKB	4
GO:2000106	BP	GO:2000106	regulation of leukocyte apoptotic process	4/49	90/18614	9.1683704995276e-05	0.0306991542571577	0.0256807146103794	IL7R/BCL11B/FOXP1/ITPKB	4
GO:0030098	BP	GO:0030098	lymphocyte differentiation	7/49	422/18614	0.000110585370032055	0.0306991542571577	0.0256807146103794	ATM/IL7R/TCF7/BCL11B/FOXP1/ZFP36L2/ITPKB	7
GO:0030217	BP	GO:0030217	T cell differentiation	6/49	300/18614	0.000130176485493617	0.0306991542571577	0.0256807146103794	IL7R/TCF7/BCL11B/FOXP1/ZFP36L2/ITPKB	6
GO:0070229	BP	GO:0070229	negative regulation of lymphocyte apoptotic process	3/49	38/18614	0.000135537104888114	0.0306991542571577	0.0256807146103794	IL7R/BCL11B/FOXP1	3
GO:0008380	BP	GO:0008380	RNA splicing	7/49	466/18614	0.000203835915934656	0.0341529945233458	0.0285699501066678	DDX17/SNRNP70/FUS/SF1/RNPC3/SUGP2/ZRANB2	7
GO:1903311	BP	GO:1903311	regulation of mRNA metabolic process	6/49	329/18614	0.000214748088763276	0.0341529945233458	0.0285699501066678	DDX17/SNRNP70/FUS/SF1/ZFP36L2/ZC3HAV1	6
GO:1903131	BP	GO:1903131	mononuclear cell differentiation	7/49	474/18614	0.000226178771677787	0.0341529945233458	0.0285699501066678	ATM/IL7R/TCF7/BCL11B/FOXP1/ZFP36L2/ITPKB	7
GO:0071887	BP	GO:0071887	leukocyte apoptotic process	4/49	117/18614	0.000252514028149126	0.0343166564254663	0.0287068579369533	IL7R/BCL11B/FOXP1/ITPKB	4
