# Supplementary material for: A donor PD-1+CD8+ TSCM-like regulatory subset mobilized by G-CSF alleviates recipient acute graft-versus-host-disease
Source: Signal Transduct Target Ther. 2025 Apr 2;10:120. doi: 10.1038/s41392-025-02183-1 (PMC11965471; doi:10.1038/s41392-025-02183-1)
Supplement: Supplementary file 2 — Supplementary files of GO and GSEA analysis [file 41392_2025_2183_MOESM2_ESM.zip › GO/4. GO pathway enriched in PD-1+CD8+CCR7+ cells of D0 compared with PD-1+CD8+CCR7+ cells of D5.csv.csv]

	ONTOLOGY	ID	Description	GeneRatio	BgRatio	pvalue	p.adjust	qvalue	geneID	Count
GO:0002181	BP	GO:0002181	cytoplasmic translation	19/68	159/18614	3.88727773849944e-24	5.47328705580721e-21	4.8202243957393e-21	RPS29/RPS27/RPL39/RPS15A/RPL34/RPL37/RPL38/RPS21/RPLP2/RPL41/RPL36/RPL35A/RPL32/RPS18/RPL26/RPS8/RPS4X/RPL22/RPL36A	19
GO:0006977	BP	GO:0006977	DNA damage response, signal transduction by p53 class mediator resulting in cell cycle arrest	3/68	18/18614	3.65845906978705e-05	0.0155219593492214	0.0136699073814166	RPL26/ATM/CDKN1B	3
GO:0008380	BP	GO:0008380	RNA splicing	9/68	466/18614	4.75504693365434e-05	0.0155219593492214	0.0136699073814166	DDX17/SNRNP70/SF1/FUS/SRSF11/HNRNPH1/CCNL2/RNPC3/ZRANB2	9
GO:0043484	BP	GO:0043484	regulation of RNA splicing	6/68	182/18614	5.32714014808368e-05	0.0155219593492214	0.0136699073814166	DDX17/SNRNP70/SF1/FUS/HNRNPH1/CCNL2	6
GO:0022613	BP	GO:0022613	ribonucleoprotein complex biogenesis	9/68	475/18614	5.51205942799055e-05	0.0155219593492214	0.0136699073814166	RPS27/RPL38/RPS21/RPL35A/RPL26/RPS8/ATM/DDX17/SF1	9
GO:0042254	BP	GO:0042254	ribosome biogenesis	7/68	298/18614	0.000105638493313974	0.0242647438114853	0.0213695186976149	RPS27/RPL38/RPS21/RPL35A/RPL26/RPS8/DDX17	7
GO:0006364	BP	GO:0006364	rRNA processing	6/68	218/18614	0.000143965701758491	0.0242647438114853	0.0213695186976149	RPS27/RPS21/RPL35A/RPL26/RPS8/DDX17	6
GO:0031571	BP	GO:0031571	mitotic G1 DNA damage checkpoint signaling	3/68	29/18614	0.000159176909109142	0.0242647438114853	0.0213695186976149	RPL26/ATM/CDKN1B	3
GO:0044819	BP	GO:0044819	mitotic G1/S transition checkpoint signaling	3/68	29/18614	0.000159176909109142	0.0242647438114853	0.0213695186976149	RPL26/ATM/CDKN1B	3
GO:1901798	BP	GO:1901798	positive regulation of signal transduction by p53 class mediator	3/68	30/18614	0.000176401565630744	0.0242647438114853	0.0213695186976149	RPL37/RPL26/ATM	3
GO:0042274	BP	GO:0042274	ribosomal small subunit biogenesis	4/68	78/18614	0.000189568311027229	0.0242647438114853	0.0213695186976149	RPS27/RPL38/RPS21/RPS8	4
GO:2000134	BP	GO:2000134	negative regulation of G1/S transition of mitotic cell cycle	4/68	86/18614	0.000276097970872106	0.0323954952489938	0.0285301236567843	RPL26/ATM/PRMT2/CDKN1B	4
GO:0016072	BP	GO:0016072	rRNA metabolic process	6/68	257/18614	0.000349529505993865	0.0378567341876432	0.0333397374947994	RPS27/RPS21/RPL35A/RPL26/RPS8/DDX17	6
GO:1902807	BP	GO:1902807	negative regulation of cell cycle G1/S phase transition	4/68	97/18614	0.000437125976837556	0.0439623839562342	0.0387168722341835	RPL26/ATM/PRMT2/CDKN1B	4
GO:0022626	CC	GO:0022626	cytosolic ribosome	19/71	100/19518	3.4742384037845e-28	4.93341853337399e-26	4.2422279456737e-26	RPS29/RPS27/RPL39/RPS15A/RPL34/RPL37/RPL38/RPS21/RPLP2/RPL41/RPL36/RPL35A/RPL32/RPS18/RPL26/RPS8/RPS4X/RPL22/RPL36A	19
GO:0044391	CC	GO:0044391	ribosomal subunit	19/71	185/19518	7.95568550269462e-23	5.64853670691318e-21	4.85715535953987e-21	RPS29/RPS27/RPL39/RPS15A/RPL34/RPL37/RPL38/RPS21/RPLP2/RPL41/RPL36/RPL35A/RPL32/RPS18/RPL26/RPS8/RPS4X/RPL22/RPL36A	19
GO:0005840	CC	GO:0005840	ribosome	20/71	229/19518	1.40181792218093e-22	6.63527149832306e-21	5.70564487624518e-21	RPS29/RPS27/RPL39/RPS15A/RPL34/RPL37/RPL38/RPS21/RPLP2/RPL41/RPL36/RPL35A/RPL32/RPS18/RPL26/RPS8/RPS4X/RPL22/RPL36A/SF1	20
GO:0022625	CC	GO:0022625	cytosolic large ribosomal subunit	12/71	58/19518	1.5785373276734e-18	5.60380751324057e-17	4.81869289500301e-17	RPL39/RPL34/RPL37/RPL38/RPLP2/RPL41/RPL36/RPL35A/RPL32/RPL26/RPL22/RPL36A	12
GO:0015934	CC	GO:0015934	large ribosomal subunit	12/71	114/19518	8.35636175094653e-15	2.37320673726882e-13	2.04071150128378e-13	RPL39/RPL34/RPL37/RPL38/RPLP2/RPL41/RPL36/RPL35A/RPL32/RPL26/RPL22/RPL36A	12
GO:0005844	CC	GO:0005844	polysome	10/71	67/19518	4.41300423808697e-14	1.04441100301392e-12	8.9808507301419e-13	RPS29/RPL39/RPL38/RPS21/RPL41/RPL36/RPL32/RPS4X/EEF2/RPL36A	10
GO:0042788	CC	GO:0042788	polysomal ribosome	8/71	31/19518	1.50611622487492e-13	3.05526434188913e-12	2.62721025692468e-12	RPS29/RPL39/RPL38/RPS21/RPL41/RPL36/RPL32/RPL36A	8
GO:0022627	CC	GO:0022627	cytosolic small ribosomal subunit	7/71	41/19518	1.26782332011372e-10	2.25038639320186e-09	1.93509875175252e-09	RPS29/RPS27/RPS15A/RPS21/RPS18/RPS8/RPS4X	7
GO:0015935	CC	GO:0015935	small ribosomal subunit	7/71	74/19518	9.23005025650554e-09	1.45629681824865e-07	1.252264128368e-07	RPS29/RPS27/RPS15A/RPS21/RPS18/RPS8/RPS4X	7
GO:0005925	CC	GO:0005925	focal adhesion	7/71	422/19518	0.00084947296774765	0.0120625161420166	0.0103725120272345	RPS29/RPL38/RPLP2/RPS18/RPS8/RPS4X/RPL22	7
GO:0030055	CC	GO:0030055	cell-substrate junction	7/71	432/19518	0.000973662110130726	0.0125690926944148	0.0108081152894894	RPS29/RPL38/RPLP2/RPS18/RPS8/RPS4X/RPL22	7
GO:0003735	MF	GO:0003735	structural constituent of ribosome	19/64	177/18369	1.10354180816089e-23	1.98637525468961e-21	1.6959695156999e-21	RPS29/RPS27/RPL39/RPS15A/RPL34/RPL37/RPL38/RPS21/RPLP2/RPL41/RPL36/RPL35A/RPL32/RPS18/RPL26/RPS8/RPS4X/RPL22/RPL36A	19
