# Supplementary material for: A donor PD-1+CD8+ TSCM-like regulatory subset mobilized by G-CSF alleviates recipient acute graft-versus-host-disease
Source: Signal Transduct Target Ther. 2025 Apr 2;10:120. doi: 10.1038/s41392-025-02183-1 (PMC11965471; doi:10.1038/s41392-025-02183-1)
Supplement: Supplementary file 2 — Supplementary files of GO and GSEA analysis [file 41392_2025_2183_MOESM2_ESM.zip › GO/5. GO pathway enriched in PD-1-CD8+CCR7+ cells of D5 compared with PD-1-CD8+CCR7+ cells of D0.csv.csv]

	ONTOLOGY	ID	Description	GeneRatio	BgRatio	pvalue	p.adjust	qvalue	geneID	Count
GO:0002237	BP	GO:0002237	response to molecule of bacterial origin	27/176	366/18614	1.09067570018558e-16	3.41381494158085e-13	2.5223310666397e-13	SLC11A1/VIM/SPI1/TSPO/NFKBIA/HCK/ZFP36/LILRB2/S100A8/ADM/S100A9/B2M/CXCL8/FOS/CD14/C5AR1/LYN/LTF/ALPL/DEFA3/DEFA4/SOD2/PYCARD/CCL3/RHOA/CARD16/CD55	27
GO:0032496	BP	GO:0032496	response to lipopolysaccharide	25/176	345/18614	2.47091281832926e-15	3.86697856068529e-12	2.85715550624704e-12	SLC11A1/VIM/SPI1/TSPO/NFKBIA/HCK/ZFP36/LILRB2/S100A8/ADM/S100A9/CXCL8/FOS/CD14/LYN/LTF/ALPL/DEFA3/DEFA4/SOD2/PYCARD/CCL3/RHOA/CARD16/CD55	25
GO:0002274	BP	GO:0002274	myeloid leukocyte activation	20/176	240/18614	1.33686764309632e-13	1.39479857429716e-10	1.03056077609916e-10	FGR/TYROBP/SLC11A1/GRN/SPI1/STXBP2/CST7/ANXA1/ANXA3/FCER1G/S100A12/CXCL8/C5AR1/LYN/MMP8/CD177/PYCARD/AIF1/CCL3/IFNGR2	20
GO:0050727	BP	GO:0050727	regulation of inflammatory response	24/176	414/18614	1.21472865692849e-12	9.50525174046545e-10	7.02304962966289e-10	FGR/ALOX5/GRN/CST7/LGALS1/NFKBIA/MMP9/HCK/ZFP36/ANXA1/IER3/S100A8/S100A9/S100A12/LILRA5/TMSB4X/LYN/PGLYRP1/MMP8/ALOX5AP/PYCARD/CCL3/CARD16/GPX1	24
GO:0052547	BP	GO:0052547	regulation of peptidase activity	24/176	425/18614	2.12511798071643e-12	1.20334312643591e-09	8.89102017413718e-10	SERPINB1/GRN/CST7/MMP9/GAPDH/CSTA/S100A8/CTSS/S100A9/SERPINA1/LYN/LTF/PI3/CR1/CST3/PYCARD/TIMP1/RHOA/CARD16/VSIR/PSME2/CTSD/PSME1/GPX1	24
GO:0042742	BP	GO:0042742	defense response to bacterium	21/176	314/18614	2.30672803789631e-12	1.20334312643591e-09	8.89102017413718e-10	FGR/SLC11A1/GRN/LYZ/ANXA3/S100A8/PLAC8/LCN2/FCER1G/S100A9/S100A12/CLEC4E/C5AR1/HP/PGLYRP1/LTF/PI3/DEFA3/DEFA4/PYCARD/CYBA	21
GO:0071222	BP	GO:0071222	cellular response to lipopolysaccharide	18/176	224/18614	4.39894535064464e-12	1.96695699250253e-09	1.45330570456636e-09	VIM/SPI1/TSPO/NFKBIA/HCK/ZFP36/LILRB2/CXCL8/CD14/LYN/LTF/DEFA3/DEFA4/PYCARD/CCL3/RHOA/CARD16/CD55	18
GO:0002366	BP	GO:0002366	leukocyte activation involved in immune response	20/176	296/18614	6.59928715645558e-12	2.58197109996325e-09	1.90771498457012e-09	FGR/TYROBP/SLC11A1/GRN/SPI1/STXBP2/LGALS1/LGALS3/ANXA1/ANXA3/FCER1G/CLEC4E/LYN/PGLYRP1/CD177/CR1/PYCARD/CCL3/LCP1/HLA-DRA	20
GO:0071216	BP	GO:0071216	cellular response to biotic stimulus	19/176	264/18614	7.61155006891672e-12	2.63914258608216e-09	1.94995670476627e-09	VIM/SPI1/TSPO/NFKBIA/HCK/ZFP36/LILRB2/CDA/CXCL8/CD14/LYN/LTF/DEFA3/DEFA4/PYCARD/CCL3/RHOA/CARD16/CD55	19
GO:0002263	BP	GO:0002263	cell activation involved in immune response	20/176	300/18614	8.43176545074173e-12	2.63914258608216e-09	1.94995670476627e-09	FGR/TYROBP/SLC11A1/GRN/SPI1/STXBP2/LGALS1/LGALS3/ANXA1/ANXA3/FCER1G/CLEC4E/LYN/PGLYRP1/CD177/CR1/PYCARD/CCL3/LCP1/HLA-DRA	20
GO:0071219	BP	GO:0071219	cellular response to molecule of bacterial origin	18/176	237/18614	1.1366181238238e-11	3.23419520688045e-09	2.38961724214439e-09	VIM/SPI1/TSPO/NFKBIA/HCK/ZFP36/LILRB2/CXCL8/CD14/LYN/LTF/DEFA3/DEFA4/PYCARD/CCL3/RHOA/CARD16/CD55	18
GO:0036230	BP	GO:0036230	granulocyte activation	10/176	48/18614	2.11809932658041e-11	5.52470907683057e-09	4.08198615833085e-09	TYROBP/GRN/SPI1/STXBP2/ANXA1/ANXA3/FCER1G/CXCL8/CD177/CCL3	10
GO:0052548	BP	GO:0052548	regulation of endopeptidase activity	20/176	336/18614	6.52277730512005e-11	1.57048407423275e-08	1.16036775217399e-08	SERPINB1/CST7/MMP9/GAPDH/S100A8/S100A9/SERPINA1/LYN/LTF/CR1/CST3/PYCARD/TIMP1/RHOA/CARD16/VSIR/PSME2/CTSD/PSME1/GPX1	20
GO:0006909	BP	GO:0006909	phagocytosis	17/176	236/18614	1.00459780410712e-10	2.2459936620395e-08	1.6594747185138e-08	FGR/TYROBP/SLC11A1/FCN1/NCF4/HCK/NCF2/ANXA1/ANXA3/FCER1G/CD14/LYN/RAB31/PYCARD/AIF1/CYBA/SNX3	17
GO:0050867	BP	GO:0050867	positive regulation of cell activation	21/176	394/18614	1.63555303974143e-10	3.28146823543962e-08	2.42454538868701e-08	FGR/TYROBP/SPI1/ACTB/LGALS1/PLEK/LILRB2/ANXA1/B2M/LILRA5/LYN/MMP8/CD177/CR1/PYCARD/AIF1/CCL3/RHOA/VSIR/HLA-DRA/CD55	21
GO:0042119	BP	GO:0042119	neutrophil activation	9/176	42/18614	1.67742785198191e-10	3.28146823543962e-08	2.42454538868701e-08	TYROBP/GRN/SPI1/STXBP2/ANXA1/ANXA3/FCER1G/CXCL8/CD177	9
GO:0031349	BP	GO:0031349	positive regulation of defense response	22/176	441/18614	2.05555604936977e-10	3.78464143207492e-08	2.79631990121695e-08	TYROBP/GRN/SPI1/FCN1/LGALS1/NFKBIA/HCK/S100A8/CTSS/S100A9/S100A12/MNDA/CLEC4E/CD14/LILRA5/LYN/LTF/MMP8/ALOX5AP/PYCARD/CCL3/CYBA	22
GO:0002275	BP	GO:0002275	myeloid cell activation involved in immune response	11/176	98/18614	2.16899281984309e-09	3.77163751450493e-07	2.78671182759957e-07	FGR/TYROBP/GRN/SPI1/STXBP2/ANXA3/FCER1G/LYN/CD177/PYCARD/CCL3	11
GO:0050832	BP	GO:0050832	defense response to fungus	9/176	56/18614	2.54451415022384e-09	4.08409293165212e-07	3.01757261504615e-07	SPI1/GAPDH/S100A8/S100A9/S100A12/CLEC4E/LTF/DEFA3/DEFA4	9
GO:0045730	BP	GO:0045730	respiratory burst	8/176	39/18614	2.6096440457841e-09	4.08409293165212e-07	3.01757261504615e-07	SLC11A1/GRN/NCF4/HCK/NCF2/CYBB/CYBA/CD55	8
GO:0002696	BP	GO:0002696	positive regulation of leukocyte activation	19/176	377/18614	3.24122683647811e-09	4.83097142770308e-07	3.56941120789093e-07	FGR/TYROBP/SPI1/ACTB/LGALS1/LILRB2/ANXA1/B2M/LYN/MMP8/CD177/CR1/PYCARD/AIF1/CCL3/RHOA/VSIR/HLA-DRA/CD55	19
GO:0001906	BP	GO:0001906	cell killing	14/176	197/18614	5.73336074594215e-09	8.15700869763588e-07	6.02688687025594e-07	TYROBP/SPI1/STXBP2/LYZ/GAPDH/S100A12/B2M/PGLYRP1/LTF/DEFA3/DEFA4/CR1/HLA-DRA/CD55	14
GO:0050900	BP	GO:0050900	leukocyte migration	19/176	393/18614	6.38910848715904e-09	8.69474328904686e-07	6.42419741248897e-07	ALOX5/SPI1/HCK/CSF3R/LGALS3/ANXA1/S100A8/FCER1G/S100A9/S100A12/CXCL8/C5AR1/LYN/CD177/DUSP1/PYCARD/AIF1/CCL3/RHOA	19
GO:0060326	BP	GO:0060326	cell chemotaxis	17/176	312/18614	7.20344493933656e-09	9.17121265347594e-07	6.77624153344094e-07	ALOX5/SPI1/CSF3R/LGALS3/ANXA1/S100A8/FCER1G/S100A9/S100A12/CXCL8/C5AR1/TMSB4X/LYN/DUSP1/RHOG/AIF1/CCL3	17
GO:0002683	BP	GO:0002683	negative regulation of immune system process	21/176	487/18614	7.32732075381299e-09	9.17121265347594e-07	6.77624153344094e-07	FGR/TYROBP/GRN/SPI1/CST7/HCK/LILRB2/LGALS3/ANXA1/MNDA/LST1/LILRB3/LYN/PGLYRP1/LTF/CR1/DUSP1/CCL3/VSIR/GPX1/CD55	21
GO:0001819	BP	GO:0001819	positive regulation of cytokine production	21/176	489/18614	7.87169741463744e-09	9.17121265347594e-07	6.77624153344094e-07	FGR/TYROBP/SLC11A1/FCN1/GAPDH/LILRB2/ANXA1/FCER1G/MNDA/CYBB/CLEC4E/B2M/CD14/LILRA5/C5AR1/MMP8/PYCARD/AIF1/CCL3/CYBA/CD55	21
GO:0002695	BP	GO:0002695	negative regulation of leukocyte activation	14/176	202/18614	7.91126970108148e-09	9.17121265347594e-07	6.77624153344094e-07	FGR/TYROBP/GRN/SPI1/CST7/LILRB2/LGALS3/ANXA1/MNDA/LST1/LYN/PGLYRP1/CR1/VSIR	14
GO:0030595	BP	GO:0030595	leukocyte chemotaxis	15/176	241/18614	9.78218620493507e-09	1.04146167031692e-06	7.6949429617833e-07	ALOX5/SPI1/CSF3R/LGALS3/ANXA1/S100A8/FCER1G/S100A9/S100A12/CXCL8/C5AR1/LYN/DUSP1/AIF1/CCL3	15
GO:0097529	BP	GO:0097529	myeloid leukocyte migration	15/176	241/18614	9.78218620493507e-09	1.04146167031692e-06	7.6949429617833e-07	SPI1/CSF3R/LGALS3/ANXA1/S100A8/FCER1G/S100A9/S100A12/CXCL8/C5AR1/LYN/CD177/DUSP1/AIF1/CCL3	15
GO:0031663	BP	GO:0031663	lipopolysaccharide-mediated signaling pathway	9/176	65/18614	9.98206073786181e-09	1.04146167031692e-06	7.6949429617833e-07	SPI1/NFKBIA/HCK/CD14/LYN/LTF/CCL3/CARD16/CD55	9
GO:0001774	BP	GO:0001774	microglial cell activation	8/176	47/18614	1.25070879791332e-08	1.26281243144152e-06	9.3304150391021e-07	TYROBP/GRN/CST7/C5AR1/MMP8/AIF1/CCL3/IFNGR2	8
GO:0009620	BP	GO:0009620	response to fungus	9/176	67/18614	1.31372791302513e-08	1.28499011492771e-06	9.49427705564544e-07	SPI1/GAPDH/S100A8/S100A9/S100A12/CLEC4E/LTF/DEFA3/DEFA4	9
GO:1903706	BP	GO:1903706	regulation of hemopoiesis	19/176	415/18614	1.53981660021312e-08	1.39750288254274e-06	1.0325588810985e-06	TYROBP/SPI1/ACTB/NFKBIA/CSF3R/ZFP36/LILRB2/ANXA1/B2M/FOS/LILRB3/LYN/PGLYRP1/LTF/CR1/CCL3/RHOA/VSIR/HLA-DRA	19
GO:0002768	BP	GO:0002768	immune response-regulating cell surface receptor signaling pathway	17/176	329/18614	1.58167075346293e-08	1.39750288254274e-06	1.0325588810985e-06	FGR/TYROBP/FCN1/NFKBIA/HCK/LILRB2/LGALS3/FCER1G/MNDA/CLEC4E/CD14/FPR1/C5AR1/LYN/LTF/CR1/CYBA	17
GO:0006959	BP	GO:0006959	humoral immune response	15/176	250/18614	1.60109490297558e-08	1.39750288254274e-06	1.0325588810985e-06	ALOX5/SLC11A1/FCN1/LYZ/GAPDH/S100A9/S100A12/CXCL8/PGLYRP1/LTF/PI3/DEFA3/DEFA4/CR1/CD55	15
GO:0002283	BP	GO:0002283	neutrophil activation involved in immune response	6/176	19/18614	1.60735155819612e-08	1.39750288254274e-06	1.0325588810985e-06	TYROBP/SPI1/STXBP2/ANXA3/FCER1G/CD177	6
GO:0002269	BP	GO:0002269	leukocyte activation involved in inflammatory response	8/176	50/18614	2.08446540761466e-08	1.76334506103618e-06	1.30286500726299e-06	TYROBP/GRN/CST7/C5AR1/MMP8/AIF1/CCL3/IFNGR2	8
GO:0050866	BP	GO:0050866	negative regulation of cell activation	14/176	225/18614	3.11230605819902e-08	2.483554517283e-06	1.83499891524155e-06	FGR/TYROBP/GRN/SPI1/CST7/LILRB2/LGALS3/ANXA1/MNDA/LST1/LYN/PGLYRP1/CR1/VSIR	14
GO:0019730	BP	GO:0019730	antimicrobial humoral response	11/176	126/18614	3.13011714263933e-08	2.483554517283e-06	1.83499891524155e-06	SLC11A1/LYZ/GAPDH/S100A9/S100A12/CXCL8/PGLYRP1/LTF/PI3/DEFA3/DEFA4	11
GO:0051346	BP	GO:0051346	negative regulation of hydrolase activity	17/176	345/18614	3.17387158758211e-08	2.483554517283e-06	1.83499891524155e-06	SERPINB1/CST7/PPP1R15A/MMP9/GAPDH/RGS2/CSTA/LGALS3/ANXA1/SERPINA1/LTF/PI3/CR1/CST3/TIMP1/CARD16/GPX1	17
GO:0150076	BP	GO:0150076	neuroinflammatory response	9/176	76/18614	4.06980368540161e-08	3.10694769153831e-06	2.2955991519454e-06	TYROBP/GRN/CST7/MMP9/C5AR1/MMP8/AIF1/CCL3/IFNGR2	9
GO:0061900	BP	GO:0061900	glial cell activation	8/176	55/18614	4.5410457243346e-08	3.38416026599221e-06	2.5004204151286e-06	TYROBP/GRN/CST7/C5AR1/MMP8/AIF1/CCL3/IFNGR2	8
GO:0002764	BP	GO:0002764	immune response-regulating signaling pathway	19/176	450/18614	5.57353783722649e-08	4.05701707686486e-06	2.99756735089023e-06	FGR/TYROBP/FCN1/NFKBIA/HCK/LILRB2/LGALS3/FCER1G/CTSS/MNDA/CLEC4E/CD14/FPR1/C5AR1/LYN/LTF/CR1/PYCARD/CYBA	19
GO:0072593	BP	GO:0072593	reactive oxygen species metabolic process	14/176	237/18614	5.96536773083319e-08	4.24354568125179e-06	3.13538586235419e-06	TYROBP/ALOX5/TSPO/NCF4/NCF2/IER3/CYBB/HP/MMP8/CD177/SOD2/CYBA/RHOA/GPX1	14
GO:0007159	BP	GO:0007159	leukocyte cell-cell adhesion	18/176	415/18614	8.5213141364503e-08	5.89034799095736e-06	4.35214210059974e-06	ALOX5/ACTB/LGALS1/LILRB2/LGALS3/ANXA1/S100A8/S100A9/B2M/LYN/CD177/CR1/PYCARD/AIF1/RHOA/VSIR/HLA-DRA/CD55	18
GO:0034341	BP	GO:0034341	response to type II interferon	11/176	139/18614	8.65674145635906e-08	5.89034799095736e-06	4.35214210059974e-06	SLC11A1/VIM/STXBP2/HCK/GAPDH/IFITM3/IFITM2/IFITM1/AIF1/CCL3/IFNGR2	11
GO:0043903	BP	GO:0043903	regulation of biological process involved in symbiotic interaction	8/176	61/18614	1.04660721826309e-07	6.96995870885843e-06	5.14982319938186e-06	FCN1/LGALS1/IFITM3/CXCL8/IFITM2/LTF/IFITM1/SNX3	8
GO:0002757	BP	GO:0002757	immune response-activating signaling pathway	18/176	423/18614	1.13378508188602e-07	7.3932235547984e-06	5.46255663356048e-06	FGR/TYROBP/FCN1/NFKBIA/HCK/LGALS3/FCER1G/CTSS/MNDA/CLEC4E/CD14/FPR1/C5AR1/LYN/LTF/CR1/PYCARD/CYBA	18
GO:0051238	BP	GO:0051238	sequestering of metal ion	6/176	26/18614	1.29103282256984e-07	8.24680149927264e-06	6.09323117333176e-06	FTL/ANXA1/S100A8/LCN2/S100A9/FTH1	6
GO:0042554	BP	GO:0042554	superoxide anion generation	7/176	43/18614	1.44991625393355e-07	9.07647574962401e-06	6.70624423135159e-06	TYROBP/NCF4/NCF2/CYBB/CD177/SOD2/CYBA	7
GO:0002429	BP	GO:0002429	immune response-activating cell surface receptor signaling pathway	15/176	302/18614	1.91999153153083e-07	1.1478944679885e-05	8.48133225549266e-06	FGR/TYROBP/FCN1/NFKBIA/HCK/LGALS3/FCER1G/MNDA/CD14/FPR1/C5AR1/LYN/LTF/CR1/CYBA	15
GO:0010952	BP	GO:0010952	positive regulation of peptidase activity	12/176	185/18614	1.98039301186515e-07	1.1478944679885e-05	8.48133225549266e-06	GRN/S100A8/CTSS/S100A9/LYN/CR1/PYCARD/RHOA/VSIR/PSME2/CTSD/PSME1	12
GO:0032640	BP	GO:0032640	tumor necrosis factor production	12/176	185/18614	1.98039301186515e-07	1.1478944679885e-05	8.48133225549266e-06	TYROBP/TSPO/ZFP36/CYBB/CD14/LILRA5/LTF/MMP8/PYCARD/CCL3/CYBA/VSIR	12
GO:0032680	BP	GO:0032680	regulation of tumor necrosis factor production	12/176	185/18614	1.98039301186515e-07	1.1478944679885e-05	8.48133225549266e-06	TYROBP/TSPO/ZFP36/CYBB/CD14/LILRA5/LTF/MMP8/PYCARD/CCL3/CYBA/VSIR	12
GO:0019221	BP	GO:0019221	cytokine-mediated signaling pathway	19/176	492/18614	2.22959010441055e-07	1.26883945941909e-05	9.37494633376071e-06	SPI1/NFKBIA/HCK/CSF3R/LILRB2/IFITM3/ACSL1/FCER1G/CXCL8/IFITM2/LILRA5/TMSB4X/LYN/PYCARD/IFITM1/CCL3/IFNGR2/CARD16/PLP2	19
GO:0002253	BP	GO:0002253	activation of immune response	19/176	495/18614	2.44737535357633e-07	1.35234184168408e-05	9.99191197639118e-06	FGR/TYROBP/FCN1/NFKBIA/HCK/LGALS3/FCER1G/CTSS/MNDA/CLEC4E/CD14/FPR1/C5AR1/LYN/LTF/CR1/PYCARD/CYBA/CD55	19
GO:0050729	BP	GO:0050729	positive regulation of inflammatory response	11/176	154/18614	2.46273114939273e-07	1.35234184168408e-05	9.99191197639118e-06	GRN/LGALS1/NFKBIA/S100A8/S100A9/S100A12/LILRA5/MMP8/ALOX5AP/PYCARD/CCL3	11
GO:0071706	BP	GO:0071706	tumor necrosis factor superfamily cytokine production	12/176	190/18614	2.64396635013603e-07	1.40264655524166e-05	1.03635933474556e-05	TYROBP/TSPO/ZFP36/CYBB/CD14/LILRA5/LTF/MMP8/PYCARD/CCL3/CYBA/VSIR	12
GO:1903555	BP	GO:1903555	regulation of tumor necrosis factor superfamily cytokine production	12/176	190/18614	2.64396635013603e-07	1.40264655524166e-05	1.03635933474556e-05	TYROBP/TSPO/ZFP36/CYBB/CD14/LILRA5/LTF/MMP8/PYCARD/CCL3/CYBA/VSIR	12
GO:0097530	BP	GO:0097530	granulocyte migration	11/176	156/18614	2.80585689552491e-07	1.46372201383216e-05	1.08148554376635e-05	CSF3R/LGALS3/ANXA1/S100A8/FCER1G/S100A9/S100A12/CXCL8/C5AR1/CD177/CCL3	11
GO:0044403	BP	GO:0044403	biological process involved in symbiotic interaction	15/176	313/18614	3.03921911747546e-07	1.55946817011446e-05	1.15222854203513e-05	FCN1/LGALS1/GAPDH/IFITM3/ANPEP/CXCL8/IFITM2/PGLYRP1/LTF/CR1/IFITM1/CCL3/GPX1/SNX3/CD55	15
GO:1903039	BP	GO:1903039	positive regulation of leukocyte cell-cell adhesion	14/176	273/18614	3.39125649098952e-07	1.71203755109632e-05	1.26495594409235e-05	ALOX5/ACTB/LGALS1/LILRB2/ANXA1/B2M/LYN/CR1/PYCARD/AIF1/RHOA/VSIR/HLA-DRA/CD55	14
GO:0051651	BP	GO:0051651	maintenance of location in cell	13/176	233/18614	3.47257899217642e-07	1.72526543579559e-05	1.27472949804705e-05	FTL/TSPO/SRGN/TXN/S100A8/LCN2/S100A9/FTH1/TMSB4X/LYN/CCL3/CYBA/GSTO1	13
GO:0010951	BP	GO:0010951	negative regulation of endopeptidase activity	11/176	160/18614	3.62132450016987e-07	1.77105401336433e-05	1.30856084323572e-05	SERPINB1/CST7/MMP9/GAPDH/SERPINA1/LTF/CR1/CST3/TIMP1/CARD16/GPX1	11
GO:0031640	BP	GO:0031640	killing of cells of another organism	7/176	49/18614	3.68496642132418e-07	1.77445306134533e-05	1.31107226358692e-05	LYZ/GAPDH/S100A12/PGLYRP1/LTF/DEFA3/DEFA4	7
GO:1990266	BP	GO:1990266	neutrophil migration	10/176	128/18614	3.83336181370172e-07	1.80899510426188e-05	1.33659399497674e-05	CSF3R/LGALS3/S100A8/FCER1G/S100A9/S100A12/CXCL8/C5AR1/CD177/CCL3	10
GO:1902105	BP	GO:1902105	regulation of leukocyte differentiation	15/176	319/18614	3.87228983979379e-07	1.80899510426188e-05	1.33659399497674e-05	TYROBP/SPI1/ACTB/LILRB2/ANXA1/FOS/LILRB3/LYN/PGLYRP1/LTF/CR1/CCL3/RHOA/VSIR/HLA-DRA	15
GO:0010466	BP	GO:0010466	negative regulation of peptidase activity	13/176	236/18614	4.01927103455124e-07	1.85004681443314e-05	1.36692545865466e-05	SERPINB1/CST7/MMP9/GAPDH/CSTA/SERPINA1/LTF/PI3/CR1/CST3/TIMP1/CARD16/GPX1	13
GO:0002831	BP	GO:0002831	regulation of response to biotic stimulus	18/176	463/18614	4.29517134970021e-07	1.94838932240024e-05	1.4395867971459e-05	FGR/TYROBP/GRN/SPI1/FCN1/NFKBIA/HCK/CTSS/MNDA/CLEC4E/CD14/LYN/LTF/CR1/PYCARD/CYBA/CARD16/CD55	18
GO:0071621	BP	GO:0071621	granulocyte chemotaxis	10/176	131/18614	4.7565295716838e-07	2.12684822276719e-05	1.57144292766757e-05	CSF3R/LGALS3/ANXA1/S100A8/FCER1G/S100A9/S100A12/CXCL8/C5AR1/CCL3	10
GO:0050764	BP	GO:0050764	regulation of phagocytosis	9/176	101/18614	4.87368124393613e-07	2.14853835120001e-05	1.5874688944296e-05	FGR/SLC11A1/FCN1/HCK/FCER1G/RAB31/PYCARD/CYBA/SNX3	9
GO:0001818	BP	GO:0001818	negative regulation of cytokine production	16/176	371/18614	4.98428378311065e-07	2.16677892238005e-05	1.60094612156346e-05	TYROBP/SLC11A1/SERPINB1/TSPO/SRGN/ZFP36/ANXA1/LILRA5/TMSB4X/PGLYRP1/LTF/MMP8/CR1/PYCARD/CARD16/VSIR	16
GO:0071674	BP	GO:0071674	mononuclear cell migration	12/176	202/18614	5.10752011785246e-07	2.18993670806551e-05	1.61805648145953e-05	ALOX5/SPI1/LGALS3/ANXA1/S100A12/C5AR1/LYN/DUSP1/PYCARD/AIF1/CCL3/RHOA	12
GO:0051251	BP	GO:0051251	positive regulation of lymphocyte activation	15/176	327/18614	5.30281287791899e-07	2.2341645772531e-05	1.65073468176394e-05	TYROBP/SPI1/ACTB/LGALS1/LILRB2/ANXA1/B2M/LYN/CR1/PYCARD/AIF1/RHOA/VSIR/HLA-DRA/CD55	15
GO:0045088	BP	GO:0045088	regulation of innate immune response	16/176	373/18614	5.35342949821031e-07	2.2341645772531e-05	1.65073468176394e-05	FGR/TYROBP/GRN/SPI1/FCN1/NFKBIA/HCK/CTSS/MNDA/CLEC4E/CD14/LYN/LTF/CR1/PYCARD/CYBA	16
GO:0051250	BP	GO:0051250	negative regulation of lymphocyte activation	11/176	168/18614	5.90301078642582e-07	2.43110838967274e-05	1.79624857309938e-05	FGR/TYROBP/LILRB2/LGALS3/ANXA1/MNDA/LST1/LYN/PGLYRP1/CR1/VSIR	11
GO:0051701	BP	GO:0051701	biological process involved in interaction with host	12/176	206/18614	6.29625532547695e-07	2.55938690503154e-05	1.89102842789786e-05	FCN1/LGALS1/IFITM3/ANPEP/CXCL8/IFITM2/PGLYRP1/LTF/CR1/IFITM1/SNX3/CD55	12
GO:0050870	BP	GO:0050870	positive regulation of T cell activation	13/176	249/18614	7.38744937243663e-07	2.96445083791367e-05	2.19031393673998e-05	ACTB/LGALS1/LILRB2/ANXA1/B2M/LYN/CR1/PYCARD/AIF1/RHOA/VSIR/HLA-DRA/CD55	13
GO:0002697	BP	GO:0002697	regulation of immune effector process	16/176	384/18614	7.86374927298737e-07	3.1156373701836e-05	2.30201960729557e-05	FGR/TYROBP/GRN/SPI1/STXBP2/FCN1/LGALS3/ANXA1/B2M/LYN/PGLYRP1/CD177/CR1/PYCARD/HLA-DRA/CD55	16
GO:0030593	BP	GO:0030593	neutrophil chemotaxis	9/176	107/18614	7.97160599502141e-07	3.11889084555213e-05	2.30442346987659e-05	CSF3R/LGALS3/S100A8/FCER1G/S100A9/S100A12/CXCL8/C5AR1/CCL3	9
GO:0052372	BP	GO:0052372	modulation by symbiont of entry into host	7/176	55/18614	8.29975583343201e-07	3.20718959983237e-05	2.36966388122809e-05	FCN1/LGALS1/IFITM3/CXCL8/IFITM2/IFITM1/SNX3	7
GO:0002495	BP	GO:0002495	antigen processing and presentation of peptide antigen via MHC class II	6/176	35/18614	8.48199509583346e-07	3.23763959145838e-05	2.39216215989039e-05	FCER1G/CTSS/B2M/PYCARD/CTSD/HLA-DRA	6
GO:0042116	BP	GO:0042116	macrophage activation	9/176	109/18614	9.32702191742399e-07	3.51729862669122e-05	2.59879101491192e-05	TYROBP/SLC11A1/GRN/CST7/C5AR1/MMP8/AIF1/CCL3/IFNGR2	9
GO:0042060	BP	GO:0042060	wound healing	17/176	439/18614	9.65439823512861e-07	3.58493417119404e-05	2.6487642085466e-05	ALOX5/SLC11A1/ACTB/MYL12A/PLEK/ANXA1/S100A8/FCER1G/SERPINA1/LYN/CLIC1/ANXA2/TIMP1/RHOA/ANXA5/S100A10/GPX1	17
GO:0043299	BP	GO:0043299	leukocyte degranulation	8/176	81/18614	9.73544423487199e-07	3.58493417119404e-05	2.6487642085466e-05	FGR/SPI1/STXBP2/HCK/ANXA3/LYN/CD177/CCL3	8
GO:0061844	BP	GO:0061844	antimicrobial humoral immune response mediated by antimicrobial peptide	8/176	82/18614	1.07017097399038e-06	3.89492459138361e-05	2.87780370851514e-05	GAPDH/S100A9/S100A12/CXCL8/PGLYRP1/LTF/DEFA3/DEFA4	8
GO:0051235	BP	GO:0051235	maintenance of location	15/176	347/18614	1.11800670904474e-06	4.02225402219544e-05	2.97188232277228e-05	FTL/TSPO/NFKBIA/SRGN/ANXA1/TXN/S100A8/LCN2/S100A9/FTH1/TMSB4X/LYN/CCL3/CYBA/GSTO1	15
GO:0002504	BP	GO:0002504	antigen processing and presentation of peptide or polysaccharide antigen via MHC class II	6/176	37/18614	1.19595654250479e-06	4.25379997504545e-05	3.14296234914237e-05	FCER1G/CTSS/B2M/PYCARD/CTSD/HLA-DRA	6
GO:0019882	BP	GO:0019882	antigen processing and presentation	9/176	114/18614	1.36187330663392e-06	4.78950949411706e-05	3.53877664656976e-05	SLC11A1/LILRB2/FCER1G/CTSS/B2M/PYCARD/CTSD/PSME1/HLA-DRA	9
GO:0002699	BP	GO:0002699	positive regulation of immune effector process	13/176	267/18614	1.61485496395632e-06	5.61610670798142e-05	4.14951620562811e-05	FGR/TYROBP/SPI1/STXBP2/FCN1/ANXA1/B2M/LYN/CD177/CR1/PYCARD/HLA-DRA/CD55	13
GO:0046597	BP	GO:0046597	negative regulation of viral entry into host cell	5/176	22/18614	1.65026228892913e-06	5.62417941869149e-05	4.15548080809323e-05	FCN1/IFITM3/IFITM2/IFITM1/SNX3	5
GO:2000377	BP	GO:2000377	regulation of reactive oxygen species metabolic process	10/176	150/18614	1.6531134393598e-06	5.62417941869149e-05	4.15548080809323e-05	TYROBP/ALOX5/TSPO/IER3/HP/MMP8/CD177/SOD2/CYBA/RHOA	10
GO:0050777	BP	GO:0050777	negative regulation of immune response	11/176	191/18614	2.09176704273322e-06	6.96643310746531e-05	5.14721827378553e-05	FGR/GRN/SPI1/HCK/LGALS3/ANXA1/LYN/PGLYRP1/CR1/GPX1/CD55	11
GO:0045862	BP	GO:0045862	positive regulation of proteolysis	15/176	365/18614	2.09215562971802e-06	6.96643310746531e-05	5.14721827378553e-05	GRN/S100A8/CTSS/S100A9/LYN/CR1/ANXA2/PYCARD/RHOA/VSIR/PSME2/ENO1/CTSD/PSME1/S100A10	15
GO:0002218	BP	GO:0002218	activation of innate immune response	12/176	233/18614	2.30119471911243e-06	7.58183102191779e-05	5.60191113339613e-05	TYROBP/FCN1/NFKBIA/HCK/CTSS/MNDA/CLEC4E/CD14/LYN/LTF/PYCARD/CYBA	12
GO:0022409	BP	GO:0022409	positive regulation of cell-cell adhesion	14/176	321/18614	2.32792371668725e-06	7.59000128461571e-05	5.6079478131161e-05	ALOX5/ACTB/LGALS1/LILRB2/ANXA1/B2M/LYN/CR1/PYCARD/AIF1/RHOA/VSIR/HLA-DRA/CD55	14
GO:0071675	BP	GO:0071675	regulation of mononuclear cell migration	9/176	122/18614	2.40227883799625e-06	7.75168326075077e-05	5.72740814658465e-05	SPI1/LGALS3/C5AR1/LYN/DUSP1/PYCARD/AIF1/CCL3/RHOA	9
GO:0002833	BP	GO:0002833	positive regulation of response to biotic stimulus	14/176	327/18614	2.88786072511549e-06	9.22347354041989e-05	6.81485500867748e-05	TYROBP/GRN/SPI1/FCN1/NFKBIA/HCK/CTSS/MNDA/CLEC4E/CD14/LYN/LTF/PYCARD/CYBA	14
GO:0044409	BP	GO:0044409	entry into host	10/176	160/18614	2.96376167205635e-06	9.37027680155188e-05	6.92332205582966e-05	FCN1/LGALS1/IFITM3/ANPEP/CXCL8/IFITM2/CR1/IFITM1/SNX3/CD55	10
GO:0050670	BP	GO:0050670	regulation of lymphocyte proliferation	12/176	239/18614	2.99492836310875e-06	9.37412577653039e-05	6.92616590921045e-05	TYROBP/LILRB2/LGALS3/ANXA1/MNDA/LST1/LYN/CR1/PYCARD/AIF1/VSIR/CD55	12
GO:0045861	BP	GO:0045861	negative regulation of proteolysis	14/176	330/18614	3.21052090095873e-06	9.85678015334721e-05	7.28277988797842e-05	SERPINB1/CST7/MMP9/GAPDH/CSTA/SERPINA1/LTF/PI3/CR1/SDCBP/CST3/TIMP1/CARD16/GPX1	14
GO:1903037	BP	GO:1903037	regulation of leukocyte cell-cell adhesion	15/176	378/18614	3.21211366019622e-06	9.85678015334721e-05	7.28277988797842e-05	ALOX5/ACTB/LGALS1/LILRB2/LGALS3/ANXA1/B2M/LYN/CR1/PYCARD/AIF1/RHOA/VSIR/HLA-DRA/CD55	15
GO:0032944	BP	GO:0032944	regulation of mononuclear cell proliferation	12/176	243/18614	3.55428128188693e-06	0.000108008741867049	7.98033313878955e-05	TYROBP/LILRB2/LGALS3/ANXA1/MNDA/LST1/LYN/CR1/PYCARD/AIF1/VSIR/CD55	12
GO:0043312	BP	GO:0043312	neutrophil degranulation	4/176	12/18614	3.60389560654535e-06	0.000108463396620067	8.01392575666006e-05	SPI1/STXBP2/ANXA3/CD177	4
GO:0030574	BP	GO:0030574	collagen catabolic process	6/176	45/18614	3.93576221967328e-06	0.000117323197595975	8.66854094899468e-05	MMP25/MMP9/CTSS/MMP8/CST3/VSIR	6
GO:1903901	BP	GO:1903901	negative regulation of viral life cycle	5/176	26/18614	3.99779348986642e-06	0.000118048053049829	8.72209761393896e-05	FCN1/IFITM3/IFITM2/IFITM1/SNX3	5
GO:0031960	BP	GO:0031960	response to corticosteroid	10/176	166/18614	4.1226949943297e-06	0.000120598461049084	8.9105370413599e-05	ZFP36/ANXA1/ANXA3/ADM/CYBB/FOS/ALPL/AIF1/CYBA/RHOA	10
GO:0002285	BP	GO:0002285	lymphocyte activation involved in immune response	11/176	208/18614	4.76802791485297e-06	0.000136304664874196	0.000100710055062589	SLC11A1/SPI1/LGALS1/LGALS3/ANXA1/FCER1G/CLEC4E/PGLYRP1/CR1/LCP1/HLA-DRA	11
GO:0002548	BP	GO:0002548	monocyte chemotaxis	7/176	71/18614	4.79025978791106e-06	0.000136304664874196	0.000100710055062589	LGALS3/ANXA1/S100A12/LYN/DUSP1/AIF1/CCL3	7
GO:0048002	BP	GO:0048002	antigen processing and presentation of peptide antigen	7/176	71/18614	4.79025978791106e-06	0.000136304664874196	0.000100710055062589	SLC11A1/FCER1G/CTSS/B2M/PYCARD/CTSD/HLA-DRA	7
GO:0002758	BP	GO:0002758	innate immune response-activating signaling pathway	11/176	209/18614	4.99212426225686e-06	0.000140768909377153	0.000104008506440762	TYROBP/FCN1/NFKBIA/HCK/CTSS/CLEC4E/CD14/LYN/LTF/PYCARD/CYBA	11
GO:0010950	BP	GO:0010950	positive regulation of endopeptidase activity	10/176	171/18614	5.37066207739175e-06	0.000150090824127109	0.000110896095714565	S100A8/S100A9/LYN/CR1/PYCARD/RHOA/VSIR/PSME2/CTSD/PSME1	10
GO:0032102	BP	GO:0032102	negative regulation of response to external stimulus	16/176	446/18614	5.42903000308302e-06	0.00015037932663407	0.000111109258656483	FGR/ALOX5/GRN/CST7/HCK/ZFP36/IER3/LYN/PGLYRP1/LTF/CR1/DUSP1/ANXA2/AIF1/CARD16/GPX1	16
GO:0046596	BP	GO:0046596	regulation of viral entry into host cell	6/176	48/18614	5.79215980033802e-06	0.000157823101345732	0.000116609165514234	FCN1/LGALS1/IFITM3/IFITM2/IFITM1/SNX3	6
GO:0045089	BP	GO:0045089	positive regulation of innate immune response	13/176	300/18614	5.79861234976333e-06	0.000157823101345732	0.000116609165514234	TYROBP/SPI1/FCN1/NFKBIA/HCK/CTSS/MNDA/CLEC4E/CD14/LYN/LTF/PYCARD/CYBA	13
GO:0045637	BP	GO:0045637	regulation of myeloid cell differentiation	11/176	214/18614	6.25631570910237e-06	0.000168812656633538	0.000124728907558057	TYROBP/SPI1/NFKBIA/CSF3R/ZFP36/B2M/FOS/LILRB3/LYN/LTF/CCL3	11
GO:0006801	BP	GO:0006801	superoxide metabolic process	7/176	74/18614	6.32960721448282e-06	0.000169330517789156	0.000125111534414924	TYROBP/NCF4/NCF2/CYBB/CD177/SOD2/CYBA	7
GO:0006887	BP	GO:0006887	exocytosis	14/176	351/18614	6.52292313753025e-06	0.000172253895180495	0.000127271500827828	FGR/SPI1/STXBP2/HCK/PLEK/ANXA1/ANXA3/LYN/CD177/RAB31/SDCBP/ANXA2/CCL3/S100A10	14
GO:0019884	BP	GO:0019884	antigen processing and presentation of exogenous antigen	6/176	49/18614	6.54895000845971e-06	0.000172253895180495	0.000127271500827828	FCER1G/CTSS/B2M/CTSD/PSME1/HLA-DRA	6
GO:0032760	BP	GO:0032760	positive regulation of tumor necrosis factor production	8/176	105/18614	6.96200967590748e-06	0.000181592419046587	0.000134171361912006	TYROBP/CYBB/CD14/LILRA5/MMP8/PYCARD/CCL3/CYBA	8
GO:0046651	BP	GO:0046651	lymphocyte proliferation	13/176	306/18614	7.17979102589234e-06	0.000185725172818537	0.000137224888072079	TYROBP/SLC11A1/LILRB2/LGALS3/ANXA1/MNDA/LST1/LYN/CR1/PYCARD/AIF1/VSIR/CD55	13
GO:0002220	BP	GO:0002220	innate immune response activating cell surface receptor signaling pathway	7/176	78/18614	9.00210476366461e-06	0.000230955638608772	0.000170643866831503	TYROBP/FCN1/NFKBIA/CD14/LYN/LTF/CYBA	7
GO:0032943	BP	GO:0032943	mononuclear cell proliferation	13/176	313/18614	9.15199324750862e-06	0.000231899331698631	0.000171341123841228	TYROBP/SLC11A1/LILRB2/LGALS3/ANXA1/MNDA/LST1/LYN/CR1/PYCARD/AIF1/VSIR/CD55	13
GO:1903557	BP	GO:1903557	positive regulation of tumor necrosis factor superfamily cytokine production	8/176	109/18614	9.18706617592019e-06	0.000231899331698631	0.000171341123841228	TYROBP/CYBB/CD14/LILRA5/MMP8/PYCARD/CCL3/CYBA	8
GO:0070663	BP	GO:0070663	regulation of leukocyte proliferation	12/176	268/18614	9.63540282544759e-06	0.000241270486749208	0.00017826509480007	TYROBP/LILRB2/LGALS3/ANXA1/MNDA/LST1/LYN/CR1/PYCARD/AIF1/VSIR/CD55	12
GO:0002444	BP	GO:0002444	myeloid leukocyte mediated immunity	8/176	110/18614	9.82858975938355e-06	0.000244154650371988	0.000180396087730707	FGR/TYROBP/SPI1/STXBP2/ANXA3/LYN/CD177/CCL3	8
GO:0019886	BP	GO:0019886	antigen processing and presentation of exogenous peptide antigen via MHC class II	5/176	31/18614	9.93858767998096e-06	0.000244943145183783	0.000180978674951663	FCER1G/CTSS/B2M/CTSD/HLA-DRA	5
GO:1902107	BP	GO:1902107	positive regulation of leukocyte differentiation	10/176	184/18614	1.02528863751092e-05	0.000248771584140248	0.000183807355088658	TYROBP/SPI1/ACTB/LILRB2/ANXA1/FOS/CR1/RHOA/VSIR/HLA-DRA	10
GO:1903708	BP	GO:1903708	positive regulation of hemopoiesis	10/176	184/18614	1.02528863751092e-05	0.000248771584140248	0.000183807355088658	TYROBP/SPI1/ACTB/LILRB2/ANXA1/FOS/CR1/RHOA/VSIR/HLA-DRA	10
GO:0044000	BP	GO:0044000	movement in host	10/176	185/18614	1.07512670544265e-05	0.000258857429848885	0.00019125938233664	FCN1/LGALS1/IFITM3/ANPEP/CXCL8/IFITM2/CR1/IFITM1/SNX3/CD55	10
GO:0002685	BP	GO:0002685	regulation of leukocyte migration	11/176	227/18614	1.09325083074511e-05	0.000261211839712382	0.000192998961442106	SPI1/LGALS3/ANXA1/CXCL8/C5AR1/LYN/DUSP1/PYCARD/AIF1/CCL3/RHOA	11
GO:1903131	BP	GO:1903131	mononuclear cell differentiation	16/176	474/18614	1.16237940554606e-05	0.000275624813587816	0.00020364813030181	SPI1/ACTB/LGALS1/LILRB2/ANXA1/FCER1G/CLEC4E/B2M/FOS/LYN/PGLYRP1/CR1/KLF6/RHOA/VSIR/HLA-DRA	16
GO:0050728	BP	GO:0050728	negative regulation of inflammatory response	10/176	187/18614	1.18110447106167e-05	0.00027795917251301	0.000205372894572418	FGR/ALOX5/GRN/CST7/HCK/ZFP36/IER3/LYN/PGLYRP1/GPX1	10
GO:0038094	BP	GO:0038094	Fc-gamma receptor signaling pathway	5/176	33/18614	1.36716769614141e-05	0.000319345887233032	0.000235951879687564	FGR/HCK/FCER1G/CLEC4E/LYN	5
GO:0002752	BP	GO:0002752	cell surface pattern recognition receptor signaling pathway	6/176	56/18614	1.43960861756857e-05	0.000333699097139659	0.000246556891345496	FCN1/NFKBIA/CD14/LYN/LTF/CYBA	6
GO:2000116	BP	GO:2000116	regulation of cysteine-type endopeptidase activity	11/176	234/18614	1.45321222992533e-05	0.000333699097139659	0.000246556891345496	CST7/MMP9/S100A8/S100A9/LTF/CST3/PYCARD/RHOA/CARD16/CTSD/GPX1	11
GO:0050863	BP	GO:0050863	regulation of T cell activation	14/176	377/18614	1.46059988204899e-05	0.000333699097139659	0.000246556891345496	ACTB/LGALS1/LILRB2/LGALS3/ANXA1/B2M/LYN/CR1/PYCARD/AIF1/RHOA/VSIR/HLA-DRA/CD55	14
GO:0008154	BP	GO:0008154	actin polymerization or depolymerization	10/176	192/18614	1.48628848853891e-05	0.000337107461530927	0.000249075195218916	HCK/PFN1/ARPC3/PLEK/MSRB1/TMSB4X/CAPG/PYCARD/AIF1/RHOA	10
GO:0046718	BP	GO:0046718	viral entry into host cell	9/176	153/18614	1.52787961352103e-05	0.000344047711533871	0.000254203067845944	FCN1/LGALS1/IFITM3/ANPEP/IFITM2/CR1/IFITM1/SNX3/CD55	9
GO:0006826	BP	GO:0006826	iron ion transport	6/176	57/18614	1.59645327513474e-05	0.000356921339369409	0.000263714875599325	SLC11A1/FTL/LCN2/B2M/FTH1/LTF	6
GO:0017014	BP	GO:0017014	protein nitrosylation	4/176	17/18614	1.66982941887057e-05	0.00036806803387781	0.000271950721516579	GAPDH/TXN/S100A8/S100A9	4
GO:0018119	BP	GO:0018119	peptidyl-cysteine S-nitrosylation	4/176	17/18614	1.66982941887057e-05	0.00036806803387781	0.000271950721516579	GAPDH/TXN/S100A8/S100A9	4
GO:0022407	BP	GO:0022407	regulation of cell-cell adhesion	16/176	491/18614	1.79329125123542e-05	0.000392517595550131	0.000290015522927068	ALOX5/SPI1/ACTB/LGALS1/LILRB2/LGALS3/ANXA1/B2M/LYN/CR1/PYCARD/AIF1/RHOA/VSIR/HLA-DRA/CD55	16
GO:0050672	BP	GO:0050672	negative regulation of lymphocyte proliferation	7/176	88/18614	1.99831630745221e-05	0.000434356252939266	0.000320928430370798	TYROBP/LILRB2/MNDA/LST1/LYN/CR1/VSIR	7
GO:0002886	BP	GO:0002886	regulation of myeloid leukocyte mediated immunity	6/176	60/18614	2.15148585697449e-05	0.000458170283380217	0.00033852366322056	FGR/TYROBP/SPI1/STXBP2/LYN/CD177	6
GO:0032945	BP	GO:0032945	negative regulation of mononuclear cell proliferation	7/176	89/18614	2.15179014878249e-05	0.000458170283380217	0.00033852366322056	TYROBP/LILRB2/MNDA/LST1/LYN/CR1/VSIR	7
GO:0055072	BP	GO:0055072	iron ion homeostasis	7/176	89/18614	2.15179014878249e-05	0.000458170283380217	0.00033852366322056	SLC11A1/FTL/LCN2/B2M/FTH1/LTF/SOD2	7
GO:0048525	BP	GO:0048525	negative regulation of viral process	7/176	90/18614	2.31485715949728e-05	0.000489561007380168	0.000361717011338231	FCN1/ZFP36/IFITM3/IFITM2/LTF/IFITM1/SNX3	7
GO:1903409	BP	GO:1903409	reactive oxygen species biosynthetic process	6/176	61/18614	2.36763390303399e-05	0.000497362021241368	0.000367480867888779	ALOX5/CYBB/MMP8/SOD2/CYBA/RHOA	6
GO:0030041	BP	GO:0030041	actin filament polymerization	9/176	162/18614	2.40928802252434e-05	0.000502738100700078	0.000371453037577962	HCK/PFN1/ARPC3/MSRB1/TMSB4X/CAPG/PYCARD/AIF1/RHOA	9
GO:0050792	BP	GO:0050792	regulation of viral process	9/176	165/18614	2.78566937397179e-05	0.000576332363654695	0.000425828889507101	FCN1/LGALS1/ZFP36/IFITM3/CXCL8/IFITM2/LTF/IFITM1/SNX3	9
GO:0070661	BP	GO:0070661	leukocyte proliferation	13/176	348/18614	2.79880253276402e-05	0.000576332363654695	0.000425828889507101	TYROBP/SLC11A1/LILRB2/LGALS3/ANXA1/MNDA/LST1/LYN/CR1/PYCARD/AIF1/VSIR/CD55	13
GO:0097305	BP	GO:0097305	response to alcohol	11/176	252/18614	2.8860638075362e-05	0.000590416975005771	0.000436235444455248	TSPO/RGS2/S100A8/CDA/CYBB/FOS/CD14/SOD2/CCL3/CYBA/RHOA	11
GO:0045621	BP	GO:0045621	positive regulation of lymphocyte differentiation	8/176	130/18614	3.32003016500796e-05	0.000671380962772993	0.000496056490738949	SPI1/ACTB/LILRB2/ANXA1/CR1/RHOA/VSIR/HLA-DRA	8
GO:1903978	BP	GO:1903978	regulation of microglial cell activation	4/176	20/18614	3.3247300073423e-05	0.000671380962772993	0.000496056490738949	GRN/CST7/MMP8/CCL3	4
GO:0034612	BP	GO:0034612	response to tumor necrosis factor	11/176	257/18614	3.45469811216275e-05	0.00069315417250445	0.000512143842943426	NFKBIA/ZFP36/CXCL8/FOS/CD14/TMSB4X/TUBA1A/PYCARD/CCL3/CYBA/CARD16	11
GO:0032612	BP	GO:0032612	interleukin-1 production	8/176	131/18614	3.50780408038829e-05	0.000693240620979265	0.000512207716257422	TYROBP/SERPINB1/ANXA1/MNDA/LILRA5/PYCARD/CCL3/CARD16	8
GO:0032652	BP	GO:0032652	regulation of interleukin-1 production	8/176	131/18614	3.50780408038829e-05	0.000693240620979265	0.000512207716257422	TYROBP/SERPINB1/ANXA1/MNDA/LILRA5/PYCARD/CCL3/CARD16	8
GO:0070664	BP	GO:0070664	negative regulation of leukocyte proliferation	7/176	96/18614	3.52157376152406e-05	0.000693240620979265	0.000512207716257422	TYROBP/LILRB2/MNDA/LST1/LYN/CR1/VSIR	7
GO:0002478	BP	GO:0002478	antigen processing and presentation of exogenous peptide antigen	5/176	40/18614	3.59295216990636e-05	0.000702871268237932	0.000519323415610808	FCER1G/CTSS/B2M/CTSD/HLA-DRA	5
GO:0150077	BP	GO:0150077	regulation of neuroinflammatory response	5/176	41/18614	4.06083740092087e-05	0.0007894671468871	0.000583305640393798	GRN/CST7/MMP9/MMP8/CCL3	5
GO:0098869	BP	GO:0098869	cellular oxidant detoxification	7/176	99/18614	4.29522431407053e-05	0.000829879759446959	0.000613164900455682	TXN/S100A9/HP/ALOX5AP/SOD2/GPX1/GSTO1	7
GO:0032755	BP	GO:0032755	positive regulation of interleukin-6 production	7/176	100/18614	4.58211712120759e-05	0.000879878931863789	0.000650107285456447	TYROBP/LILRB2/LILRA5/MMP8/PYCARD/AIF1/CYBA	7
GO:0030098	BP	GO:0030098	lymphocyte differentiation	14/176	422/18614	5.03211762821355e-05	0.000960398059531001	0.000709599642438072	SPI1/ACTB/LGALS1/LILRB2/ANXA1/FCER1G/CLEC4E/B2M/PGLYRP1/CR1/KLF6/RHOA/VSIR/HLA-DRA	14
GO:0014002	BP	GO:0014002	astrocyte development	5/176	43/18614	5.13707065097423e-05	0.00097448673560905	0.000720009200650104	VIM/GRN/S100A8/S100A9/C5AR1	5
GO:2000379	BP	GO:2000379	positive regulation of reactive oxygen species metabolic process	6/176	70/18614	5.21170166991693e-05	0.000982688326918071	0.000726069027825459	TYROBP/TSPO/MMP8/CD177/SOD2/CYBA	6
GO:0045785	BP	GO:0045785	positive regulation of cell adhesion	15/176	482/18614	5.58635460788985e-05	0.00104702334866438	0.000773603597449354	ALOX5/ACTB/LGALS1/LILRB2/ANXA1/B2M/LYN/CR1/PYCARD/AIF1/RHOA/VSIR/S100A10/HLA-DRA/CD55	15
GO:0045591	BP	GO:0045591	positive regulation of regulatory T cell differentiation	4/176	23/18614	5.94328559857012e-05	0.0011072907097336	0.000818132735592642	LILRB2/CR1/VSIR/HLA-DRA	4
GO:0071677	BP	GO:0071677	positive regulation of mononuclear cell migration	6/176	72/18614	6.11421352846708e-05	0.00113239576000603	0.000836681851263916	SPI1/LGALS3/PYCARD/AIF1/CCL3/RHOA	6
GO:0051384	BP	GO:0051384	response to glucocorticoid	8/176	142/18614	6.22949851586862e-05	0.00114696060909816	0.000847443234635502	ZFP36/ANXA1/ANXA3/ADM/FOS/ALPL/AIF1/RHOA	8
GO:0045055	BP	GO:0045055	regulated exocytosis	10/176	228/18614	6.43305575217363e-05	0.00117751254411131	0.000870016835181624	FGR/SPI1/STXBP2/HCK/PLEK/ANXA3/LYN/CD177/RAB31/CCL3	10
GO:1903900	BP	GO:1903900	regulation of viral life cycle	8/176	143/18614	6.54614480532395e-05	0.00119124611864325	0.000880164023090374	FCN1/LGALS1/IFITM3/CXCL8/IFITM2/LTF/IFITM1/SNX3	8
GO:0050766	BP	GO:0050766	positive regulation of phagocytosis	6/176	73/18614	6.61002512770309e-05	0.00119591784102374	0.000883615771558485	SLC11A1/FCN1/FCER1G/RAB31/PYCARD/CYBA	6
GO:0007599	BP	GO:0007599	hemostasis	10/176	230/18614	6.91968120827097e-05	0.00124474725183265	0.000919693866580237	ACTB/MYL12A/PLEK/FCER1G/SERPINA1/LYN/NFE2/CLIC1/ANXA2/ANXA5	10
GO:0032963	BP	GO:0032963	collagen metabolic process	7/176	108/18614	7.49208579908565e-05	0.00134001306006503	0.000990081954922777	MMP25/VIM/MMP9/CTSS/MMP8/CST3/VSIR	7
GO:1902106	BP	GO:1902106	negative regulation of leukocyte differentiation	7/176	109/18614	7.94320005663917e-05	0.00140581338856278	0.00103869918098955	ANXA1/LILRB3/LYN/PGLYRP1/LTF/CR1/CCL3	7
GO:0002687	BP	GO:0002687	positive regulation of leukocyte migration	8/176	147/18614	7.94980734107386e-05	0.00140581338856278	0.00103869918098955	SPI1/LGALS3/CXCL8/C5AR1/PYCARD/AIF1/CCL3/RHOA	8
GO:0002221	BP	GO:0002221	pattern recognition receptor signaling pathway	9/176	189/18614	8.02134329249069e-05	0.00141049463514022	0.00104215796650515	FCN1/NFKBIA/CTSS/CLEC4E/CD14/LYN/LTF/PYCARD/CYBA	9
GO:0007015	BP	GO:0007015	actin filament organization	14/176	442/18614	8.25285756284477e-05	0.00144309743976001	0.00106624687242399	HCK/PFN1/ARPC3/PLEK/MSRB1/TMSB4X/MYO1F/CAPG/PYCARD/RHOG/AIF1/RHOA/LCP1/S100A10	14
GO:0031348	BP	GO:0031348	negative regulation of defense response	11/176	284/18614	8.50065269112215e-05	0.00147816905128957	0.00109215988084183	FGR/ALOX5/GRN/CST7/HCK/ZFP36/IER3/LYN/PGLYRP1/CR1/GPX1	11
GO:0008064	BP	GO:0008064	regulation of actin polymerization or depolymerization	8/176	149/18614	8.74019020254877e-05	0.00150443908901085	0.00111156975905728	HCK/PFN1/ARPC3/PLEK/TMSB4X/CAPG/PYCARD/RHOA	8
GO:0043300	BP	GO:0043300	regulation of leukocyte degranulation	5/176	48/18614	8.795921830319e-05	0.00150443908901085	0.00111156975905728	FGR/SPI1/STXBP2/LYN/CD177	5
GO:1903426	BP	GO:1903426	regulation of reactive oxygen species biosynthetic process	5/176	48/18614	8.795921830319e-05	0.00150443908901085	0.00111156975905728	ALOX5/MMP8/SOD2/CYBA/RHOA	5
GO:0032611	BP	GO:0032611	interleukin-1 beta production	7/176	112/18614	9.43128237211418e-05	0.00159567101755229	0.00117897737533627	TYROBP/SERPINB1/MNDA/LILRA5/PYCARD/CCL3/CARD16	7
GO:0032651	BP	GO:0032651	regulation of interleukin-1 beta production	7/176	112/18614	9.43128237211418e-05	0.00159567101755229	0.00117897737533627	TYROBP/SERPINB1/MNDA/LILRA5/PYCARD/CCL3/CARD16	7
GO:0019372	BP	GO:0019372	lipoxygenase pathway	3/176	10/18614	9.49709581407147e-05	0.00159816719881955	0.0011808217036511	ALOX5/ALOX5AP/GPX1	3
GO:0048545	BP	GO:0048545	response to steroid hormone	12/176	339/18614	9.5570426698018e-05	0.00159965473564062	0.00118192078500166	TSPO/ZFP36/ANXA1/ANXA3/ADM/CYBB/FOS/ALPL/DEFA3/AIF1/CYBA/RHOA	12
GO:0140895	BP	GO:0140895	cell surface toll-like receptor signaling pathway	5/176	49/18614	9.72103851548639e-05	0.00161844949752513	0.00119580748144029	NFKBIA/CD14/LYN/LTF/CYBA	5
GO:0017157	BP	GO:0017157	regulation of exocytosis	9/176	194/18614	9.79570140614725e-05	0.00162225107943074	0.00119861631797859	FGR/SPI1/STXBP2/ANXA1/LYN/CD177/SDCBP/ANXA2/S100A10	9
GO:0030832	BP	GO:0030832	regulation of actin filament length	8/176	152/18614	0.000100471525305204	0.00165513618002783	0.00122291380108328	HCK/PFN1/ARPC3/PLEK/TMSB4X/CAPG/PYCARD/RHOA	8
GO:0009636	BP	GO:0009636	response to toxic substance	10/176	242/18614	0.00010547216568515	0.00172841821253675	0.00127705895844736	TXN/S100A9/FOS/LYN/HP/ALOX5AP/SOD2/CCL3/GPX1/GSTO1	10
GO:0018198	BP	GO:0018198	peptidyl-cysteine modification	5/176	50/18614	0.000107191092208656	0.00174743811777654	0.00129111200428957	GAPDH/TXN/S100A8/S100A9/ZDHHC19	5
GO:1903707	BP	GO:1903707	negative regulation of hemopoiesis	7/176	115/18614	0.000111389207781765	0.0017971557750357	0.00132784638902083	ANXA1/LILRB3/LYN/PGLYRP1/LTF/CR1/CCL3	7
GO:1990748	BP	GO:1990748	cellular detoxification	7/176	115/18614	0.000111389207781765	0.0017971557750357	0.00132784638902083	TXN/S100A9/HP/ALOX5AP/SOD2/GPX1/GSTO1	7
GO:0045582	BP	GO:0045582	positive regulation of T cell differentiation	7/176	116/18614	0.000117609805918734	0.00187776858672911	0.00138740796537543	ACTB/LILRB2/ANXA1/CR1/RHOA/VSIR/HLA-DRA	7
GO:0071346	BP	GO:0071346	cellular response to type II interferon	7/176	116/18614	0.000117609805918734	0.00187776858672911	0.00138740796537543	VIM/STXBP2/HCK/GAPDH/AIF1/CCL3/IFNGR2	7
GO:0002443	BP	GO:0002443	leukocyte mediated immunity	13/176	401/18614	0.000118185435011385	0.00187776858672911	0.00138740796537543	FGR/TYROBP/SPI1/STXBP2/ANXA3/FCER1G/B2M/LYN/CD177/CR1/CCL3/HLA-DRA/CD55	13
GO:0002703	BP	GO:0002703	regulation of leukocyte mediated immunity	10/176	246/18614	0.000120680557726326	0.00190772800850202	0.00140954378163071	FGR/TYROBP/SPI1/STXBP2/B2M/LYN/CD177/CR1/HLA-DRA/CD55	10
GO:0006968	BP	GO:0006968	cellular defense response	5/176	52/18614	0.000129495758228751	0.00203679257917583	0.00150490442120373	TYROBP/NCF2/LILRB2/MNDA/C5AR1	5
GO:0050830	BP	GO:0050830	defense response to Gram-positive bacterium	7/176	118/18614	0.000130898500640118	0.00204856153501785	0.001513600031086	FGR/LYZ/C5AR1/PGLYRP1/DEFA3/DEFA4/PYCARD	7
GO:0031664	BP	GO:0031664	regulation of lipopolysaccharide-mediated signaling pathway	4/176	28/18614	0.000132446008539574	0.0020624676951685	0.0015238747355928	CD14/LTF/CARD16/CD55	4
GO:0030217	BP	GO:0030217	T cell differentiation	11/176	300/18614	0.000137868416365564	0.00212756050078903	0.00157196920135648	SPI1/ACTB/LILRB2/ANXA1/FCER1G/CLEC4E/B2M/CR1/RHOA/VSIR/HLA-DRA	11
GO:0002286	BP	GO:0002286	T cell activation involved in immune response	7/176	119/18614	0.000137985553246062	0.00212756050078903	0.00157196920135648	SLC11A1/LGALS3/ANXA1/FCER1G/CLEC4E/LCP1/HLA-DRA	7
GO:0009409	BP	GO:0009409	response to cold	5/176	54/18614	0.000155192045859797	0.00236951757824959	0.00175074159052105	NFKBIA/PLAC8/ADM/FOS/SOD2	5
GO:0038093	BP	GO:0038093	Fc receptor signaling pathway	5/176	54/18614	0.000155192045859797	0.00236951757824959	0.00175074159052105	FGR/HCK/FCER1G/CLEC4E/LYN	5
GO:0002698	BP	GO:0002698	negative regulation of immune effector process	7/176	122/18614	0.000161135463727032	0.00244832039546412	0.00180896583448282	GRN/SPI1/LGALS3/ANXA1/PGLYRP1/CR1/CD55	7
GO:0019693	BP	GO:0019693	ribose phosphate metabolic process	14/176	473/18614	0.000167758448323743	0.00253663740702085	0.00187421973540434	TSPO/PYGL/GAPDH/IER3/ACSL1/CDA/TKT/TMSB4X/GIMAP7/RHOA/LDHA/ENO1/UPP1/NDUFB3	14
GO:0042743	BP	GO:0042743	hydrogen peroxide metabolic process	5/176	55/18614	0.000169415803083327	0.00254938203678276	0.00188363623165015	CYBB/HP/SOD2/CYBA/GPX1	5
GO:0050878	BP	GO:0050878	regulation of body fluid levels	12/176	361/18614	0.000171984580555793	0.00257565424468723	0.001903047713327	ACTB/MYL12A/PLEK/ADM/FCER1G/SERPINA1/LYN/NFE2/CLIC1/ANXA2/CYBA/ANXA5	12
GO:0048678	BP	GO:0048678	response to axon injury	6/176	87/18614	0.00017583010393531	0.00262070583484534	0.00193633452804951	TYROBP/GRN/TSPO/LYN/SOD2/AIF1	6
GO:0097237	BP	GO:0097237	cellular response to toxic substance	7/176	124/18614	0.000178245005458734	0.0026441083748144	0.00195362572707827	TXN/S100A9/HP/ALOX5AP/SOD2/GPX1/GSTO1	7
GO:0031623	BP	GO:0031623	receptor internalization	7/176	125/18614	0.000187334415561412	0.0027658335882416	0.00204356360967439	CD63/ADM/FCER1G/CXCL8/RAB31/SDCBP/ANXA2	7
GO:0030099	BP	GO:0030099	myeloid cell differentiation	13/176	421/18614	0.000190800694771054	0.0028000854782118	0.00206887095867877	TYROBP/SPI1/NFKBIA/MMP9/CSF3R/ZFP36/B2M/FOS/LILRB3/LYN/LTF/ANXA2/CCL3	13
GO:0045619	BP	GO:0045619	regulation of lymphocyte differentiation	9/176	212/18614	0.000191443543877739	0.0028000854782118	0.00206887095867877	SPI1/ACTB/LILRB2/ANXA1/PGLYRP1/CR1/RHOA/VSIR/HLA-DRA	9
GO:0002688	BP	GO:0002688	regulation of leukocyte chemotaxis	7/176	126/18614	0.00019679484383111	0.00285170306107118	0.00210700912230482	SPI1/CXCL8/C5AR1/LYN/DUSP1/AIF1/CCL3	7
GO:0045471	BP	GO:0045471	response to ethanol	7/176	126/18614	0.00019679484383111	0.00285170306107118	0.00210700912230482	RGS2/S100A8/CYBB/FOS/CD14/SOD2/RHOA	7
GO:0042098	BP	GO:0042098	T cell proliferation	9/176	213/18614	0.000198290066383432	0.00286012860728175	0.00211323442078292	SLC11A1/LILRB2/LGALS3/ANXA1/CR1/PYCARD/AIF1/VSIR/CD55	9
GO:0010959	BP	GO:0010959	regulation of metal ion transport	13/176	423/18614	0.000199820441187728	0.00286163006857994	0.00211434379037166	TSPO/LILRB2/LGALS3/CD63/B2M/BEST1/LILRA5/LYN/CCL3/GLRX/CYBA/RHOA/GSTO1	13
GO:0010038	BP	GO:0010038	response to metal ion	12/176	367/18614	0.000200222678919811	0.00286163006857994	0.00211434379037166	TSPO/MMP9/S100A8/CYBB/B2M/FOS/CD14/ALOX5AP/TUBA1A/SOD2/LTA4H/IQGAP1	12
GO:0030100	BP	GO:0030100	regulation of endocytosis	9/176	214/18614	0.000205339209169032	0.00292141693045032	0.00215851790691083	ACTB/LGALS3/CD63/B2M/CD14/CD177/RAB31/SDCBP/ANXA2	9
GO:0007568	BP	GO:0007568	aging	8/176	169/18614	0.000208830281520383	0.00295764154370497	0.00218528282210184	TSPO/RETN/ADM/FOS/ALPL/SOD2/TIMP1/GPX1	8
GO:0050829	BP	GO:0050829	defense response to Gram-negative bacterium	6/176	90/18614	0.000211789011616198	0.00298603426287703	0.0022062610645841	SLC11A1/LYZ/LTF/DEFA3/DEFA4/PYCARD	6
GO:0016032	BP	GO:0016032	viral process	13/176	426/18614	0.000214036167567866	0.00300418477348619	0.00221967174957093	FCN1/LGALS1/ZFP36/IFITM3/ANPEP/CXCL8/IFITM2/LTF/CR1/IFITM1/CCL3/SNX3/CD55	13
GO:0001836	BP	GO:0001836	release of cytochrome c from mitochondria	5/176	58/18614	0.000218109530339381	0.00304769120518867	0.00225181690862603	MMP9/BCL2A1/SOD2/PYCARD/GPX1	5
GO:0010631	BP	GO:0010631	epithelial cell migration	12/176	371/18614	0.000221171992132771	0.00305640083727095	0.00225825210677124	GRN/MMP9/PFN1/ANXA1/GLUL/ANXA3/S100A9/S100A12/S100P/TMSB4X/RHOA/GPX1	12
GO:0002430	BP	GO:0002430	complement receptor mediated signaling pathway	3/176	13/18614	0.000221662297143932	0.00305640083727095	0.00225825210677124	FPR1/C5AR1/CR1	3
GO:0071801	BP	GO:0071801	regulation of podosome assembly	3/176	13/18614	0.000221662297143932	0.00305640083727095	0.00225825210677124	HCK/RHOA/LCP1	3
GO:2000117	BP	GO:2000117	negative regulation of cysteine-type endopeptidase activity	6/176	91/18614	0.000224982604549307	0.0030603054053723	0.00226113703568285	CST7/MMP9/LTF/CST3/CARD16/GPX1	6
GO:0002431	BP	GO:0002431	Fc receptor mediated stimulatory signaling pathway	4/176	32/18614	0.000225856405316614	0.0030603054053723	0.00226113703568285	FGR/HCK/FCER1G/LYN	4
GO:0002862	BP	GO:0002862	negative regulation of inflammatory response to antigenic stimulus	4/176	32/18614	0.000225856405316614	0.0030603054053723	0.00226113703568285	FGR/HCK/LYN/GPX1	4
GO:0035456	BP	GO:0035456	response to interferon-beta	4/176	32/18614	0.000225856405316614	0.0030603054053723	0.00226113703568285	IFITM3/MNDA/IFITM2/IFITM1	4
GO:0051924	BP	GO:0051924	regulation of calcium ion transport	10/176	266/18614	0.00022752857166493	0.00306967426427254	0.00226805931010821	TSPO/LILRB2/LGALS3/BEST1/LILRA5/LYN/CCL3/CYBA/RHOA/GSTO1	10
GO:0090132	BP	GO:0090132	epithelium migration	12/176	374/18614	0.000238085679014791	0.00319118019744098	0.00235783517530783	GRN/MMP9/PFN1/ANXA1/GLUL/ANXA3/S100A9/S100A12/S100P/TMSB4X/RHOA/GPX1	12
GO:0030833	BP	GO:0030833	regulation of actin filament polymerization	7/176	130/18614	0.000238573855016354	0.00319118019744098	0.00235783517530783	HCK/PFN1/ARPC3/TMSB4X/CAPG/PYCARD/RHOA	7
GO:0019058	BP	GO:0019058	viral life cycle	11/176	320/18614	0.000241210634591883	0.00319910714522286	0.00236369207938612	FCN1/LGALS1/IFITM3/ANPEP/CXCL8/IFITM2/LTF/CR1/IFITM1/SNX3/CD55	11
GO:0042063	BP	GO:0042063	gliogenesis	11/176	320/18614	0.000241210634591883	0.00319910714522286	0.00236369207938612	VIM/GRN/TSPO/ANXA1/S100A8/S100A9/C5AR1/LYN/TUBA1A/CCL3/RHOA	11
GO:0007035	BP	GO:0007035	vacuolar acidification	4/176	33/18614	0.00025512326440009	0.00336934944123326	0.0024894772901932	SLC11A1/GRN/ATP6V0B/ATP6V0E1	4
GO:0090130	BP	GO:0090130	tissue migration	12/176	379/18614	0.000268725398001588	0.00353407771321416	0.00261118840959526	GRN/MMP9/PFN1/ANXA1/GLUL/ANXA3/S100A9/S100A12/S100P/TMSB4X/RHOA/GPX1	12
GO:0001667	BP	GO:0001667	ameboidal-type cell migration	14/176	496/18614	0.000272709543135558	0.00357146807537362	0.00263881464993975	GRN/MMP9/PFN1/ANXA1/GLUL/ANXA3/S100A9/S100A12/S100P/TMSB4X/TIMP1/RHOA/GPX1/IQGAP1	14
GO:0046456	BP	GO:0046456	icosanoid biosynthetic process	5/176	61/18614	0.000276788725594055	0.00360978629628913	0.0026671264479392	ALOX5/ANXA1/ALOX5AP/PYCARD/LTA4H	5
GO:0045638	BP	GO:0045638	negative regulation of myeloid cell differentiation	6/176	95/18614	0.000284366139390846	0.0036932199846197	0.00272877225700672	NFKBIA/ZFP36/LILRB3/LYN/LTF/CCL3	6
GO:0050869	BP	GO:0050869	negative regulation of B cell activation	4/176	34/18614	0.000287018801225583	0.00371012818320991	0.00274126504742296	TYROBP/MNDA/LYN/CR1	4
GO:0007596	BP	GO:0007596	blood coagulation	9/176	224/18614	0.000288038705597447	0.00371012818320991	0.00274126504742296	ACTB/MYL12A/PLEK/FCER1G/SERPINA1/LYN/CLIC1/ANXA2/ANXA5	9
GO:0022617	BP	GO:0022617	extracellular matrix disassembly	5/176	62/18614	0.000298786926527248	0.00383279950832085	0.00283190197403091	MMP9/CTSS/MMP8/CST3/LCP1	5
GO:0051258	BP	GO:0051258	protein polymerization	10/176	276/18614	0.000305467721897623	0.00390250599812066	0.00288340530616145	HCK/PFN1/ARPC3/MSRB1/TMSB4X/TUBA1A/CAPG/PYCARD/AIF1/RHOA	10
GO:0002573	BP	GO:0002573	myeloid leukocyte differentiation	9/176	227/18614	0.000317642566644771	0.0040325104124111	0.00297946035852268	TYROBP/SPI1/MMP9/FOS/LILRB3/LYN/LTF/ANXA2/CCL3	9
GO:0000041	BP	GO:0000041	transition metal ion transport	6/176	97/18614	0.000318337969220731	0.0040325104124111	0.00297946035852268	SLC11A1/FTL/LCN2/B2M/FTH1/LTF	6
GO:0002446	BP	GO:0002446	neutrophil mediated immunity	4/176	35/18614	0.000321677163363235	0.0040325104124111	0.00297946035852268	SPI1/STXBP2/ANXA3/CD177	4
GO:0031638	BP	GO:0031638	zymogen activation	5/176	63/18614	0.000322085496198969	0.0040325104124111	0.00297946035852268	ANXA2/PYCARD/VSIR/ENO1/S100A10	5
GO:0032731	BP	GO:0032731	positive regulation of interleukin-1 beta production	5/176	63/18614	0.000322085496198969	0.0040325104124111	0.00297946035852268	TYROBP/MNDA/LILRA5/PYCARD/CCL3	5
GO:0050817	BP	GO:0050817	coagulation	9/176	229/18614	0.000338743287121852	0.00422416927765497	0.00312106941416108	ACTB/MYL12A/PLEK/FCER1G/SERPINA1/LYN/CLIC1/ANXA2/ANXA5	9
GO:0008360	BP	GO:0008360	regulation of cell shape	7/176	138/18614	0.000343543963185862	0.00426703414591964	0.00315274054769983	FGR/HCK/ANXA1/LST1/MYL12B/RHOG/CCL3	7
GO:1902563	BP	GO:1902563	regulation of neutrophil activation	3/176	15/18614	0.000347766650343815	0.00430240954773178	0.0031788780145844	GRN/SPI1/CD177	3
GO:0042129	BP	GO:0042129	regulation of T cell proliferation	8/176	183/18614	0.000357707833403808	0.00440797448249574	0.0032568757148287	LILRB2/LGALS3/ANXA1/CR1/PYCARD/AIF1/VSIR/CD55	8
GO:0045589	BP	GO:0045589	regulation of regulatory T cell differentiation	4/176	36/18614	0.000359233807483228	0.00440941889185296	0.00325794293102437	LILRB2/CR1/VSIR/HLA-DRA	4
GO:0043270	BP	GO:0043270	positive regulation of monoatomic ion transport	9/176	231/18614	0.000360989558139296	0.00441366139443748	0.00326107754618435	TSPO/LGALS3/CTSS/LILRA5/TMSB4X/CCL3/GLRX/IFNGR2/GSTO1	9
GO:0043542	BP	GO:0043542	endothelial cell migration	10/176	283/18614	0.000372384577078256	0.0045352674173344	0.00335092736367368	GRN/ANXA1/GLUL/ANXA3/S100A9/S100A12/S100P/TMSB4X/RHOA/GPX1	10
GO:0032613	BP	GO:0032613	interleukin-10 production	5/176	66/18614	0.000400285982162391	0.00483743291184665	0.00357418533960891	TYROBP/LILRA5/MMP8/PYCARD/VSIR	5
GO:0032653	BP	GO:0032653	regulation of interleukin-10 production	5/176	66/18614	0.000400285982162391	0.00483743291184665	0.00357418533960891	TYROBP/LILRA5/MMP8/PYCARD/VSIR	5
GO:0071356	BP	GO:0071356	cellular response to tumor necrosis factor	9/176	235/18614	0.000409109831487832	0.00492505297137275	0.00363892429060229	NFKBIA/ZFP36/CXCL8/FOS/TMSB4X/PYCARD/CCL3/CYBA/CARD16	9
GO:0030316	BP	GO:0030316	osteoclast differentiation	6/176	102/18614	0.000417268111143982	0.00500401987693741	0.00369726977287086	TYROBP/FOS/LILRB3/LTF/ANXA2/CCL3	6
GO:0070613	BP	GO:0070613	regulation of protein processing	5/176	67/18614	0.000429292373943742	0.0051285692001676	0.00378929427703656	CST7/ANXA2/CARD16/ENO1/S100A10	5
GO:0098754	BP	GO:0098754	detoxification	7/176	144/18614	0.000444301449713349	0.00528769405932616	0.00390686525923645	TXN/S100A9/HP/ALOX5AP/SOD2/GPX1/GSTO1	7
GO:0045670	BP	GO:0045670	regulation of osteoclast differentiation	5/176	68/18614	0.000459856027767075	0.00545208093526873	0.00402832413478574	TYROBP/FOS/LILRB3/LTF/CCL3	5
GO:0032956	BP	GO:0032956	regulation of actin cytoskeleton organization	11/176	346/18614	0.000467490532147757	0.00552168062499048	0.00407974855661816	HCK/PFN1/ARPC3/PLEK/TMSB4X/CAPG/PYCARD/RHOG/RHOA/S100A10/IQGAP1	11
GO:0045066	BP	GO:0045066	regulatory T cell differentiation	4/176	39/18614	0.000490665001511683	0.00577361449147206	0.0042658923954142	LILRB2/CR1/VSIR/HLA-DRA	4
GO:0030889	BP	GO:0030889	negative regulation of B cell proliferation	3/176	17/18614	0.000512556190675151	0.00600861751615439	0.00443952671363417	TYROBP/MNDA/LYN	3
GO:0009205	BP	GO:0009205	purine ribonucleoside triphosphate metabolic process	9/176	244/18614	0.000536912024607189	0.00627065163067351	0.00463313322098191	TSPO/GAPDH/IER3/TMSB4X/GIMAP7/RHOA/LDHA/ENO1/NDUFB3	9
GO:1903317	BP	GO:1903317	regulation of protein maturation	5/176	71/18614	0.000561429408752247	0.00653261728399455	0.00482668914509367	CST7/ANXA2/CARD16/ENO1/S100A10	5
GO:2000403	BP	GO:2000403	positive regulation of lymphocyte migration	4/176	41/18614	0.000595308224521913	0.00690116571390217	0.00509899481198691	PYCARD/AIF1/CCL3/RHOA	4
GO:0097193	BP	GO:0097193	intrinsic apoptotic signaling pathway	10/176	301/18614	0.00060249432866079	0.00692688527174434	0.00511799796267776	PPP1R15A/MMP9/IER3/BCL2A1/S100A8/S100A9/SOD2/PYCARD/ENO1/GPX1	10
GO:0010755	BP	GO:0010755	regulation of plasminogen activation	3/176	18/18614	0.0006108052188503	0.00692688527174434	0.00511799796267776	ANXA2/ENO1/S100A10	3
GO:0035455	BP	GO:0035455	response to interferon-alpha	3/176	18/18614	0.0006108052188503	0.00692688527174434	0.00511799796267776	IFITM3/IFITM2/IFITM1	3
GO:0036035	BP	GO:0036035	osteoclast development	3/176	18/18614	0.0006108052188503	0.00692688527174434	0.00511799796267776	TYROBP/LTF/ANXA2	3
GO:0050665	BP	GO:0050665	hydrogen peroxide biosynthetic process	3/176	18/18614	0.0006108052188503	0.00692688527174434	0.00511799796267776	CYBB/SOD2/CYBA	3
GO:0090594	BP	GO:0090594	inflammatory response to wounding	3/176	18/18614	0.0006108052188503	0.00692688527174434	0.00511799796267776	ALOX5/GRN/TIMP1	3
GO:0009144	BP	GO:0009144	purine nucleoside triphosphate metabolic process	9/176	249/18614	0.000621009805336605	0.00699791340544722	0.00517047780452919	TSPO/GAPDH/IER3/TMSB4X/GIMAP7/RHOA/LDHA/ENO1/NDUFB3	9
GO:0031341	BP	GO:0031341	regulation of cell killing	6/176	110/18614	0.000623775667769896	0.00699791340544722	0.00517047780452919	TYROBP/SPI1/B2M/CR1/HLA-DRA/CD55	6
GO:1901222	BP	GO:1901222	regulation of NIK/NF-kappaB signaling	6/176	110/18614	0.000623775667769896	0.00699791340544722	0.00517047780452919	SPI1/NFKBIA/CD14/TMSB4X/MMP8/RHOA	6
GO:0070527	BP	GO:0070527	platelet aggregation	5/176	73/18614	0.000637930752599891	0.00711833914496822	0.00525945555792674	ACTB/MYL12A/PLEK/LYN/CLIC1	5
GO:0016485	BP	GO:0016485	protein processing	9/176	250/18614	0.000639058562215997	0.00711833914496822	0.00525945555792674	CST7/SRGN/CTSS/ANXA2/PYCARD/CARD16/VSIR/ENO1/S100A10	9
GO:0071248	BP	GO:0071248	cellular response to metal ion	8/176	200/18614	0.000644480222956223	0.00715327339664176	0.00528526707665107	TSPO/MMP9/CYBB/B2M/FOS/ALOX5AP/TUBA1A/IQGAP1	8
GO:0008637	BP	GO:0008637	apoptotic mitochondrial changes	6/176	111/18614	0.000654327427836117	0.0072369075940885	0.00534706103387	MMP9/IER3/BCL2A1/SOD2/PYCARD/GPX1	6
GO:0009199	BP	GO:0009199	ribonucleoside triphosphate metabolic process	9/176	251/18614	0.000657534413106788	0.00724677011628256	0.00535434805632177	TSPO/GAPDH/IER3/TMSB4X/GIMAP7/RHOA/LDHA/ENO1/NDUFB3	9
GO:0032732	BP	GO:0032732	positive regulation of interleukin-1 production	5/176	74/18614	0.000678985580206006	0.00745692935454315	0.00550962629626074	TYROBP/MNDA/LILRA5/PYCARD/CCL3	5
GO:0007229	BP	GO:0007229	integrin-mediated signaling pathway	6/176	112/18614	0.000686026367691682	0.00750791094711526	0.00554729455214805	FGR/HCK/PLEK/CD63/CD177/TIMP1	6
GO:0051051	BP	GO:0051051	negative regulation of transport	13/176	483/18614	0.000703439510982203	0.00767165738457942	0.00566828023336842	SPI1/TSPO/MMP9/RGS2/LILRB2/LGALS3/ANXA1/TXN/SDCBP/OAZ1/ANXA2/GSTO1/SNX3	13
GO:0034142	BP	GO:0034142	toll-like receptor 4 signaling pathway	4/176	43/18614	0.000714878618219779	0.00772110013350997	0.00570481149935141	NFKBIA/CD14/LYN/LTF	4
GO:0002523	BP	GO:0002523	leukocyte migration involved in inflammatory response	3/176	19/18614	0.000720307105107001	0.00772110013350997	0.00570481149935141	ALOX5/S100A8/S100A9	3
GO:0006098	BP	GO:0006098	pentose-phosphate shunt	3/176	19/18614	0.000720307105107001	0.00772110013350997	0.00570481149935141	TKT/TALDO1/PGD	3
GO:0032930	BP	GO:0032930	positive regulation of superoxide anion generation	3/176	19/18614	0.000720307105107001	0.00772110013350997	0.00570481149935141	TYROBP/CD177/CYBA	3
GO:0071800	BP	GO:0071800	podosome assembly	3/176	19/18614	0.000720307105107001	0.00772110013350997	0.00570481149935141	HCK/RHOA/LCP1	3
GO:0043281	BP	GO:0043281	regulation of cysteine-type endopeptidase activity involved in apoptotic process	8/176	204/18614	0.000733537881530521	0.00783608726686187	0.00578977088457896	MMP9/S100A8/S100A9/PYCARD/RHOA/CARD16/CTSD/GPX1	8
GO:0006898	BP	GO:0006898	receptor-mediated endocytosis	9/176	256/18614	0.000756589216946156	0.00805484438449479	0.00595140175306375	CD63/ADM/FCER1G/B2M/CXCL8/CD14/RAB31/SDCBP/ANXA2	9
GO:0043434	BP	GO:0043434	response to peptide hormone	12/176	427/18614	0.000776172400989649	0.00823532072914442	0.00608474849232564	RETN/ANXA1/ADM/CYBB/FOS/LYN/ALPL/RAB31/TIMP1/CYBA/CTSD/LTA4H	12
GO:0090066	BP	GO:0090066	regulation of anatomical structure size	13/176	492/18614	0.000833537022042143	0.00881409080740509	0.00651237851147435	PPP1R15A/HCK/PFN1/ARPC3/PLEK/RGS2/ADM/TMSB4X/SOD2/CAPG/PYCARD/RHOA/GPX1	13
GO:0002577	BP	GO:0002577	regulation of antigen processing and presentation	3/176	20/18614	0.000841552953054103	0.0088688913907722	0.00655286846663075	SLC11A1/LILRB2/PYCARD	3
GO:0010720	BP	GO:0010720	positive regulation of cell development	12/176	432/18614	0.0008585784202243	0.00901795454799348	0.00666300526044785	TYROBP/SPI1/ACTB/TSPO/LILRB2/ANXA1/FOS/LYN/CR1/RHOA/VSIR/HLA-DRA	12
GO:0032609	BP	GO:0032609	type II interferon production	6/176	118/18614	0.000901969824166787	0.00941055183214014	0.00695307966208572	SLC11A1/CD14/PGLYRP1/CR1/PYCARD/VSIR	6
GO:0032649	BP	GO:0032649	regulation of type II interferon production	6/176	118/18614	0.000901969824166787	0.00941055183214014	0.00695307966208572	SLC11A1/CD14/PGLYRP1/CR1/PYCARD/VSIR	6
GO:0021782	BP	GO:0021782	glial cell development	6/176	119/18614	0.000942535360675854	0.0098011152123436	0.00724165129359976	VIM/GRN/S100A8/S100A9/C5AR1/LYN	6
GO:0045921	BP	GO:0045921	positive regulation of exocytosis	5/176	80/18614	0.000968219155384996	0.00997321452570224	0.00736880858011361	FGR/CD177/SDCBP/ANXA2/S100A10	5
GO:0002888	BP	GO:0002888	positive regulation of myeloid leukocyte mediated immunity	3/176	21/18614	0.000975017138934469	0.00997321452570224	0.00736880858011361	TYROBP/SPI1/CD177	3
GO:0009129	BP	GO:0009129	pyrimidine nucleoside monophosphate metabolic process	3/176	21/18614	0.000975017138934469	0.00997321452570224	0.00736880858011361	CDA/TYMP/UPP1	3
GO:0019370	BP	GO:0019370	leukotriene biosynthetic process	3/176	21/18614	0.000975017138934469	0.00997321452570224	0.00736880858011361	ALOX5/ALOX5AP/LTA4H	3
GO:1903428	BP	GO:1903428	positive regulation of reactive oxygen species biosynthetic process	3/176	21/18614	0.000975017138934469	0.00997321452570224	0.00736880858011361	MMP8/SOD2/CYBA	3
GO:0002861	BP	GO:0002861	regulation of inflammatory response to antigenic stimulus	4/176	47/18614	0.00100333169962584	0.0101961955189249	0.00753356030101836	FGR/HCK/LYN/GPX1	4
GO:0045646	BP	GO:0045646	regulation of erythrocyte differentiation	4/176	47/18614	0.00100333169962584	0.0101961955189249	0.00753356030101836	SPI1/ZFP36/B2M/LYN	4
GO:0030282	BP	GO:0030282	bone mineralization	6/176	121/18614	0.00102786809870535	0.0104117383461092	0.00769281625908927	FGR/ALOX5/SRGN/LTF/ALPL/CCL3	6
GO:2001233	BP	GO:2001233	regulation of apoptotic signaling pathway	11/176	381/18614	0.00103157373390052	0.0104155670551892	0.00769564513880969	MMP9/G0S2/LGALS3/IER3/S100A8/CTSS/S100A9/SOD2/PYCARD/ENO1/GPX1	11
GO:0110053	BP	GO:0110053	regulation of actin filament organization	9/176	268/18614	0.00104466282410036	0.0105138091300132	0.00776823227127597	HCK/PFN1/ARPC3/PLEK/TMSB4X/CAPG/PYCARD/RHOA/S100A10	9
GO:0009141	BP	GO:0009141	nucleoside triphosphate metabolic process	9/176	269/18614	0.00107220779175582	0.0107564435519094	0.00794750512310236	TSPO/GAPDH/IER3/TMSB4X/GIMAP7/RHOA/LDHA/ENO1/NDUFB3	9
GO:0002761	BP	GO:0002761	regulation of myeloid leukocyte differentiation	6/176	123/18614	0.00111901619854342	0.0111051373833291	0.00820514102275907	TYROBP/FOS/LILRB3/LYN/LTF/CCL3	6
GO:0006740	BP	GO:0006740	NADPH regeneration	3/176	22/18614	0.00112115763997828	0.0111051373833291	0.00820514102275907	TKT/TALDO1/PGD	3
GO:0032928	BP	GO:0032928	regulation of superoxide anion generation	3/176	22/18614	0.00112115763997828	0.0111051373833291	0.00820514102275907	TYROBP/CD177/CYBA	3
GO:2001044	BP	GO:2001044	regulation of integrin-mediated signaling pathway	3/176	22/18614	0.00112115763997828	0.0111051373833291	0.00820514102275907	CD63/CD177/TIMP1	3
GO:0032970	BP	GO:0032970	regulation of actin filament-based process	11/176	387/18614	0.00116965002021673	0.0114879651117721	0.00848799709115965	HCK/PFN1/ARPC3/PLEK/TMSB4X/CAPG/PYCARD/RHOG/RHOA/S100A10/IQGAP1	11
GO:0010043	BP	GO:0010043	response to zinc ion	4/176	49/18614	0.00117448844593197	0.0114879651117721	0.00848799709115965	TSPO/S100A8/SOD2/LTA4H	4
GO:0030838	BP	GO:0030838	positive regulation of actin filament polymerization	4/176	49/18614	0.00117448844593197	0.0114879651117721	0.00848799709115965	HCK/PFN1/PYCARD/RHOA	4
GO:0045933	BP	GO:0045933	positive regulation of muscle contraction	4/176	49/18614	0.00117448844593197	0.0114879651117721	0.00848799709115965	RGS2/RHOA/ENO1/GSTO1	4
GO:0006690	BP	GO:0006690	icosanoid metabolic process	6/176	125/18614	0.00121623946425805	0.0118592820035131	0.00876234826356757	ALOX5/ANXA1/ALOX5AP/PYCARD/GPX1/LTA4H	6
GO:1902905	BP	GO:1902905	positive regulation of supramolecular fiber organization	7/176	171/18614	0.00122514923452833	0.0119090593294214	0.00879912673507272	HCK/PFN1/PLEK/PYCARD/RHOA/S100A10/GPX1	7
GO:0072524	BP	GO:0072524	pyridine-containing compound metabolic process	5/176	85/18614	0.00127199538020165	0.012326147182759	0.00910729623693341	NAMPT/TKT/TALDO1/ALPL/PGD	5
GO:1900120	BP	GO:1900120	regulation of receptor binding	3/176	23/18614	0.00128041635757716	0.0123694543185695	0.00913929414423987	MMP9/B2M/ANXA2	3
GO:2001242	BP	GO:2001242	regulation of intrinsic apoptotic signaling pathway	7/176	173/18614	0.00131024565348302	0.0126186735243134	0.00932343222899494	MMP9/S100A8/S100A9/SOD2/PYCARD/ENO1/GPX1	7
GO:0045069	BP	GO:0045069	regulation of viral genome replication	5/176	86/18614	0.00134032950838291	0.0128688078565599	0.00950824646405314	IFITM3/CXCL8/IFITM2/LTF/IFITM1	5
GO:0048708	BP	GO:0048708	astrocyte differentiation	5/176	87/18614	0.00141133556962972	0.0135091141680153	0.00998134314011424	VIM/GRN/S100A8/S100A9/C5AR1	5
GO:0009895	BP	GO:0009895	negative regulation of catabolic process	10/176	337/18614	0.00141816477279367	0.0135330967647688	0.00999906291985778	SLC11A1/TSPO/ZFP36/IER3/HP/SDCBP/CST3/ANXA2/TIMP1/SNX3	10
GO:0006213	BP	GO:0006213	pyrimidine nucleoside metabolic process	3/176	24/18614	0.00145321943535145	0.0138254614974165	0.0102150795055739	CDA/TYMP/UPP1	3
GO:0002762	BP	GO:0002762	negative regulation of myeloid leukocyte differentiation	4/176	52/18614	0.00146808277365303	0.0139245426713151	0.0102882866147231	LILRB3/LYN/LTF/CCL3	4
GO:0032635	BP	GO:0032635	interleukin-6 production	7/176	178/18614	0.00154329412322046	0.0145497307400001	0.0107502130269986	TYROBP/LILRB2/LILRA5/MMP8/PYCARD/AIF1/CYBA	7
GO:0032675	BP	GO:0032675	regulation of interleukin-6 production	7/176	178/18614	0.00154329412322046	0.0145497307400001	0.0107502130269986	TYROBP/LILRB2/LILRA5/MMP8/PYCARD/AIF1/CYBA	7
GO:0045744	BP	GO:0045744	negative regulation of G protein-coupled receptor signaling pathway	4/176	53/18614	0.00157634263839162	0.0147850103608976	0.0109240517110786	PLEK/RGS2/ADM/CXCL8	4
GO:0009259	BP	GO:0009259	ribonucleotide metabolic process	12/176	464/18614	0.00157769759122678	0.0147850103608976	0.0109240517110786	TSPO/GAPDH/IER3/ACSL1/CDA/TMSB4X/GIMAP7/RHOA/LDHA/ENO1/UPP1/NDUFB3	12
GO:0050920	BP	GO:0050920	regulation of chemotaxis	8/176	230/18614	0.00158289988987993	0.0147894825532065	0.010927356034772	SPI1/CXCL8/C5AR1/TMSB4X/LYN/DUSP1/AIF1/CCL3	8
GO:0071241	BP	GO:0071241	cellular response to inorganic substance	8/176	231/18614	0.00162673523810381	0.0151419758139494	0.0111877991805101	TSPO/MMP9/CYBB/B2M/FOS/ALOX5AP/TUBA1A/IQGAP1	8
GO:0010721	BP	GO:0010721	negative regulation of cell development	9/176	286/18614	0.00163785243256711	0.0151419758139494	0.0111877991805101	TSPO/ANXA1/B2M/LILRB3/LYN/PGLYRP1/LTF/CR1/CCL3	9
GO:0032693	BP	GO:0032693	negative regulation of interleukin-10 production	3/176	25/18614	0.00163997757218174	0.0151419758139494	0.0111877991805101	TYROBP/MMP8/VSIR	3
GO:0045980	BP	GO:0045980	negative regulation of nucleotide metabolic process	3/176	25/18614	0.00163997757218174	0.0151419758139494	0.0111877991805101	TSPO/IER3/CDA	3
GO:0045580	BP	GO:0045580	regulation of T cell differentiation	7/176	180/18614	0.00164507868522528	0.0151444008375151	0.0111895909332506	ACTB/LILRB2/ANXA1/CR1/RHOA/VSIR/HLA-DRA	7
GO:0030168	BP	GO:0030168	platelet activation	6/176	133/18614	0.00167123224743533	0.0153400496612099	0.0113341480093083	ACTB/MYL12A/PLEK/FCER1G/LYN/CLIC1	6
GO:0046686	BP	GO:0046686	response to cadmium ion	4/176	54/18614	0.00169003468579417	0.0154221824097252	0.0113948326060758	MMP9/CYBB/FOS/SOD2	4
GO:0051452	BP	GO:0051452	intracellular pH reduction	4/176	54/18614	0.00169003468579417	0.0154221824097252	0.0113948326060758	SLC11A1/GRN/ATP6V0B/ATP6V0E1	4
GO:0009266	BP	GO:0009266	response to temperature stimulus	7/176	183/18614	0.00180747112564514	0.0162490174926972	0.0120057479170862	NFKBIA/PLAC8/ADM/FOS/CD14/LYN/SOD2	7
GO:0045185	BP	GO:0045185	maintenance of protein location	5/176	92/18614	0.00180866321242132	0.0162490174926972	0.0120057479170862	TSPO/NFKBIA/SRGN/TXN/TMSB4X	5
GO:1901216	BP	GO:1901216	positive regulation of neuron death	5/176	92/18614	0.00180866321242132	0.0162490174926972	0.0120057479170862	TYROBP/GRN/FOS/CCL3/RHOA	5
GO:0031529	BP	GO:0031529	ruffle organization	4/176	55/18614	0.00180929891188914	0.0162490174926972	0.0120057479170862	PFN1/PLEK/RHOG/AIF1	4
GO:0043525	BP	GO:0043525	positive regulation of neuron apoptotic process	4/176	55/18614	0.00180929891188914	0.0162490174926972	0.0120057479170862	TYROBP/GRN/CCL3/RHOA	4
GO:0010001	BP	GO:0010001	glial cell differentiation	8/176	235/18614	0.00181179140733269	0.0162490174926972	0.0120057479170862	VIM/GRN/S100A8/S100A9/C5AR1/LYN/TUBA1A/RHOA	8
GO:0062197	BP	GO:0062197	cellular response to chemical stress	10/176	349/18614	0.00183566025978787	0.0162785316772938	0.0120275547654328	ALOX5/TSPO/MMP9/ANXA1/TXN/FOS/SOD2/PYCARD/AIF1/GPX1	10
GO:0002433	BP	GO:0002433	immune response-regulating cell surface receptor signaling pathway involved in phagocytosis	3/176	26/18614	0.0018410863302754	0.0162785316772938	0.0120275547654328	FGR/HCK/LYN	3
GO:0010954	BP	GO:0010954	positive regulation of protein processing	3/176	26/18614	0.0018410863302754	0.0162785316772938	0.0120275547654328	ANXA2/ENO1/S100A10	3
GO:0031639	BP	GO:0031639	plasminogen activation	3/176	26/18614	0.0018410863302754	0.0162785316772938	0.0120275547654328	ANXA2/ENO1/S100A10	3
GO:0038096	BP	GO:0038096	Fc-gamma receptor signaling pathway involved in phagocytosis	3/176	26/18614	0.0018410863302754	0.0162785316772938	0.0120275547654328	FGR/HCK/LYN	3
GO:0007249	BP	GO:0007249	I-kappaB kinase/NF-kappaB signaling	9/176	293/18614	0.00193119564715656	0.0170064038633225	0.0125653503573969	LGALS1/NFKBIA/GAPDH/S100A12/S100A4/LTF/PYCARD/RHOA/CARD16	9
GO:0045071	BP	GO:0045071	negative regulation of viral genome replication	4/176	56/18614	0.00193427468860793	0.0170064038633225	0.0125653503573969	IFITM3/IFITM2/LTF/IFITM1	4
GO:0046390	BP	GO:0046390	ribose phosphate biosynthetic process	8/176	238/18614	0.00196120148095999	0.0171948477182207	0.0127045839707183	PYGL/ACSL1/CDA/TKT/TMSB4X/ENO1/UPP1/NDUFB3	8
GO:0031667	BP	GO:0031667	response to nutrient levels	12/176	477/18614	0.00198583520375464	0.0172891399695539	0.0127742527368791	TSPO/ZFP36/GLUL/ADM/ACSL1/CYBB/FOS/ALPL/SOD2/CYBA/GPX1/UPP1	12
GO:0003073	BP	GO:0003073	regulation of systemic arterial blood pressure	5/176	94/18614	0.00198852728084327	0.0172891399695539	0.0127742527368791	IER3/ADM/SOD2/CYBA/RHOA	5
GO:0006140	BP	GO:0006140	regulation of nucleotide metabolic process	5/176	94/18614	0.00198852728084327	0.0172891399695539	0.0127742527368791	TSPO/IER3/CDA/TMSB4X/ENO1	5
GO:0034143	BP	GO:0034143	regulation of toll-like receptor 4 signaling pathway	3/176	27/18614	0.00205692643833718	0.0178342929418155	0.0131770444234635	CD14/LYN/LTF	3
GO:0002690	BP	GO:0002690	positive regulation of leukocyte chemotaxis	5/176	96/18614	0.00218112744561708	0.0188069666798387	0.0138957140728453	SPI1/CXCL8/C5AR1/AIF1/CCL3	5
GO:0045807	BP	GO:0045807	positive regulation of endocytosis	5/176	96/18614	0.00218112744561708	0.0188069666798387	0.0138957140728453	CD63/B2M/CD14/RAB31/ANXA2	5
GO:0006767	BP	GO:0006767	water-soluble vitamin metabolic process	4/176	58/18614	0.00220191485634007	0.0189340480778693	0.0139896094256192	VNN2/ALPL/SLC2A3/GSTO1	4
GO:0031099	BP	GO:0031099	regeneration	7/176	190/18614	0.00223483427991955	0.0191644693045156	0.0141598584368659	GRN/TSPO/ANXA1/ANXA3/ADM/LCP1/GPX1	7
GO:0034109	BP	GO:0034109	homotypic cell-cell adhesion	5/176	97/18614	0.00228236600411687	0.0194065436353045	0.0143387174598164	ACTB/MYL12A/PLEK/LYN/CLIC1	5
GO:0002227	BP	GO:0002227	innate immune response in mucosa	3/176	28/18614	0.0022878640899129	0.0194065436353045	0.0143387174598164	LTF/DEFA3/DEFA4	3
GO:0051156	BP	GO:0051156	glucose 6-phosphate metabolic process	3/176	28/18614	0.0022878640899129	0.0194065436353045	0.0143387174598164	TKT/TALDO1/PGD	3
GO:1903319	BP	GO:1903319	positive regulation of protein maturation	3/176	28/18614	0.0022878640899129	0.0194065436353045	0.0143387174598164	ANXA2/ENO1/S100A10	3
GO:0032271	BP	GO:0032271	regulation of protein polymerization	7/176	191/18614	0.00230175555740773	0.0194716078234762	0.0143867907812938	HCK/PFN1/ARPC3/TMSB4X/CAPG/PYCARD/RHOA	7
GO:0038061	BP	GO:0038061	NIK/NF-kappaB signaling	6/176	142/18614	0.00232633098932023	0.0196264582117852	0.0145012035282637	SPI1/NFKBIA/CD14/TMSB4X/MMP8/RHOA	6
GO:0042176	BP	GO:0042176	regulation of protein catabolic process	10/176	361/18614	0.00234754894777791	0.0197006823911444	0.014556044800183	IER3/SDCBP/CST3/OAZ1/ANXA2/TIMP1/PSME2/PSME1/GPX1/SNX3	10
GO:0031098	BP	GO:0031098	stress-activated protein kinase signaling cascade	8/176	245/18614	0.00234771710284245	0.0197006823911444	0.014556044800183	SPI1/ZFP36/LYN/MMP8/DUSP1/SDCBP/PYCARD/RHOA	8
GO:0043123	BP	GO:0043123	positive regulation of I-kappaB kinase/NF-kappaB signaling	7/176	192/18614	0.00237021345473654	0.0198362783778753	0.0146562312413627	LGALS1/GAPDH/S100A12/S100A4/LTF/RHOA/CARD16	7
GO:0120162	BP	GO:0120162	positive regulation of cold-induced thermogenesis	5/176	98/18614	0.00238698378437287	0.0199233579868989	0.014720570875136	G0S2/PLAC8/LCN2/ACSL1/ALPL	5
GO:0050921	BP	GO:0050921	positive regulation of chemotaxis	6/176	143/18614	0.00240955514978057	0.0200582649436521	0.014820248219675	SPI1/CXCL8/C5AR1/TMSB4X/AIF1/CCL3	6
GO:1990868	BP	GO:1990868	response to chemokine	5/176	99/18614	0.00249504609938164	0.020660037807049	0.015264874075025	CXCL8/LYN/DUSP1/CCL3/RHOA	5
GO:1990869	BP	GO:1990869	cellular response to chemokine	5/176	99/18614	0.00249504609938164	0.020660037807049	0.015264874075025	CXCL8/LYN/DUSP1/CCL3/RHOA	5
GO:0090025	BP	GO:0090025	regulation of monocyte chemotaxis	3/176	29/18614	0.00253425123697351	0.0209293044108894	0.0154638243789218	LYN/DUSP1/AIF1	3
GO:0031334	BP	GO:0031334	positive regulation of protein-containing complex assembly	7/176	195/18614	0.002585041702707	0.0212925803407182	0.0157322344067792	HCK/PFN1/PLEK/LGALS3/PYCARD/RHOA/LCP1	7
GO:0140888	BP	GO:0140888	interferon-mediated signaling pathway	5/176	100/18614	0.00260661834694511	0.0214139512491816	0.0158219105076348	HCK/IFITM3/IFITM2/IFITM1/IFNGR2	5
GO:0031330	BP	GO:0031330	negative regulation of cellular catabolic process	8/176	251/18614	0.00272452520982015	0.022323989284652	0.0164943011462521	SLC11A1/TSPO/ZFP36/HP/SDCBP/CST3/ANXA2/TIMP1	8
GO:0051098	BP	GO:0051098	regulation of binding	10/176	369/18614	0.00274847028947209	0.0224613890497327	0.0165958203269759	ACTB/NFKBIA/MMP9/TXN/B2M/TMSB4X/MMP8/ANXA2/CARD16/S100A10	10
GO:0032233	BP	GO:0032233	positive regulation of actin filament bundle assembly	4/176	62/18614	0.00281178148786316	0.0228001970388904	0.016846151973917	PFN1/PLEK/RHOA/S100A10	4
GO:0043030	BP	GO:0043030	regulation of macrophage activation	4/176	62/18614	0.00281178148786316	0.0228001970388904	0.016846151973917	GRN/CST7/MMP8/CCL3	4
GO:0045428	BP	GO:0045428	regulation of nitric oxide biosynthetic process	4/176	62/18614	0.00281178148786316	0.0228001970388904	0.016846151973917	TSPO/MMP8/SOD2/AIF1	4
GO:0002532	BP	GO:0002532	production of molecular mediator involved in inflammatory response	5/176	102/18614	0.00284055454117115	0.0229739940926762	0.016974563652803	ALOX5/GRN/LYN/ALOX5AP/PYCARD	5
GO:0002705	BP	GO:0002705	positive regulation of leukocyte mediated immunity	6/176	148/18614	0.00285974681336874	0.0230696070253716	0.0170452082175017	TYROBP/SPI1/B2M/CD177/HLA-DRA/CD55	6
GO:0032677	BP	GO:0032677	regulation of interleukin-8 production	5/176	103/18614	0.00296304953728268	0.0238415039889326	0.0176155319534841	FCN1/ANXA1/CD14/TMSB4X/PYCARD	5
GO:0043304	BP	GO:0043304	regulation of mast cell degranulation	3/176	31/18614	0.00307471234628217	0.0246134261991386	0.0181858743432008	FGR/STXBP2/LYN	3
GO:0071276	BP	GO:0071276	cellular response to cadmium ion	3/176	31/18614	0.00307471234628217	0.0246134261991386	0.0181858743432008	MMP9/CYBB/FOS	3
GO:0032637	BP	GO:0032637	interleukin-8 production	5/176	104/18614	0.00308931652761964	0.0246672467639017	0.0182256402018807	FCN1/ANXA1/CD14/TMSB4X/PYCARD	5
GO:0045936	BP	GO:0045936	negative regulation of phosphate metabolic process	11/176	439/18614	0.00312850507103509	0.024916592550483	0.0184098718121443	PPP1R15A/TSPO/PLEK/RGS2/LGALS3/IER3/CDA/LYN/DUSP1/PYCARD/IQGAP1	11
GO:1902903	BP	GO:1902903	regulation of supramolecular fiber organization	10/176	376/18614	0.00314267623786795	0.0249659305191032	0.0184463256601546	HCK/PFN1/ARPC3/PLEK/TMSB4X/CAPG/PYCARD/RHOA/S100A10/GPX1	10
GO:0019731	BP	GO:0019731	antibacterial humoral response	4/176	64/18614	0.0031561637783832	0.0250096015856694	0.0184785924613135	LTF/PI3/DEFA3/DEFA4	4
GO:0009410	BP	GO:0009410	response to xenobiotic stimulus	11/176	440/18614	0.00318293898781039	0.0250947078887822	0.0185414740984209	TSPO/ACSL1/S100A12/CYBB/FOS/LYN/SOD2/CYBA/RHOA/GPX1/GSTO1	11
GO:0010563	BP	GO:0010563	negative regulation of phosphorus metabolic process	11/176	440/18614	0.00318293898781039	0.0250947078887822	0.0185414740984209	PPP1R15A/TSPO/PLEK/RGS2/LGALS3/IER3/CDA/LYN/DUSP1/PYCARD/IQGAP1	11
GO:0042102	BP	GO:0042102	positive regulation of T cell proliferation	5/176	105/18614	0.00321942105215886	0.0252767882648089	0.0186760059921928	LILRB2/ANXA1/PYCARD/AIF1/CD55	5
GO:0043122	BP	GO:0043122	regulation of I-kappaB kinase/NF-kappaB signaling	8/176	258/18614	0.00322218482992293	0.0252767882648089	0.0186760059921928	LGALS1/GAPDH/S100A12/S100A4/LTF/PYCARD/RHOA/CARD16	8
GO:0051047	BP	GO:0051047	positive regulation of secretion	9/176	317/18614	0.00326942389463216	0.0255832419754966	0.0189024323592286	FGR/RETN/GLUL/S100A8/CD177/SDCBP/ANXA2/CYBA/S100A10	9
GO:0051402	BP	GO:0051402	neuron apoptotic process	8/176	259/18614	0.0032986960000516	0.0257479263844427	0.0190241110699918	TYROBP/GRN/GAPDH/TUBA1A/SOD2/CCL3/RHOA/GPX1	8
GO:0006879	BP	GO:0006879	intracellular iron ion homeostasis	4/176	65/18614	0.00333868048490649	0.0258026417722403	0.0190645380775557	SLC11A1/FTL/LCN2/FTH1	4
GO:0010324	BP	GO:0010324	membrane invagination	4/176	65/18614	0.00333868048490649	0.0258026417722403	0.0190645380775557	RAB31/AIF1/RHOA/SNX3	4
GO:0032507	BP	GO:0032507	maintenance of protein location in cell	4/176	65/18614	0.00333868048490649	0.0258026417722403	0.0190645380775557	TSPO/SRGN/TXN/TMSB4X	4
GO:0080164	BP	GO:0080164	regulation of nitric oxide metabolic process	4/176	65/18614	0.00333868048490649	0.0258026417722403	0.0190645380775557	TSPO/MMP8/SOD2/AIF1	4
GO:0002313	BP	GO:0002313	mature B cell differentiation involved in immune response	3/176	32/18614	0.00336942158155447	0.0259122593372616	0.0191455301039058	SPI1/LGALS1/CR1	3
GO:0045671	BP	GO:0045671	negative regulation of osteoclast differentiation	3/176	32/18614	0.00336942158155447	0.0259122593372616	0.0191455301039058	LILRB3/LTF/CCL3	3
GO:0000302	BP	GO:0000302	response to reactive oxygen species	7/176	205/18614	0.00341081947925873	0.0261023593400485	0.0192859873785393	MMP9/ANXA1/TXN/FOS/HP/SOD2/GPX1	7
GO:0002819	BP	GO:0002819	regulation of adaptive immune response	7/176	205/18614	0.00341081947925873	0.0261023593400485	0.0192859873785393	SLC11A1/ANXA1/B2M/CR1/PYCARD/HLA-DRA/CD55	7
GO:0033006	BP	GO:0033006	regulation of mast cell activation involved in immune response	3/176	33/18614	0.00368085141326991	0.0281001583500849	0.0207620810140025	FGR/STXBP2/LYN	3
GO:0007584	BP	GO:0007584	response to nutrient	6/176	156/18614	0.00370731272191892	0.0282333061304288	0.020860458573584	TSPO/ACSL1/CYBB/ALPL/SOD2/GPX1	6
GO:0001912	BP	GO:0001912	positive regulation of leukocyte mediated cytotoxicity	4/176	67/18614	0.00372501381267254	0.0282992554215171	0.0209091858621399	TYROBP/SPI1/B2M/HLA-DRA	4
GO:0001765	BP	GO:0001765	membrane raft assembly	2/176	10/18614	0.00380576721790264	0.0284977306029552	0.0210558312206802	ANXA2/S100A10	2
GO:0006222	BP	GO:0006222	UMP biosynthetic process	2/176	10/18614	0.00380576721790264	0.0284977306029552	0.0210558312206802	CDA/UPP1	2
GO:0032815	BP	GO:0032815	negative regulation of natural killer cell activation	2/176	10/18614	0.00380576721790264	0.0284977306029552	0.0210558312206802	FGR/PGLYRP1	2
GO:0071803	BP	GO:0071803	positive regulation of podosome assembly	2/176	10/18614	0.00380576721790264	0.0284977306029552	0.0210558312206802	RHOA/LCP1	2
GO:0098885	BP	GO:0098885	modification of postsynaptic actin cytoskeleton	2/176	10/18614	0.00380576721790264	0.0284977306029552	0.0210558312206802	PFN1/RHOA	2
GO:1903980	BP	GO:1903980	positive regulation of microglial cell activation	2/176	10/18614	0.00380576721790264	0.0284977306029552	0.0210558312206802	MMP8/CCL3	2
GO:0009314	BP	GO:0009314	response to radiation	11/176	452/18614	0.00389765344501076	0.0291161223935171	0.0215127361353816	MMP9/ANXA1/TXN/BEST1/FOS/TUBA1A/SOD2/TIMP1/CYBA/CARD16/GPX1	11
GO:2000401	BP	GO:2000401	regulation of lymphocyte migration	4/176	68/18614	0.00392908617422913	0.0292810469650885	0.0216345922926852	PYCARD/AIF1/CCL3/RHOA	4
GO:0006691	BP	GO:0006691	leukotriene metabolic process	3/176	34/18614	0.00400928682733872	0.0295968579470995	0.0218679323725501	ALOX5/ALOX5AP/LTA4H	3
GO:0051450	BP	GO:0051450	myoblast proliferation	3/176	34/18614	0.00400928682733872	0.0295968579470995	0.0218679323725501	FGR/FOS/GPX1	3
GO:0090322	BP	GO:0090322	regulation of superoxide metabolic process	3/176	34/18614	0.00400928682733872	0.0295968579470995	0.0218679323725501	TYROBP/CD177/CYBA	3
GO:2000406	BP	GO:2000406	positive regulation of T cell migration	3/176	34/18614	0.00400928682733872	0.0295968579470995	0.0218679323725501	PYCARD/AIF1/RHOA	3
GO:0051092	BP	GO:0051092	positive regulation of NF-kappaB transcription factor activity	6/176	159/18614	0.00406888827704968	0.0299661654286247	0.0221407988722679	S100A8/S100A9/S100A12/LTF/PYCARD/CARD16	6
GO:0006816	BP	GO:0006816	calcium ion transport	11/176	455/18614	0.0040950176022014	0.0300878053870666	0.0222306737633716	TSPO/LILRB2/LGALS3/BEST1/LILRA5/LYN/ANXA2/CCL3/CYBA/RHOA/GSTO1	11
GO:0045576	BP	GO:0045576	mast cell activation	4/176	69/18614	0.00414059729323001	0.0303514508848008	0.0224254708572078	FGR/STXBP2/S100A12/LYN	4
GO:0042177	BP	GO:0042177	negative regulation of protein catabolic process	5/176	112/18614	0.00424309890026029	0.0310301391537726	0.0229269264236888	SDCBP/CST3/ANXA2/TIMP1/SNX3	5
GO:0051017	BP	GO:0051017	actin filament bundle assembly	6/176	161/18614	0.0043240276311852	0.031548266866223	0.0233097502287176	PFN1/PLEK/AIF1/RHOA/LCP1/S100A10	6
GO:0018149	BP	GO:0018149	peptide cross-linking	3/176	35/18614	0.00435500023333641	0.0317003505356813	0.0234221187579929	CSTA/ANXA1/PI3	3
GO:0032414	BP	GO:0032414	positive regulation of ion transmembrane transporter activity	5/176	113/18614	0.00440625617803835	0.031999029784826	0.0236428008869221	CTSS/TMSB4X/GLRX/IFNGR2/GSTO1	5
GO:0051604	BP	GO:0051604	protein maturation	9/176	332/18614	0.00442112528818128	0.0320326901666838	0.0236676711942843	CST7/SRGN/CTSS/ANXA2/PYCARD/CARD16/VSIR/ENO1/S100A10	9
GO:0016052	BP	GO:0016052	carbohydrate catabolic process	6/176	162/18614	0.00445594021725491	0.0322103761662999	0.0237989562594118	PYGL/GAPDH/IER3/PGD/LDHA/ENO1	6
GO:0046634	BP	GO:0046634	regulation of alpha-beta T cell activation	5/176	114/18614	0.00457383751774719	0.0327352400252401	0.0241867571331604	ANXA1/RHOA/VSIR/HLA-DRA/CD55	5
GO:0072678	BP	GO:0072678	T cell migration	4/176	71/18614	0.00458643240767157	0.0327352400252401	0.0241867571331604	PYCARD/AIF1/CCL3/RHOA	4
GO:0002765	BP	GO:0002765	immune response-inhibiting signal transduction	2/176	11/18614	0.00462267606746202	0.0327352400252401	0.0241867571331604	LILRB2/LYN	2
GO:0009174	BP	GO:0009174	pyrimidine ribonucleoside monophosphate biosynthetic process	2/176	11/18614	0.00462267606746202	0.0327352400252401	0.0241867571331604	CDA/UPP1	2
GO:0010269	BP	GO:0010269	response to selenium ion	2/176	11/18614	0.00462267606746202	0.0327352400252401	0.0241867571331604	SOD2/GPX1	2
GO:0031340	BP	GO:0031340	positive regulation of vesicle fusion	2/176	11/18614	0.00462267606746202	0.0327352400252401	0.0241867571331604	ANXA1/ANXA2	2
GO:0071492	BP	GO:0071492	cellular response to UV-A	2/176	11/18614	0.00462267606746202	0.0327352400252401	0.0241867571331604	MMP9/TIMP1	2
GO:0097278	BP	GO:0097278	complement-dependent cytotoxicity	2/176	11/18614	0.00462267606746202	0.0327352400252401	0.0241867571331604	CR1/CD55	2
GO:2001204	BP	GO:2001204	regulation of osteoclast development	2/176	11/18614	0.00462267606746202	0.0327352400252401	0.0241867571331604	TYROBP/LTF	2
GO:0051090	BP	GO:0051090	regulation of DNA-binding transcription factor activity	11/176	465/18614	0.00481125923870738	0.0339858862814135	0.0251108095376713	SPI1/NFKBIA/HCK/ANXA3/S100A8/S100A9/S100A12/TMSB4X/LTF/PYCARD/CARD16	11
GO:0046635	BP	GO:0046635	positive regulation of alpha-beta T cell activation	4/176	72/18614	0.00482100112106952	0.0339858862814135	0.0251108095376713	ANXA1/RHOA/HLA-DRA/CD55	4
GO:0061572	BP	GO:0061572	actin filament bundle organization	6/176	165/18614	0.0048695153998481	0.0342507487674709	0.025306505815414	PFN1/PLEK/AIF1/RHOA/LCP1/S100A10	6
GO:0046034	BP	GO:0046034	ATP metabolic process	7/176	219/18614	0.00488767366881336	0.0343013869582642	0.0253439203454873	TSPO/GAPDH/IER3/TMSB4X/LDHA/ENO1/NDUFB3	7
GO:0070665	BP	GO:0070665	positive regulation of leukocyte proliferation	6/176	166/18614	0.00501344911015689	0.0351053595409196	0.0259379434711284	LILRB2/ANXA1/LYN/PYCARD/AIF1/CD55	6
GO:0031343	BP	GO:0031343	positive regulation of cell killing	4/176	74/18614	0.00531404151824247	0.0370444319645856	0.0273706463851335	TYROBP/SPI1/B2M/HLA-DRA	4
GO:1903578	BP	GO:1903578	regulation of ATP metabolic process	4/176	74/18614	0.00531404151824247	0.0370444319645856	0.0273706463851335	TSPO/IER3/TMSB4X/ENO1	4
GO:0002335	BP	GO:0002335	mature B cell differentiation	3/176	38/18614	0.00549834932789045	0.0378405393055692	0.0279588581988685	SPI1/LGALS1/CR1	3
GO:0051385	BP	GO:0051385	response to mineralocorticoid	3/176	38/18614	0.00549834932789045	0.0378405393055692	0.0279588581988685	CYBB/FOS/CYBA	3
GO:0072529	BP	GO:0072529	pyrimidine-containing compound catabolic process	3/176	38/18614	0.00549834932789045	0.0378405393055692	0.0279588581988685	CDA/TYMP/UPP1	3
GO:0009176	BP	GO:0009176	pyrimidine deoxyribonucleoside monophosphate metabolic process	2/176	12/18614	0.00551287090202541	0.0378405393055692	0.0279588581988685	TYMP/UPP1	2
GO:0034135	BP	GO:0034135	regulation of toll-like receptor 2 signaling pathway	2/176	12/18614	0.00551287090202541	0.0378405393055692	0.0279588581988685	LYN/CYBA	2
GO:0034145	BP	GO:0034145	positive regulation of toll-like receptor 4 signaling pathway	2/176	12/18614	0.00551287090202541	0.0378405393055692	0.0279588581988685	CD14/LTF	2
GO:1905245	BP	GO:1905245	regulation of aspartic-type peptidase activity	2/176	12/18614	0.00551287090202541	0.0378405393055692	0.0279588581988685	GRN/LYN	2
GO:0043254	BP	GO:0043254	regulation of protein-containing complex assembly	10/176	409/18614	0.00564934266114769	0.0386924344188015	0.0285882893620672	HCK/PFN1/ARPC3/PLEK/LGALS3/TMSB4X/CAPG/PYCARD/RHOA/LCP1	10
GO:0043200	BP	GO:0043200	response to amino acid	5/176	120/18614	0.00567582710077989	0.0387044418854925	0.0285971611980585	CYBB/LYN/TUBA1A/CYBA/RHOA	5
GO:0051101	BP	GO:0051101	regulation of DNA binding	5/176	120/18614	0.00567582710077989	0.0387044418854925	0.0285971611980585	NFKBIA/MMP9/TXN/TMSB4X/MMP8	5
GO:0034765	BP	GO:0034765	regulation of monoatomic ion transmembrane transport	11/176	478/18614	0.00588748760943476	0.0400605135163713	0.0295991081874786	MMP9/CD63/CTSS/CYBB/TMSB4X/LYN/CLIC1/GLRX/CYBA/IFNGR2/GSTO1	11
GO:0002385	BP	GO:0002385	mucosal immune response	3/176	39/18614	0.0059156563550887	0.0401648685280426	0.0296762119240321	LTF/DEFA3/DEFA4	3
GO:0031214	BP	GO:0031214	biomineral tissue development	6/176	173/18614	0.00611002898717116	0.0412506689048842	0.0304784663137819	FGR/ALOX5/SRGN/LTF/ALPL/CCL3	6
GO:0006809	BP	GO:0006809	nitric oxide biosynthetic process	4/176	77/18614	0.00611511513478155	0.0412506689048842	0.0304784663137819	TSPO/MMP8/SOD2/AIF1	4
GO:2000514	BP	GO:2000514	regulation of CD4-positive, alpha-beta T cell activation	4/176	77/18614	0.00611511513478155	0.0412506689048842	0.0304784663137819	ANXA1/VSIR/HLA-DRA/CD55	4
GO:0045454	BP	GO:0045454	cell redox homeostasis	3/176	40/18614	0.00635142380285789	0.0427525946299897	0.0315881790489616	SLC11A1/TXN/GPX1	3
GO:0002437	BP	GO:0002437	inflammatory response to antigenic stimulus	4/176	78/18614	0.00639900008808525	0.0429804083169675	0.0317565014536329	FGR/HCK/LYN/GPX1	4
GO:0034599	BP	GO:0034599	cellular response to oxidative stress	8/176	290/18614	0.006455923518179	0.0431201375286834	0.0318597417691331	ALOX5/MMP9/ANXA1/TXN/FOS/SOD2/AIF1/GPX1	8
GO:0003084	BP	GO:0003084	positive regulation of systemic arterial blood pressure	2/176	13/18614	0.00647490883018568	0.0431201375286834	0.0318597417691331	CYBA/RHOA	2
GO:0045916	BP	GO:0045916	negative regulation of complement activation	2/176	13/18614	0.00647490883018568	0.0431201375286834	0.0318597417691331	CR1/CD55	2
GO:0070486	BP	GO:0070486	leukocyte aggregation	2/176	13/18614	0.00647490883018568	0.0431201375286834	0.0318597417691331	S100A8/S100A9	2
GO:0032411	BP	GO:0032411	positive regulation of transporter activity	5/176	124/18614	0.00650704973431381	0.0431505628567844	0.0318822218249051	CTSS/TMSB4X/GLRX/IFNGR2/GSTO1	5
GO:0043280	BP	GO:0043280	positive regulation of cysteine-type endopeptidase activity involved in apoptotic process	5/176	124/18614	0.00650704973431381	0.0431505628567844	0.0318822218249051	S100A8/S100A9/PYCARD/RHOA/CTSD	5
GO:0010634	BP	GO:0010634	positive regulation of epithelial cell migration	6/176	176/18614	0.00662982763243092	0.043779241539048	0.0323467273116827	GRN/MMP9/PFN1/ANXA1/ANXA3/TMSB4X	6
GO:0051099	BP	GO:0051099	positive regulation of binding	6/176	176/18614	0.00662982763243092	0.043779241539048	0.0323467273116827	MMP9/TXN/B2M/MMP8/ANXA2/S100A10	6
GO:0032535	BP	GO:0032535	regulation of cellular component size	9/176	354/18614	0.00665689632746588	0.0438654431683541	0.0324104182414239	PPP1R15A/HCK/PFN1/ARPC3/PLEK/TMSB4X/CAPG/PYCARD/RHOA	9
GO:0019362	BP	GO:0019362	pyridine nucleotide metabolic process	4/176	79/18614	0.00669150083332524	0.0439085903738113	0.0324422979826008	NAMPT/TKT/TALDO1/PGD	4
GO:0046496	BP	GO:0046496	nicotinamide nucleotide metabolic process	4/176	79/18614	0.00669150083332524	0.0439085903738113	0.0324422979826008	NAMPT/TKT/TALDO1/PGD	4
GO:0048246	BP	GO:0048246	macrophage chemotaxis	3/176	41/18614	0.00680585398009493	0.0443798394952024	0.0327904850751504	LGALS3/C5AR1/CCL3	3
GO:0098751	BP	GO:0098751	bone cell development	3/176	41/18614	0.00680585398009493	0.0443798394952024	0.0327904850751504	TYROBP/LTF/ANXA2	3
GO:0140467	BP	GO:0140467	integrated stress response signaling	3/176	41/18614	0.00680585398009493	0.0443798394952024	0.0327904850751504	PPP1R15A/FOS/NFE2	3
GO:0001666	BP	GO:0001666	response to hypoxia	8/176	293/18614	0.00685307664031024	0.0445948646240562	0.0329493585266694	ADM/CYBB/FOS/SOD2/CYBA/RHOA/CARD16/ENO1	8
GO:0001895	BP	GO:0001895	retina homeostasis	4/176	80/18614	0.00699272618479577	0.0452215556991958	0.0334123954501877	ACTB/LYZ/B2M/LTF	4
GO:0002292	BP	GO:0002292	T cell differentiation involved in immune response	4/176	80/18614	0.00699272618479577	0.0452215556991958	0.0334123954501877	ANXA1/FCER1G/CLEC4E/HLA-DRA	4
GO:0030500	BP	GO:0030500	regulation of bone mineralization	4/176	80/18614	0.00699272618479577	0.0452215556991958	0.0334123954501877	ALOX5/SRGN/LTF/CCL3	4
GO:0010632	BP	GO:0010632	regulation of epithelial cell migration	8/176	295/18614	0.00712794739981249	0.046000980126625	0.0339882809275921	GRN/MMP9/PFN1/ANXA1/GLUL/ANXA3/TMSB4X/RHOA	8
GO:0001659	BP	GO:0001659	temperature homeostasis	6/176	179/18614	0.00718103526827213	0.0461723594553297	0.0341149062462954	G0S2/PLAC8/LCN2/ACSL1/ALPL/GPX1	6
GO:0035303	BP	GO:0035303	regulation of dephosphorylation	5/176	127/18614	0.00718400608777814	0.0461723594553297	0.0341149062462954	PPP1R15A/PLEK/LILRB2/LGALS3/IQGAP1	5
GO:0045429	BP	GO:0045429	positive regulation of nitric oxide biosynthetic process	3/176	42/18614	0.00727913836687039	0.046687916164558	0.0344958304400652	MMP8/SOD2/AIF1	3
GO:0006596	BP	GO:0006596	polyamine biosynthetic process	2/176	14/18614	0.00750736742438636	0.0470903006780147	0.0347931362332599	SAT1/OAZ1	2
GO:0009159	BP	GO:0009159	deoxyribonucleoside monophosphate catabolic process	2/176	14/18614	0.00750736742438636	0.0470903006780147	0.0347931362332599	TYMP/UPP1	2
GO:0031665	BP	GO:0031665	negative regulation of lipopolysaccharide-mediated signaling pathway	2/176	14/18614	0.00750736742438636	0.0470903006780147	0.0347931362332599	LTF/CARD16	2
GO:0046049	BP	GO:0046049	UMP metabolic process	2/176	14/18614	0.00750736742438636	0.0470903006780147	0.0347931362332599	CDA/UPP1	2
GO:0046131	BP	GO:0046131	pyrimidine ribonucleoside metabolic process	2/176	14/18614	0.00750736742438636	0.0470903006780147	0.0347931362332599	CDA/UPP1	2
GO:0046133	BP	GO:0046133	pyrimidine ribonucleoside catabolic process	2/176	14/18614	0.00750736742438636	0.0470903006780147	0.0347931362332599	CDA/UPP1	2
GO:0051764	BP	GO:0051764	actin crosslink formation	2/176	14/18614	0.00750736742438636	0.0470903006780147	0.0347931362332599	AIF1/LCP1	2
GO:0070141	BP	GO:0070141	response to UV-A	2/176	14/18614	0.00750736742438636	0.0470903006780147	0.0347931362332599	MMP9/TIMP1	2
GO:0071361	BP	GO:0071361	cellular response to ethanol	2/176	14/18614	0.00750736742438636	0.0470903006780147	0.0347931362332599	CYBB/SOD2	2
GO:1904044	BP	GO:1904044	response to aldosterone	2/176	14/18614	0.00750736742438636	0.0470903006780147	0.0347931362332599	CYBB/CYBA	2
GO:2001171	BP	GO:2001171	positive regulation of ATP biosynthetic process	2/176	14/18614	0.00750736742438636	0.0470903006780147	0.0347931362332599	TMSB4X/ENO1	2
GO:0002821	BP	GO:0002821	positive regulation of adaptive immune response	5/176	129/18614	0.00766172413678965	0.0476763350857885	0.0352261335743996	SLC11A1/B2M/PYCARD/HLA-DRA/CD55	5
GO:0019079	BP	GO:0019079	viral genome replication	5/176	129/18614	0.00766172413678965	0.0476763350857885	0.0352261335743996	IFITM3/CXCL8/IFITM2/LTF/IFITM1	5
GO:0042542	BP	GO:0042542	response to hydrogen peroxide	5/176	129/18614	0.00766172413678965	0.0476763350857885	0.0352261335743996	ANXA1/TXN/HP/SOD2/GPX1	5
GO:0051928	BP	GO:0051928	positive regulation of calcium ion transport	5/176	129/18614	0.00766172413678965	0.0476763350857885	0.0352261335743996	TSPO/LGALS3/LILRA5/CCL3/GSTO1	5
GO:0002251	BP	GO:0002251	organ or tissue specific immune response	3/176	43/18614	0.00777145784801918	0.0477891219337918	0.0353094672569499	LTF/DEFA3/DEFA4	3
GO:0006739	BP	GO:0006739	NADP metabolic process	3/176	43/18614	0.00777145784801918	0.0477891219337918	0.0353094672569499	TKT/TALDO1/PGD	3
GO:0032689	BP	GO:0032689	negative regulation of type II interferon production	3/176	43/18614	0.00777145784801918	0.0477891219337918	0.0353094672569499	PGLYRP1/CR1/VSIR	3
GO:0032814	BP	GO:0032814	regulation of natural killer cell activation	3/176	43/18614	0.00777145784801918	0.0477891219337918	0.0353094672569499	FGR/TYROBP/PGLYRP1	3
GO:0071364	BP	GO:0071364	cellular response to epidermal growth factor stimulus	3/176	43/18614	0.00777145784801918	0.0477891219337918	0.0353094672569499	ZFP36/FOS/IQGAP1	3
GO:0097178	BP	GO:0097178	ruffle assembly	3/176	43/18614	0.00777145784801918	0.0477891219337918	0.0353094672569499	PFN1/RHOG/AIF1	3
GO:0001503	BP	GO:0001503	ossification	10/176	429/18614	0.00779975697366178	0.0478690967207086	0.0353685574223631	FGR/ALOX5/VCAN/SRGN/LTF/ALPL/CLIC1/IFITM1/CCL3/RHOA	10
GO:0050864	BP	GO:0050864	regulation of B cell activation	5/176	130/18614	0.00790868825734078	0.0483341354805858	0.0357121559276432	TYROBP/SPI1/MNDA/LYN/CR1	5
GO:1903305	BP	GO:1903305	regulation of regulated secretory pathway	5/176	130/18614	0.00790868825734078	0.0483341354805858	0.0357121559276432	FGR/SPI1/STXBP2/LYN/CD177	5
GO:0033674	BP	GO:0033674	positive regulation of kinase activity	10/176	430/18614	0.00792185670975736	0.0483341354805858	0.0357121559276432	FGR/SLC11A1/TXN/ACSL1/S100A12/LILRA5/LYN/LTF/RHOA/IQGAP1	10
GO:0046209	BP	GO:0046209	nitric oxide metabolic process	4/176	83/18614	0.00794981200432608	0.0484103338006627	0.0357684558130338	TSPO/MMP8/SOD2/AIF1	4
GO:0050868	BP	GO:0050868	negative regulation of T cell activation	5/176	131/18614	0.00816113525232013	0.0495045607359729	0.0365769362491786	LILRB2/LGALS3/ANXA1/CR1/VSIR	5
GO:0070304	BP	GO:0070304	positive regulation of stress-activated protein kinase signaling cascade	5/176	131/18614	0.00816113525232013	0.0495045607359729	0.0365769362491786	SPI1/LYN/MMP8/SDCBP/PYCARD	5
GO:0021762	BP	GO:0021762	substantia nigra development	3/176	44/18614	0.00828298294288849	0.0496552792776105	0.0366882961402086	ACTB/BASP1/RHOA	3
GO:0033003	BP	GO:0033003	regulation of mast cell activation	3/176	44/18614	0.00828298294288849	0.0496552792776105	0.0366882961402086	FGR/STXBP2/LYN	3
GO:0051602	BP	GO:0051602	response to electrical stimulus	3/176	44/18614	0.00828298294288849	0.0496552792776105	0.0366882961402086	CD14/SOD2/AIF1	3
GO:1904407	BP	GO:1904407	positive regulation of nitric oxide metabolic process	3/176	44/18614	0.00828298294288849	0.0496552792776105	0.0366882961402086	MMP8/SOD2/AIF1	3
GO:2000516	BP	GO:2000516	positive regulation of CD4-positive, alpha-beta T cell activation	3/176	44/18614	0.00828298294288849	0.0496552792776105	0.0366882961402086	ANXA1/HLA-DRA/CD55	3
GO:2001057	BP	GO:2001057	reactive nitrogen species metabolic process	4/176	84/18614	0.00828698908380831	0.0496552792776105	0.0366882961402086	TSPO/MMP8/SOD2/AIF1	4
GO:0015711	BP	GO:0015711	organic anion transport	10/176	433/18614	0.00829703228823971	0.0496552792776105	0.0366882961402086	SLC11A1/AQP9/FOLR3/RGS2/ANXA1/ACSL1/BEST1/PSAP/CR1/SLC2A3	10
GO:0045766	BP	GO:0045766	positive regulation of angiogenesis	6/176	185/18614	0.00838181793051406	0.0499716002333505	0.0369220130192268	GRN/ANXA3/ADM/CYBB/CXCL8/C5AR1	6
GO:1904018	BP	GO:1904018	positive regulation of vasculature development	6/176	185/18614	0.00838181793051406	0.0499716002333505	0.0369220130192268	GRN/ANXA3/ADM/CYBB/CXCL8/C5AR1	6
GO:0070820	CC	GO:0070820	tertiary granule	29/180	164/19518	4.48728724422686e-29	1.30131330082579e-26	9.16351289873695e-27	SLC11A1/STXBP2/LYZ/MMP9/FOLR3/CYSTM1/LILRB2/LGALS3/CDA/FCER1G/CTSS/CYBB/B2M/FTH1/FPR1/MCEMP1/HP/PGLYRP1/LTF/MMP8/CD177/CR1/SLC2A3/CST3/CYBA/RHOA/CTSD/LTA4H/CD55	29
GO:0034774	CC	GO:0034774	secretory granule lumen	36/180	322/19518	1.1073199309237e-28	1.39209202534706e-26	9.80275328193574e-27	FGR/ALOX5/SERPINB1/GRN/FCN1/FTL/LYZ/PYGL/RETN/FOLR3/GCA/SRGN/S100A8/PLAC8/LCN2/CDA/S100A11/S100A9/S100A12/MNDA/S100P/B2M/SERPINA1/TMSB4X/HP/PGLYRP1/LTF/MMP8/DEFA3/DEFA4/SDCBP/ANXA2/PYCARD/TIMP1/GYG1/CTSD	36
GO:0060205	CC	GO:0060205	cytoplasmic vesicle lumen	36/180	325/19518	1.54243361789431e-28	1.39209202534706e-26	9.80275328193574e-27	FGR/ALOX5/SERPINB1/GRN/FCN1/FTL/LYZ/PYGL/RETN/FOLR3/GCA/SRGN/S100A8/PLAC8/LCN2/CDA/S100A11/S100A9/S100A12/MNDA/S100P/B2M/SERPINA1/TMSB4X/HP/PGLYRP1/LTF/MMP8/DEFA3/DEFA4/SDCBP/ANXA2/PYCARD/TIMP1/GYG1/CTSD	36
GO:0031983	CC	GO:0031983	vesicle lumen	36/180	327/19518	1.92012693151319e-28	1.39209202534706e-26	9.80275328193574e-27	FGR/ALOX5/SERPINB1/GRN/FCN1/FTL/LYZ/PYGL/RETN/FOLR3/GCA/SRGN/S100A8/PLAC8/LCN2/CDA/S100A11/S100A9/S100A12/MNDA/S100P/B2M/SERPINA1/TMSB4X/HP/PGLYRP1/LTF/MMP8/DEFA3/DEFA4/SDCBP/ANXA2/PYCARD/TIMP1/GYG1/CTSD	36
GO:0030667	CC	GO:0030667	secretory granule membrane	29/180	319/19518	1.24292163885618e-20	7.20894550536584e-19	5.07635364080208e-19	MMP25/TYROBP/SLC11A1/STXBP2/CYSTM1/LILRB2/LGALS3/CD63/FCGR2A/FCER1G/FCGR3B/CYBB/ANPEP/CD14/FPR1/MCEMP1/C5AR1/PSAP/LILRB3/CD177/RAB31/CR1/SLC2A3/RHOG/CYBA/RHOA/BRI3/IQGAP1/CD55	29
GO:0101002	CC	GO:0101002	ficolin-1-rich granule	22/180	185/19518	2.29402214162654e-18	1.10877736845283e-16	7.80772448202718e-17	ALOX5/SLC11A1/FCN1/PYGL/MMP9/LILRB2/LGALS3/CDA/FCER1G/CTSS/MNDA/FTH1/FPR1/SERPINA1/CR1/SLC2A3/CST3/GYG1/RHOA/CTSD/LTA4H/CD55	22
GO:1904724	CC	GO:1904724	tertiary granule lumen	14/180	55/19518	6.04339671390135e-17	2.50369292433056e-15	1.76303603382987e-15	LYZ/MMP9/FOLR3/CDA/CTSS/B2M/FTH1/HP/PGLYRP1/LTF/MMP8/CST3/CTSD/LTA4H	14
GO:0042581	CC	GO:0042581	specific granule	19/180	160/19518	5.43341294196549e-16	1.96961219146249e-14	1.38695014571224e-14	MMP25/STXBP2/LYZ/RETN/FOLR3/ANXA3/LCN2/CYBB/B2M/MCEMP1/HP/PGLYRP1/LTF/MMP8/CD177/DEFA4/SLC2A3/CYBA/CTSD	19
GO:0045335	CC	GO:0045335	phagocytic vesicle	17/180	141/19518	1.54380396614809e-14	4.97447944647717e-13	3.50290022728338e-13	SLC11A1/VIM/STXBP2/NCF4/NCF2/ANXA3/CTSS/CYBB/CLEC4E/B2M/PGLYRP1/LTF/RAB31/ATP6V0B/CYBA/ATP6V0E1/SNX3	17
GO:0005766	CC	GO:0005766	primary lysosome	17/180	155/19518	7.58733723551454e-14	2.00029799845383e-12	1.40855830018165e-12	GRN/STXBP2/FTL/LYZ/RETN/GCA/CD63/PLAC8/MNDA/FPR1/PSAP/DEFA3/DEFA4/SDCBP/ANXA2/PYCARD/BRI3	17
GO:0042582	CC	GO:0042582	azurophil granule	17/180	155/19518	7.58733723551454e-14	2.00029799845383e-12	1.40855830018165e-12	GRN/STXBP2/FTL/LYZ/RETN/GCA/CD63/PLAC8/MNDA/FPR1/PSAP/DEFA3/DEFA4/SDCBP/ANXA2/PYCARD/BRI3	17
GO:0005775	CC	GO:0005775	vacuolar lumen	16/180	176/19518	7.78420812119849e-12	1.88118362928963e-10	1.32468103115132e-10	GRN/VCAN/FTL/LYZ/RETN/GCA/PLAC8/CTSS/MNDA/PSAP/DEFA3/SDCBP/ANXA2/PYCARD/GYG1/CTSD	16
GO:0030139	CC	GO:0030139	endocytic vesicle	21/180	347/19518	9.94139105056e-12	2.1129167800028e-10	1.48786154381322e-10	SLC11A1/VIM/STXBP2/NCF4/NCF2/CSF3R/ANXA3/CTSS/CYBB/CLEC4E/B2M/LYN/HP/PGLYRP1/LTF/RAB31/ATP6V0B/CYBA/ATP6V0E1/HLA-DRA/SNX3	21
GO:0035580	CC	GO:0035580	specific granule lumen	11/180	62/19518	1.02002879034618e-11	2.1129167800028e-10	1.48786154381322e-10	LYZ/RETN/FOLR3/LCN2/B2M/HP/PGLYRP1/LTF/MMP8/DEFA4/CTSD	11
GO:1904813	CC	GO:1904813	ficolin-1-rich granule lumen	13/180	124/19518	1.2716209043861e-10	2.45846708181314e-09	1.73118916105898e-09	ALOX5/FCN1/PYGL/MMP9/CDA/CTSS/MNDA/FTH1/SERPINA1/CST3/GYG1/CTSD/LTA4H	13
GO:0035578	CC	GO:0035578	azurophil granule lumen	11/180	91/19518	7.53811291820348e-10	1.36628296642438e-08	9.62101254033866e-09	GRN/FTL/LYZ/RETN/GCA/PLAC8/MNDA/DEFA3/SDCBP/ANXA2/PYCARD	11
GO:0062023	CC	GO:0062023	collagen-containing extracellular matrix	20/180	415/19518	1.75442161685395e-09	2.99283687580967e-08	2.10747859857378e-08	SERPINB1/VCAN/FCN1/LGALS1/MMP9/LGALS3/ANXA1/S100A8/CTSS/S100A9/S100A4/SERPINA1/PSAP/S100A6/MMP8/ANXA2/TIMP1/ANXA5/CTSD/S100A10	20
GO:0101003	CC	GO:0101003	ficolin-1-rich granule membrane	9/180	61/19518	4.53392643166281e-09	7.30465925101231e-08	5.14375279381629e-08	SLC11A1/LILRB2/LGALS3/FCER1G/FPR1/CR1/SLC2A3/RHOA/CD55	9
GO:0070821	CC	GO:0070821	tertiary granule membrane	9/180	73/19518	2.30851713016834e-08	3.52352614604641e-07	2.48117630610891e-07	SLC11A1/CYSTM1/LILRB2/FCER1G/CYBB/MCEMP1/CD177/SLC2A3/CYBA	9
GO:0030670	CC	GO:0030670	phagocytic vesicle membrane	9/180	78/19518	4.16849879725145e-08	6.0443232560146e-07	4.25625666666727e-07	SLC11A1/ANXA3/CYBB/CLEC4E/B2M/RAB31/ATP6V0B/CYBA/ATP6V0E1	9
GO:0030666	CC	GO:0030666	endocytic vesicle membrane	12/180	196/19518	2.86214589170018e-07	3.95248718377644e-06	2.78323961398414e-06	SLC11A1/CSF3R/ANXA3/CYBB/CLEC4E/B2M/LYN/RAB31/ATP6V0B/CYBA/ATP6V0E1/HLA-DRA	12
GO:0005765	CC	GO:0005765	lysosomal membrane	16/180	415/19518	1.58938040588484e-06	2.00400138133306e-05	1.41116612696412e-05	GRN/CSF3R/CD63/IFITM3/ANPEP/FPR1/IFITM2/PSAP/LYN/ANXA2/IFITM1/ATP6V0B/CTSD/BRI3/ATP6V0E1/HLA-DRA	16
GO:0098852	CC	GO:0098852	lytic vacuole membrane	16/180	415/19518	1.58938040588484e-06	2.00400138133306e-05	1.41116612696412e-05	GRN/CSF3R/CD63/IFITM3/ANPEP/FPR1/IFITM2/PSAP/LYN/ANXA2/IFITM1/ATP6V0B/CTSD/BRI3/ATP6V0E1/HLA-DRA	16
GO:0001891	CC	GO:0001891	phagocytic cup	5/180	28/19518	5.22099749330975e-06	6.30870530441595e-05	4.44242769167584e-05	ANXA1/CLEC4E/RAB31/AIF1/LCP1	5
GO:0005774	CC	GO:0005774	vacuolar membrane	16/180	460/19518	5.9283693005759e-06	6.87690838866804e-05	4.84254166025989e-05	GRN/CSF3R/CD63/IFITM3/ANPEP/FPR1/IFITM2/PSAP/LYN/ANXA2/IFITM1/ATP6V0B/CTSD/BRI3/ATP6V0E1/HLA-DRA	16
GO:0001726	CC	GO:0001726	ruffle	10/180	181/19518	7.18654482499205e-06	8.01576153556806e-05	5.64449269655246e-05	FGR/PLEK/SH3BGRL3/S100A11/S100A6/CAPG/AIF1/RHOA/LCP1/IQGAP1	10
GO:0031234	CC	GO:0031234	extrinsic component of cytoplasmic side of plasma membrane	7/180	80/19518	9.09560779313741e-06	9.45262756024788e-05	6.65629672119088e-05	FGR/HCK/S100A6/LYN/RHOA/GNG5/IQGAP1	7
GO:0019897	CC	GO:0019897	extrinsic component of plasma membrane	9/180	147/19518	9.12667488575657e-06	9.45262756024788e-05	6.65629672119088e-05	FGR/FCN1/HCK/ANXA1/S100A6/LYN/RHOA/GNG5/IQGAP1	9
GO:0005767	CC	GO:0005767	secondary lysosome	4/180	18/19518	1.9349898793551e-05	0.000187049021670993	0.00013171510055961	FTL/NCF4/NCF2/FTH1	4
GO:0043020	CC	GO:0043020	NADPH oxidase complex	4/180	18/19518	1.9349898793551e-05	0.000187049021670993	0.00013171510055961	NCF4/NCF2/CYBB/CYBA	4
GO:0005925	CC	GO:0005925	focal adhesion	14/180	422/19518	3.87896013974636e-05	0.000351530762664514	0.000247538903654866	VIM/ACTB/HCK/PFN1/ARPC3/ANXA1/B2M/SDCBP/RHOG/CYBA/RHOA/ANXA5/LCP1/IQGAP1	14
GO:0031252	CC	GO:0031252	cell leading edge	14/180	422/19518	3.87896013974636e-05	0.000351530762664514	0.000247538903654866	FGR/VIM/ACTB/ARPC3/PLEK/SH3BGRL3/S100A11/S100A6/CD177/CAPG/AIF1/RHOA/LCP1/IQGAP1	14
GO:0030055	CC	GO:0030055	cell-substrate junction	14/180	432/19518	4.99629013231757e-05	0.000439067920718817	0.000309180314408168	VIM/ACTB/HCK/PFN1/ARPC3/ANXA1/B2M/SDCBP/RHOG/CYBA/RHOA/ANXA5/LCP1/IQGAP1	14
GO:0019898	CC	GO:0019898	extrinsic component of membrane	11/180	288/19518	7.76555723982543e-05	0.000648536205946072	0.000456682482589974	FGR/FCN1/HCK/FOLR3/ANXA1/S100A6/LYN/RHOA/GNG5/CISH/IQGAP1	11
GO:0098562	CC	GO:0098562	cytoplasmic side of membrane	9/180	193/19518	7.8271611062457e-05	0.000648536205946072	0.000456682482589974	FGR/HCK/RGS2/S100A6/LYN/RPS26/RHOA/GNG5/IQGAP1	9
GO:0009898	CC	GO:0009898	cytoplasmic side of plasma membrane	8/180	159/19518	0.000116189444583035	0.000935970525807778	0.000659086323073354	FGR/HCK/RGS2/S100A6/LYN/RHOA/GNG5/IQGAP1	8
GO:0015629	CC	GO:0015629	actin cytoskeleton	14/180	489/19518	0.000184273301931574	0.00144430425838261	0.00101704183711879	FGR/ACTB/MYL6/HCK/ARPC3/ANXA1/MSRB1/MYO1F/MYL12B/CAPG/AIF1/CYBA/LCP1/IQGAP1	14
GO:0035579	CC	GO:0035579	specific granule membrane	6/180	91/19518	0.000197176452856535	0.00150476766653672	0.00105961861091878	MMP25/CYBB/MCEMP1/CD177/SLC2A3/CYBA	6
GO:0044194	CC	GO:0044194	cytolytic granule	3/180	13/19518	0.000206103165248323	0.00153256199800035	0.00107919066283872	SERPINB1/STXBP2/SRGN	3
GO:0045121	CC	GO:0045121	membrane raft	11/180	323/19518	0.000212234959218898	0.00153870345433701	0.00108351531811753	HCK/CD14/LYN/CD177/CR1/SDCBP/EFHD2/ANXA2/CTSD/S100A10/CD55	11
GO:0098857	CC	GO:0098857	membrane microdomain	11/180	324/19518	0.000217960555124319	0.00154167221917201	0.00108560584580534	HCK/CD14/LYN/CD177/CR1/SDCBP/EFHD2/ANXA2/CTSD/S100A10/CD55	11
GO:0032587	CC	GO:0032587	ruffle membrane	6/180	101/19518	0.000347508780953577	0.00239946539229851	0.00168964169185449	FGR/PLEK/SH3BGRL3/AIF1/RHOA/LCP1	6
GO:0005770	CC	GO:0005770	late endosome	10/180	296/19518	0.00043792666856297	0.00294730093223027	0.00207541336062676	SLC11A1/GRN/CST7/CD63/IFITM3/CTSS/IFITM2/PSAP/ANXA2/HLA-DRA	10
GO:0031904	CC	GO:0031904	endosome lumen	4/180	39/19518	0.000447176693165973	0.00294730093223027	0.00207541336062676	CD63/CTSS/B2M/CTSD	4
GO:0016363	CC	GO:0016363	nuclear matrix	6/180	127/19518	0.00116436956048179	0.00748104728407987	0.00526796070094917	ALOX5/VIM/ACTB/BASP1/ANXA2/S100A10	6
GO:0071682	CC	GO:0071682	endocytic vesicle lumen	3/180	23/19518	0.00119254619482767	0.00748104728407987	0.00526796070094917	HP/PGLYRP1/LTF	3
GO:1990204	CC	GO:1990204	oxidoreductase complex	6/180	128/19518	0.00121244559431639	0.00748104728407987	0.00526796070094917	NCF4/NCF2/CYBB/CYBA/LDHA/NDUFB3	6
GO:0035577	CC	GO:0035577	azurophil granule membrane	4/180	58/19518	0.00201346582994817	0.0121646893892702	0.00856606076776197	CD63/FPR1/PSAP/BRI3	4
GO:0001533	CC	GO:0001533	cornified envelope	4/180	59/19518	0.00214454641550831	0.012445515609649	0.00876381135488897	CSTA/ANXA1/PI3/ANXA2	4
GO:0043202	CC	GO:0043202	lysosomal lumen	5/180	98/19518	0.00214577855338776	0.012445515609649	0.00876381135488897	VCAN/CTSS/PSAP/GYG1/CTSD	5
GO:0072562	CC	GO:0072562	blood microparticle	6/180	144/19518	0.00220800335603422	0.0125553132009789	0.00884112798907405	ACTB/PFN1/HP/SDCBP/CLIC1/ANXA5	6
GO:0034399	CC	GO:0034399	nuclear periphery	6/180	147/19518	0.00244831620062574	0.0136540711188743	0.00961484499840876	ALOX5/VIM/ACTB/BASP1/ANXA2/S100A10	6
GO:0005884	CC	GO:0005884	actin filament	5/180	105/19518	0.00289772286919634	0.01585546475598	0.011165009664828	HCK/ANXA1/AIF1/LCP1/IQGAP1	5
GO:0031902	CC	GO:0031902	late endosome membrane	6/180	155/19518	0.00318540984402757	0.0171068306438518	0.0120461892737105	SLC11A1/CD63/IFITM3/IFITM2/ANXA2/HLA-DRA	6
GO:0031093	CC	GO:0031093	platelet alpha granule lumen	4/180	67/19518	0.00341155699224049	0.0179882095954499	0.0126668336171226	SRGN/SERPINA1/TMSB4X/TIMP1	4
GO:0042470	CC	GO:0042470	melanosome	5/180	112/19518	0.00382387902355335	0.019454823102289	0.0136995850520656	CD63/SDCBP/ANXA2/CAPG/CTSD	5
GO:0048770	CC	GO:0048770	pigment granule	5/180	112/19518	0.00382387902355335	0.019454823102289	0.0136995850520656	CD63/SDCBP/ANXA2/CAPG/CTSD	5
GO:1904090	CC	GO:1904090	peptidase inhibitor complex	2/180	11/19518	0.00440423557079895	0.0220211778539948	0.0155067459298547	CSTA/CARD16	2
GO:0097386	CC	GO:0097386	glial cell projection	3/180	38/19518	0.00513382592901662	0.0249740305919485	0.0175860687289946	GLUL/AIF1/LCP1	3
GO:0033179	CC	GO:0033179	proton-transporting V-type ATPase, V0 domain	2/180	12/19518	0.00525315815899607	0.0249740305919485	0.0175860687289946	ATP6V0B/ATP6V0E1	2
GO:0044754	CC	GO:0044754	autolysosome	2/180	12/19518	0.00525315815899607	0.0249740305919485	0.0175860687289946	FTL/FTH1	2
GO:0032009	CC	GO:0032009	early phagosome	2/180	13/19518	0.00617080452149566	0.02886344050377	0.0203248909536529	RAB31/SNX3	2
GO:0009897	CC	GO:0009897	external side of plasma membrane	10/180	426/19518	0.00631075769053539	0.0290495195278613	0.0204559230069151	FCN1/FOLR3/CSF3R/ANXA1/FCER1G/CLEC4E/B2M/ANPEP/CD14/ANXA5	10
GO:0031256	CC	GO:0031256	leading edge membrane	6/180	180/19518	0.00656654206716131	0.0297546437418247	0.0209524533064029	FGR/PLEK/SH3BGRL3/AIF1/RHOA/LCP1	6
GO:0005912	CC	GO:0005912	adherens junction	6/180	185/19518	0.00747279940987655	0.0333401819825262	0.023477296931434	ACTB/ANXA1/S100A11/LYN/SDCBP/ANXA2	6
GO:0031901	CC	GO:0031901	early endosome membrane	6/180	187/19518	0.00785944638075867	0.0345339310669699	0.0243179042722039	ANXA1/IFITM3/B2M/RAB31/HLA-DRA/SNX3	6
GO:0061702	CC	GO:0061702	inflammasome complex	2/180	16/19518	0.00932292364876348	0.0403529531065882	0.0284155096285957	PYCARD/CARD16	2
GO:1905369	CC	GO:1905369	endopeptidase complex	4/180	90/19518	0.00966156442777158	0.0412037306478494	0.0290146052474874	FCN1/PSME2/PSME1/PSMB3	4
GO:0031091	CC	GO:0031091	platelet alpha granule	4/180	91/19518	0.0100346360359823	0.0421745572526791	0.0296982363231207	SRGN/SERPINA1/TMSB4X/TIMP1	4
GO:0042613	CC	GO:0042613	MHC class II protein complex	2/180	17/19518	0.0105023934382817	0.0435099156728813	0.0306385613086714	B2M/HLA-DRA	2
GO:0031970	CC	GO:0031970	organelle envelope lumen	4/180	94/19518	0.011209519637407	0.04523917154446	0.0318562587282223	FGR/ALOX5/LYN/ALPL	4
GO:0030027	CC	GO:0030027	lamellipodium	6/180	202/19518	0.0112317943144866	0.04523917154446	0.0318562587282223	ACTB/ARPC3/CD177/CAPG/AIF1/RHOA	6
GO:0061134	MF	GO:0061134	peptidase regulator activity	16/178	230/18369	8.72320776203728e-10	3.68991688334177e-07	2.89243204741236e-07	SERPINB1/CST7/GAPDH/CSTA/CTSS/SERPINA1/LTF/PI3/CST3/ANXA2/PYCARD/TIMP1/CARD16/VSIR/PSME2/PSME1	16
GO:0061135	MF	GO:0061135	endopeptidase regulator activity	14/178	187/18369	3.99897117861921e-09	8.45782404277963e-07	6.62987326981606e-07	SERPINB1/CST7/GAPDH/CSTA/SERPINA1/LTF/PI3/CST3/ANXA2/TIMP1/CARD16/VSIR/PSME2/PSME1	14
GO:0004857	MF	GO:0004857	enzyme inhibitor activity	18/178	359/18369	1.36404245119209e-08	1.92329985618084e-06	1.50762586710704e-06	SERPINB1/CST7/GAPDH/RGS2/CSTA/LGALS3/ANXA1/ANXA3/SERPINA1/LTF/PI3/CST3/OAZ1/ANXA2/TIMP1/CARD16/ANXA5/IQGAP1	18
GO:0050786	MF	GO:0050786	RAGE receptor binding	5/178	10/18369	1.95701615737906e-08	2.06954458642836e-06	1.62226339361685e-06	S100A8/S100A9/S100A12/FPR1/S100A4	5
GO:0004866	MF	GO:0004866	endopeptidase inhibitor activity	11/178	173/18369	1.00447884152034e-06	8.49789099926205e-05	6.66128073850329e-05	SERPINB1/CST7/GAPDH/CSTA/SERPINA1/LTF/PI3/CST3/ANXA2/TIMP1/CARD16	11
GO:0030414	MF	GO:0030414	peptidase inhibitor activity	11/178	180/18369	1.4846759525326e-06	0.000104669654653548	8.20478815873276e-05	SERPINB1/CST7/GAPDH/CSTA/SERPINA1/LTF/PI3/CST3/ANXA2/TIMP1/CARD16	11
GO:0048306	MF	GO:0048306	calcium-dependent protein binding	7/178	62/18369	2.23753090098464e-06	0.000135210795873786	0.000105988305836114	ANXA1/ANXA3/S100A11/S100P/S100A6/CD177/ANXA2	7
GO:0004859	MF	GO:0004859	phospholipase inhibitor activity	4/178	12/18369	3.97136489290137e-06	0.00020998591871216	0.000164602623850517	ANXA1/ANXA3/ANXA2/ANXA5	4
GO:0044548	MF	GO:0044548	S100 protein binding	4/178	14/18369	7.90998248369211e-06	0.000341621489928512	0.00026778840195964	S100A11/S100A6/ANXA2/IQGAP1	4
GO:0002020	MF	GO:0002020	protease binding	9/178	138/18369	8.07615815433836e-06	0.000341621489928512	0.00026778840195964	CSTA/SERPINA1/PSAP/CD177/CST3/ANXA2/PYCARD/TIMP1/CARD16	9
GO:0140375	MF	GO:0140375	immune receptor activity	9/178	141/18369	9.61614827592601e-06	0.000369784610974246	0.000289864756642746	CSF3R/LILRB2/FCER1G/FPR1/LILRA5/C5AR1/CR1/IFNGR2/HLA-DRA	9
GO:0055102	MF	GO:0055102	lipase inhibitor activity	4/178	16/18369	1.41652216710319e-05	0.000478307805547659	0.00037493333021653	ANXA1/ANXA3/ANXA2/ANXA5	4
GO:0016209	MF	GO:0016209	antioxidant activity	7/178	82/18369	1.46997670735687e-05	0.000478307805547659	0.00037493333021653	TXN/S100A9/HP/ALOX5AP/SOD2/GPX1/GSTO1	7
GO:0045296	MF	GO:0045296	cadherin binding	13/178	333/18369	2.28324957311577e-05	0.000689867549591407	0.000540769635737945	PFN1/ANXA1/S100A11/S100P/RPS26/EFHD2/CLIC1/ANXA2/TAGLN2/CAPG/LDHA/ENO1/IQGAP1	13
GO:0019865	MF	GO:0019865	immunoglobulin binding	4/178	24/18369	7.78397095654472e-05	0.00219507980974561	0.00172066726407831	LGALS3/FCGR2A/FCER1G/FCGR3B	4
GO:0016175	MF	GO:0016175	superoxide-generating NAD(P)H oxidase activity	3/178	10/18369	0.000102123795662459	0.00269989784782626	0.00211638129168912	NCF2/CYBB/CYBA	3
GO:0016504	MF	GO:0016504	peptidase activator activity	5/178	50/18369	0.000120222256591683	0.0029533958389509	0.00231509192302982	CTSS/PYCARD/VSIR/PSME2/PSME1	5
GO:0038187	MF	GO:0038187	pattern recognition receptor activity	4/178	27/18369	0.000125676418678762	0.0029533958389509	0.00231509192302982	FCN1/CLEC4E/CD14/PGLYRP1	4
GO:0019864	MF	GO:0019864	IgG binding	3/178	11/18369	0.000139419809655951	0.00310392523602459	0.00243308809094872	FCGR2A/FCER1G/FCGR3B	3
GO:0051861	MF	GO:0051861	glycolipid binding	4/178	29/18369	0.000167530352814492	0.00350336462153395	0.00274619847152717	FCGR3B/CLEC4E/PSAP/LYN	4
GO:0004869	MF	GO:0004869	cysteine-type endopeptidase inhibitor activity	5/178	54/18369	0.000173925903196721	0.00350336462153395	0.00274619847152717	CST7/CSTA/LTF/CST3/CARD16	5
GO:0004875	MF	GO:0004875	complement receptor activity	3/178	12/18369	0.000184569291243634	0.00354876409982077	0.00278178596850453	FPR1/C5AR1/CR1	3
GO:0061133	MF	GO:0061133	endopeptidase activator activity	3/178	13/18369	0.000238232169114348	0.00438140032762475	0.0034344683419231	VSIR/PSME2/PSME1	3
GO:0050664	MF	GO:0050664	oxidoreductase activity, acting on NAD(P)H, oxygen as acceptor	3/178	16/18369	0.000456587024556507	0.00804734630780844	0.00630811020768859	NCF2/CYBB/CYBA	3
GO:0098641	MF	GO:0098641	cadherin binding involved in cell-cell adhesion	3/178	18/18369	0.000655893691012144	0.0110977212519255	0.00869922158605581	ANXA1/S100A11/ANXA2	3
GO:0031406	MF	GO:0031406	carboxylic acid binding	8/178	200/18369	0.000755850143130214	0.012115731908589	0.00949721426205185	FCN1/PYGL/FOLR3/GLUL/S100A8/S100A9/PSAP/ALOX5AP	8
GO:0036041	MF	GO:0036041	long-chain fatty acid binding	3/178	19/18369	0.000773344589909936	0.012115731908589	0.00949721426205185	S100A8/S100A9/ALOX5AP	3
GO:0033293	MF	GO:0033293	monocarboxylic acid binding	5/178	80/18369	0.00107976517986164	0.0160657905638687	0.0125935648317	PYGL/S100A8/S100A9/PSAP/ALOX5AP	5
GO:0043177	MF	GO:0043177	organic acid binding	8/178	212/18369	0.00110143717813757	0.0160657905638687	0.0125935648317	FCN1/PYGL/FOLR3/GLUL/S100A8/S100A9/PSAP/ALOX5AP	8
GO:0030246	MF	GO:0030246	carbohydrate binding	9/178	273/18369	0.00140780854076995	0.0198501004248563	0.0155599891348257	VCAN/FCN1/LGALS1/PYGL/LGALS3/CLEC4E/TALDO1/SLC2A3/HLA-DRA	9
GO:0005544	MF	GO:0005544	calcium-dependent phospholipid binding	4/178	52/18369	0.0016059042935482	0.0219128231022867	0.0171769050073916	ANXA1/ANXA3/ANXA2/ANXA5	4
GO:1901981	MF	GO:1901981	phosphatidylinositol phosphate binding	7/178	179/18369	0.00183117242438181	0.0236882713635177	0.0185686337675951	NCF4/PFN1/SDCBP/ANXA2/CAPG/SNX3/IQGAP1	7
GO:0016667	MF	GO:0016667	oxidoreductase activity, acting on a sulfur group of donors	4/178	54/18369	0.00184802117020351	0.0236882713635177	0.0185686337675951	TXN/MSRB1/GLRX/GSTO1	4
GO:0005543	MF	GO:0005543	phospholipid binding	12/178	475/18369	0.00234887519243009	0.0292227707764096	0.0229069871707578	NCF4/PFN1/ANXA1/ANXA3/FCGR3B/PSAP/SDCBP/ANXA2/CAPG/ANXA5/SNX3/IQGAP1	12
GO:0043236	MF	GO:0043236	laminin binding	3/178	28/18369	0.00245250853889135	0.0296403174843154	0.0232342914210759	LGALS1/LGALS3/CTSS	3
GO:1902936	MF	GO:1902936	phosphatidylinositol bisphosphate binding	5/178	107/18369	0.00387403012868314	0.0433039661542732	0.0339448782844247	PFN1/SDCBP/ANXA2/CAPG/SNX3	5
GO:0016176	MF	GO:0016176	superoxide-generating NADPH oxidase activator activity	2/178	10/18369	0.00399256425535852	0.0433039661542732	0.0339448782844247	NCF4/NCF2	2
GO:0032396	MF	GO:0032396	inhibitory MHC class I receptor activity	2/178	10/18369	0.00399256425535852	0.0433039661542732	0.0339448782844247	LILRB2/LILRA5	2
GO:0043208	MF	GO:0043208	glycosphingolipid binding	2/178	10/18369	0.00399256425535852	0.0433039661542732	0.0339448782844247	PSAP/LYN	2
GO:0005200	MF	GO:0005200	structural constituent of cytoskeleton	5/178	111/18369	0.00452854085889497	0.0478893195828143	0.037539220277682	VIM/ACTB/ARPC3/TUBA1A/TUBA4A	5
GO:0005536	MF	GO:0005536	glucose binding	2/178	11/18369	0.00484881857662576	0.0488345299503023	0.0382801466575718	PYGL/SLC2A3	2
GO:0008199	MF	GO:0008199	ferric iron binding	2/178	11/18369	0.00484881857662576	0.0488345299503023	0.0382801466575718	FTL/FTH1	2
GO:0023023	MF	GO:0023023	MHC protein complex binding	3/178	36/18369	0.0050508712163925	0.0496864773147448	0.0389479665401135	LILRB2/B2M/HLA-DRA	3
