# Supplementary material for: A donor PD-1+CD8+ TSCM-like regulatory subset mobilized by G-CSF alleviates recipient acute graft-versus-host-disease
Source: Signal Transduct Target Ther. 2025 Apr 2;10:120. doi: 10.1038/s41392-025-02183-1 (PMC11965471; doi:10.1038/s41392-025-02183-1)
Supplement: Supplementary file 2 — Supplementary files of GO and GSEA analysis [file 41392_2025_2183_MOESM2_ESM.zip › GO/6. GO pathway enriched in PD-1+CD8+CCR7+ cells of D5 compared with PD-1+CD8+CCR7+ cells of D0.csv.csv]

	ONTOLOGY	ID	Description	GeneRatio	BgRatio	pvalue	p.adjust	qvalue	geneID	Count
GO:0002274	BP	GO:0002274	myeloid leukocyte activation	28/263	240/18614	7.57966182932476e-18	2.72716232619105e-14	2.07602948209506e-14	S100A12/CXCL8/TYROBP/CD177/FCER1G/SPI1/ANXA3/AIF1/C5AR1/GRN/SLC11A1/STXBP2/CXCR2/LRRK2/MMP8/LYN/PTAFR/DYSF/FGR/PYCARD/CCL3/IFNGR2/ITGAM/ITGB2/ANXA1/PLSCR1/CD300A/CST7	28
GO:0036230	BP	GO:0036230	granulocyte activation	15/263	48/18614	8.62907155040184e-17	1.55236997191729e-13	1.18172864074451e-13	CXCL8/TYROBP/CD177/FCER1G/SPI1/ANXA3/GRN/STXBP2/CXCR2/PTAFR/CCL3/ITGAM/ITGB2/ANXA1/CD300A	15
GO:0002237	BP	GO:0002237	response to molecule of bacterial origin	32/263	366/18614	1.568114539969e-16	1.88069203826948e-13	1.43166106421029e-13	S100A8/S100A9/CXCL8/DEFA3/NFKBIA/CD14/B2M/SPI1/TSPO/LTF/VIM/ADM/ALPL/HCK/LILRB2/C5AR1/SLC11A1/LYN/SOD2/PTAFR/RHOA/PYCARD/CCL3/LY96/SLPI/CARD16/CEBPB/PRDX3/NFKBIZ/CD55/GSTP1/SPON2	32
GO:0042119	BP	GO:0042119	neutrophil activation	14/263	42/18614	3.31962030305227e-16	2.98599846259551e-13	2.27306632330053e-13	CXCL8/TYROBP/CD177/FCER1G/SPI1/ANXA3/GRN/STXBP2/CXCR2/PTAFR/ITGAM/ITGB2/ANXA1/CD300A	14
GO:0031349	BP	GO:0031349	positive regulation of defense response	34/263	441/18614	7.50082836865954e-16	5.3975960940874e-13	4.1088748242636e-13	S100A8/S100A9/S100A12/TYROBP/MNDA/NFKBIA/FCN1/CD14/SPI1/LGALS1/CTSS/LTF/HCK/LILRA5/GRN/CLEC4E/LRRK2/MMP8/LYN/FFAR2/ALOX5AP/PYCARD/CCL3/LY96/CYBA/HSPA1A/PIK3AP1/PLSCR1/CD300A/CEBPB/NCR3/NKG7/NFKBIZ/KLRD1	34
GO:0032496	BP	GO:0032496	response to lipopolysaccharide	30/263	345/18614	1.71285641465928e-15	9.52089158533737e-13	7.24769898629292e-13	S100A8/S100A9/CXCL8/DEFA3/NFKBIA/CD14/SPI1/TSPO/LTF/VIM/ADM/ALPL/HCK/LILRB2/SLC11A1/LYN/SOD2/PTAFR/RHOA/PYCARD/CCL3/LY96/SLPI/CARD16/CEBPB/PRDX3/NFKBIZ/CD55/GSTP1/SPON2	30
GO:0002366	BP	GO:0002366	leukocyte activation involved in immune response	28/263	296/18614	1.85231353800338e-15	9.52089158533737e-13	7.24769898629292e-13	TYROBP/CD177/FCER1G/SPI1/PGLYRP1/LGALS1/ANXA3/GRN/SLC11A1/CLEC4E/STXBP2/CR1/LCP1/LGALS3/LYN/PTAFR/DYSF/FGR/PYCARD/CCL3/FGL2/ITGAM/ITGB2/ANXA1/CD300A/NKG7/NFKBIZ/ZNF683	28
GO:0002263	BP	GO:0002263	cell activation involved in immune response	28/263	300/18614	2.61385455766837e-15	1.17558108731135e-12	8.94901257770143e-13	TYROBP/CD177/FCER1G/SPI1/PGLYRP1/LGALS1/ANXA3/GRN/SLC11A1/CLEC4E/STXBP2/CR1/LCP1/LGALS3/LYN/PTAFR/DYSF/FGR/PYCARD/CCL3/FGL2/ITGAM/ITGB2/ANXA1/CD300A/NKG7/NFKBIZ/ZNF683	28
GO:0050727	BP	GO:0050727	regulation of inflammatory response	32/263	414/18614	5.29331909726242e-15	2.11615134577224e-12	1.61090249018442e-12	S100A8/S100A9/S100A12/NFKBIA/TMSB4X/PGLYRP1/LGALS1/IER3/HCK/LILRA5/MMP9/ALOX5/GRN/LRRK2/MMP8/LYN/FFAR2/ALOX5AP/BST1/FGR/PYCARD/CCL3/PIK3AP1/ANXA1/CARD16/CEBPB/ZYX/NKG7/GPX1/CST7/NFKBIZ/GSTP1	32
GO:0052547	BP	GO:0052547	regulation of peptidase activity	32/263	425/18614	1.10538486393068e-14	3.97717474042259e-12	3.0275909641554e-12	S100A8/S100A9/SERPINA1/CTSS/LTF/PI3/MMP9/GRN/CSTA/GAPDH/CR1/LYN/SERPINB1/RHOA/TIMP1/VSIR/PLAUR/PYCARD/SLPI/APLP2/CTSH/PSME2/PSME1/CST3/CTSD/CARD16/PSMB8/CTSB/PRDX3/CSTB/GPX1/CST7	32
GO:0050900	BP	GO:0050900	leukocyte migration	29/263	393/18614	3.53805631344579e-13	1.08031949464245e-10	8.22384168122537e-11	S100A8/S100A9/S100A12/CXCL8/CD177/FCER1G/CSF3R/SPI1/HCK/AIF1/C5AR1/ALOX5/CXCR2/LGALS3/LYN/FFAR2/BST1/PTAFR/RHOA/PYCARD/CCL3/ITGB2/CD99/ANXA1/CD300A/JAML/DUSP1/CKLF/CCL4	29
GO:0006909	BP	GO:0006909	phagocytosis	23/263	236/18614	3.60306668585585e-13	1.08031949464245e-10	8.22384168122537e-11	TYROBP/FCER1G/FCN1/CD14/ANXA3/HCK/NCF2/NCF4/AIF1/SLC11A1/RAB31/LYN/DYSF/FGR/PYCARD/ITGAM/ITGB2/CYBA/ANXA1/PLSCR1/CD300A/SNX3/SPON2	23
GO:0002275	BP	GO:0002275	myeloid cell activation involved in immune response	16/263	98/18614	5.38479767607935e-13	1.44259140076842e-10	1.09816062280197e-10	TYROBP/CD177/FCER1G/SPI1/ANXA3/GRN/STXBP2/LYN/PTAFR/DYSF/FGR/PYCARD/CCL3/ITGAM/ITGB2/CD300A	16
GO:0097529	BP	GO:0097529	myeloid leukocyte migration	23/263	241/18614	5.61319611193938e-13	1.44259140076842e-10	1.09816062280197e-10	S100A8/S100A9/S100A12/CXCL8/CD177/FCER1G/CSF3R/SPI1/AIF1/C5AR1/CXCR2/LGALS3/LYN/BST1/CCL3/ITGB2/CD99/ANXA1/CD300A/JAML/DUSP1/CKLF/CCL4	23
GO:0002831	BP	GO:0002831	regulation of response to biotic stimulus	31/263	463/18614	6.83490664130686e-13	1.63946627302814e-10	1.24802997057407e-10	TYROBP/MNDA/NFKBIA/FCN1/CD14/SPI1/CTSS/LTF/HCK/GRN/CLEC4E/CR1/LYN/FFAR2/FGR/PYCARD/FGL2/LY96/CYBA/HSPA1A/PIK3AP1/PLSCR1/CARD16/CD300A/NCR3/NFKBIZ/CD55/STAT1/APOBEC3G/KLRD1/KLRB1	31
GO:0097530	BP	GO:0097530	granulocyte migration	19/263	156/18614	8.08913872313351e-13	1.81904507036465e-10	1.38473282615746e-10	S100A8/S100A9/S100A12/CXCL8/CD177/FCER1G/CSF3R/C5AR1/CXCR2/LGALS3/BST1/CCL3/ITGB2/CD99/ANXA1/CD300A/JAML/CKLF/CCL4	19
GO:0071222	BP	GO:0071222	cellular response to lipopolysaccharide	22/263	224/18614	1.02332492745333e-12	2.16583711116299e-10	1.64872536299292e-10	CXCL8/DEFA3/NFKBIA/CD14/SPI1/TSPO/LTF/VIM/HCK/LILRB2/LYN/PTAFR/RHOA/PYCARD/CCL3/LY96/CARD16/CEBPB/NFKBIZ/CD55/GSTP1/SPON2	22
GO:0002768	BP	GO:0002768	immune response-regulating cell surface receptor signaling pathway	26/263	329/18614	1.32663292815451e-12	2.65179181972219e-10	2.01865431523862e-10	TYROBP/MNDA/NFKBIA/FCER1G/FPR1/FCN1/CD14/LTF/HCK/LILRB2/C5AR1/CLEC4E/CR1/LGALS3/LYN/FFAR2/FGR/LY96/CYBA/PIK3AP1/PLSCR1/CD300A/NCR3/NFKBIZ/KLRD1/TRGC1	26
GO:0002283	BP	GO:0002283	neutrophil activation involved in immune response	9/263	19/18614	1.59838478282516e-12	3.02683602558155e-10	2.30415357612802e-10	TYROBP/CD177/FCER1G/SPI1/ANXA3/STXBP2/PTAFR/ITGAM/ITGB2	9
GO:0002764	BP	GO:0002764	immune response-regulating signaling pathway	30/263	450/18614	1.84390746031144e-12	3.31718952110028e-10	2.52518274301598e-10	TYROBP/MNDA/NFKBIA/FCER1G/FPR1/FCN1/CD14/CTSS/LTF/HCK/LILRB2/C5AR1/CLEC4E/CR1/LGALS3/LYN/FFAR2/FGR/PYCARD/LY96/CTSH/CYBA/HSPA1A/PIK3AP1/PLSCR1/CD300A/NCR3/NFKBIZ/KLRD1/TRGC1	30
GO:0001819	BP	GO:0001819	positive regulation of cytokine production	31/263	489/18614	2.84959027159504e-12	4.88229799866617e-10	3.71660846450641e-10	TYROBP/MNDA/FCER1G/FCN1/CD14/B2M/LILRA5/LILRB2/AIF1/C5AR1/SLC11A1/CLEC4E/GAPDH/CYBB/LRRK2/MMP8/FFAR2/PTAFR/FGR/PYCARD/CCL3/LY96/EGR1/CYBA/HSPA1A/ANXA1/LTB/CEBPB/CD55/STAT1/SPON2	31
GO:0071219	BP	GO:0071219	cellular response to molecule of bacterial origin	22/263	237/18614	3.1946650942475e-12	5.04121463549221e-10	3.83758242343721e-10	CXCL8/DEFA3/NFKBIA/CD14/SPI1/TSPO/LTF/VIM/HCK/LILRB2/LYN/PTAFR/RHOA/PYCARD/CCL3/LY96/CARD16/CEBPB/NFKBIZ/CD55/GSTP1/SPON2	22
GO:1990266	BP	GO:1990266	neutrophil migration	17/263	128/18614	3.22256633174877e-12	5.04121463549221e-10	3.83758242343721e-10	S100A8/S100A9/S100A12/CXCL8/CD177/FCER1G/CSF3R/C5AR1/CXCR2/LGALS3/BST1/CCL3/ITGB2/CD99/JAML/CKLF/CCL4	17
GO:0071216	BP	GO:0071216	cellular response to biotic stimulus	23/263	264/18614	3.77434520428459e-12	5.65837251875664e-10	4.30738869366162e-10	CXCL8/DEFA3/NFKBIA/CD14/SPI1/TSPO/LTF/VIM/CDA/HCK/LILRB2/LYN/PTAFR/RHOA/PYCARD/CCL3/LY96/CARD16/CEBPB/NFKBIZ/CD55/GSTP1/SPON2	23
GO:0030595	BP	GO:0030595	leukocyte chemotaxis	22/263	241/18614	4.46708083724703e-12	6.42902274096593e-10	4.89403972148075e-10	S100A8/S100A9/S100A12/CXCL8/FCER1G/CSF3R/SPI1/AIF1/C5AR1/ALOX5/CXCR2/LGALS3/LYN/FFAR2/BST1/CCL3/ITGB2/ANXA1/JAML/DUSP1/CKLF/CCL4	22
GO:0002697	BP	GO:0002697	regulation of immune effector process	27/263	384/18614	7.46380389062667e-12	1.03287563071057e-09	7.8626792402472e-10	TYROBP/CD177/FCN1/B2M/SPI1/PGLYRP1/GRN/STXBP2/CR1/LGALS3/LYN/FFAR2/PTAFR/FGR/PYCARD/FGL2/ITGAM/ITGB2/ANXA1/CD300A/NCR3/NFKBIZ/CD55/KLRD1/KLRB1/ZNF683/SPON2	27
GO:0002429	BP	GO:0002429	immune response-activating cell surface receptor signaling pathway	24/263	302/18614	8.98445124185613e-12	1.19726131734068e-09	9.11405151318115e-10	TYROBP/MNDA/NFKBIA/FCER1G/FPR1/FCN1/CD14/LTF/HCK/C5AR1/CR1/LGALS3/LYN/FFAR2/FGR/LY96/CYBA/PIK3AP1/PLSCR1/CD300A/NCR3/NFKBIZ/KLRD1/TRGC1	24
GO:0002757	BP	GO:0002757	immune response-activating signaling pathway	28/263	423/18614	1.25751316829084e-11	1.61590442125374e-09	1.23009370823037e-09	TYROBP/MNDA/NFKBIA/FCER1G/FPR1/FCN1/CD14/CTSS/LTF/HCK/C5AR1/CLEC4E/CR1/LGALS3/LYN/FFAR2/FGR/PYCARD/LY96/CYBA/HSPA1A/PIK3AP1/PLSCR1/CD300A/NCR3/NFKBIZ/KLRD1/TRGC1	28
GO:0060326	BP	GO:0060326	cell chemotaxis	24/263	312/18614	1.78678639884392e-11	2.21684740104842e-09	1.68755651898072e-09	S100A8/S100A9/S100A12/CXCL8/FCER1G/TMSB4X/CSF3R/SPI1/AIF1/C5AR1/ALOX5/CXCR2/LGALS3/LYN/FFAR2/BST1/CCL3/ITGB2/RHOG/ANXA1/JAML/DUSP1/CKLF/CCL4	24
GO:0042742	BP	GO:0042742	defense response to bacterium	24/263	314/18614	2.04349970191933e-11	2.45083730916858e-09	1.86567937698038e-09	LYZ/S100A8/S100A9/S100A12/DEFA3/LCN2/FCER1G/PGLYRP1/LTF/ANXA3/PI3/C5AR1/GRN/SLC11A1/PLAC8/CLEC4E/HP/FGR/PYCARD/SLPI/CYBA/CEBPB/NFKBIZ/SPON2	24
GO:0045088	BP	GO:0045088	regulation of innate immune response	26/263	373/18614	2.26338659432641e-11	2.62698869883433e-09	1.99977314717735e-09	TYROBP/MNDA/NFKBIA/FCN1/CD14/SPI1/CTSS/LTF/HCK/GRN/CLEC4E/CR1/LYN/FFAR2/FGR/PYCARD/LY96/CYBA/HSPA1A/PIK3AP1/PLSCR1/CD300A/NCR3/NFKBIZ/KLRD1/KLRB1	26
GO:0051346	BP	GO:0051346	negative regulation of hydrolase activity	25/263	345/18614	2.43283441726917e-11	2.73541819791703e-09	2.08231419530737e-09	SERPINA1/LTF/PI3/MMP9/CSTA/GAPDH/LRRK2/CR1/LGALS3/SERPINB1/RGS2/TIMP1/PLAUR/SLPI/APLP2/PPP1R15A/ANXA1/CST3/CARD16/CTSB/PRDX3/FKBP1A/CSTB/GPX1/CST7	25
GO:0030593	BP	GO:0030593	neutrophil chemotaxis	15/263	107/18614	2.83370943582124e-11	3.08960198487419e-09	2.35193363700379e-09	S100A8/S100A9/S100A12/CXCL8/FCER1G/CSF3R/C5AR1/CXCR2/LGALS3/BST1/CCL3/ITGB2/JAML/CKLF/CCL4	15
GO:0001774	BP	GO:0001774	microglial cell activation	11/263	47/18614	4.03890738076115e-11	4.27411433999371e-09	3.25363374759768e-09	TYROBP/AIF1/C5AR1/GRN/LRRK2/MMP8/CCL3/IFNGR2/ITGAM/ITGB2/CST7	11
GO:0071621	BP	GO:0071621	granulocyte chemotaxis	16/263	131/18614	5.19179317742788e-11	5.33716338639586e-09	4.06287093162928e-09	S100A8/S100A9/S100A12/CXCL8/FCER1G/CSF3R/C5AR1/CXCR2/LGALS3/BST1/CCL3/ITGB2/ANXA1/JAML/CKLF/CCL4	16
GO:0043312	BP	GO:0043312	neutrophil degranulation	7/263	12/18614	7.74049272923702e-11	7.73619245549855e-09	5.88911171972945e-09	CD177/SPI1/ANXA3/STXBP2/PTAFR/ITGAM/ITGB2	7
GO:0002269	BP	GO:0002269	leukocyte activation involved in inflammatory response	11/263	50/18614	8.34385441630433e-11	7.92647921260951e-09	6.03396592001695e-09	TYROBP/AIF1/C5AR1/GRN/LRRK2/MMP8/CCL3/IFNGR2/ITGAM/ITGB2/CST7	11
GO:0052548	BP	GO:0052548	regulation of endopeptidase activity	24/263	336/18614	8.3714899966415e-11	7.92647921260951e-09	6.03396592001695e-09	S100A8/S100A9/SERPINA1/LTF/MMP9/GAPDH/CR1/LYN/SERPINB1/RHOA/TIMP1/VSIR/PLAUR/PYCARD/CTSH/PSME2/PSME1/CST3/CTSD/CARD16/PSMB8/PRDX3/GPX1/CST7	24
GO:0002253	BP	GO:0002253	activation of immune response	29/263	495/18614	1.00233386152064e-10	9.24717239423397e-09	7.03933254433656e-09	TYROBP/MNDA/NFKBIA/FCER1G/FPR1/FCN1/CD14/CTSS/LTF/HCK/C5AR1/CLEC4E/CR1/LGALS3/LYN/FFAR2/FGR/PYCARD/LY96/CYBA/HSPA1A/PIK3AP1/PLSCR1/CD300A/NCR3/NFKBIZ/CD55/KLRD1/TRGC1	29
GO:0043299	BP	GO:0043299	leukocyte degranulation	13/263	81/18614	1.06228811479385e-10	9.5552815925707e-09	7.27387809129896e-09	CD177/SPI1/ANXA3/HCK/STXBP2/LYN/PTAFR/FGR/CCL3/ITGAM/ITGB2/CD300A/NKG7	13
GO:0072593	BP	GO:0072593	reactive oxygen species metabolic process	20/263	237/18614	1.7896081480637e-10	1.57049027237395e-08	1.19552256771803e-08	TYROBP/CD177/TSPO/IER3/NCF2/NCF4/ALOX5/CYBB/LRRK2/MMP8/SOD2/HP/BST1/RHOA/ITGAM/ITGB2/CYBA/PRDX3/GPX1/GSTP1	20
GO:0002699	BP	GO:0002699	positive regulation of immune effector process	21/263	267/18614	2.28823304587834e-10	1.96025297596911e-08	1.49222616174823e-08	TYROBP/CD177/FCN1/B2M/SPI1/STXBP2/CR1/LYN/FFAR2/PTAFR/FGR/PYCARD/ITGAM/ITGB2/ANXA1/CD300A/NCR3/NFKBIZ/CD55/KLRD1/SPON2	21
GO:0061900	BP	GO:0061900	glial cell activation	11/263	55/18614	2.51114761624965e-10	2.10118816820145e-08	1.59951189656832e-08	TYROBP/AIF1/C5AR1/GRN/LRRK2/MMP8/CCL3/IFNGR2/ITGAM/ITGB2/CST7	11
GO:0002833	BP	GO:0002833	positive regulation of response to biotic stimulus	23/263	327/18614	2.85785974987012e-10	2.33694985909834e-08	1.77898350936891e-08	TYROBP/MNDA/NFKBIA/FCN1/CD14/SPI1/CTSS/LTF/HCK/GRN/CLEC4E/LYN/FFAR2/PYCARD/LY96/CYBA/HSPA1A/PIK3AP1/PLSCR1/CD300A/NCR3/NFKBIZ/KLRD1	23
GO:0045089	BP	GO:0045089	positive regulation of innate immune response	22/263	300/18614	3.21543322721627e-10	2.5709175003387e-08	1.9570894168928e-08	TYROBP/MNDA/NFKBIA/FCN1/CD14/SPI1/CTSS/LTF/HCK/CLEC4E/LYN/FFAR2/PYCARD/LY96/CYBA/HSPA1A/PIK3AP1/PLSCR1/CD300A/NCR3/NFKBIZ/KLRD1	22
GO:0042554	BP	GO:0042554	superoxide anion generation	10/263	43/18614	3.40068349679654e-10	2.61866514553118e-08	1.99343691193123e-08	TYROBP/CD177/NCF2/NCF4/CYBB/SOD2/ITGAM/ITGB2/CYBA/GSTP1	10
GO:0045861	BP	GO:0045861	negative regulation of proteolysis	23/263	330/18614	3.42071322512411e-10	2.61866514553118e-08	1.99343691193123e-08	SERPINA1/LTF/PI3/MMP9/CSTA/GAPDH/LRRK2/CR1/SERPINB1/SDCBP/TIMP1/PLAUR/SLPI/APLP2/CTSZ/CST3/CARD16/CTSB/PRDX3/GABARAPL2/CSTB/GPX1/CST7	23
GO:0050867	BP	GO:0050867	positive regulation of cell activation	25/263	394/18614	4.0819465731417e-10	3.03274924877726e-08	2.30865496776526e-08	TYROBP/CD177/ACTB/B2M/SPI1/LGALS1/LILRA5/LILRB2/AIF1/LRRK2/CR1/MMP8/LYN/BST1/PTAFR/RHOA/VSIR/FGR/PYCARD/CCL3/ITGAM/ITGB2/ANXA1/NFKBIZ/CD55	25
GO:0001906	BP	GO:0001906	cell killing	18/263	197/18614	4.13020325708966e-10	3.03274924877726e-08	2.30865496776526e-08	LYZ/S100A12/DEFA3/TYROBP/B2M/SPI1/PGLYRP1/LTF/GAPDH/STXBP2/CR1/ITGAM/CTSH/NCR3/NKG7/CD55/KLRD1/KLRB1	18
GO:0050729	BP	GO:0050729	positive regulation of inflammatory response	16/263	154/18614	5.99469497075794e-10	4.27875124817274e-08	3.25716355511702e-08	S100A8/S100A9/S100A12/NFKBIA/LGALS1/LILRA5/GRN/LRRK2/MMP8/FFAR2/ALOX5AP/PYCARD/CCL3/CEBPB/NKG7/NFKBIZ	16
GO:1902563	BP	GO:1902563	regulation of neutrophil activation	7/263	15/18614	6.06493367584241e-10	4.27875124817274e-08	3.25716355511702e-08	CD177/SPI1/GRN/PTAFR/ITGAM/ITGB2/CD300A	7
GO:0150076	BP	GO:0150076	neuroinflammatory response	12/263	76/18614	6.85389707077608e-10	4.74236955012545e-08	3.61008910489056e-08	TYROBP/MMP9/AIF1/C5AR1/GRN/LRRK2/MMP8/CCL3/IFNGR2/ITGAM/ITGB2/CST7	12
GO:0002696	BP	GO:0002696	positive regulation of leukocyte activation	24/263	377/18614	8.71475498478228e-10	5.91616762929182e-08	4.50363306264221e-08	TYROBP/CD177/ACTB/B2M/SPI1/LGALS1/LILRB2/AIF1/LRRK2/CR1/MMP8/LYN/BST1/PTAFR/RHOA/VSIR/FGR/PYCARD/CCL3/ITGAM/ITGB2/ANXA1/NFKBIZ/CD55	24
GO:0002218	BP	GO:0002218	activation of innate immune response	19/263	233/18614	9.25140791145068e-10	6.16417882692584e-08	4.69242950986251e-08	TYROBP/MNDA/NFKBIA/FCN1/CD14/CTSS/LTF/HCK/CLEC4E/LYN/FFAR2/PYCARD/LY96/CYBA/HSPA1A/PIK3AP1/CD300A/NFKBIZ/KLRD1	19
GO:0002758	BP	GO:0002758	innate immune response-activating signaling pathway	18/263	209/18614	1.079383922114e-09	7.0611333668476e-08	5.37522864180026e-08	TYROBP/NFKBIA/FCN1/CD14/CTSS/LTF/HCK/CLEC4E/LYN/FFAR2/PYCARD/LY96/CYBA/HSPA1A/PIK3AP1/CD300A/NFKBIZ/KLRD1	18
GO:0010466	BP	GO:0010466	negative regulation of peptidase activity	19/263	236/18614	1.14724382335163e-09	7.37104156503421e-08	5.61114366233259e-08	SERPINA1/LTF/PI3/MMP9/CSTA/GAPDH/CR1/SERPINB1/TIMP1/PLAUR/SLPI/APLP2/CST3/CARD16/CTSB/PRDX3/CSTB/GPX1/CST7	19
GO:0034341	BP	GO:0034341	response to type II interferon	15/263	139/18614	1.22688364947885e-09	7.74443398390333e-08	5.89538551420861e-08	IFITM2/VIM/HCK/AIF1/IFITM3/SLC11A1/GAPDH/STXBP2/CCL3/IFNGR2/ACTG1/ACTR3/ZYX/STAT1/CCL4	15
GO:0031663	BP	GO:0031663	lipopolysaccharide-mediated signaling pathway	11/263	65/18614	1.65824947869364e-09	1.02868648695512e-07	7.8307897342302e-08	NFKBIA/CD14/SPI1/LTF/HCK/LYN/PTAFR/CCL3/LY96/CARD16/CD55	11
GO:0002695	BP	GO:0002695	negative regulation of leukocyte activation	17/263	202/18614	4.50906425511829e-09	2.7039355316526e-07	2.05834827926628e-07	TYROBP/MNDA/LST1/SPI1/PGLYRP1/LILRB2/GRN/CR1/LGALS3/LYN/VSIR/FGR/FGL2/ANXA1/CD300A/CEBPB/CST7	17
GO:0071674	BP	GO:0071674	mononuclear cell migration	17/263	202/18614	4.50906425511829e-09	2.7039355316526e-07	2.05834827926628e-07	S100A12/SPI1/AIF1/C5AR1/ALOX5/CXCR2/LGALS3/LYN/RHOA/PYCARD/CCL3/CD99/ANXA1/JAML/DUSP1/CKLF/CCL4	17
GO:0042116	BP	GO:0042116	macrophage activation	13/263	109/18614	4.65765664890562e-09	2.747253872584e-07	2.09132400352932e-07	TYROBP/AIF1/C5AR1/GRN/SLC11A1/LRRK2/MMP8/DYSF/CCL3/IFNGR2/ITGAM/ITGB2/CST7	13
GO:0002444	BP	GO:0002444	myeloid leukocyte mediated immunity	13/263	110/18614	5.21608773007064e-09	3.02701349238616e-07	2.30428867124683e-07	TYROBP/CD177/SPI1/ANXA3/STXBP2/LYN/PTAFR/FGR/CCL3/ITGAM/ITGB2/CD300A/SPON2	13
GO:0006801	BP	GO:0006801	superoxide metabolic process	11/263	74/18614	6.92206091291125e-09	3.95326589915153e-07	3.00939055896325e-07	TYROBP/CD177/NCF2/NCF4/CYBB/SOD2/BST1/ITGAM/ITGB2/CYBA/GSTP1	11
GO:0032640	BP	GO:0032640	tumor necrosis factor production	16/263	185/18614	8.77508173894995e-09	4.8573452456526e-07	3.69761339024255e-07	TYROBP/CD14/TSPO/LTF/LILRA5/CYBB/LRRK2/MMP8/PTAFR/VSIR/PYCARD/CCL3/LY96/CYBA/GSTP1/SPON2	16
GO:0032680	BP	GO:0032680	regulation of tumor necrosis factor production	16/263	185/18614	8.77508173894995e-09	4.8573452456526e-07	3.69761339024255e-07	TYROBP/CD14/TSPO/LTF/LILRA5/CYBB/LRRK2/MMP8/PTAFR/VSIR/PYCARD/CCL3/LY96/CYBA/GSTP1/SPON2	16
GO:0002886	BP	GO:0002886	regulation of myeloid leukocyte mediated immunity	10/263	60/18614	1.08289333267788e-08	5.90340941056819e-07	4.493920975483e-07	TYROBP/CD177/SPI1/STXBP2/LYN/PTAFR/FGR/ITGAM/ITGB2/CD300A	10
GO:0002220	BP	GO:0002220	innate immune response activating cell surface receptor signaling pathway	11/263	78/18614	1.22557254460586e-08	6.58150748580877e-07	5.01011745650345e-07	TYROBP/NFKBIA/FCN1/CD14/LTF/LYN/FFAR2/LY96/CYBA/PIK3AP1/KLRD1	11
GO:0071706	BP	GO:0071706	tumor necrosis factor superfamily cytokine production	16/263	190/18614	1.28555974281388e-08	6.70354196325269e-07	5.10301518047555e-07	TYROBP/CD14/TSPO/LTF/LILRA5/CYBB/LRRK2/MMP8/PTAFR/VSIR/PYCARD/CCL3/LY96/CYBA/GSTP1/SPON2	16
GO:1903555	BP	GO:1903555	regulation of tumor necrosis factor superfamily cytokine production	16/263	190/18614	1.28555974281388e-08	6.70354196325269e-07	5.10301518047555e-07	TYROBP/CD14/TSPO/LTF/LILRA5/CYBB/LRRK2/MMP8/PTAFR/VSIR/PYCARD/CCL3/LY96/CYBA/GSTP1/SPON2	16
GO:0002443	BP	GO:0002443	leukocyte mediated immunity	23/263	401/18614	1.42867200614522e-08	7.34337411158642e-07	5.59008204509753e-07	TYROBP/CD177/FCER1G/B2M/SPI1/ANXA3/STXBP2/CR1/LYN/PTAFR/FGR/CCL3/ITGAM/ITGB2/CTSH/CD300A/NCR3/NKG7/NFKBIZ/CD55/KLRD1/KLRB1/SPON2	23
GO:0050764	BP	GO:0050764	regulation of phagocytosis	12/263	101/18614	1.92662793327095e-08	9.76339056888576e-07	7.43229930670277e-07	FCER1G/FCN1/HCK/SLC11A1/RAB31/DYSF/FGR/PYCARD/CYBA/PLSCR1/CD300A/SNX3	12
GO:0043300	BP	GO:0043300	regulation of leukocyte degranulation	9/263	48/18614	2.02893202575015e-08	1.0139024206457e-06	7.71824726754661e-07	CD177/SPI1/STXBP2/LYN/PTAFR/FGR/ITGAM/ITGB2/CD300A	9
GO:0044403	BP	GO:0044403	biological process involved in symbiotic interaction	20/263	313/18614	2.19920284130001e-08	1.08393586616403e-06	8.25137100657912e-07	CXCL8/IFITM2/FCN1/PGLYRP1/LGALS1/LTF/IFITM3/GAPDH/CFL1/ANPEP/CR1/CCL3/HSPA1A/PLSCR1/SNX3/CTSB/LY6E/GPX1/CD55/CCL4	20
GO:0050866	BP	GO:0050866	negative regulation of cell activation	17/263	225/18614	2.26999024736123e-08	1.10370606891969e-06	8.40187001939391e-07	TYROBP/MNDA/LST1/SPI1/PGLYRP1/LILRB2/GRN/CR1/LGALS3/LYN/VSIR/FGR/FGL2/ANXA1/CD300A/CEBPB/CST7	17
GO:0002685	BP	GO:0002685	regulation of leukocyte migration	17/263	227/18614	2.58738204317861e-08	1.24125341218089e-06	9.44893765101859e-07	CXCL8/SPI1/AIF1/C5AR1/CXCR2/LGALS3/LYN/BST1/PTAFR/RHOA/PYCARD/CCL3/CD99/ANXA1/CD300A/DUSP1/CCL4	17
GO:0007159	BP	GO:0007159	leukocyte cell-cell adhesion	23/263	415/18614	2.69715091866179e-08	1.26030506562924e-06	9.59396676740666e-07	S100A8/S100A9/CD177/ACTB/B2M/LGALS1/LILRB2/AIF1/ALOX5/CR1/LGALS3/LYN/PTAFR/RHOA/VSIR/PYCARD/FGL2/ITGB2/ANXA1/CD300A/CEBPB/NFKBIZ/CD55	23
GO:1903706	BP	GO:1903706	regulation of hemopoiesis	23/263	415/18614	2.69715091866179e-08	1.26030506562924e-06	9.59396676740666e-07	TYROBP/NFKBIA/CSF3R/ACTB/B2M/SPI1/PGLYRP1/LTF/LILRB2/LILRB3/CR1/LYN/RHOA/VSIR/CCL3/FGL2/HSPA1A/ANXA1/CEBPB/NFKBIZ/STAT1/EVI2B/ZNF683	23
GO:2000377	BP	GO:2000377	regulation of reactive oxygen species metabolic process	14/263	150/18614	2.89634082407219e-08	1.33603003653997e-06	1.017041676685e-06	TYROBP/CD177/TSPO/IER3/ALOX5/MMP8/SOD2/HP/BST1/RHOA/ITGAM/ITGB2/CYBA/GSTP1	14
GO:0002683	BP	GO:0002683	negative regulation of immune system process	25/263	487/18614	2.95758474187316e-08	1.34701137990628e-06	1.02540113235895e-06	TYROBP/MNDA/LST1/SPI1/PGLYRP1/LTF/HCK/LILRB2/LILRB3/GRN/CR1/LGALS3/LYN/VSIR/FGR/CCL3/FGL2/ANXA1/CD300A/CEBPB/DUSP1/GPX1/CST7/CD55/KLRD1	25
GO:0032760	BP	GO:0032760	positive regulation of tumor necrosis factor production	12/263	105/18614	3.00049451255445e-08	1.34947240702136e-06	1.02727456864035e-06	TYROBP/CD14/LILRA5/CYBB/LRRK2/MMP8/PTAFR/PYCARD/CCL3/LY96/CYBA/SPON2	12
GO:0019221	BP	GO:0019221	cytokine-mediated signaling pathway	25/263	492/18614	3.609102664159e-08	1.60315449205482e-06	1.22038793140243e-06	CXCL8/NFKBIA/FCER1G/TMSB4X/IFITM2/CSF3R/SPI1/HCK/LILRA5/LILRB2/ACSL1/IFITM3/CXCR2/LYN/PYCARD/PLP2/CCL3/IFNGR2/EGR1/HSPA1A/CARD16/NFKBIZ/STAT1/GSTP1/CCL4	25
GO:1903557	BP	GO:1903557	positive regulation of tumor necrosis factor superfamily cytokine production	12/263	109/18614	4.58280437284241e-08	2.01084513823012e-06	1.53073902158356e-06	TYROBP/CD14/LILRA5/CYBB/LRRK2/MMP8/PTAFR/PYCARD/CCL3/LY96/CYBA/SPON2	12
GO:0048525	BP	GO:0048525	negative regulation of viral process	11/263	90/18614	5.64505721771509e-08	2.44709829751071e-06	1.86283308566831e-06	IFITM2/FCN1/LTF/IFITM3/SLPI/PLSCR1/SNX3/ISG20/LY6E/STAT1/APOBEC3G	11
GO:0045730	BP	GO:0045730	respiratory burst	8/263	39/18614	6.01440581131491e-08	2.57617048917988e-06	1.96108821065681e-06	HCK/NCF2/NCF4/GRN/SLC11A1/CYBB/CYBA/CD55	8
GO:0019882	BP	GO:0019882	antigen processing and presentation	12/263	114/18614	7.5881620229146e-08	3.21202434805256e-06	2.44512663574289e-06	FCER1G/B2M/CTSS/LILRB2/SLC11A1/PYCARD/FGL2/CTSH/PSME1/CTSD/PSMB8/PDIA3	12
GO:0002221	BP	GO:0002221	pattern recognition receptor signaling pathway	15/263	189/18614	8.1278380528917e-08	3.39563505581283e-06	2.58489874937099e-06	NFKBIA/FCN1/CD14/CTSS/LTF/CLEC4E/LYN/FFAR2/PYCARD/LY96/CYBA/HSPA1A/PIK3AP1/CD300A/NFKBIZ	15
GO:0002752	BP	GO:0002752	cell surface pattern recognition receptor signaling pathway	9/263	56/18614	8.30505516707975e-08	3.39563505581283e-06	2.58489874937099e-06	NFKBIA/FCN1/CD14/LTF/LYN/FFAR2/LY96/CYBA/PIK3AP1	9
GO:0050832	BP	GO:0050832	defense response to fungus	9/263	56/18614	8.30505516707975e-08	3.39563505581283e-06	2.58489874937099e-06	S100A8/S100A9/S100A12/DEFA3/SPI1/LTF/CLEC4E/GAPDH/SPON2	9
GO:0071346	BP	GO:0071346	cellular response to type II interferon	12/263	116/18614	9.21662326977185e-08	3.72600118254372e-06	2.836387196682e-06	VIM/HCK/AIF1/GAPDH/STXBP2/CCL3/IFNGR2/ACTG1/ACTR3/ZYX/STAT1/CCL4	12
GO:0006959	BP	GO:0006959	humoral immune response	17/263	250/18614	1.05874340769125e-07	4.23262086763681e-06	3.22204718925455e-06	LYZ/S100A9/S100A12/CXCL8/DEFA3/FCN1/PGLYRP1/LTF/PI3/ALOX5/SLC11A1/GAPDH/CR1/BST1/SLPI/CD55/SPON2	17
GO:0017157	BP	GO:0017157	regulation of exocytosis	15/263	194/18614	1.14641109626296e-07	4.53273310368584e-06	3.45050511564628e-06	CD177/SPI1/STXBP2/LRRK2/LYN/SDCBP/PTAFR/FGR/ANXA2/ITGAM/ITGB2/S100A10/ANXA1/CD300A/RAP1A	15
GO:0051250	BP	GO:0051250	negative regulation of lymphocyte activation	14/263	168/18614	1.20988279883023e-07	4.73169381542517e-06	3.60196229125429e-06	TYROBP/MNDA/LST1/PGLYRP1/LILRB2/CR1/LGALS3/LYN/VSIR/FGR/FGL2/ANXA1/CD300A/CEBPB	14
GO:0006887	BP	GO:0006887	exocytosis	20/263	351/18614	1.44370663417147e-07	5.58543706424619e-06	4.25186718971609e-06	CD177/SPI1/ANXA3/HCK/STXBP2/LRRK2/RAB31/LYN/SDCBP/PTAFR/FGR/CCL3/ANXA2/ITGAM/ITGB2/S100A10/ANXA1/CD300A/RAP1A/NKG7	20
GO:0045055	BP	GO:0045055	regulated exocytosis	16/263	228/18614	1.64641245294266e-07	6.30190638902944e-06	4.79727346310951e-06	CD177/SPI1/ANXA3/HCK/STXBP2/LRRK2/RAB31/LYN/PTAFR/FGR/CCL3/ITGAM/ITGB2/CD300A/RAP1A/NKG7	16
GO:0032930	BP	GO:0032930	positive regulation of superoxide anion generation	6/263	19/18614	1.74755850258139e-07	6.61864788661877e-06	5.03839027558644e-06	TYROBP/CD177/ITGAM/ITGB2/CYBA/GSTP1	6
GO:0019730	BP	GO:0019730	antimicrobial humoral response	12/263	126/18614	2.30270123586345e-07	8.63033234024656e-06	6.56976821898761e-06	LYZ/S100A9/S100A12/CXCL8/DEFA3/PGLYRP1/LTF/PI3/SLC11A1/GAPDH/SLPI/SPON2	12
GO:0051701	BP	GO:0051701	biological process involved in interaction with host	15/263	206/18614	2.5074993438732e-07	9.30101303016058e-06	7.08031827754537e-06	CXCL8/IFITM2/FCN1/PGLYRP1/LGALS1/LTF/IFITM3/ANPEP/CR1/HSPA1A/PLSCR1/SNX3/CTSB/LY6E/CD55	15
GO:0002888	BP	GO:0002888	positive regulation of myeloid leukocyte mediated immunity	6/263	21/18614	3.41308282850554e-07	1.25308898132275e-05	9.53903492993707e-06	TYROBP/CD177/SPI1/PTAFR/ITGAM/ITGB2	6
GO:0090322	BP	GO:0090322	regulation of superoxide metabolic process	7/263	34/18614	4.03037392728162e-07	1.46477630205649e-05	1.11504869311927e-05	TYROBP/CD177/BST1/ITGAM/ITGB2/CYBA/GSTP1	7
GO:0009620	BP	GO:0009620	response to fungus	9/263	67/18614	4.09370044679092e-07	1.47291342075537e-05	1.12124300658421e-05	S100A8/S100A9/S100A12/DEFA3/SPI1/LTF/CLEC4E/GAPDH/SPON2	9
GO:0010951	BP	GO:0010951	negative regulation of endopeptidase activity	13/263	160/18614	4.60992166869521e-07	1.60443285871502e-05	1.22136107731678e-05	SERPINA1/LTF/MMP9/GAPDH/CR1/SERPINB1/TIMP1/PLAUR/CST3/CARD16/PRDX3/GPX1/CST7	13
GO:0044409	BP	GO:0044409	entry into host	13/263	160/18614	4.60992166869521e-07	1.60443285871502e-05	1.22136107731678e-05	CXCL8/IFITM2/FCN1/LGALS1/IFITM3/ANPEP/CR1/HSPA1A/PLSCR1/SNX3/CTSB/LY6E/CD55	13
GO:0002703	BP	GO:0002703	regulation of leukocyte mediated immunity	16/263	246/18614	4.6103245742701e-07	1.60443285871502e-05	1.22136107731678e-05	TYROBP/CD177/B2M/SPI1/STXBP2/CR1/LYN/PTAFR/FGR/ITGAM/ITGB2/CD300A/NCR3/CD55/KLRD1/KLRB1	16
GO:0032928	BP	GO:0032928	regulation of superoxide anion generation	6/263	22/18614	4.63760470556872e-07	1.60443285871502e-05	1.22136107731678e-05	TYROBP/CD177/ITGAM/ITGB2/CYBA/GSTP1	6
GO:1903037	BP	GO:1903037	regulation of leukocyte cell-cell adhesion	20/263	378/18614	4.70907376247593e-07	1.61364260927509e-05	1.22837192280325e-05	ACTB/B2M/LGALS1/LILRB2/AIF1/ALOX5/CR1/LGALS3/LYN/PTAFR/RHOA/VSIR/PYCARD/FGL2/ITGB2/ANXA1/CD300A/CEBPB/NFKBIZ/CD55	20
GO:0002446	BP	GO:0002446	neutrophil mediated immunity	7/263	35/18614	4.97756631646476e-07	1.68955505723021e-05	1.28615963807759e-05	CD177/SPI1/ANXA3/STXBP2/PTAFR/ITGAM/ITGB2	7
GO:2001233	BP	GO:2001233	regulation of apoptotic signaling pathway	20/263	381/18614	5.33299933756526e-07	1.79328332865045e-05	1.36512191602015e-05	S100A8/S100A9/G0S2/CTSS/IER3/MMP9/LRRK2/LGALS3/SOD2/PLAUR/PYCARD/GRINA/CTSH/HSPA1A/LTB/ENO1/PDIA3/ACAA2/GPX1/GSTP1	20
GO:0050777	BP	GO:0050777	negative regulation of immune response	14/263	191/18614	5.85365888820317e-07	1.95013561849583e-05	1.48452440809987e-05	SPI1/PGLYRP1/HCK/GRN/CR1/LGALS3/LYN/FGR/FGL2/ANXA1/CD300A/GPX1/CD55/KLRD1	14
GO:2000379	BP	GO:2000379	positive regulation of reactive oxygen species metabolic process	9/263	70/18614	6.00084408746423e-07	1.98082908501801e-05	1.50788955244635e-05	TYROBP/CD177/TSPO/MMP8/SOD2/ITGAM/ITGB2/CYBA/GSTP1	9
GO:0006968	BP	GO:0006968	cellular defense response	8/263	52/18614	6.27718716784253e-07	2.0532108572634e-05	1.56298957040443e-05	TYROBP/MNDA/NCF2/LILRB2/C5AR1/CXCR2/LY96/KLRG1	8
GO:0050792	BP	GO:0050792	regulation of viral process	13/263	165/18614	6.56168867913208e-07	2.12693296103759e-05	1.61910990451415e-05	CXCL8/IFITM2/FCN1/LGALS1/LTF/IFITM3/SLPI/PLSCR1/SNX3/ISG20/LY6E/STAT1/APOBEC3G	13
GO:1902105	BP	GO:1902105	regulation of leukocyte differentiation	18/263	319/18614	7.11782894976971e-07	2.28660255011352e-05	1.74065704203955e-05	TYROBP/ACTB/SPI1/PGLYRP1/LTF/LILRB2/LILRB3/CR1/LYN/RHOA/VSIR/CCL3/FGL2/ANXA1/CEBPB/NFKBIZ/EVI2B/ZNF683	18
GO:0016032	BP	GO:0016032	viral process	21/263	426/18614	7.66702310840972e-07	2.44123443752727e-05	1.85836927136303e-05	CXCL8/IFITM2/FCN1/LGALS1/LTF/IFITM3/CFL1/ANPEP/CR1/CCL3/SLPI/HSPA1A/PLSCR1/SNX3/CTSB/ISG20/LY6E/CD55/STAT1/APOBEC3G/CCL4	21
GO:1903900	BP	GO:1903900	regulation of viral life cycle	12/263	143/18614	9.08600940668731e-07	2.86767209168956e-05	2.18299136437677e-05	CXCL8/IFITM2/FCN1/LGALS1/LTF/IFITM3/SLPI/PLSCR1/SNX3/ISG20/LY6E/APOBEC3G	12
GO:0070664	BP	GO:0070664	negative regulation of leukocyte proliferation	10/263	96/18614	1.0372551412339e-06	3.24525565057354e-05	2.47042368649026e-05	TYROBP/MNDA/LST1/LILRB2/CR1/LYN/VSIR/CD300A/CEBPB/GSTP1	10
GO:0002687	BP	GO:0002687	positive regulation of leukocyte migration	12/263	147/18614	1.21965723133522e-06	3.78304027443458e-05	2.87980772770802e-05	CXCL8/SPI1/AIF1/C5AR1/CXCR2/LGALS3/PTAFR/RHOA/PYCARD/CCL3/CD99/CCL4	12
GO:0051238	BP	GO:0051238	sequestering of metal ion	6/263	26/18614	1.36467428566626e-06	4.18696127963043e-05	3.18728921026253e-05	S100A8/S100A9/LCN2/FTH1/FTL/ANXA1	6
GO:0098869	BP	GO:0098869	cellular oxidant detoxification	10/263	99/18614	1.38041706739775e-06	4.18696127963043e-05	3.18728921026253e-05	S100A9/TXN/SOD2/ALOX5AP/HP/GSTO1/SELENOT/PRDX3/GPX1/GSTP1	10
GO:0007015	BP	GO:0007015	actin filament organization	21/263	442/18614	1.3847926411229e-06	4.18696127963043e-05	3.18728921026253e-05	TMSB4X/PFN1/HCK/ARPC3/AIF1/MSRB1/CFL1/LCP1/ARPC5/RHOA/PYCARD/ACTG1/TPM3/MARCKS/CAPG/ACTR3/S100A10/RHOG/GMFG/ZYX/GPR65	21
GO:0070663	BP	GO:0070663	regulation of leukocyte proliferation	16/263	268/18614	1.43525439400862e-06	4.30337109136917e-05	3.27590520457054e-05	TYROBP/MNDA/LST1/LILRB2/AIF1/CR1/LGALS3/LYN/BST1/VSIR/PYCARD/ANXA1/CD300A/CEBPB/CD55/GSTP1	16
GO:0002285	BP	GO:0002285	lymphocyte activation involved in immune response	14/263	208/18614	1.62555694912242e-06	4.83368091152269e-05	3.67959911406397e-05	FCER1G/SPI1/PGLYRP1/LGALS1/SLC11A1/CLEC4E/CR1/LCP1/LGALS3/FGL2/ANXA1/NKG7/NFKBIZ/ZNF683	14
GO:0050670	BP	GO:0050670	regulation of lymphocyte proliferation	15/263	239/18614	1.65646986042642e-06	4.88522832607725e-05	3.71883915170797e-05	TYROBP/MNDA/LST1/LILRB2/AIF1/CR1/LGALS3/LYN/BST1/VSIR/PYCARD/ANXA1/CD300A/CEBPB/CD55	15
GO:0046651	BP	GO:0046651	lymphocyte proliferation	17/263	306/18614	1.80338259534869e-06	5.27526063257283e-05	4.0157479786883e-05	TYROBP/MNDA/LST1/LILRB2/AIF1/SLC11A1/CR1/LGALS3/LYN/BST1/VSIR/PYCARD/ANXA1/CD300A/CEBPB/NFKBIZ/CD55	17
GO:1903039	BP	GO:1903039	positive regulation of leukocyte cell-cell adhesion	16/263	273/18614	1.82718519152626e-06	5.30178412831572e-05	4.03593876770062e-05	ACTB/B2M/LGALS1/LILRB2/AIF1/ALOX5/CR1/LYN/PTAFR/RHOA/VSIR/PYCARD/ITGB2/ANXA1/NFKBIZ/CD55	16
GO:0046718	BP	GO:0046718	viral entry into host cell	12/263	153/18614	1.86332291268064e-06	5.36338867185994e-05	4.08283471056422e-05	IFITM2/FCN1/LGALS1/IFITM3/ANPEP/CR1/HSPA1A/PLSCR1/SNX3/CTSB/LY6E/CD55	12
GO:0022407	BP	GO:0022407	regulation of cell-cell adhesion	22/263	491/18614	2.02446632823454e-06	5.76806760891649e-05	4.39089316240037e-05	ACTB/B2M/SPI1/LGALS1/LILRB2/AIF1/ALOX5/CR1/LGALS3/LYN/PTAFR/RHOA/VSIR/PLAUR/PYCARD/FGL2/ITGB2/ANXA1/CD300A/CEBPB/NFKBIZ/CD55	22
GO:0032944	BP	GO:0032944	regulation of mononuclear cell proliferation	15/263	243/18614	2.03597717157419e-06	5.76806760891649e-05	4.39089316240037e-05	TYROBP/MNDA/LST1/LILRB2/AIF1/CR1/LGALS3/LYN/BST1/VSIR/PYCARD/ANXA1/CD300A/CEBPB/CD55	15
GO:0043903	BP	GO:0043903	regulation of biological process involved in symbiotic interaction	8/263	61/18614	2.20115775734738e-06	6.18731688354364e-05	4.71004316169233e-05	CXCL8/IFITM2/FCN1/LGALS1/LTF/IFITM3/SNX3/LY6E	8
GO:0010952	BP	GO:0010952	positive regulation of peptidase activity	13/263	185/18614	2.38573548708432e-06	6.58553412002759e-05	5.01318269808133e-05	S100A8/S100A9/CTSS/GRN/CR1/LYN/RHOA/VSIR/PYCARD/CTSH/PSME2/PSME1/CTSD	13
GO:0044000	BP	GO:0044000	movement in host	13/263	185/18614	2.38573548708432e-06	6.58553412002759e-05	5.01318269808133e-05	CXCL8/IFITM2/FCN1/LGALS1/IFITM3/ANPEP/CR1/HSPA1A/PLSCR1/SNX3/CTSB/LY6E/CD55	13
GO:1903305	BP	GO:1903305	regulation of regulated secretory pathway	11/263	130/18614	2.39773476854812e-06	6.58553412002759e-05	5.01318269808133e-05	CD177/SPI1/STXBP2/LRRK2/LYN/PTAFR/FGR/ITGAM/ITGB2/CD300A/RAP1A	11
GO:0032943	BP	GO:0032943	mononuclear cell proliferation	17/263	313/18614	2.45080338963771e-06	6.67103101151233e-05	5.07826649072733e-05	TYROBP/MNDA/LST1/LILRB2/AIF1/SLC11A1/CR1/LGALS3/LYN/BST1/VSIR/PYCARD/ANXA1/CD300A/CEBPB/NFKBIZ/CD55	17
GO:0070661	BP	GO:0070661	leukocyte proliferation	18/263	348/18614	2.46594531553958e-06	6.67103101151233e-05	5.07826649072733e-05	TYROBP/MNDA/LST1/LILRB2/AIF1/SLC11A1/CR1/LGALS3/LYN/BST1/VSIR/PYCARD/ANXA1/CD300A/CEBPB/NFKBIZ/CD55/GSTP1	18
GO:0031638	BP	GO:0031638	zymogen activation	8/263	63/18614	2.82518182702138e-06	7.5858240400171e-05	5.77464502270984e-05	VSIR/PLAUR/PYCARD/ANXA2/CTSZ/CTSH/S100A10/ENO1	8
GO:0030574	BP	GO:0030574	collagen catabolic process	7/263	45/18614	2.97769425808818e-06	7.9361066226676e-05	6.04129470529858e-05	CTSS/MMP9/MMP8/MMP25/VSIR/CST3/CTSB	7
GO:0019058	BP	GO:0019058	viral life cycle	17/263	320/18614	3.30094751040063e-06	8.7329478988393e-05	6.64788345360869e-05	CXCL8/IFITM2/FCN1/LGALS1/LTF/IFITM3/ANPEP/CR1/SLPI/HSPA1A/PLSCR1/SNX3/CTSB/ISG20/LY6E/CD55/APOBEC3G	17
GO:0022409	BP	GO:0022409	positive regulation of cell-cell adhesion	17/263	321/18614	3.44196938452457e-06	9.0395663105981e-05	6.88129415177328e-05	ACTB/B2M/LGALS1/LILRB2/AIF1/ALOX5/CR1/LYN/PTAFR/RHOA/VSIR/PLAUR/PYCARD/ITGB2/ANXA1/NFKBIZ/CD55	17
GO:0010755	BP	GO:0010755	regulation of plasminogen activation	5/263	18/18614	3.99568356753444e-06	0.000104177315043398	7.93041086401573e-05	PLAUR/ANXA2/CTSZ/S100A10/ENO1	5
GO:0034612	BP	GO:0034612	response to tumor necrosis factor	15/263	257/18614	4.05504096971213e-06	0.000104964297906649	7.99031927541913e-05	CXCL8/NFKBIA/TMSB4X/CD14/LRRK2/PYCARD/CCL3/TUBA1A/ASAH1/CYBA/HSPA1A/CARD16/STAT1/GSTP1/CCL4	15
GO:0050672	BP	GO:0050672	negative regulation of lymphocyte proliferation	9/263	88/18614	4.22585595103219e-06	0.000108604497941527	8.26742645457575e-05	TYROBP/MNDA/LST1/LILRB2/CR1/LYN/VSIR/CD300A/CEBPB	9
GO:0007229	BP	GO:0007229	integrin-mediated signaling pathway	10/263	112/18614	4.2701070871766e-06	0.00010896344184157	8.29475075836768e-05	CD177/HCK/CD63/ITGAX/BST1/TIMP1/FGR/ITGAM/ITGB2/ZYX	10
GO:0070613	BP	GO:0070613	regulation of protein processing	8/263	67/18614	4.53171454600627e-06	0.000114824710820638	8.74093495085865e-05	LRRK2/PLAUR/ANXA2/CTSZ/S100A10/CARD16/ENO1/CST7	8
GO:0032945	BP	GO:0032945	negative regulation of mononuclear cell proliferation	9/263	89/18614	4.64390024118355e-06	0.000116844427047401	8.8946841572025e-05	TYROBP/MNDA/LST1/LILRB2/CR1/LYN/VSIR/CD300A/CEBPB	9
GO:0042060	BP	GO:0042060	wound healing	20/263	439/18614	4.67804763640244e-06	0.000116886218026222	8.89786546046722e-05	S100A8/SERPINA1/FCER1G/ACTB/CLIC1/ALOX5/SLC11A1/MYL12A/LYN/RHOA/TIMP1/PLAUR/ANXA2/ACTG1/ANXA5/S100A10/ANXA1/PLSCR1/JAML/GPX1	20
GO:0045862	BP	GO:0045862	positive regulation of proteolysis	18/263	365/18614	4.79833292176598e-06	0.000119064840362165	9.06371126129587e-05	S100A8/S100A9/CTSS/GRN/LRRK2/CR1/LYN/RHOA/VSIR/PYCARD/ANXA2/CTSH/HSPA1A/S100A10/PSME2/PSME1/CTSD/ENO1	18
GO:0140895	BP	GO:0140895	cell surface toll-like receptor signaling pathway	7/263	49/18614	5.37161373473449e-06	0.000132377165873799	0.000100771008924147	NFKBIA/CD14/LTF/LYN/LY96/CYBA/PIK3AP1	7
GO:1990748	BP	GO:1990748	cellular detoxification	10/263	115/18614	5.41955581271372e-06	0.000132650080368326	0.000100978762797573	S100A9/TXN/SOD2/ALOX5AP/HP/GSTO1/SELENOT/PRDX3/GPX1/GSTP1	10
GO:0051651	BP	GO:0051651	maintenance of location in cell	14/263	233/18614	6.1139270138644e-06	0.000148634522945163	0.000113146785846907	S100A8/S100A9/LCN2/TMSB4X/FTH1/SRGN/TSPO/FTL/TXN/LYN/CCL3/CYBA/GSTO1/FKBP1A	14
GO:2000116	BP	GO:2000116	regulation of cysteine-type endopeptidase activity	14/263	234/18614	6.42205378650449e-06	0.00015507751358284	0.000118051458512785	S100A8/S100A9/LTF/MMP9/RHOA/PLAUR/PYCARD/CTSH/CST3/CTSD/CARD16/PRDX3/GPX1/CST7	14
GO:0002548	BP	GO:0002548	monocyte chemotaxis	8/263	71/18614	7.04079089506411e-06	0.000167232031586859	0.000127303983554901	S100A12/AIF1/LGALS3/LYN/CCL3/ANXA1/DUSP1/CCL4	8
GO:1903317	BP	GO:1903317	regulation of protein maturation	8/263	71/18614	7.04079089506411e-06	0.000167232031586859	0.000127303983554901	LRRK2/PLAUR/ANXA2/CTSZ/S100A10/CARD16/ENO1/CST7	8
GO:1903978	BP	GO:1903978	regulation of microglial cell activation	5/263	20/18614	7.06483290750487e-06	0.000167232031586859	0.000127303983554901	GRN/LRRK2/MMP8/CCL3/CST7	5
GO:0050863	BP	GO:0050863	regulation of T cell activation	18/263	377/18614	7.48776408000078e-06	0.000176084804966293	0.00013404308315213	ACTB/B2M/LGALS1/LILRB2/AIF1/CR1/LGALS3/LYN/RHOA/VSIR/PYCARD/FGL2/ANXA1/CD300A/CEBPB/NFKBIZ/CD55/ZNF683	18
GO:0002698	BP	GO:0002698	negative regulation of immune effector process	10/263	122/18614	9.19065263235141e-06	0.000213341730136777	0.000162404605428716	SPI1/PGLYRP1/GRN/CR1/LGALS3/FGL2/ANXA1/CD300A/CD55/KLRD1	10
GO:0071675	BP	GO:0071675	regulation of mononuclear cell migration	10/263	122/18614	9.19065263235141e-06	0.000213341730136777	0.000162404605428716	SPI1/AIF1/C5AR1/LGALS3/LYN/RHOA/PYCARD/CCL3/DUSP1/CCL4	10
GO:0051235	BP	GO:0051235	maintenance of location	17/263	347/18614	9.63968714303096e-06	0.000222330732952727	0.000169247408543634	S100A8/S100A9/NFKBIA/LCN2/TMSB4X/FTH1/SRGN/TSPO/FTL/TXN/LYN/FFAR2/CCL3/CYBA/ANXA1/GSTO1/FKBP1A	17
GO:0097237	BP	GO:0097237	cellular response to toxic substance	10/263	124/18614	1.06161540725681e-05	0.000243292499064331	0.000185204377451037	S100A9/TXN/SOD2/ALOX5AP/HP/GSTO1/SELENOT/PRDX3/GPX1/GSTP1	10
GO:0030100	BP	GO:0030100	regulation of endocytosis	13/263	214/18614	1.17025210322056e-05	0.000263674870866818	0.000200720287292782	CD177/CD14/ACTB/B2M/CD63/LRRK2/LGALS3/RAB31/SDCBP/ANXA2/ACTG1/CD300A/PPT1	13
GO:0045637	BP	GO:0045637	regulation of myeloid cell differentiation	13/263	214/18614	1.17025210322056e-05	0.000263674870866818	0.000200720287292782	TYROBP/NFKBIA/CSF3R/B2M/SPI1/LTF/LILRB3/LYN/CCL3/HSPA1A/CEBPB/STAT1/EVI2B	13
GO:0046597	BP	GO:0046597	negative regulation of viral entry into host cell	5/263	22/18614	1.17253972592248e-05	0.000263674870866818	0.000200720287292782	IFITM2/FCN1/IFITM3/SNX3/LY6E	5
GO:0052372	BP	GO:0052372	modulation by symbiont of entry into host	7/263	55/18614	1.1806207547846e-05	0.000263843073025776	0.000200848329777675	CXCL8/IFITM2/FCN1/LGALS1/IFITM3/SNX3/LY6E	7
GO:0032755	BP	GO:0032755	positive regulation of interleukin-6 production	9/263	100/18614	1.21430989159835e-05	0.000269696727775979	0.000205304375434626	TYROBP/LILRA5/LILRB2/AIF1/MMP8/PTAFR/PYCARD/CYBA/SPON2	9
GO:0002688	BP	GO:0002688	regulation of leukocyte chemotaxis	10/263	126/18614	1.22284404107332e-05	0.000269925942317903	0.000205478863085101	CXCL8/SPI1/AIF1/C5AR1/CXCR2/LYN/BST1/CCL3/DUSP1/CCL4	10
GO:0045071	BP	GO:0045071	negative regulation of viral genome replication	7/263	56/18614	1.33315972503377e-05	0.000292482237236068	0.00022264965369306	IFITM2/LTF/IFITM3/SLPI/PLSCR1/ISG20/APOBEC3G	7
GO:0006826	BP	GO:0006826	iron ion transport	7/263	57/18614	1.50164665366403e-05	0.00032744997938686	0.000249268554566751	LCN2/FTH1/B2M/LTF/FTL/SLC11A1/SLC25A37	7
GO:0045921	BP	GO:0045921	positive regulation of exocytosis	8/263	80/18614	1.71948105603687e-05	0.000368608376922011	0.000280600040007921	CD177/SDCBP/PTAFR/FGR/ANXA2/ITGAM/ITGB2/S100A10	8
GO:0032612	BP	GO:0032612	interleukin-1 production	10/263	131/18614	1.72112860819616e-05	0.000368608376922011	0.000280600040007921	TYROBP/MNDA/LILRA5/SERPINB1/PYCARD/CCL3/EGR1/ANXA1/CARD16/GSTP1	10
GO:0032652	BP	GO:0032652	regulation of interleukin-1 production	10/263	131/18614	1.72112860819616e-05	0.000368608376922011	0.000280600040007921	TYROBP/MNDA/LILRA5/SERPINB1/PYCARD/CCL3/EGR1/ANXA1/CARD16/GSTP1	10
GO:0006898	BP	GO:0006898	receptor-mediated endocytosis	14/263	256/18614	1.7760637242015e-05	0.00037812291595722	0.000287842903168627	CXCL8/FCER1G/CD14/B2M/ADM/CD63/CXCR2/RAB31/SDCBP/ANXA2/ITGAM/ITGB2/CAP1/PPT1	14
GO:0051251	BP	GO:0051251	positive regulation of lymphocyte activation	16/263	327/18614	1.79453982579345e-05	0.000379809076070872	0.000289126478434338	TYROBP/ACTB/B2M/SPI1/LGALS1/LILRB2/AIF1/CR1/LYN/BST1/RHOA/VSIR/PYCARD/ANXA1/NFKBIZ/CD55	16
GO:0032102	BP	GO:0032102	negative regulation of response to external stimulus	19/263	446/18614	2.07852238902669e-05	0.000437340558813921	0.000332921837873035	PGLYRP1/LTF/IER3/HCK/AIF1/ALOX5/GRN/CR1/LYN/PLAUR/FGR/FGL2/ANXA2/CARD16/DUSP1/GPX1/CST7/GSTP1/KLRD1	19
GO:0150077	BP	GO:0150077	regulation of neuroinflammatory response	6/263	41/18614	2.23149625902762e-05	0.000466797880231476	0.000355345977110763	MMP9/GRN/LRRK2/MMP8/CCL3/CST7	6
GO:0043302	BP	GO:0043302	positive regulation of leukocyte degranulation	5/263	25/18614	2.28502499214764e-05	0.000475232365418914	0.000361766658324805	CD177/PTAFR/FGR/ITGAM/ITGB2	5
GO:0031341	BP	GO:0031341	regulation of cell killing	9/263	110/18614	2.62221509722664e-05	0.000542225857461003	0.000412764893102463	TYROBP/B2M/SPI1/CR1/ITGAM/NCR3/CD55/KLRD1/KLRB1	9
GO:0097193	BP	GO:0097193	intrinsic apoptotic signaling pathway	15/263	301/18614	2.65880614744199e-05	0.000546650543914074	0.000416133148610169	S100A8/S100A9/IER3/BCL2A1/MMP9/LRRK2/SOD2/PLAUR/PYCARD/GRINA/PPP1R15A/HSPA1A/ENO1/CEBPB/GPX1	15
GO:0031639	BP	GO:0031639	plasminogen activation	5/263	26/18614	2.7965863168098e-05	0.000568481218524387	0.000432751566835509	PLAUR/ANXA2/CTSZ/S100A10/ENO1	5
GO:1903901	BP	GO:1903901	negative regulation of viral life cycle	5/263	26/18614	2.7965863168098e-05	0.000568481218524387	0.000432751566835509	IFITM2/FCN1/IFITM3/SNX3/LY6E	5
GO:0008637	BP	GO:0008637	apoptotic mitochondrial changes	9/263	111/18614	2.8188470382852e-05	0.0005697871709972	0.000433745712218693	IER3/BCL2A1/MMP9/SOD2/PLAUR/PYCARD/HSPA1A/ACAA2/GPX1	9
GO:0001909	BP	GO:0001909	leukocyte mediated cytotoxicity	10/263	139/18614	2.88013540818802e-05	0.000578923307187738	0.000440700519382843	TYROBP/B2M/SPI1/STXBP2/ITGAM/CTSH/NCR3/NKG7/KLRD1/KLRB1	10
GO:0045069	BP	GO:0045069	regulation of viral genome replication	8/263	86/18614	2.9261843728042e-05	0.000584911742963862	0.000445259165967049	CXCL8/IFITM2/LTF/IFITM3/SLPI/PLSCR1/ISG20/APOBEC3G	8
GO:0034142	BP	GO:0034142	toll-like receptor 4 signaling pathway	6/263	43/18614	2.95491258531538e-05	0.000587390910605787	0.000447146411572587	NFKBIA/CD14/LTF/LYN/LY96/PIK3AP1	6
GO:0032611	BP	GO:0032611	interleukin-1 beta production	9/263	112/18614	3.02784244572315e-05	0.000595310225120868	0.000453174923426611	TYROBP/MNDA/LILRA5/SERPINB1/PYCARD/CCL3/EGR1/CARD16/GSTP1	9
GO:0032651	BP	GO:0032651	regulation of interleukin-1 beta production	9/263	112/18614	3.02784244572315e-05	0.000595310225120868	0.000453174923426611	TYROBP/MNDA/LILRA5/SERPINB1/PYCARD/CCL3/EGR1/CARD16/GSTP1	9
GO:0071356	BP	GO:0071356	cellular response to tumor necrosis factor	13/263	235/18614	3.14498582777359e-05	0.000614981467843988	0.000468149492212064	CXCL8/NFKBIA/TMSB4X/LRRK2/PYCARD/CCL3/ASAH1/CYBA/HSPA1A/CARD16/STAT1/GSTP1/CCL4	13
GO:0010950	BP	GO:0010950	positive regulation of endopeptidase activity	11/263	171/18614	3.27144804656054e-05	0.000636252436298639	0.000484341838813685	S100A8/S100A9/CR1/LYN/RHOA/VSIR/PYCARD/CTSH/PSME2/PSME1/CTSD	11
GO:0002526	BP	GO:0002526	acute inflammatory response	9/263	114/18614	3.48543985063016e-05	0.000674226482933727	0.000513249263799642	S100A8/SERPINA1/CXCR2/FFAR2/ALOX5AP/HP/PLSCR1/CEBPB/GSTP1	9
GO:0010324	BP	GO:0010324	membrane invagination	7/263	65/18614	3.59199606035875e-05	0.000691123092255122	0.000526111666144298	AIF1/RAB31/RHOA/ITGAM/ITGB2/CD300A/SNX3	7
GO:2001242	BP	GO:2001242	regulation of intrinsic apoptotic signaling pathway	11/263	173/18614	3.64094046501237e-05	0.000696814031548643	0.000530443846022518	S100A8/S100A9/MMP9/LRRK2/SOD2/PLAUR/PYCARD/GRINA/HSPA1A/ENO1/GPX1	11
GO:0055072	BP	GO:0055072	iron ion homeostasis	8/263	89/18614	3.75555324395199e-05	0.000714946061996787	0.000544246702353834	LCN2/FTH1/B2M/LTF/FTL/SLC11A1/SOD2/SLC25A37	8
GO:0098754	BP	GO:0098754	detoxification	10/263	144/18614	3.90155185182792e-05	0.000738830713835625	0.000562428693543283	S100A9/TXN/SOD2/ALOX5AP/HP/GSTO1/SELENOT/PRDX3/GPX1/GSTP1	10
GO:0031664	BP	GO:0031664	regulation of lipopolysaccharide-mediated signaling pathway	5/263	28/18614	4.0829174989269e-05	0.000769127600059633	0.000585491944458959	CD14/LTF/LY96/CARD16/CD55	5
GO:0009636	BP	GO:0009636	response to toxic substance	13/263	242/18614	4.26312920423325e-05	0.00079889264983496	0.000608150339331958	S100A9/TXN/LYN/SOD2/ALOX5AP/HP/CCL3/GSTO1/SELENOT/PRDX3/GPX1/GSTP1/CCL4	13
GO:2000117	BP	GO:2000117	negative regulation of cysteine-type endopeptidase activity	8/263	91/18614	4.41087188580759e-05	0.000822296219955218	0.000625966111091974	LTF/MMP9/PLAUR/CST3/CARD16/PRDX3/GPX1/CST7	8
GO:0009205	BP	GO:0009205	purine ribonucleoside triphosphate metabolic process	13/263	244/18614	4.64034411346308e-05	0.000860616397950524	0.000655137025677207	TMSB4X/TSPO/IER3/GAPDH/LRRK2/HK3/GIMAP7/RHOA/HSPA1A/NDUFB3/LDHA/ENO1/TPI1	13
GO:0002705	BP	GO:0002705	positive regulation of leukocyte mediated immunity	10/263	148/18614	4.92789935971669e-05	0.000909260610064648	0.000692167024776401	TYROBP/CD177/B2M/SPI1/PTAFR/ITGAM/ITGB2/NCR3/CD55/KLRD1	10
GO:0046596	BP	GO:0046596	regulation of viral entry into host cell	6/263	48/18614	5.60690752379704e-05	0.00102926802401131	0.000783521663636945	IFITM2/FCN1/LGALS1/IFITM3/SNX3/LY6E	6
GO:0009144	BP	GO:0009144	purine nucleoside triphosphate metabolic process	13/263	249/18614	5.71317797825876e-05	0.00103818254372601	0.000790307767114795	TMSB4X/TSPO/IER3/GAPDH/LRRK2/HK3/GIMAP7/RHOA/HSPA1A/NDUFB3/LDHA/ENO1/TPI1	13
GO:0050870	BP	GO:0050870	positive regulation of T cell activation	13/263	249/18614	5.71317797825876e-05	0.00103818254372601	0.000790307767114795	ACTB/B2M/LGALS1/LILRB2/AIF1/CR1/LYN/RHOA/VSIR/PYCARD/ANXA1/NFKBIZ/CD55	13
GO:0016485	BP	GO:0016485	protein processing	13/263	250/18614	5.9518749746988e-05	0.00107612292256112	0.00081918956276997	SRGN/CTSS/LRRK2/VSIR/PLAUR/PYCARD/ANXA2/CTSZ/CTSH/S100A10/CARD16/ENO1/CST7	13
GO:0051051	BP	GO:0051051	negative regulation of transport	19/263	483/18614	6.11222410928615e-05	0.00109958911726058	0.000837053006966451	SPI1/TSPO/MMP9/LILRB2/LRRK2/TXN/LGALS3/FFAR2/RGS2/SDCBP/OAZ1/DYSF/ANXA2/ANXA1/PLSCR1/CD300A/SNX3/GSTO1/RAP1A	19
GO:0009199	BP	GO:0009199	ribonucleoside triphosphate metabolic process	13/263	251/18614	6.19919374882088e-05	0.00110968652279888	0.000844739572371403	TMSB4X/TSPO/IER3/GAPDH/LRRK2/HK3/GIMAP7/RHOA/HSPA1A/NDUFB3/LDHA/ENO1/TPI1	13
GO:0031640	BP	GO:0031640	killing of cells of another organism	6/263	49/18614	6.31431396337708e-05	0.00111915771626752	0.00085194943908256	LYZ/S100A12/DEFA3/PGLYRP1/LTF/GAPDH	6
GO:0045933	BP	GO:0045933	positive regulation of muscle contraction	6/263	49/18614	6.31431396337708e-05	0.00111915771626752	0.00085194943908256	RGS2/PTAFR/RHOA/PROK2/GSTO1/ENO1	6
GO:0048002	BP	GO:0048002	antigen processing and presentation of peptide antigen	7/263	71/18614	6.38514378942492e-05	0.00112616408599759	0.000857282979364481	FCER1G/B2M/CTSS/SLC11A1/PYCARD/CTSD/PDIA3	7
GO:0071677	BP	GO:0071677	positive regulation of mononuclear cell migration	7/263	72/18614	6.98850430379847e-05	0.00122656773097887	0.000933714413272586	SPI1/AIF1/LGALS3/RHOA/PYCARD/CCL3/CCL4	7
GO:0018198	BP	GO:0018198	peptidyl-cysteine modification	6/263	50/18614	7.09120187280556e-05	0.00123855069603662	0.00094283634507103	S100A8/S100A9/ZDHHC19/GAPDH/TXN/PRDX3	6
GO:0031623	BP	GO:0031623	receptor internalization	9/263	125/18614	7.18655675372996e-05	0.00124914160386089	0.00095089858495832	CXCL8/FCER1G/ADM/CD63/CXCR2/RAB31/SDCBP/ANXA2/ITGB2	9
GO:0051098	BP	GO:0051098	regulation of binding	16/263	369/18614	7.64453852576624e-05	0.0013223581546013	0.00100663407105485	NFKBIA/TMSB4X/ACTB/B2M/MMP9/LRRK2/TXN/MMP8/PLAUR/ANXA2/SLPI/CTSZ/S100A10/CARD16/FKBP1A/HOPX	16
GO:0007249	BP	GO:0007249	I-kappaB kinase/NF-kappaB signaling	14/263	293/18614	7.7522793084986e-05	0.00133457899291761	0.00101593708187929	S100A12/NFKBIA/S100A4/LGALS1/LTF/GAPDH/RHOA/PYCARD/CARD16/LTB/FKBP1A/STAT1/USP10/GSTP1	14
GO:0002431	BP	GO:0002431	Fc receptor mediated stimulatory signaling pathway	5/263	32/18614	7.98866321777302e-05	0.00134842858939769	0.00102647997121582	FCER1G/HCK/LYN/FGR/PLSCR1	5
GO:0035456	BP	GO:0035456	response to interferon-beta	5/263	32/18614	7.98866321777302e-05	0.00134842858939769	0.00102647997121582	MNDA/IFITM2/IFITM3/PLSCR1/STAT1	5
GO:0017014	BP	GO:0017014	protein nitrosylation	4/263	17/18614	8.02011445611747e-05	0.00134842858939769	0.00102647997121582	S100A8/S100A9/GAPDH/TXN	4
GO:0018119	BP	GO:0018119	peptidyl-cysteine S-nitrosylation	4/263	17/18614	8.02011445611747e-05	0.00134842858939769	0.00102647997121582	S100A8/S100A9/GAPDH/TXN	4
GO:0030889	BP	GO:0030889	negative regulation of B cell proliferation	4/263	17/18614	8.02011445611747e-05	0.00134842858939769	0.00102647997121582	TYROBP/MNDA/LYN/CD300A	4
GO:2001243	BP	GO:2001243	negative regulation of intrinsic apoptotic signaling pathway	8/263	99/18614	8.06384330208847e-05	0.00134947480004253	0.00102727639030767	MMP9/LRRK2/SOD2/PLAUR/GRINA/HSPA1A/ENO1/GPX1	8
GO:0001818	BP	GO:0001818	negative regulation of cytokine production	16/263	371/18614	8.14325703688114e-05	0.00135645550086566	0.00103259039034916	TYROBP/TMSB4X/SRGN/PGLYRP1/TSPO/LTF/LILRA5/SLC11A1/CR1/MMP8/SERPINB1/VSIR/PYCARD/ANXA1/CARD16/GSTP1	16
GO:0043122	BP	GO:0043122	regulation of I-kappaB kinase/NF-kappaB signaling	13/263	258/18614	8.19443788956335e-05	0.00135869066943083	0.00103429189370089	S100A12/S100A4/LGALS1/LTF/GAPDH/RHOA/PYCARD/CARD16/LTB/FKBP1A/STAT1/USP10/GSTP1	13
GO:0007035	BP	GO:0007035	vacuolar acidification	5/263	33/18614	9.30731024875527e-05	0.00152911882534345	0.00116402890013272	GRN/SLC11A1/ATP6V0B/PPT1/ATP6V0E1	5
GO:0038094	BP	GO:0038094	Fc-gamma receptor signaling pathway	5/263	33/18614	9.30731024875527e-05	0.00152911882534345	0.00116402890013272	FCER1G/HCK/CLEC4E/LYN/FGR	5
GO:0008154	BP	GO:0008154	actin polymerization or depolymerization	11/263	192/18614	9.35597578559917e-05	0.00153012731257208	0.00116479660258991	TMSB4X/PFN1/HCK/ARPC3/AIF1/MSRB1/CFL1/ARPC5/RHOA/PYCARD/CAPG	11
GO:0030217	BP	GO:0030217	T cell differentiation	14/263	300/18614	9.9594622527331e-05	0.00162145453327302	0.00123431868452544	FCER1G/ACTB/B2M/SPI1/LILRB2/CLEC4E/CR1/RHOA/VSIR/FGL2/EGR1/ANXA1/NFKBIZ/ZNF683	14
GO:0090594	BP	GO:0090594	inflammatory response to wounding	4/263	18/18614	0.0001019741334165	0.00165271591005662	0.00125811614580244	ALOX5/GRN/TIMP1/NFKBIZ	4
GO:0030041	BP	GO:0030041	actin filament polymerization	10/263	162/18614	0.000105255846549665	0.0016982535241511	0.00129278127317549	TMSB4X/PFN1/HCK/ARPC3/AIF1/MSRB1/ARPC5/RHOA/PYCARD/CAPG	10
GO:0050869	BP	GO:0050869	negative regulation of B cell activation	5/263	34/18614	0.000107870045510676	0.00173266260601523	0.00131897489858449	TYROBP/MNDA/CR1/LYN/CD300A	5
GO:0030099	BP	GO:0030099	myeloid cell differentiation	17/263	421/18614	0.000109182996629817	0.00174595743055148	0.00132909547242472	TYROBP/NFKBIA/CSF3R/B2M/SPI1/LTF/MMP9/LILRB3/LYN/CCL3/ANXA2/HSPA1A/SNX10/CEBPB/PRDX3/STAT1/EVI2B	17
GO:0007599	BP	GO:0007599	hemostasis	12/263	230/18614	0.000110662314335386	0.00176178321671999	0.00134114271961189	SERPINA1/FCER1G/ACTB/CLIC1/NFE2/MYL12A/LYN/PLAUR/ANXA2/ACTG1/ANXA5/PLSCR1	12
GO:0042743	BP	GO:0042743	hydrogen peroxide metabolic process	6/263	55/18614	0.000121960711394319	0.00193310413919277	0.00147155933711114	CYBB/SOD2/HP/CYBA/PRDX3/GPX1	6
GO:0002495	BP	GO:0002495	antigen processing and presentation of peptide antigen via MHC class II	5/263	35/18614	0.000124407049569465	0.00195592379095732	0.00148893060591292	FCER1G/B2M/CTSS/PYCARD/CTSD	5
GO:0009141	BP	GO:0009141	nucleoside triphosphate metabolic process	13/263	269/18614	0.000124525265846134	0.00195592379095732	0.00148893060591292	TMSB4X/TSPO/IER3/GAPDH/LRRK2/HK3/GIMAP7/RHOA/HSPA1A/NDUFB3/LDHA/ENO1/TPI1	13
GO:2001234	BP	GO:2001234	negative regulation of apoptotic signaling pathway	12/263	233/18614	0.000125031259566477	0.00195592379095732	0.00148893060591292	IER3/MMP9/LRRK2/LGALS3/SOD2/PLAUR/GRINA/HSPA1A/ENO1/ACAA2/GPX1/GSTP1	12
GO:0002523	BP	GO:0002523	leukocyte migration involved in inflammatory response	4/263	19/18614	0.000127737822165055	0.00198961335129814	0.00151457650158794	S100A8/S100A9/ALOX5/FFAR2	4
GO:0019693	BP	GO:0019693	ribose phosphate metabolic process	18/263	473/18614	0.000144554273596709	0.00224183739828	0.00170657994509364	TMSB4X/TSPO/CDA/IER3/PYGL/ACSL1/GAPDH/LRRK2/TKT/HK3/GIMAP7/RHOA/HSPA1A/NDUFB3/LDHA/PPT1/ENO1/TPI1	18
GO:1903131	BP	GO:1903131	mononuclear cell differentiation	18/263	474/18614	0.000148383189756481	0.00228617594912182	0.0017403322956072	FCER1G/ACTB/B2M/SPI1/PGLYRP1/LGALS1/LILRB2/CLEC4E/CR1/LYN/RHOA/VSIR/FGL2/EGR1/ANXA1/CEBPB/NFKBIZ/ZNF683	18
GO:0032963	BP	GO:0032963	collagen metabolic process	8/263	108/18614	0.000148684038936772	0.00228617594912182	0.0017403322956072	CTSS/VIM/MMP9/MMP8/MMP25/VSIR/CST3/CTSB	8
GO:0008360	BP	GO:0008360	regulation of cell shape	9/263	138/18614	0.000153662315551929	0.00235266813342911	0.00179094891406996	LST1/HCK/MYL12B/FGR/CCL3/ITGB2/RHOG/ANXA1/ARHGAP15	9
GO:0002577	BP	GO:0002577	regulation of antigen processing and presentation	4/263	20/18614	0.000157906069479443	0.00240671922478354	0.00183209485471073	LILRB2/SLC11A1/PYCARD/FGL2	4
GO:1902106	BP	GO:1902106	negative regulation of leukocyte differentiation	8/263	109/18614	0.000158530421421261	0.00240671922478354	0.00183209485471073	PGLYRP1/LTF/LILRB3/CR1/LYN/CCL3/FGL2/ANXA1	8
GO:0043281	BP	GO:0043281	regulation of cysteine-type endopeptidase activity involved in apoptotic process	11/263	204/18614	0.000159903749069784	0.00240875583187101	0.00183364520480043	S100A8/S100A9/MMP9/RHOA/PLAUR/PYCARD/CTSH/CTSD/CARD16/PRDX3/GPX1	11
GO:0061844	BP	GO:0061844	antimicrobial humoral immune response mediated by antimicrobial peptide	7/263	82/18614	0.000160003514123727	0.00240875583187101	0.00183364520480043	S100A9/S100A12/CXCL8/DEFA3/PGLYRP1/LTF/GAPDH	7
GO:0002504	BP	GO:0002504	antigen processing and presentation of peptide or polysaccharide antigen via MHC class II	5/263	37/18614	0.000163243914472479	0.00244381046428913	0.00186033025016247	FCER1G/B2M/CTSS/PYCARD/CTSD	5
GO:0001836	BP	GO:0001836	release of cytochrome c from mitochondria	6/263	58/18614	0.000164369686591987	0.00244381046428913	0.00186033025016247	BCL2A1/MMP9/SOD2/PLAUR/PYCARD/GPX1	6
GO:0099024	BP	GO:0099024	plasma membrane invagination	6/263	58/18614	0.000164369686591987	0.00244381046428913	0.00186033025016247	AIF1/RAB31/RHOA/ITGAM/ITGB2/CD300A	6
GO:0051047	BP	GO:0051047	positive regulation of secretion	14/263	317/18614	0.000177186008383621	0.00262351958092292	0.00199713231021955	S100A8/CD177/RETN/FFAR2/SDCBP/PTAFR/FGR/GLUL/ANXA2/ITGAM/ITGB2/CYBA/S100A10/SELENOT	14
GO:0070555	BP	GO:0070555	response to interleukin-1	9/263	141/18614	0.000180814888554157	0.00266627856154859	0.00202968222613424	CXCL8/PYCARD/CCL3/EGR1/CYBA/ANXA1/CEBPB/USP10/CCL4	9
GO:0045785	BP	GO:0045785	positive regulation of cell adhesion	18/263	482/18614	0.000182360950685158	0.00267810081863347	0.00203868182033419	ACTB/B2M/LGALS1/LILRB2/AIF1/ALOX5/CR1/LYN/PTAFR/RHOA/VSIR/PLAUR/PYCARD/ITGB2/S100A10/ANXA1/NFKBIZ/CD55	18
GO:0050765	BP	GO:0050765	negative regulation of phagocytosis	4/263	21/18614	0.000192903748332792	0.00282141335976173	0.00214777729209211	DYSF/PLSCR1/CD300A/SNX3	4
GO:0031348	BP	GO:0031348	negative regulation of defense response	13/263	284/18614	0.000212496799310619	0.00309539872032229	0.00235634635331869	PGLYRP1/IER3/HCK/ALOX5/GRN/CR1/LYN/FGR/FGL2/GPX1/CST7/GSTP1/KLRD1	13
GO:1903409	BP	GO:1903409	reactive oxygen species biosynthetic process	6/263	61/18614	0.000217664681573699	0.0031578932431539	0.00240391978546165	ALOX5/CYBB/MMP8/SOD2/RHOA/CYBA	6
GO:0045619	BP	GO:0045619	regulation of lymphocyte differentiation	11/263	212/18614	0.000223496296731781	0.00322947660899979	0.00245841202323439	ACTB/SPI1/PGLYRP1/LILRB2/CR1/RHOA/VSIR/FGL2/ANXA1/NFKBIZ/ZNF683	11
GO:0032635	BP	GO:0032635	interleukin-6 production	10/263	178/18614	0.00022758302864528	0.00326232564568014	0.00248341807731188	TYROBP/LILRA5/LILRB2/AIF1/MMP8/PTAFR/PYCARD/CYBA/CEBPB/SPON2	10
GO:0032675	BP	GO:0032675	regulation of interleukin-6 production	10/263	178/18614	0.00022758302864528	0.00326232564568014	0.00248341807731188	TYROBP/LILRA5/LILRB2/AIF1/MMP8/PTAFR/PYCARD/CYBA/CEBPB/SPON2	10
GO:1903707	BP	GO:1903707	negative regulation of hemopoiesis	8/263	115/18614	0.000229537089861225	0.00327727956079638	0.00249480161996202	PGLYRP1/LTF/LILRB3/CR1/LYN/CCL3/FGL2/ANXA1	8
GO:0051767	BP	GO:0051767	nitric-oxide synthase biosynthetic process	4/263	22/18614	0.000233165604126918	0.00328992095548491	0.00250442477580286	NAMPT/LRRK2/STAT1/GSTP1	4
GO:0051769	BP	GO:0051769	regulation of nitric-oxide synthase biosynthetic process	4/263	22/18614	0.000233165604126918	0.00328992095548491	0.00250442477580286	NAMPT/LRRK2/STAT1/GSTP1	4
GO:2001044	BP	GO:2001044	regulation of integrin-mediated signaling pathway	4/263	22/18614	0.000233165604126918	0.00328992095548491	0.00250442477580286	CD177/CD63/BST1/TIMP1	4
GO:0045454	BP	GO:0045454	cell redox homeostasis	5/263	40/18614	0.000238064970661552	0.00334592876734478	0.00254706025354177	SLC11A1/TXN/SELENOT/PRDX3/GPX1	5
GO:0009615	BP	GO:0009615	response to virus	16/263	408/18614	0.000241532507160653	0.00338145510024914	0.00257410437694867	DEFA3/IFITM2/IFITM3/CFL1/ITGAX/FGR/PYCARD/FGL2/IFNGR2/PLSCR1/ENO1/ISG20/STAT1/APOBEC3G/CCL4/SPON2	16
GO:0032731	BP	GO:0032731	positive regulation of interleukin-1 beta production	6/263	63/18614	0.000260159970019625	0.00362812237259927	0.00276187777230137	TYROBP/MNDA/LILRA5/PYCARD/CCL3/EGR1	6
GO:2000403	BP	GO:2000403	positive regulation of lymphocyte migration	5/263	41/18614	0.00026803024956034	0.00372344725064904	0.00283444303741517	AIF1/RHOA/PYCARD/CCL3/CCL4	5
GO:0051604	BP	GO:0051604	protein maturation	14/263	332/18614	0.000284457140845671	0.00393644920293356	0.00299658898979934	SRGN/CTSS/LRRK2/VSIR/PLAUR/PYCARD/ANXA2/CTSZ/CTSH/S100A10/CARD16/ENO1/FKBP1A/CST7	14
GO:0070997	BP	GO:0070997	neuron death	15/263	373/18614	0.000288665349427699	0.00397937903157418	0.00302926896233463	TYROBP/GRN/GAPDH/LRRK2/SOD2/RHOA/CCL3/TUBA1A/ITGAM/EGR1/CTSZ/ITGB2/PPT1/CEBPB/GPX1	15
GO:0002286	BP	GO:0002286	T cell activation involved in immune response	8/263	119/18614	0.000289973860157208	0.00398216011009785	0.00303138603507053	FCER1G/SLC11A1/CLEC4E/LCP1/LGALS3/FGL2/ANXA1/NFKBIZ	8
GO:1902107	BP	GO:1902107	positive regulation of leukocyte differentiation	10/263	184/18614	0.000297050003575102	0.00404843148811825	0.00308183456659655	TYROBP/ACTB/SPI1/LILRB2/CR1/RHOA/VSIR/ANXA1/NFKBIZ/EVI2B	10
GO:1903708	BP	GO:1903708	positive regulation of hemopoiesis	10/263	184/18614	0.000297050003575102	0.00404843148811825	0.00308183456659655	TYROBP/ACTB/SPI1/LILRB2/CR1/RHOA/VSIR/ANXA1/NFKBIZ/EVI2B	10
GO:0010821	BP	GO:0010821	regulation of mitochondrion organization	9/263	151/18614	0.000301797623829861	0.00409761453033901	0.00311927474560198	TSPO/IER3/MMP9/LRRK2/PLAUR/PYCARD/HSPA1A/ACAA2/GPX1	9
GO:0019372	BP	GO:0019372	lipoxygenase pathway	3/263	10/18614	0.000310937544264039	0.00419008720697383	0.00318966879627451	ALOX5/ALOX5AP/GPX1	3
GO:1903980	BP	GO:1903980	positive regulation of microglial cell activation	3/263	10/18614	0.000310937544264039	0.00419008720697383	0.00318966879627451	LRRK2/MMP8/CCL3	3
GO:1901216	BP	GO:1901216	positive regulation of neuron death	7/263	92/18614	0.000327166710070826	0.00439233515983146	0.00334362835665471	TYROBP/GRN/RHOA/CCL3/ITGAM/EGR1/ITGB2	7
GO:0014002	BP	GO:0014002	astrocyte development	5/263	43/18614	0.000336461218920017	0.00448365728027489	0.00341314655606193	S100A8/S100A9/VIM/C5AR1/GRN	5
GO:0032814	BP	GO:0032814	regulation of natural killer cell activation	5/263	43/18614	0.000336461218920017	0.00448365728027489	0.00341314655606193	TYROBP/PGLYRP1/FGR/KLRD1/ZNF683	5
GO:0050728	BP	GO:0050728	negative regulation of inflammatory response	10/263	187/18614	0.000337939896910132	0.00448674446155961	0.00341549664696121	PGLYRP1/IER3/HCK/ALOX5/GRN/LYN/FGR/GPX1/CST7/GSTP1	10
GO:0030098	BP	GO:0030098	lymphocyte differentiation	16/263	422/18614	0.000351217352648244	0.00464588248098669	0.00353663913154307	FCER1G/ACTB/B2M/SPI1/PGLYRP1/LGALS1/LILRB2/CLEC4E/CR1/RHOA/VSIR/FGL2/EGR1/ANXA1/NFKBIZ/ZNF683	16
GO:0007596	BP	GO:0007596	blood coagulation	11/263	224/18614	0.00035826757036811	0.00472178285049252	0.00359441765219904	SERPINA1/FCER1G/ACTB/CLIC1/MYL12A/LYN/PLAUR/ANXA2/ACTG1/ANXA5/PLSCR1	11
GO:0001912	BP	GO:0001912	positive regulation of leukocyte mediated cytotoxicity	6/263	67/18614	0.000364563103227974	0.00478721914384764	0.00364423048251706	TYROBP/B2M/SPI1/ITGAM/NCR3/KLRD1	6
GO:0033003	BP	GO:0033003	regulation of mast cell activation	5/263	44/18614	0.00037526228013024	0.00489200610111813	0.00372399867619712	STXBP2/LYN/FGR/PLSCR1/CD300A	5
GO:1903573	BP	GO:1903573	negative regulation of response to endoplasmic reticulum stress	5/263	44/18614	0.00037526228013024	0.00489200610111813	0.00372399867619712	ALOX5/LRRK2/GRINA/PPP1R15A/HSPA1A	5
GO:1904996	BP	GO:1904996	positive regulation of leukocyte adhesion to vascular endothelial cell	4/263	25/18614	0.000390009070930922	0.00506589399714605	0.003856369380818	ALOX5/PTAFR/RHOA/ITGB2	4
GO:0001910	BP	GO:0001910	regulation of leukocyte mediated cytotoxicity	7/263	95/18614	0.000398153048346127	0.00515285673720628	0.0039225690384163	TYROBP/B2M/SPI1/ITGAM/NCR3/KLRD1/KLRB1	7
GO:0002573	BP	GO:0002573	myeloid leukocyte differentiation	11/263	227/18614	0.000401000524296209	0.00515285673720628	0.0039225690384163	TYROBP/SPI1/LTF/MMP9/LILRB3/LYN/CCL3/ANXA2/SNX10/CEBPB/EVI2B	11
GO:0097191	BP	GO:0097191	extrinsic apoptotic signaling pathway	11/263	227/18614	0.000401000524296209	0.00515285673720628	0.0039225690384163	G0S2/SPI1/BCL2A1/LGALS3/PYCARD/HSPA1A/LTB/PDIA3/GPX1/NFKBIZ/GSTP1	11
GO:1902622	BP	GO:1902622	regulation of neutrophil migration	5/263	45/18614	0.000417350461937983	0.00532491830515199	0.00405354946607925	CXCL8/C5AR1/CXCR2/BST1/CD99	5
GO:1903307	BP	GO:1903307	positive regulation of regulated secretory pathway	5/263	45/18614	0.000417350461937983	0.00532491830515199	0.00405354946607925	CD177/PTAFR/FGR/ITGAM/ITGB2	5
GO:0051924	BP	GO:0051924	regulation of calcium ion transport	12/263	266/18614	0.000422016605810034	0.0053535592310283	0.00407535213104813	TSPO/BEST1/LILRA5/LILRB2/LGALS3/LYN/RHOA/CCL3/CYBA/GSTO1/FKBP1A/CCL4	12
GO:0002690	BP	GO:0002690	positive regulation of leukocyte chemotaxis	7/263	96/18614	0.000424374132296502	0.0053535592310283	0.00407535213104813	CXCL8/SPI1/AIF1/C5AR1/CXCR2/CCL3/CCL4	7
GO:0045807	BP	GO:0045807	positive regulation of endocytosis	7/263	96/18614	0.000424374132296502	0.0053535592310283	0.00407535213104813	CD14/B2M/CD63/LRRK2/RAB31/ANXA2/PPT1	7
GO:0032970	BP	GO:0032970	regulation of actin filament-based process	15/263	387/18614	0.00042554695388385	0.0053535592310283	0.00407535213104813	TMSB4X/PFN1/HCK/ARPC3/BST1/ARPC5/RHOA/PYCARD/ACTG1/CAPG/S100A10/RHOG/GMFG/ABRACL/GPR65	15
GO:0045576	BP	GO:0045576	mast cell activation	6/263	69/18614	0.000427756525248167	0.00536260619457458	0.00408223905628363	S100A12/STXBP2/LYN/FGR/PLSCR1/CD300A	6
GO:0032956	BP	GO:0032956	regulation of actin cytoskeleton organization	14/263	346/18614	0.000430783884198837	0.0053758734817382	0.00409233866752956	TMSB4X/PFN1/HCK/ARPC3/BST1/ARPC5/RHOA/PYCARD/ACTG1/CAPG/S100A10/RHOG/GMFG/GPR65	14
GO:0050817	BP	GO:0050817	coagulation	11/263	229/18614	0.000431803067321384	0.0053758734817382	0.00409233866752956	SERPINA1/FCER1G/ACTB/CLIC1/MYL12A/LYN/PLAUR/ANXA2/ACTG1/ANXA5/PLSCR1	11
GO:0050920	BP	GO:0050920	regulation of chemotaxis	11/263	230/18614	0.000447933424777302	0.00554996574123527	0.00422486494212989	CXCL8/TMSB4X/SPI1/AIF1/C5AR1/CXCR2/LYN/BST1/CCL3/DUSP1/CCL4	11
GO:0110053	BP	GO:0110053	regulation of actin filament organization	12/263	268/18614	0.000451269307251653	0.00554996574123527	0.00422486494212989	TMSB4X/PFN1/HCK/ARPC3/ARPC5/RHOA/PYCARD/ACTG1/CAPG/S100A10/GMFG/GPR65	12
GO:0000041	BP	GO:0000041	transition metal ion transport	7/263	97/18614	0.000451956632068353	0.00554996574123527	0.00422486494212989	LCN2/FTH1/B2M/LTF/FTL/SLC11A1/SLC25A37	7
GO:0034109	BP	GO:0034109	homotypic cell-cell adhesion	7/263	97/18614	0.000451956632068353	0.00554996574123527	0.00422486494212989	ACTB/CLIC1/MYL12A/LYN/PLAUR/ACTG1/CD99	7
GO:0043270	BP	GO:0043270	positive regulation of monoatomic ion transport	11/263	231/18614	0.000464565821901249	0.00568540077279148	0.00432796372569657	TMSB4X/TSPO/CTSS/LILRA5/LGALS3/PTAFR/CCL3/IFNGR2/GLRX/GSTO1/CCL4	11
GO:0051017	BP	GO:0051017	actin filament bundle assembly	9/263	161/18614	0.000483187291280778	0.0058932470306042	0.00448618494884062	PFN1/AIF1/LCP1/RHOA/ACTG1/MARCKS/S100A10/ZYX/GPR65	9
GO:0019079	BP	GO:0019079	viral genome replication	8/263	129/18614	0.000499471918666595	0.00605084162748286	0.00460615251593295	CXCL8/IFITM2/LTF/IFITM3/SLPI/PLSCR1/ISG20/APOBEC3G	8
GO:0042542	BP	GO:0042542	response to hydrogen peroxide	8/263	129/18614	0.000499471918666595	0.00605084162748286	0.00460615251593295	LRRK2/TXN/SOD2/HP/ANXA1/PRDX3/GPX1/STAT1	8
GO:1990868	BP	GO:1990868	response to chemokine	7/263	99/18614	0.000511409870164991	0.00614179321436334	0.00467538864976841	CXCL8/CXCR2/LYN/RHOA/CCL3/DUSP1/CCL4	7
GO:1990869	BP	GO:1990869	cellular response to chemokine	7/263	99/18614	0.000511409870164991	0.00614179321436334	0.00467538864976841	CXCL8/CXCR2/LYN/RHOA/CCL3/DUSP1/CCL4	7
GO:0045646	BP	GO:0045646	regulation of erythrocyte differentiation	5/263	47/18614	0.000512100601531129	0.00614179321436334	0.00467538864976841	B2M/SPI1/LYN/HSPA1A/STAT1	5
GO:0030833	BP	GO:0030833	regulation of actin filament polymerization	8/263	130/18614	0.000525840968184232	0.00626482054147969	0.00476904217223901	TMSB4X/PFN1/HCK/ARPC3/ARPC5/RHOA/PYCARD/CAPG	8
GO:0045621	BP	GO:0045621	positive regulation of lymphocyte differentiation	8/263	130/18614	0.000525840968184232	0.00626482054147969	0.00476904217223901	ACTB/SPI1/LILRB2/CR1/RHOA/VSIR/ANXA1/NFKBIZ	8
GO:0030101	BP	GO:0030101	natural killer cell activation	7/263	100/18614	0.000543385216917086	0.00645247528207153	0.00491189277199325	TYROBP/PGLYRP1/FGR/NCR3/NKG7/KLRD1/ZNF683	7
GO:0050868	BP	GO:0050868	negative regulation of T cell activation	8/263	131/18614	0.000553326212498104	0.00654890694923743	0.00498530057105286	LILRB2/CR1/LGALS3/VSIR/FGL2/ANXA1/CD300A/CEBPB	8
GO:1903426	BP	GO:1903426	regulation of reactive oxygen species biosynthetic process	5/263	48/18614	0.000565127523193124	0.00666665189655365	0.00507493292613808	ALOX5/MMP8/SOD2/RHOA/CYBA	5
GO:0061572	BP	GO:0061572	actin filament bundle organization	9/263	165/18614	0.000577204722880532	0.00678687121870638	0.00516644887834587	PFN1/AIF1/LCP1/RHOA/ACTG1/MARCKS/S100A10/ZYX/GPR65	9
GO:0050766	BP	GO:0050766	positive regulation of phagocytosis	6/263	73/18614	0.000579572633450996	0.00679251574969604	0.00517074573029142	FCER1G/FCN1/SLC11A1/RAB31/PYCARD/CYBA	6
GO:0051258	BP	GO:0051258	protein polymerization	12/263	276/18614	0.000585995746962427	0.00684549577133381	0.00521107632808009	TMSB4X/PFN1/HCK/ARPC3/AIF1/MSRB1/ARPC5/RHOA/PYCARD/TUBA1A/CAPG/HSPA1A	12
GO:0043393	BP	GO:0043393	regulation of protein binding	10/263	201/18614	0.000596134309369155	0.00694139561524343	0.00528407928113964	ACTB/B2M/MMP9/LRRK2/ANXA2/SLPI/CTSZ/CARD16/FKBP1A/HOPX	10
GO:0031960	BP	GO:0031960	response to corticosteroid	9/263	166/18614	0.000602910855008043	0.00699765566554496	0.00532690677327989	ANXA3/ADM/ALPL/AIF1/CYBB/PTAFR/RHOA/CYBA/ANXA1	9
GO:0051156	BP	GO:0051156	glucose 6-phosphate metabolic process	4/263	28/18614	0.000610607171423432	0.00705879942906855	0.0053734519512116	TALDO1/TKT/HK3/PGD	4
GO:0030316	BP	GO:0030316	osteoclast differentiation	7/263	102/18614	0.000612102674227178	0.00705879942906855	0.0053734519512116	TYROBP/LTF/LILRB3/CCL3/ANXA2/SNX10/CEBPB	7
GO:0006911	BP	GO:0006911	phagocytosis, engulfment	5/263	49/18614	0.000622171203143051	0.00707519890856866	0.00538593591764303	AIF1/RAB31/ITGAM/ITGB2/CD300A	5
GO:0010043	BP	GO:0010043	response to zinc ion	5/263	49/18614	0.000622171203143051	0.00707519890856866	0.00538593591764303	S100A8/TSPO/SOD2/MT2A/LTA4H	5
GO:0019884	BP	GO:0019884	antigen processing and presentation of exogenous antigen	5/263	49/18614	0.000622171203143051	0.00707519890856866	0.00538593591764303	FCER1G/B2M/CTSS/PSME1/CTSD	5
GO:0031343	BP	GO:0031343	positive regulation of cell killing	6/263	74/18614	0.000623356879937817	0.00707519890856866	0.00538593591764303	TYROBP/B2M/SPI1/ITGAM/NCR3/KLRD1	6
GO:0032732	BP	GO:0032732	positive regulation of interleukin-1 production	6/263	74/18614	0.000623356879937817	0.00707519890856866	0.00538593591764303	TYROBP/MNDA/LILRA5/PYCARD/CCL3/EGR1	6
GO:0032677	BP	GO:0032677	regulation of interleukin-8 production	7/263	103/18614	0.000648955598918124	0.00734258567580946	0.0055894818549651	TMSB4X/FCN1/CD14/FFAR2/PYCARD/HSPA1A/ANXA1	7
GO:0042176	BP	GO:0042176	regulation of protein catabolic process	14/263	361/18614	0.000654588724538527	0.00736003197153006	0.00560276270147779	IER3/LRRK2/SDCBP/OAZ1/TIMP1/ANXA2/HSPA1A/PSME2/PSME1/CST3/SNX3/CTSA/GABARAPL2/GPX1	14
GO:0050878	BP	GO:0050878	regulation of body fluid levels	14/263	361/18614	0.000654588724538527	0.00736003197153006	0.00560276270147779	SERPINA1/FCER1G/ACTB/ADM/CLIC1/NFE2/MYL12A/LYN/PLAUR/ANXA2/ACTG1/ANXA5/CYBA/PLSCR1	14
GO:0032637	BP	GO:0032637	interleukin-8 production	7/263	104/18614	0.000687546898738195	0.00770652255968855	0.00586652576001568	TMSB4X/FCN1/CD14/FFAR2/PYCARD/HSPA1A/ANXA1	7
GO:0000302	BP	GO:0000302	response to reactive oxygen species	10/263	205/18614	0.000694378313763925	0.00775508772635845	0.00590349558643243	MMP9/LRRK2/TXN/SOD2/HP/ANXA1/PRDX3/GPX1/STAT1/GSTP1	10
GO:0010955	BP	GO:0010955	negative regulation of protein processing	4/263	29/18614	0.000700501253770566	0.00775508772635845	0.00590349558643243	LRRK2/CTSZ/CARD16/CST7	4
GO:0035751	BP	GO:0035751	regulation of lysosomal lumen pH	4/263	29/18614	0.000700501253770566	0.00775508772635845	0.00590349558643243	GRN/LRRK2/ATP6V0B/PPT1	4
GO:1903318	BP	GO:1903318	negative regulation of protein maturation	4/263	29/18614	0.000700501253770566	0.00775508772635845	0.00590349558643243	LRRK2/CTSZ/CARD16/CST7	4
GO:0002430	BP	GO:0002430	complement receptor mediated signaling pathway	3/263	13/18614	0.000718139186189655	0.00790172719238648	0.00601512365190884	FPR1/C5AR1/CR1	3
GO:0071801	BP	GO:0071801	regulation of podosome assembly	3/263	13/18614	0.000718139186189655	0.00790172719238648	0.00601512365190884	HCK/LCP1/RHOA	3
GO:0043124	BP	GO:0043124	negative regulation of I-kappaB kinase/NF-kappaB signaling	5/263	51/18614	0.00074907413881189	0.0082169779007475	0.0062551056135704	RHOA/PYCARD/STAT1/USP10/GSTP1	5
GO:0010038	BP	GO:0010038	response to metal ion	14/263	367/18614	0.000768363513355433	0.00840295416733388	0.00639667848904443	S100A8/CD14/B2M/TSPO/MMP9/CYBB/LRRK2/SOD2/ALOX5AP/TUBA1A/ACTG1/MT2A/LTA4H/PLSCR1	14
GO:2001235	BP	GO:2001235	positive regulation of apoptotic signaling pathway	8/263	140/18614	0.0008568713856417	0.00934249468345102	0.00711189583872314	S100A8/S100A9/G0S2/CTSS/PYCARD/CTSH/LTB/PDIA3	8
GO:1903532	BP	GO:1903532	positive regulation of secretion by cell	12/263	289/18614	0.000876402399378217	0.00952657351348286	0.00725202430651016	CD177/RETN/FFAR2/SDCBP/PTAFR/FGR/GLUL/ANXA2/ITGAM/ITGB2/S100A10/SELENOT	12
GO:0010823	BP	GO:0010823	negative regulation of mitochondrion organization	5/263	53/18614	0.000894368819064408	0.00967246835566693	0.00736308553332124	TSPO/IER3/HSPA1A/ACAA2/GPX1	5
GO:0051764	BP	GO:0051764	actin crosslink formation	3/263	14/18614	0.00090448305809587	0.00967246835566693	0.00736308553332124	AIF1/LCP1/MARCKS	3
GO:0072672	BP	GO:0072672	neutrophil extravasation	3/263	14/18614	0.00090448305809587	0.00967246835566693	0.00736308553332124	CD177/CD99/JAML	3
GO:1901029	BP	GO:1901029	negative regulation of mitochondrial outer membrane permeabilization involved in apoptotic signaling pathway	3/263	14/18614	0.00090448305809587	0.00967246835566693	0.00736308553332124	IER3/HSPA1A/ACAA2	3
GO:0019886	BP	GO:0019886	antigen processing and presentation of exogenous peptide antigen via MHC class II	4/263	31/18614	0.000907694035208548	0.00967246835566693	0.00736308553332124	FCER1G/B2M/CTSS/CTSD	4
GO:0043304	BP	GO:0043304	regulation of mast cell degranulation	4/263	31/18614	0.000907694035208548	0.00967246835566693	0.00736308553332124	STXBP2/LYN/FGR/CD300A	4
GO:0033209	BP	GO:0033209	tumor necrosis factor-mediated signaling pathway	7/263	109/18614	0.00090864210789756	0.00967246835566693	0.00736308553332124	NFKBIA/TMSB4X/PYCARD/HSPA1A/CARD16/STAT1/GSTP1	7
GO:0051099	BP	GO:0051099	positive regulation of binding	9/263	176/18614	0.000915410091143764	0.00971576845998602	0.00739604737511589	B2M/MMP9/LRRK2/TXN/MMP8/PLAUR/ANXA2/S100A10/FKBP1A	9
GO:0042098	BP	GO:0042098	T cell proliferation	10/263	213/18614	0.00093111853549949	0.00985342497272695	0.00750083724263056	LILRB2/AIF1/SLC11A1/CR1/LGALS3/VSIR/PYCARD/ANXA1/CEBPB/CD55	10
GO:1902903	BP	GO:1902903	regulation of supramolecular fiber organization	14/263	376/18614	0.000970155183096681	0.0101916716075285	0.00775832466071476	TMSB4X/PFN1/HCK/ARPC3/ARPC5/RHOA/PYCARD/ACTG1/CAPG/HSPA1A/S100A10/GMFG/GPX1/GPR65	14
GO:0009259	BP	GO:0009259	ribonucleotide metabolic process	16/263	464/18614	0.000972704100534838	0.0101916716075285	0.00775832466071476	TMSB4X/TSPO/CDA/IER3/ACSL1/GAPDH/LRRK2/HK3/GIMAP7/RHOA/HSPA1A/NDUFB3/LDHA/PPT1/ENO1/TPI1	16
GO:0038093	BP	GO:0038093	Fc receptor signaling pathway	5/263	54/18614	0.00097441218259861	0.0101916716075285	0.00775832466071476	FCER1G/HCK/CLEC4E/LYN/FGR	5
GO:0051452	BP	GO:0051452	intracellular pH reduction	5/263	54/18614	0.00097441218259861	0.0101916716075285	0.00775832466071476	GRN/SLC11A1/ATP6V0B/PPT1/ATP6V0E1	5
GO:0050921	BP	GO:0050921	positive regulation of chemotaxis	8/263	143/18614	0.000983509143293029	0.0102570026016473	0.00780805733287097	CXCL8/TMSB4X/SPI1/AIF1/C5AR1/CXCR2/CCL3/CCL4	8
GO:0071347	BP	GO:0071347	cellular response to interleukin-1	7/263	111/18614	0.00101135328356667	0.0105169049545458	0.0080059058224535	CXCL8/PYCARD/CCL3/EGR1/CEBPB/USP10/CCL4	7
GO:0002313	BP	GO:0002313	mature B cell differentiation involved in immune response	4/263	32/18614	0.00102595223564152	0.0106074027121787	0.00807479648257485	SPI1/LGALS1/CR1/NFKBIZ	4
GO:0002862	BP	GO:0002862	negative regulation of inflammatory response to antigenic stimulus	4/263	32/18614	0.00102595223564152	0.0106074027121787	0.00807479648257485	HCK/LYN/FGR/GPX1	4
GO:0010959	BP	GO:0010959	regulation of metal ion transport	15/263	423/18614	0.0010553452267763	0.010880034744817	0.00828233533425407	B2M/TSPO/BEST1/CD63/LILRA5/LILRB2/LGALS3/LYN/RHOA/CCL3/GLRX/CYBA/GSTO1/FKBP1A/CCL4	15
GO:0043525	BP	GO:0043525	positive regulation of neuron apoptotic process	5/263	55/18614	0.00105965732971904	0.0108932773495117	0.00829241615617724	TYROBP/GRN/RHOA/CCL3/ITGAM	5
GO:0042177	BP	GO:0042177	negative regulation of protein catabolic process	7/263	112/18614	0.00106602072269503	0.0109274716816431	0.0083184463051506	SDCBP/TIMP1/ANXA2/CST3/SNX3/CTSA/GABARAPL2	7
GO:0045580	BP	GO:0045580	regulation of T cell differentiation	9/263	180/18614	0.00107247510300091	0.0109624017630604	0.00834503653710634	ACTB/LILRB2/CR1/RHOA/VSIR/FGL2/ANXA1/NFKBIZ/ZNF683	9
GO:0046034	BP	GO:0046034	ATP metabolic process	10/263	219/18614	0.00114910156820658	0.0116694987074448	0.00888330816441042	TMSB4X/TSPO/IER3/GAPDH/HK3/HSPA1A/NDUFB3/LDHA/ENO1/TPI1	10
GO:0033006	BP	GO:0033006	regulation of mast cell activation involved in immune response	4/263	33/18614	0.00115462521952483	0.0116694987074448	0.00888330816441042	STXBP2/LYN/FGR/CD300A	4
GO:0048147	BP	GO:0048147	negative regulation of fibroblast proliferation	4/263	33/18614	0.00115462521952483	0.0116694987074448	0.00888330816441042	FTH1/SOD2/CD300A/GSTP1	4
GO:0072677	BP	GO:0072677	eosinophil migration	4/263	33/18614	0.00115462521952483	0.0116694987074448	0.00888330816441042	LGALS3/CCL3/CD300A/CCL4	4
GO:0046634	BP	GO:0046634	regulation of alpha-beta T cell activation	7/263	114/18614	0.001182307713332	0.0119158071500519	0.00907080840362632	RHOA/VSIR/ANXA1/CD300A/NFKBIZ/CD55/ZNF683	7
GO:0051402	BP	GO:0051402	neuron apoptotic process	11/263	259/18614	0.0011894900730135	0.0119547074935826	0.00910042096436676	TYROBP/GRN/GAPDH/SOD2/RHOA/CCL3/TUBA1A/ITGAM/PPT1/CEBPB/GPX1	11
GO:0042129	BP	GO:0042129	regulation of T cell proliferation	9/263	183/18614	0.00120404357736728	0.0120672668283216	0.00918610581530467	LILRB2/AIF1/CR1/LGALS3/VSIR/PYCARD/ANXA1/CEBPB/CD55	9
GO:0002448	BP	GO:0002448	mast cell mediated immunity	5/263	57/18614	0.00124657950737445	0.0124588696320369	0.0094842101701413	STXBP2/LYN/FGR/CD300A/SPON2	5
GO:0008064	BP	GO:0008064	regulation of actin polymerization or depolymerization	8/263	149/18614	0.00128164745181724	0.01276781274025	0.00971939052401349	TMSB4X/PFN1/HCK/ARPC3/ARPC5/RHOA/PYCARD/CAPG	8
GO:0006096	BP	GO:0006096	glycolytic process	6/263	85/18614	0.00129378408409254	0.01276781274025	0.00971939052401349	IER3/GAPDH/HK3/LDHA/ENO1/TPI1	6
GO:0090022	BP	GO:0090022	regulation of neutrophil chemotaxis	4/263	34/18614	0.00129419257606005	0.01276781274025	0.00971939052401349	CXCL8/C5AR1/CXCR2/BST1	4
GO:1902624	BP	GO:1902624	positive regulation of neutrophil migration	4/263	34/18614	0.00129419257606005	0.01276781274025	0.00971939052401349	CXCL8/C5AR1/CXCR2/CD99	4
GO:0045766	BP	GO:0045766	positive regulation of angiogenesis	9/263	185/18614	0.00129878250776306	0.01276781274025	0.00971939052401349	CXCL8/ANXA3/ADM/C5AR1/GRN/CYBB/CXCR2/ITGAX/CTSH	9
GO:1904018	BP	GO:1904018	positive regulation of vasculature development	9/263	185/18614	0.00129878250776306	0.01276781274025	0.00971939052401349	CXCL8/ANXA3/ADM/C5AR1/GRN/CYBB/CXCR2/ITGAX/CTSH	9
GO:0045582	BP	GO:0045582	positive regulation of T cell differentiation	7/263	116/18614	0.00130831267545758	0.0128264550580283	0.00976403149732001	ACTB/LILRB2/CR1/RHOA/VSIR/ANXA1/NFKBIZ	7
GO:0051607	BP	GO:0051607	defense response to virus	12/263	303/18614	0.00131459381181642	0.0128530123231399	0.00978424799298147	DEFA3/IFITM2/IFITM3/ITGAX/PYCARD/FGL2/IFNGR2/PLSCR1/ISG20/STAT1/APOBEC3G/SPON2	12
GO:1903038	BP	GO:1903038	negative regulation of leukocyte cell-cell adhesion	8/263	150/18614	0.00133766752033754	0.0130431646020989	0.00992899982290197	LILRB2/CR1/LGALS3/VSIR/FGL2/ANXA1/CD300A/CEBPB	8
GO:0140546	BP	GO:0140546	defense response to symbiont	12/263	304/18614	0.00135181520652137	0.0130749277146886	0.0099531792263596	DEFA3/IFITM2/IFITM3/ITGAX/PYCARD/FGL2/IFNGR2/PLSCR1/ISG20/STAT1/APOBEC3G/SPON2	12
GO:0006735	BP	GO:0006735	NADH regeneration	3/263	16/18614	0.00136272870845142	0.0130749277146886	0.0099531792263596	HK3/ENO1/TPI1	3
GO:0034134	BP	GO:0034134	toll-like receptor 2 signaling pathway	3/263	16/18614	0.00136272870845142	0.0130749277146886	0.0099531792263596	LYN/CYBA/PIK3AP1	3
GO:0051014	BP	GO:0051014	actin filament severing	3/263	16/18614	0.00136272870845142	0.0130749277146886	0.0099531792263596	CFL1/CAPG/GMFG	3
GO:0061621	BP	GO:0061621	canonical glycolysis	3/263	16/18614	0.00136272870845142	0.0130749277146886	0.0099531792263596	HK3/ENO1/TPI1	3
GO:0061718	BP	GO:0061718	glucose catabolic process to pyruvate	3/263	16/18614	0.00136272870845142	0.0130749277146886	0.0099531792263596	HK3/ENO1/TPI1	3
GO:0006757	BP	GO:0006757	ATP generation from ADP	6/263	86/18614	0.00137464957578866	0.0131542265257649	0.0100135447822007	IER3/GAPDH/HK3/LDHA/ENO1/TPI1	6
GO:0030832	BP	GO:0030832	regulation of actin filament length	8/263	152/18614	0.00145554680922687	0.0138905249253378	0.0105740457727184	TMSB4X/PFN1/HCK/ARPC3/ARPC5/RHOA/PYCARD/CAPG	8
GO:0048678	BP	GO:0048678	response to axon injury	6/263	87/18614	0.00145931584818724	0.0138905249253378	0.0105740457727184	TYROBP/TSPO/AIF1/GRN/LYN/SOD2	6
GO:0051453	BP	GO:0051453	regulation of intracellular pH	6/263	88/18614	0.00154789862409294	0.0146948265157953	0.0111863136228019	GRN/SLC11A1/LRRK2/ATP6V0B/PPT1/ATP6V0E1	6
GO:0031099	BP	GO:0031099	regeneration	9/263	190/18614	0.00156213278370495	0.0147909309362379	0.011259472308034	TSPO/ANXA3/ADM/GRN/LCP1/ANXA1/CEBPB/GPX1/HOPX	9
GO:0043407	BP	GO:0043407	negative regulation of MAP kinase activity	5/263	60/18614	0.00157119252957711	0.0148376659354815	0.0112950489348243	LYN/RGS2/CD300A/DUSP1/GSTP1	5
GO:0032271	BP	GO:0032271	regulation of protein polymerization	9/263	191/18614	0.00161961698832295	0.0152549265025811	0.0116126850471654	TMSB4X/PFN1/HCK/ARPC3/ARPC5/RHOA/PYCARD/CAPG/HSPA1A	9
GO:0060191	BP	GO:0060191	regulation of lipase activity	6/263	89/18614	0.00164051482906562	0.0154114160704389	0.0117318114201697	C5AR1/RGS2/PTAFR/RHOA/ANXA1/PPT1	6
GO:0030282	BP	GO:0030282	bone mineralization	7/263	121/18614	0.00166948794657725	0.01564275424944	0.0119079156715845	SRGN/LTF/ALPL/ALOX5/FGR/CCL3/SNX10	7
GO:0043123	BP	GO:0043123	positive regulation of I-kappaB kinase/NF-kappaB signaling	9/263	192/18614	0.00167878697574292	0.0156797306670686	0.011936063659844	S100A12/S100A4/LGALS1/LTF/GAPDH/RHOA/CARD16/LTB/FKBP1A	9
GO:0007162	BP	GO:0007162	negative regulation of cell adhesion	12/263	312/18614	0.00168215009379892	0.0156797306670686	0.011936063659844	SPI1/LILRB2/CR1/LGALS3/RHOA/VSIR/FGL2/ANXA1/CD300A/CEBPB/DUSP1/CD164	12
GO:0046456	BP	GO:0046456	icosanoid biosynthetic process	5/263	61/18614	0.0016920432302917	0.0157311926165105	0.0119752386378866	ALOX5/ALOX5AP/PYCARD/LTA4H/ANXA1	5
GO:0007584	BP	GO:0007584	response to nutrient	8/263	156/18614	0.00171599969544406	0.0158718943552898	0.0120823466582207	TSPO/ALPL/ACSL1/CYBB/SOD2/GPX1/NFKBIZ/STAT1	8
GO:2001236	BP	GO:2001236	regulation of extrinsic apoptotic signaling pathway	8/263	156/18614	0.00171599969544406	0.0158718943552898	0.0120823466582207	G0S2/LGALS3/PYCARD/HSPA1A/LTB/PDIA3/GPX1/GSTP1	8
GO:0050829	BP	GO:0050829	defense response to Gram-negative bacterium	6/263	90/18614	0.00173728254456414	0.0159901922180016	0.0121723999155204	LYZ/DEFA3/LTF/SLC11A1/PYCARD/NFKBIZ	6
GO:0009150	BP	GO:0009150	purine ribonucleotide metabolic process	15/263	445/18614	0.00173767792029979	0.0159901922180016	0.0121723999155204	TMSB4X/TSPO/IER3/ACSL1/GAPDH/LRRK2/HK3/GIMAP7/RHOA/HSPA1A/NDUFB3/LDHA/PPT1/ENO1/TPI1	15
GO:0072676	BP	GO:0072676	lymphocyte migration	7/263	122/18614	0.0017502091670505	0.0160644198547135	0.0122289050823453	AIF1/RHOA/PYCARD/CCL3/CD99/CKLF/CCL4	7
GO:0045920	BP	GO:0045920	negative regulation of exocytosis	4/263	37/18614	0.00178303438453677	0.0163240654340033	0.0124265581051686	SPI1/ANXA1/CD300A/RAP1A	4
GO:0022617	BP	GO:0022617	extracellular matrix disassembly	5/263	62/18614	0.00181957618495074	0.016574266110007	0.0126170212744619	CTSS/MMP9/MMP8/LCP1/CST3	5
GO:0043030	BP	GO:0043030	regulation of macrophage activation	5/263	62/18614	0.00181957618495074	0.016574266110007	0.0126170212744619	GRN/LRRK2/MMP8/CCL3/CST7	5
GO:0002761	BP	GO:0002761	regulation of myeloid leukocyte differentiation	7/263	123/18614	0.00183393033143992	0.0166628316477799	0.0126844410483963	TYROBP/LTF/LILRB3/LYN/CCL3/CEBPB/EVI2B	7
GO:0051092	BP	GO:0051092	positive regulation of NF-kappaB transcription factor activity	8/263	159/18614	0.0019344955755858	0.0173593160615952	0.0132146339756797	S100A8/S100A9/S100A12/LTF/PYCARD/HSPA1A/CARD16/PRDX3	8
GO:0036035	BP	GO:0036035	osteoclast development	3/263	18/18614	0.00194467242560162	0.0173593160615952	0.0132146339756797	TYROBP/LTF/ANXA2	3
GO:0050665	BP	GO:0050665	hydrogen peroxide biosynthetic process	3/263	18/18614	0.00194467242560162	0.0173593160615952	0.0132146339756797	CYBB/SOD2/CYBA	3
GO:0051770	BP	GO:0051770	positive regulation of nitric-oxide synthase biosynthetic process	3/263	18/18614	0.00194467242560162	0.0173593160615952	0.0132146339756797	NAMPT/LRRK2/STAT1	3
GO:0061620	BP	GO:0061620	glycolytic process through glucose-6-phosphate	3/263	18/18614	0.00194467242560162	0.0173593160615952	0.0132146339756797	HK3/ENO1/TPI1	3
GO:0097067	BP	GO:0097067	cellular response to thyroid hormone stimulus	3/263	18/18614	0.00194467242560162	0.0173593160615952	0.0132146339756797	CTSS/CTSH/CTSB	3
GO:0150078	BP	GO:0150078	positive regulation of neuroinflammatory response	3/263	18/18614	0.00194467242560162	0.0173593160615952	0.0132146339756797	LRRK2/MMP8/CCL3	3
GO:0032757	BP	GO:0032757	positive regulation of interleukin-8 production	5/263	63/18614	0.00195400861727239	0.0173593160615952	0.0132146339756797	FCN1/CD14/FFAR2/PYCARD/HSPA1A	5
GO:0070059	BP	GO:0070059	intrinsic apoptotic signaling pathway in response to endoplasmic reticulum stress	5/263	63/18614	0.00195400861727239	0.0173593160615952	0.0132146339756797	LRRK2/GRINA/PPP1R15A/HSPA1A/CEBPB	5
GO:0002335	BP	GO:0002335	mature B cell differentiation	4/263	38/18614	0.00197094113722994	0.0174666162851067	0.0132963153722382	SPI1/LGALS1/CR1/NFKBIZ	4
GO:0006690	BP	GO:0006690	icosanoid metabolic process	7/263	125/18614	0.0020106729326361	0.0177749415519034	0.0135310253995063	ALOX5/ALOX5AP/PYCARD/LTA4H/ANXA1/GPX1/GSTP1	7
GO:0030641	BP	GO:0030641	regulation of cellular pH	6/263	93/18614	0.0020536919050887	0.0181107438100714	0.0137866520563488	GRN/SLC11A1/LRRK2/ATP6V0B/PPT1/ATP6V0E1	6
GO:0042063	BP	GO:0042063	gliogenesis	12/263	320/18614	0.00207628729198597	0.0182652363730208	0.0139042582260906	S100A8/S100A9/TSPO/VIM/C5AR1/GRN/LYN/RHOA/MBOAT7/CCL3/TUBA1A/ANXA1	12
GO:0019731	BP	GO:0019731	antibacterial humoral response	5/263	64/18614	0.0020955587246913	0.0183898055888763	0.0139990854984513	DEFA3/LTF/PI3/SLPI/SPON2	5
GO:0003073	BP	GO:0003073	regulation of systemic arterial blood pressure	6/263	94/18614	0.00216826791941929	0.0189355047914335	0.0144144944464205	ADM/IER3/SOD2/RHOA/CTSZ/CYBA	6
GO:0046031	BP	GO:0046031	ADP metabolic process	6/263	94/18614	0.00216826791941929	0.0189355047914335	0.0144144944464205	IER3/GAPDH/HK3/LDHA/ENO1/TPI1	6
GO:0016052	BP	GO:0016052	carbohydrate catabolic process	8/263	162/18614	0.00217436299746528	0.0189427556050365	0.0144200140675536	IER3/PYGL/GAPDH/HK3/PGD/LDHA/ENO1/TPI1	8
GO:0030888	BP	GO:0030888	regulation of B cell proliferation	5/263	65/18614	0.00224444552806421	0.0195060749033213	0.0148488361658354	TYROBP/MNDA/LYN/BST1/CD300A	5
GO:0051100	BP	GO:0051100	negative regulation of binding	8/263	163/18614	0.00225931165465638	0.0195778116527572	0.0149034451655815	NFKBIA/TMSB4X/ACTB/B2M/LRRK2/SLPI/CTSZ/CARD16	8
GO:0002281	BP	GO:0002281	macrophage activation involved in immune response	3/263	19/18614	0.00228534766374597	0.0195778116527572	0.0149034451655815	TYROBP/GRN/DYSF	3
GO:0006098	BP	GO:0006098	pentose-phosphate shunt	3/263	19/18614	0.00228534766374597	0.0195778116527572	0.0149034451655815	TALDO1/TKT/PGD	3
GO:0061615	BP	GO:0061615	glycolytic process through fructose-6-phosphate	3/263	19/18614	0.00228534766374597	0.0195778116527572	0.0149034451655815	HK3/ENO1/TPI1	3
GO:0071800	BP	GO:0071800	podosome assembly	3/263	19/18614	0.00228534766374597	0.0195778116527572	0.0149034451655815	HCK/LCP1/RHOA	3
GO:1900242	BP	GO:1900242	regulation of synaptic vesicle endocytosis	3/263	19/18614	0.00228534766374597	0.0195778116527572	0.0149034451655815	ACTB/LRRK2/ACTG1	3
GO:0002478	BP	GO:0002478	antigen processing and presentation of exogenous peptide antigen	4/263	40/18614	0.0023870035431175	0.0203256414687081	0.0154727243502468	FCER1G/B2M/CTSS/CTSD	4
GO:1904994	BP	GO:1904994	regulation of leukocyte adhesion to vascular endothelial cell	4/263	40/18614	0.0023870035431175	0.0203256414687081	0.0154727243502468	ALOX5/PTAFR/RHOA/ITGB2	4
GO:0010517	BP	GO:0010517	regulation of phospholipase activity	5/263	66/18614	0.00240088872267953	0.0203256414687081	0.0154727243502468	C5AR1/RGS2/PTAFR/ANXA1/PPT1	5
GO:0032613	BP	GO:0032613	interleukin-10 production	5/263	66/18614	0.00240088872267953	0.0203256414687081	0.0154727243502468	TYROBP/LILRA5/MMP8/VSIR/PYCARD	5
GO:0032653	BP	GO:0032653	regulation of interleukin-10 production	5/263	66/18614	0.00240088872267953	0.0203256414687081	0.0154727243502468	TYROBP/LILRA5/MMP8/VSIR/PYCARD	5
GO:0032091	BP	GO:0032091	negative regulation of protein binding	6/263	96/18614	0.00241181666449566	0.0203702261944962	0.0155066640993766	ACTB/B2M/LRRK2/SLPI/CTSZ/CARD16	6
GO:1901214	BP	GO:1901214	regulation of neuron death	12/263	327/18614	0.00248045995886439	0.0209009248992835	0.0159106540440408	TYROBP/GRN/LRRK2/SOD2/RHOA/CCL3/ITGAM/EGR1/CTSZ/ITGB2/PPT1/CEBPB	12
GO:0010631	BP	GO:0010631	epithelial cell migration	13/263	371/18614	0.0024872181024164	0.0209089035805939	0.0159167277483705	S100A9/S100A12/TMSB4X/PFN1/ANXA3/S100P/MMP9/GRN/RHOA/GLUL/CTSH/ANXA1/GPX1	13
GO:0050864	BP	GO:0050864	regulation of B cell activation	7/263	130/18614	0.00251036149903436	0.0210542673042555	0.0160273846656543	TYROBP/MNDA/SPI1/CR1/LYN/BST1/CD300A	7
GO:0048246	BP	GO:0048246	macrophage chemotaxis	4/263	41/18614	0.00261608173701558	0.0218052584202071	0.0165990703634706	C5AR1/LGALS3/CCL3/CKLF	4
GO:0140467	BP	GO:0140467	integrated stress response signaling	4/263	41/18614	0.00261608173701558	0.0218052584202071	0.0165990703634706	NFE2/CEBPD/PPP1R15A/CEBPB	4
GO:0022408	BP	GO:0022408	negative regulation of cell-cell adhesion	9/263	205/18614	0.00261808550237062	0.0218052584202071	0.0165990703634706	SPI1/LILRB2/CR1/LGALS3/VSIR/FGL2/ANXA1/CD300A/CEBPB	9
GO:0022604	BP	GO:0022604	regulation of cell morphogenesis	10/263	245/18614	0.0026267248011617	0.0218266878396762	0.01661538332958	LST1/HCK/CFL1/MYL12B/FGR/CCL3/ITGB2/RHOG/ANXA1/ARHGAP15	10
GO:0002544	BP	GO:0002544	chronic inflammatory response	3/263	20/18614	0.00266077853332242	0.0218974765610721	0.01666927065092	S100A8/S100A9/NFKBIZ	3
GO:0006700	BP	GO:0006700	C21-steroid hormone biosynthetic process	3/263	20/18614	0.00266077853332242	0.0218974765610721	0.01666927065092	TSPO/ADM/EGR1	3
GO:0035795	BP	GO:0035795	negative regulation of mitochondrial membrane permeability	3/263	20/18614	0.00266077853332242	0.0218974765610721	0.01666927065092	IER3/HSPA1A/ACAA2	3
GO:1902236	BP	GO:1902236	negative regulation of endoplasmic reticulum stress-induced intrinsic apoptotic signaling pathway	3/263	20/18614	0.00266077853332242	0.0218974765610721	0.01666927065092	LRRK2/GRINA/HSPA1A	3
GO:0090132	BP	GO:0090132	epithelium migration	13/263	374/18614	0.00266567391154796	0.0218974765610721	0.01666927065092	S100A9/S100A12/TMSB4X/PFN1/ANXA3/S100P/MMP9/GRN/RHOA/GLUL/CTSH/ANXA1/GPX1	13
GO:0120162	BP	GO:0120162	positive regulation of cold-induced thermogenesis	6/263	98/18614	0.00267539169996885	0.021927242224346	0.0166919295128137	G0S2/LCN2/ALPL/ACSL1/PLAC8/CEBPB	6
GO:0045444	BP	GO:0045444	fat cell differentiation	10/263	246/18614	0.00270484415290735	0.0221182483230924	0.016837331305897	RETN/ALOX5/PLAC8/SOD2/FFAR2/RGS2/CEBPD/PSMB8/CEBPB/GPX1	10
GO:0045670	BP	GO:0045670	regulation of osteoclast differentiation	5/263	68/18614	0.00273732555515777	0.0222825731842933	0.0169624222303418	TYROBP/LTF/LILRB3/CCL3/CEBPB	5
GO:2000401	BP	GO:2000401	regulation of lymphocyte migration	5/263	68/18614	0.00273732555515777	0.0222825731842933	0.0169624222303418	AIF1/RHOA/PYCARD/CCL3/CCL4	5
GO:0030168	BP	GO:0030168	platelet activation	7/263	133/18614	0.00285297369804638	0.0231715561299568	0.0176391530529088	FCER1G/ACTB/CLIC1/MYL12A/LYN/ACTG1/PLSCR1	7
GO:0090130	BP	GO:0090130	tissue migration	13/263	379/18614	0.00298633974778443	0.0242001135417306	0.018422133768931	S100A9/S100A12/TMSB4X/PFN1/ANXA3/S100P/MMP9/GRN/RHOA/GLUL/CTSH/ANXA1/GPX1	13
GO:1902905	BP	GO:1902905	positive regulation of supramolecular fiber organization	8/263	171/18614	0.00303655237276765	0.024551720083636	0.018689791304415	PFN1/HCK/RHOA/PYCARD/HSPA1A/S100A10/GPX1/GPR65	8
GO:0007042	BP	GO:0007042	lysosomal lumen acidification	3/263	21/18614	0.00307209099748736	0.0246727308235703	0.0187819097167813	GRN/ATP6V0B/PPT1	3
GO:0019370	BP	GO:0019370	leukotriene biosynthetic process	3/263	21/18614	0.00307209099748736	0.0246727308235703	0.0187819097167813	ALOX5/ALOX5AP/LTA4H	3
GO:1903428	BP	GO:1903428	positive regulation of reactive oxygen species biosynthetic process	3/263	21/18614	0.00307209099748736	0.0246727308235703	0.0187819097167813	MMP8/SOD2/CYBA	3
GO:0051881	BP	GO:0051881	regulation of mitochondrial membrane potential	5/263	70/18614	0.00310663470562115	0.0248945916944876	0.0189507994467852	TSPO/CLIC1/LRRK2/SOD2/PRDX3	5
GO:0097178	BP	GO:0097178	ruffle assembly	4/263	43/18614	0.00311860217542604	0.0249349569492953	0.0189815271589674	PFN1/AIF1/RHOG/SNX10	4
GO:0043434	BP	GO:0043434	response to peptide hormone	14/263	427/18614	0.00314567532506379	0.0250956537019501	0.0191038562161652	RETN/ADM/ALPL/CYBB/RAB31/LYN/TIMP1/EGR1/CYBA/LTA4H/ANXA1/CTSD/AGTRAP/STAT1	14
GO:0009895	BP	GO:0009895	negative regulation of catabolic process	12/263	337/18614	0.00316708176932657	0.0252105314292854	0.0191913059240515	TSPO/IER3/SLC11A1/LRRK2/HP/SDCBP/TIMP1/ANXA2/CST3/SNX3/CTSA/GABARAPL2	12
GO:0097305	BP	GO:0097305	response to alcohol	10/263	252/18614	0.0032135025877958	0.0255235812602413	0.0194296124862198	S100A8/CD14/TSPO/CDA/CYBB/SOD2/RGS2/RHOA/CCL3/CYBA	10
GO:0031214	BP	GO:0031214	biomineral tissue development	8/263	173/18614	0.00326002750322862	0.0258317455124679	0.0196641999424948	SRGN/LTF/ALPL/ALOX5/FGR/CCL3/SNX10/CEBPB	8
GO:0006165	BP	GO:0006165	nucleoside diphosphate phosphorylation	6/263	102/18614	0.00326666042472843	0.0258317455124679	0.0196641999424948	IER3/GAPDH/HK3/LDHA/ENO1/TPI1	6
GO:0072678	BP	GO:0072678	T cell migration	5/263	71/18614	0.00330416865197934	0.0260710500215388	0.0198463684959609	AIF1/RHOA/PYCARD/CCL3/CD99	5
GO:0048545	BP	GO:0048545	response to steroid hormone	12/263	339/18614	0.00332132760754204	0.0261490956935148	0.0199057801101564	DEFA3/TSPO/ANXA3/ADM/ALPL/AIF1/CYBB/PTAFR/RHOA/CYBA/HSPA1A/ANXA1	12
GO:0006885	BP	GO:0006885	regulation of pH	6/263	103/18614	0.00342858031086103	0.0268174607793	0.0204145674344632	GRN/SLC11A1/LRRK2/ATP6V0B/PPT1/ATP6V0E1	6
GO:0042100	BP	GO:0042100	B cell proliferation	6/263	103/18614	0.00342858031086103	0.0268174607793	0.0204145674344632	TYROBP/MNDA/LYN/BST1/CD300A/NFKBIZ	6
GO:0048144	BP	GO:0048144	fibroblast proliferation	6/263	103/18614	0.00342858031086103	0.0268174607793	0.0204145674344632	FTH1/S100A6/SOD2/CD300A/GPX1/GSTP1	6
GO:0046631	BP	GO:0046631	alpha-beta T cell activation	8/263	175/18614	0.00349608067405939	0.0271224665238548	0.0206467505032241	RHOA/VSIR/ANXA1/CD300A/NKG7/NFKBIZ/CD55/ZNF683	8
GO:0002223	BP	GO:0002223	stimulatory C-type lectin receptor signaling pathway	3/263	22/18614	0.00352034237538638	0.0271224665238548	0.0206467505032241	TYROBP/LYN/KLRD1	3
GO:0006740	BP	GO:0006740	NADPH regeneration	3/263	22/18614	0.00352034237538638	0.0271224665238548	0.0206467505032241	TALDO1/TKT/PGD	3
GO:0010042	BP	GO:0010042	response to manganese ion	3/263	22/18614	0.00352034237538638	0.0271224665238548	0.0206467505032241	TSPO/LRRK2/SOD2	3
GO:0042026	BP	GO:0042026	protein refolding	3/263	22/18614	0.00352034237538638	0.0271224665238548	0.0206467505032241	B2M/HSPA1A/FKBP1A	3
GO:1990840	BP	GO:1990840	response to lectin	3/263	22/18614	0.00352034237538638	0.0271224665238548	0.0206467505032241	TYROBP/LYN/KLRD1	3
GO:1990858	BP	GO:1990858	cellular response to lectin	3/263	22/18614	0.00352034237538638	0.0271224665238548	0.0206467505032241	TYROBP/LYN/KLRD1	3
GO:0046939	BP	GO:0046939	nucleotide phosphorylation	6/263	104/18614	0.00359639868303182	0.0276492360289497	0.0210477493775276	IER3/GAPDH/HK3/LDHA/ENO1/TPI1	6
GO:0062208	BP	GO:0062208	positive regulation of pattern recognition receptor signaling pathway	4/263	45/18614	0.00368323720915246	0.0281963563372991	0.0214642401303801	CD14/LTF/CYBA/HSPA1A	4
GO:0097028	BP	GO:0097028	dendritic cell differentiation	4/263	45/18614	0.00368323720915246	0.0281963563372991	0.0214642401303801	SPI1/LILRB2/LYN/CEBPB	4
GO:0070527	BP	GO:0070527	platelet aggregation	5/263	73/18614	0.00372609865714152	0.0284639128840662	0.0216679153109448	ACTB/CLIC1/MYL12A/LYN/ACTG1	5
GO:0009135	BP	GO:0009135	purine nucleoside diphosphate metabolic process	6/263	106/18614	0.00395024905038136	0.0299793070913038	0.0228214964604817	IER3/GAPDH/HK3/LDHA/ENO1/TPI1	6
GO:0009179	BP	GO:0009179	purine ribonucleoside diphosphate metabolic process	6/263	106/18614	0.00395024905038136	0.0299793070913038	0.0228214964604817	IER3/GAPDH/HK3/LDHA/ENO1/TPI1	6
GO:0045123	BP	GO:0045123	cellular extravasation	5/263	74/18614	0.00395093501780845	0.0299793070913038	0.0228214964604817	CD177/BST1/PTAFR/CD99/JAML	5
GO:0034314	BP	GO:0034314	Arp2/3 complex-mediated actin nucleation	4/263	46/18614	0.00398993570737401	0.0299793070913038	0.0228214964604817	ARPC3/ARPC5/ACTR3/GMFG	4
GO:0042789	BP	GO:0042789	mRNA transcription by RNA polymerase II	4/263	46/18614	0.00398993570737401	0.0299793070913038	0.0228214964604817	C5AR1/ANXA2/S100A10/NFKBIZ	4
GO:0043171	BP	GO:0043171	peptide catabolic process	3/263	23/18614	0.00400652345787397	0.0299793070913038	0.0228214964604817	ANPEP/CTSH/LTA4H	3
GO:0045591	BP	GO:0045591	positive regulation of regulatory T cell differentiation	3/263	23/18614	0.00400652345787397	0.0299793070913038	0.0228214964604817	LILRB2/CR1/VSIR	3
GO:1900120	BP	GO:1900120	regulation of receptor binding	3/263	23/18614	0.00400652345787397	0.0299793070913038	0.0228214964604817	B2M/MMP9/ANXA2	3
GO:1905709	BP	GO:1905709	negative regulation of membrane permeability	3/263	23/18614	0.00400652345787397	0.0299793070913038	0.0228214964604817	IER3/HSPA1A/ACAA2	3
GO:0001659	BP	GO:0001659	temperature homeostasis	8/263	179/18614	0.00400779508363455	0.0299793070913038	0.0228214964604817	G0S2/LCN2/ALPL/ACSL1/PLAC8/EGR1/CEBPB/GPX1	8
GO:0045936	BP	GO:0045936	negative regulation of phosphate metabolic process	14/263	439/18614	0.00401934109312004	0.0300032972054894	0.0228397587339994	TSPO/CDA/IER3/LRRK2/LGALS3/LYN/RGS2/PYCARD/PPP1R15A/CD300A/PRDX3/FKBP1A/DUSP1/GSTP1	14
GO:0051384	BP	GO:0051384	response to glucocorticoid	7/263	142/18614	0.00409830426077303	0.0304180752335296	0.0231555050342717	ANXA3/ADM/ALPL/AIF1/PTAFR/RHOA/ANXA1	7
GO:0009410	BP	GO:0009410	response to xenobiotic stimulus	14/263	440/18614	0.00410026861819396	0.0304180752335296	0.0231555050342717	S100A12/TSPO/ACSL1/CYBB/LYN/SOD2/RHOA/CYBA/GSTO1/RNF149/GPX1/NFKBIZ/STAT1/GSTP1	14
GO:0010563	BP	GO:0010563	negative regulation of phosphorus metabolic process	14/263	440/18614	0.00410026861819396	0.0304180752335296	0.0231555050342717	TSPO/CDA/IER3/LRRK2/LGALS3/LYN/RGS2/PYCARD/PPP1R15A/CD300A/PRDX3/FKBP1A/DUSP1/GSTP1	14
GO:0062207	BP	GO:0062207	regulation of pattern recognition receptor signaling pathway	6/263	107/18614	0.00413654094234791	0.0306240212151601	0.0233122796880859	CD14/LTF/LYN/CYBA/HSPA1A/CD300A	6
GO:0045765	BP	GO:0045765	regulation of angiogenesis	12/263	349/18614	0.00418634113368084	0.0308656872929993	0.0234962459659999	CXCL8/ANXA3/ADM/C5AR1/ALOX5/GRN/CYBB/CXCR2/ITGAX/GLUL/CTSH/STAT1	12
GO:0062197	BP	GO:0062197	cellular response to chemical stress	12/263	349/18614	0.00418634113368084	0.0308656872929993	0.0234962459659999	TSPO/MMP9/AIF1/ALOX5/LRRK2/TXN/SOD2/PYCARD/HSPA1A/ANXA1/PRDX3/GPX1	12
GO:0002861	BP	GO:0002861	regulation of inflammatory response to antigenic stimulus	4/263	47/18614	0.00431345525210358	0.0316730857083034	0.0241108712480634	HCK/LYN/FGR/GPX1	4
GO:0090199	BP	GO:0090199	regulation of release of cytochrome c from mitochondria	4/263	47/18614	0.00431345525210358	0.0316730857083034	0.0241108712480634	MMP9/PLAUR/PYCARD/GPX1	4
GO:0030038	BP	GO:0030038	contractile actin filament bundle assembly	6/263	109/18614	0.00452850978065423	0.0329384948237557	0.0250741533399878	PFN1/RHOA/ACTG1/S100A10/ZYX/GPR65	6
GO:0043149	BP	GO:0043149	stress fiber assembly	6/263	109/18614	0.00452850978065423	0.0329384948237557	0.0250741533399878	PFN1/RHOA/ACTG1/S100A10/ZYX/GPR65	6
GO:0006213	BP	GO:0006213	pyrimidine nucleoside metabolic process	3/263	24/18614	0.00453156057191747	0.0329384948237557	0.0250741533399878	CDA/TYMP/APOBEC3G	3
GO:0032515	BP	GO:0032515	negative regulation of phosphoprotein phosphatase activity	3/263	24/18614	0.00453156057191747	0.0329384948237557	0.0250741533399878	LGALS3/PPP1R15A/FKBP1A	3
GO:0035458	BP	GO:0035458	cellular response to interferon-beta	3/263	24/18614	0.00453156057191747	0.0329384948237557	0.0250741533399878	MNDA/IFITM2/STAT1	3
GO:0003044	BP	GO:0003044	regulation of systemic arterial blood pressure mediated by a chemical signal	4/263	48/18614	0.00465421231836817	0.0336938750935386	0.0256491802444011	SOD2/RHOA/CTSZ/CYBA	4
GO:0006953	BP	GO:0006953	acute-phase response	4/263	48/18614	0.00465421231836817	0.0336938750935386	0.0256491802444011	SERPINA1/HP/PLSCR1/CEBPB	4
GO:0050853	BP	GO:0050853	B cell receptor signaling pathway	5/263	77/18614	0.00468355899068269	0.033838243470836	0.0257590794626006	MNDA/NFKBIA/LYN/CD300A/NFKBIZ	5
GO:1901222	BP	GO:1901222	regulation of NIK/NF-kappaB signaling	6/263	110/18614	0.00473444792198546	0.0341373619705485	0.0259867809155283	NFKBIA/TMSB4X/CD14/SPI1/MMP8/RHOA	6
GO:1901342	BP	GO:1901342	regulation of vasculature development	12/263	355/18614	0.00478667727105263	0.0344449296424947	0.0262209142300609	CXCL8/ANXA3/ADM/C5AR1/ALOX5/GRN/CYBB/CXCR2/ITGAX/GLUL/CTSH/STAT1	12
GO:0001667	BP	GO:0001667	ameboidal-type cell migration	15/263	496/18614	0.00480643461737191	0.0345180673718646	0.0262765897140492	S100A9/S100A12/TMSB4X/PFN1/ANXA3/S100P/MMP9/GRN/RHOA/TIMP1/GLUL/CTSH/CAP1/ANXA1/GPX1	15
GO:0002437	BP	GO:0002437	inflammatory response to antigenic stimulus	5/263	78/18614	0.00494786437939767	0.0353924772108803	0.0269422268812237	HCK/CXCR2/LYN/FGR/GPX1	5
GO:0043154	BP	GO:0043154	negative regulation of cysteine-type endopeptidase activity involved in apoptotic process	5/263	78/18614	0.00494786437939767	0.0353924772108803	0.0269422268812237	MMP9/PLAUR/CARD16/PRDX3/GPX1	5
GO:0030838	BP	GO:0030838	positive regulation of actin filament polymerization	4/263	49/18614	0.00501261597305484	0.0357845084743082	0.0272406573974284	PFN1/HCK/RHOA/PYCARD	4
GO:0003081	BP	GO:0003081	regulation of systemic arterial blood pressure by renin-angiotensin	3/263	25/18614	0.00509631759477928	0.0358135755976872	0.027262784501677	RHOA/CTSZ/CYBA	3
GO:0006007	BP	GO:0006007	glucose catabolic process	3/263	25/18614	0.00509631759477928	0.0358135755976872	0.027262784501677	HK3/ENO1/TPI1	3
GO:0031579	BP	GO:0031579	membrane raft organization	3/263	25/18614	0.00509631759477928	0.0358135755976872	0.027262784501677	ANXA2/S100A10/PPT1	3
GO:0032693	BP	GO:0032693	negative regulation of interleukin-10 production	3/263	25/18614	0.00509631759477928	0.0358135755976872	0.027262784501677	TYROBP/MMP8/VSIR	3
GO:0045980	BP	GO:0045980	negative regulation of nucleotide metabolic process	3/263	25/18614	0.00509631759477928	0.0358135755976872	0.027262784501677	TSPO/CDA/IER3	3
GO:0046039	BP	GO:0046039	GTP metabolic process	3/263	25/18614	0.00509631759477928	0.0358135755976872	0.027262784501677	LRRK2/GIMAP7/RHOA	3
GO:0060333	BP	GO:0060333	type II interferon-mediated signaling pathway	3/263	25/18614	0.00509631759477928	0.0358135755976872	0.027262784501677	HCK/IFNGR2/STAT1	3
GO:0090023	BP	GO:0090023	positive regulation of neutrophil chemotaxis	3/263	25/18614	0.00509631759477928	0.0358135755976872	0.027262784501677	CXCL8/C5AR1/CXCR2	3
GO:0006090	BP	GO:0006090	pyruvate metabolic process	6/263	112/18614	0.00516688536426493	0.0362387008589186	0.0275864075465627	IER3/GAPDH/HK3/LDHA/ENO1/TPI1	6
GO:0008217	BP	GO:0008217	regulation of blood pressure	8/263	187/18614	0.00520307490134967	0.0364215243094477	0.0277255803672166	ADM/IER3/SOD2/PTAFR/RHOA/CTSZ/CYBA/AGTRAP	8
GO:0032414	BP	GO:0032414	positive regulation of ion transmembrane transporter activity	6/263	113/18614	0.00539364622584021	0.0376822118846079	0.0286852682261343	TMSB4X/CTSS/PTAFR/IFNGR2/GLRX/GSTO1	6
GO:0001895	BP	GO:0001895	retina homeostasis	5/263	80/18614	0.00550791691909188	0.0382576931947733	0.0291233485541091	LYZ/ACTB/B2M/LTF/ACTG1	5
GO:0002292	BP	GO:0002292	T cell differentiation involved in immune response	5/263	80/18614	0.00550791691909188	0.0382576931947733	0.0291233485541091	FCER1G/CLEC4E/FGL2/ANXA1/NFKBIZ	5
GO:0002720	BP	GO:0002720	positive regulation of cytokine production involved in immune response	5/263	80/18614	0.00550791691909188	0.0382576931947733	0.0291233485541091	B2M/FFAR2/PYCARD/CD55/SPON2	5
GO:0010639	BP	GO:0010639	negative regulation of organelle organization	12/263	362/18614	0.00557208991830324	0.0386288622852698	0.0294058979158808	TMSB4X/PFN1/TSPO/IER3/LILRB2/LRRK2/CAPG/HSPA1A/GMFG/ACAA2/DUSP1/GPX1	12
GO:0002433	BP	GO:0002433	immune response-regulating cell surface receptor signaling pathway involved in phagocytosis	3/263	26/18614	0.0057015979190497	0.0390006640926632	0.0296889289280915	HCK/LYN/FGR	3
GO:0010954	BP	GO:0010954	positive regulation of protein processing	3/263	26/18614	0.0057015979190497	0.0390006640926632	0.0296889289280915	ANXA2/S100A10/ENO1	3
GO:0038096	BP	GO:0038096	Fc-gamma receptor signaling pathway involved in phagocytosis	3/263	26/18614	0.0057015979190497	0.0390006640926632	0.0296889289280915	HCK/LYN/FGR	3
GO:0043931	BP	GO:0043931	ossification involved in bone maturation	3/263	26/18614	0.0057015979190497	0.0390006640926632	0.0296889289280915	LTF/RHOA/SNX10	3
GO:1901028	BP	GO:1901028	regulation of mitochondrial outer membrane permeabilization involved in apoptotic signaling pathway	3/263	26/18614	0.0057015979190497	0.0390006640926632	0.0296889289280915	IER3/HSPA1A/ACAA2	3
GO:1903306	BP	GO:1903306	negative regulation of regulated secretory pathway	3/263	26/18614	0.0057015979190497	0.0390006640926632	0.0296889289280915	SPI1/CD300A/RAP1A	3
GO:1903421	BP	GO:1903421	regulation of synaptic vesicle recycling	3/263	26/18614	0.0057015979190497	0.0390006640926632	0.0296889289280915	ACTB/LRRK2/ACTG1	3
GO:0009299	BP	GO:0009299	mRNA transcription	4/263	51/18614	0.00578396066425865	0.0394141864962171	0.0300037193947389	C5AR1/ANXA2/S100A10/NFKBIZ	4
GO:2001238	BP	GO:2001238	positive regulation of extrinsic apoptotic signaling pathway	4/263	51/18614	0.00578396066425865	0.0394141864962171	0.0300037193947389	G0S2/PYCARD/LTB/PDIA3	4
GO:1905897	BP	GO:1905897	regulation of response to endoplasmic reticulum stress	5/263	82/18614	0.00611131493128441	0.0415308676047357	0.0316150251623774	ALOX5/LRRK2/GRINA/PPP1R15A/HSPA1A	5
GO:0009185	BP	GO:0009185	ribonucleoside diphosphate metabolic process	6/263	116/18614	0.00611766532254306	0.0415308676047357	0.0316150251623774	IER3/GAPDH/HK3/LDHA/ENO1/TPI1	6
GO:0002762	BP	GO:0002762	negative regulation of myeloid leukocyte differentiation	4/263	52/18614	0.00619768044267889	0.0419948290635756	0.0319682119374576	LTF/LILRB3/LYN/CCL3	4
GO:0034143	BP	GO:0034143	regulation of toll-like receptor 4 signaling pathway	3/263	27/18614	0.00634814636958217	0.042852965549262	0.0326214611506918	CD14/LTF/LYN	3
GO:0090200	BP	GO:0090200	positive regulation of release of cytochrome c from mitochondria	3/263	27/18614	0.00634814636958217	0.042852965549262	0.0326214611506918	MMP9/PLAUR/PYCARD	3
GO:0071900	BP	GO:0071900	regulation of protein serine/threonine kinase activity	12/263	369/18614	0.00645679620645424	0.0435047804322516	0.0331176497717208	S100A12/ACTB/LTF/ACSL1/LRRK2/LYN/RGS2/RHOA/PYCARD/CD300A/DUSP1/GSTP1	12
GO:0051090	BP	GO:0051090	regulation of DNA-binding transcription factor activity	14/263	465/18614	0.00659516419115841	0.0441476280468227	0.0336070121347628	S100A8/S100A9/S100A12/NFKBIA/TMSB4X/SPI1/LTF/ANXA3/HCK/LRRK2/PYCARD/HSPA1A/CARD16/PRDX3	14
GO:0048260	BP	GO:0048260	positive regulation of receptor-mediated endocytosis	4/263	53/18614	0.00663060384052496	0.0441476280468227	0.0336070121347628	B2M/CD63/ANXA2/PPT1	4
GO:0071622	BP	GO:0071622	regulation of granulocyte chemotaxis	4/263	53/18614	0.00663060384052496	0.0441476280468227	0.0336070121347628	CXCL8/C5AR1/CXCR2/BST1	4
GO:0032609	BP	GO:0032609	type II interferon production	6/263	118/18614	0.00663809526774071	0.0441476280468227	0.0336070121347628	CD14/PGLYRP1/SLC11A1/CR1/VSIR/PYCARD	6
GO:0032649	BP	GO:0032649	regulation of type II interferon production	6/263	118/18614	0.00663809526774071	0.0441476280468227	0.0336070121347628	CD14/PGLYRP1/SLC11A1/CR1/VSIR/PYCARD	6
GO:0050830	BP	GO:0050830	defense response to Gram-positive bacterium	6/263	118/18614	0.00663809526774071	0.0441476280468227	0.0336070121347628	LYZ/DEFA3/PGLYRP1/C5AR1/FGR/PYCARD	6
GO:0051702	BP	GO:0051702	biological process involved in interaction with symbiont	6/263	118/18614	0.00663809526774071	0.0441476280468227	0.0336070121347628	LTF/GAPDH/CFL1/CCL3/GPX1/CCL4	6
GO:0061515	BP	GO:0061515	myeloid cell development	5/263	84/18614	0.00675974558208598	0.0448737354323715	0.0341597553011997	TYROBP/LTF/ANXA2/CEBPB/EVI2B	5
GO:0021782	BP	GO:0021782	glial cell development	6/263	119/18614	0.00691002513441703	0.045786870043522	0.0348548713768598	S100A8/S100A9/VIM/C5AR1/GRN/LYN	6
GO:0071624	BP	GO:0071624	positive regulation of granulocyte chemotaxis	3/263	28/18614	0.00703665107336122	0.0464548083705572	0.035363333834642	CXCL8/C5AR1/CXCR2	3
GO:1903319	BP	GO:1903319	positive regulation of protein maturation	3/263	28/18614	0.00703665107336122	0.0464548083705572	0.035363333834642	ANXA2/S100A10/ENO1	3
GO:0009409	BP	GO:0009409	response to cold	4/263	54/18614	0.00708309917315908	0.0465404784994656	0.035428549502826	NFKBIA/ADM/PLAC8/SOD2	4
GO:0043303	BP	GO:0043303	mast cell degranulation	4/263	54/18614	0.00708309917315908	0.0465404784994656	0.035428549502826	STXBP2/LYN/FGR/CD300A	4
GO:0007160	BP	GO:0007160	cell-matrix adhesion	9/263	239/18614	0.00708990996278515	0.0465404784994656	0.035428549502826	CD63/ITGAX/BST1/RHOA/ACTG1/ITGAM/ITGB2/S100A10/ZYX	9
GO:0072524	BP	GO:0072524	pyridine-containing compound metabolic process	5/263	85/18614	0.00710136817571056	0.0465404784994656	0.035428549502826	NAMPT/ALPL/TALDO1/TKT/PGD	5
GO:0043542	BP	GO:0043542	endothelial cell migration	10/263	283/18614	0.00717525536538631	0.0468648454468667	0.0356754711251125	S100A9/S100A12/TMSB4X/ANXA3/S100P/GRN/RHOA/GLUL/ANXA1/GPX1	10
GO:0043200	BP	GO:0043200	response to amino acid	6/263	120/18614	0.0071899373781741	0.0468648454468667	0.0356754711251125	CYBB/LYN/RHOA/TUBA1A/CYBA/CEBPB	6
GO:0051101	BP	GO:0051101	regulation of DNA binding	6/263	120/18614	0.0071899373781741	0.0468648454468667	0.0356754711251125	NFKBIA/TMSB4X/MMP9/TXN/MMP8/PLAUR	6
GO:0031529	BP	GO:0031529	ruffle organization	4/263	55/18614	0.00755552598440927	0.0490700044980227	0.0373541299856221	PFN1/AIF1/RHOG/SNX10	4
GO:1903202	BP	GO:1903202	negative regulation of oxidative stress-induced cell death	4/263	55/18614	0.00755552598440927	0.0490700044980227	0.0373541299856221	LRRK2/TXN/SOD2/GPX1	4
GO:0010721	BP	GO:0010721	negative regulation of cell development	10/263	286/18614	0.00770136420047965	0.0498562091490273	0.0379526216921006	B2M/PGLYRP1/TSPO/LTF/LILRB3/CR1/LYN/CCL3/FGL2/ANXA1	10
GO:0071248	BP	GO:0071248	cellular response to metal ion	8/263	200/18614	0.00770429468784301	0.0498562091490273	0.0379526216921006	B2M/TSPO/MMP9/CYBB/LRRK2/ALOX5AP/TUBA1A/MT2A	8
GO:0001562	BP	GO:0001562	response to protozoan	3/263	29/18614	0.00776774528331398	0.0499077634452923	0.037991866968389	IER3/SLC11A1/NKG7	3
GO:0048245	BP	GO:0048245	eosinophil chemotaxis	3/263	29/18614	0.00776774528331398	0.0499077634452923	0.037991866968389	LGALS3/CCL3/CCL4	3
GO:0070977	BP	GO:0070977	bone maturation	3/263	29/18614	0.00776774528331398	0.0499077634452923	0.037991866968389	LTF/RHOA/SNX10	3
GO:0090025	BP	GO:0090025	regulation of monocyte chemotaxis	3/263	29/18614	0.00776774528331398	0.0499077634452923	0.037991866968389	AIF1/LYN/DUSP1	3
GO:0032092	BP	GO:0032092	positive regulation of protein binding	5/263	87/18614	0.00782045185285795	0.0499615011541995	0.0380327743492663	B2M/MMP9/LRRK2/ANXA2/FKBP1A	5
GO:0048145	BP	GO:0048145	regulation of fibroblast proliferation	5/263	87/18614	0.00782045185285795	0.0499615011541995	0.0380327743492663	FTH1/S100A6/SOD2/CD300A/GSTP1	5
GO:0048708	BP	GO:0048708	astrocyte differentiation	5/263	87/18614	0.00782045185285795	0.0499615011541995	0.0380327743492663	S100A8/S100A9/VIM/C5AR1/GRN	5
GO:0032386	BP	GO:0032386	regulation of intracellular transport	11/263	332/18614	0.00783165276569443	0.0499615011541995	0.0380327743492663	IER3/LRRK2/TXN/LCP1/OAZ1/ANXA2/ITGAM/ITGB2/SNX3/REEP5/NUP214	11
GO:0070820	CC	GO:0070820	tertiary granule	38/267	164/19518	5.97716878562846e-36	2.01430588075679e-33	1.49743807471534e-33	LYZ/CD177/FCER1G/FPR1/FTH1/B2M/PGLYRP1/CTSS/LTF/MCEMP1/CDA/CYSTM1/MMP9/LILRB2/SLC11A1/CYBB/STXBP2/CR1/MMP8/LGALS3/ITGAX/HP/PTAFR/RHOA/ITGAM/ITGB2/ASAH1/CTSH/CYBA/LTA4H/CST3/CD53/SLC2A3/CTSD/CD300A/FOLR3/CSTB/CD55	38
GO:0034774	CC	GO:0034774	secretory granule lumen	47/267	322/19518	1.36494182549415e-34	2.29992697595765e-32	1.70976923404005e-32	LYZ/S100A8/S100A9/S100A12/DEFA3/S100A11/MNDA/SERPINA1/LCN2/GCA/TMSB4X/FCN1/B2M/SRGN/PGLYRP1/RETN/LTF/CDA/S100P/FTL/PYGL/ALOX5/GRN/PLAC8/MMP8/SERPINB1/HK3/HP/SDCBP/ARPC5/CPPED1/TIMP1/FGR/PYCARD/ANXA2/SLPI/GYG1/CTSZ/CTSH/GMFG/CAP1/CTSD/FOLR3/CTSA/OSTF1/CSTB/GSTP1	47
GO:0060205	CC	GO:0060205	cytoplasmic vesicle lumen	47/267	325/19518	2.11170444384499e-34	2.3721479919192e-32	1.76345844784248e-32	LYZ/S100A8/S100A9/S100A12/DEFA3/S100A11/MNDA/SERPINA1/LCN2/GCA/TMSB4X/FCN1/B2M/SRGN/PGLYRP1/RETN/LTF/CDA/S100P/FTL/PYGL/ALOX5/GRN/PLAC8/MMP8/SERPINB1/HK3/HP/SDCBP/ARPC5/CPPED1/TIMP1/FGR/PYCARD/ANXA2/SLPI/GYG1/CTSZ/CTSH/GMFG/CAP1/CTSD/FOLR3/CTSA/OSTF1/CSTB/GSTP1	47
GO:0031983	CC	GO:0031983	vesicle lumen	47/267	327/19518	2.81740731075013e-34	2.37366565930698e-32	1.7645866841014e-32	LYZ/S100A8/S100A9/S100A12/DEFA3/S100A11/MNDA/SERPINA1/LCN2/GCA/TMSB4X/FCN1/B2M/SRGN/PGLYRP1/RETN/LTF/CDA/S100P/FTL/PYGL/ALOX5/GRN/PLAC8/MMP8/SERPINB1/HK3/HP/SDCBP/ARPC5/CPPED1/TIMP1/FGR/PYCARD/ANXA2/SLPI/GYG1/CTSZ/CTSH/GMFG/CAP1/CTSD/FOLR3/CTSA/OSTF1/CSTB/GSTP1	47
GO:0101002	CC	GO:0101002	ficolin-1-rich granule	37/267	185/19518	1.72440592223852e-32	1.16224959158876e-30	8.64018125247932e-31	MNDA/SERPINA1/FCER1G/FPR1/FTH1/FCN1/CTSS/CDA/MMP9/PYGL/LILRB2/ALOX5/SLC11A1/CR1/LGALS3/HK3/ITGAX/ARPC5/RHOA/FGL2/GYG1/CTSZ/ITGB2/ASAH1/CTSH/HSPA1A/GMFG/LTA4H/CST3/SLC2A3/CTSD/CD300A/OSTF1/CTSB/CSTB/CD55/GSTP1	37
GO:0030667	CC	GO:0030667	secretory granule membrane	40/267	319/19518	7.26793579471144e-27	4.08215727136293e-25	3.03468196340583e-25	TYROBP/CD177/FCER1G/FPR1/CD14/FCGR3B/MCEMP1/FCGR2A/CYSTM1/CD63/PSAP/LILRB2/C5AR1/LILRB3/SLC11A1/CYBB/STXBP2/CXCR2/ANPEP/CR1/LGALS3/RAB31/ITGAX/BRI3/MMP25/BST1/PTAFR/RHOA/PLAUR/ITGAM/APLP2/ITGB2/CYBA/RHOG/CD53/SLC2A3/CD300A/RAP1A/ADGRE5/CD55	40
GO:1904813	CC	GO:1904813	ficolin-1-rich granule lumen	25/267	124/19518	2.54128174485809e-22	1.22344564002454e-20	9.09511361317634e-21	MNDA/SERPINA1/FTH1/FCN1/CTSS/CDA/MMP9/PYGL/ALOX5/HK3/ARPC5/FGL2/GYG1/CTSZ/ASAH1/CTSH/HSPA1A/GMFG/LTA4H/CST3/CTSD/OSTF1/CTSB/CSTB/GSTP1	25
GO:0042581	CC	GO:0042581	specific granule	26/267	160/19518	1.17135588448622e-20	4.93433666339822e-19	3.66819342773318e-19	LYZ/CD177/LCN2/B2M/PGLYRP1/RETN/LTF/MCEMP1/ANXA3/CYBB/STXBP2/MMP8/HP/MMP25/BST1/PLAUR/SLPI/ITGAM/CTSZ/ITGB2/CYBA/CD53/SLC2A3/CTSD/FOLR3/RAP1A	26
GO:1904724	CC	GO:1904724	tertiary granule lumen	17/267	55/19518	5.28958494725258e-19	1.98065569691569e-17	1.47242247654516e-17	LYZ/FTH1/B2M/PGLYRP1/CTSS/LTF/CDA/MMP9/MMP8/HP/ASAH1/CTSH/LTA4H/CST3/CTSD/FOLR3/CSTB	17
GO:0005775	CC	GO:0005775	vacuolar lumen	22/267	176/19518	3.61386497420552e-15	1.21787249630726e-13	9.05368277748331e-14	LYZ/DEFA3/MNDA/GCA/CTSS/RETN/VCAN/FTL/PSAP/GRN/PLAC8/SDCBP/CPPED1/PYCARD/ANXA2/GYG1/ASAH1/CAP1/CTSD/PPT1/CTSA/CTSB	22
GO:0045335	CC	GO:0045335	phagocytic vesicle	20/267	141/19518	5.67931578477475e-15	1.73993583588099e-13	1.29347096342238e-13	B2M/PGLYRP1/CTSS/LTF/ANXA3/VIM/NCF2/NCF4/SLC11A1/CLEC4E/CYBB/STXBP2/RAB31/ATP6V0B/ACTG1/CYBA/SNX3/ATP6V0E1/PDIA3/ZYX	20
GO:0070821	CC	GO:0070821	tertiary granule membrane	15/267	73/19518	5.3109757541755e-14	1.49149902429762e-12	1.10878265745067e-12	CD177/FCER1G/MCEMP1/CYSTM1/LILRB2/SLC11A1/CYBB/ITGAX/PTAFR/ITGAM/ITGB2/CYBA/CD53/SLC2A3/CD300A	15
GO:0005766	CC	GO:0005766	primary lysosome	19/267	155/19518	4.14424280939152e-13	9.97578447689245e-12	7.41601344838483e-12	LYZ/DEFA3/MNDA/GCA/FPR1/RETN/CD63/FTL/PSAP/GRN/PLAC8/STXBP2/BRI3/SDCBP/CPPED1/PYCARD/ANXA2/CAP1/CTSA	19
GO:0042582	CC	GO:0042582	azurophil granule	19/267	155/19518	4.14424280939152e-13	9.97578447689245e-12	7.41601344838483e-12	LYZ/DEFA3/MNDA/GCA/FPR1/RETN/CD63/FTL/PSAP/GRN/PLAC8/STXBP2/BRI3/SDCBP/CPPED1/PYCARD/ANXA2/CAP1/CTSA	19
GO:0062023	CC	GO:0062023	collagen-containing extracellular matrix	27/267	415/19518	2.19035549585186e-11	4.92099868068052e-10	3.65827795096662e-10	S100A8/S100A9/SERPINA1/S100A4/S100A6/FCN1/LGALS1/CTSS/VCAN/MMP9/PSAP/MMP8/LGALS3/SERPINB1/TIMP1/FGL2/ANXA2/SLPI/CTSZ/CTSH/ANXA5/S100A10/ANXA1/PLSCR1/CTSD/CTSB/CSTB	27
GO:0035578	CC	GO:0035578	azurophil granule lumen	14/267	91/19518	2.38763145441038e-11	5.02894875085185e-10	3.73852819835309e-10	LYZ/DEFA3/MNDA/GCA/RETN/FTL/GRN/PLAC8/SDCBP/CPPED1/PYCARD/ANXA2/CAP1/CTSA	14
GO:0101003	CC	GO:0101003	ficolin-1-rich granule membrane	12/267	61/19518	3.22347390279487e-11	6.39006297201101e-10	4.75038259359244e-10	FCER1G/FPR1/LILRB2/SLC11A1/CR1/LGALS3/ITGAX/RHOA/ITGB2/SLC2A3/CD300A/CD55	12
GO:0035580	CC	GO:0035580	specific granule lumen	12/267	62/19518	3.94894004637877e-11	7.39329330905358e-10	5.49618556162659e-10	LYZ/LCN2/B2M/PGLYRP1/RETN/LTF/MMP8/HP/SLPI/CTSZ/CTSD/FOLR3	12
GO:0030139	CC	GO:0030139	endocytic vesicle	24/267	347/19518	8.60138349312061e-11	1.52561380904297e-09	1.13414364064416e-09	CSF3R/B2M/PGLYRP1/CTSS/LTF/ANXA3/VIM/NCF2/NCF4/SLC11A1/CLEC4E/CYBB/STXBP2/RAB31/LYN/HP/DYSF/ATP6V0B/ACTG1/CYBA/SNX3/ATP6V0E1/PDIA3/ZYX	24
GO:0005925	CC	GO:0005925	focal adhesion	26/267	422/19518	1.72761591976959e-10	2.91103282481176e-09	2.16406625739559e-09	ACTB/PFN1/B2M/VIM/HCK/ARPC3/CFL1/LCP1/SDCBP/ARPC5/RHOA/PLAUR/ACTG1/MARCKS/ITGB2/ANXA5/CYBA/HSPA1A/ACTR3/RHOG/CD99/CAP1/ANXA1/PDIA3/ADGRE5/ZYX	26
GO:0030055	CC	GO:0030055	cell-substrate junction	26/267	432/19518	2.86634446361839e-10	4.59980040113999e-09	3.41949865835177e-09	ACTB/PFN1/B2M/VIM/HCK/ARPC3/CFL1/LCP1/SDCBP/ARPC5/RHOA/PLAUR/ACTG1/MARCKS/ITGB2/ANXA5/CYBA/HSPA1A/ACTR3/RHOG/CD99/CAP1/ANXA1/PDIA3/ADGRE5/ZYX	26
GO:0035579	CC	GO:0035579	specific granule membrane	12/267	91/19518	4.05863873577532e-09	6.2170966088922e-08	4.62179913451927e-08	CD177/MCEMP1/CYBB/MMP25/BST1/PLAUR/ITGAM/ITGB2/CYBA/CD53/SLC2A3/RAP1A	12
GO:0030670	CC	GO:0030670	phagocytic vesicle membrane	9/267	78/19518	1.1733408019814e-06	1.71919934899014e-05	1.27805542732986e-05	B2M/ANXA3/SLC11A1/CLEC4E/CYBB/RAB31/ATP6V0B/CYBA/ATP6V0E1	9
GO:0005767	CC	GO:0005767	secondary lysosome	5/267	18/19518	3.41746586175721e-06	4.79869164755074e-05	3.56735471534305e-05	FTH1/NCF2/FTL/NCF4/LRRK2	5
GO:0043202	CC	GO:0043202	lysosomal lumen	9/267	98/19518	7.98167905912509e-06	0.000107593033717006	7.9984825939864e-05	CTSS/VCAN/PSAP/GYG1/ASAH1/CTSD/PPT1/CTSA/CTSB	9
GO:0031904	CC	GO:0031904	endosome lumen	6/267	39/19518	1.38375421283017e-05	0.000179069452900609	0.000133120505357941	B2M/CTSS/CD63/CTSH/CTSD/CTSB	6
GO:0015629	CC	GO:0015629	actin cytoskeleton	20/267	489/19518	1.43468107665176e-05	0.000179069452900609	0.000133120505357941	ACTB/HCK/ARPC3/MYL6/AIF1/MSRB1/CFL1/LCP1/ARPC5/MYL12B/FGR/ACTG1/TPM3/MARCKS/CAPG/CYBA/ACTR3/CAP1/ANXA1/ZYX	20
GO:0005765	CC	GO:0005765	lysosomal membrane	18/267	415/19518	1.78907642443608e-05	0.000207903018977572	0.000154555422510267	FPR1/IFITM2/CSF3R/CD63/PSAP/GRN/IFITM3/ANPEP/LYN/BRI3/ATP6V0B/ANXA2/CTSD/CTSA/ATP6V0E1/NKG7/CD164/RAB2A	18
GO:0098852	CC	GO:0098852	lytic vacuole membrane	18/267	415/19518	1.78907642443608e-05	0.000207903018977572	0.000154555422510267	FPR1/IFITM2/CSF3R/CD63/PSAP/GRN/IFITM3/ANPEP/LYN/BRI3/ATP6V0B/ANXA2/CTSD/CTSA/ATP6V0E1/NKG7/CD164/RAB2A	18
GO:0005774	CC	GO:0005774	vacuolar membrane	19/267	460/19518	2.06011496635878e-05	0.00023141958122097	0.000172037670874874	FPR1/IFITM2/CSF3R/CD63/PSAP/GRN/IFITM3/ANPEP/LYN/BRI3/ATP6V0B/ANXA2/CTSD/CTSA/ATP6V0E1/GABARAPL2/NKG7/CD164/RAB2A	19
GO:0044194	CC	GO:0044194	cytolytic granule	4/267	13/19518	2.22146601431941e-05	0.000241494853814723	0.000179527643941603	SRGN/STXBP2/SERPINB1/NKG7	4
GO:0001891	CC	GO:0001891	phagocytic cup	5/267	28/19518	3.50484234304048e-05	0.000369103709251451	0.000274392262382774	AIF1/CLEC4E/LCP1/RAB31/ANXA1	5
GO:0045121	CC	GO:0045121	membrane raft	15/267	323/19518	4.1642204461258e-05	0.000425255239498301	0.000316135395910029	CD177/CD14/HCK/LRRK2/CR1/LYN/SDCBP/ANXA2/ITGAM/ITGB2/S100A10/PLSCR1/CTSD/PPT1/CD55	15
GO:0098857	CC	GO:0098857	membrane microdomain	15/267	324/19518	4.31368801977207e-05	0.000427562606665644	0.000317850696193732	CD177/CD14/HCK/LRRK2/CR1/LYN/SDCBP/ANXA2/ITGAM/ITGB2/S100A10/PLSCR1/CTSD/PPT1/CD55	15
GO:0005770	CC	GO:0005770	late endosome	14/267	296/19518	6.16751304207683e-05	0.000593843398622826	0.000441464091432868	IFITM2/CTSS/CD63/PSAP/GRN/IFITM3/SLC11A1/LRRK2/DYSF/ANXA2/CTSH/RNF149/RAP1A/CST7	14
GO:0030666	CC	GO:0030666	endocytic vesicle membrane	11/267	196/19518	8.48986850474672e-05	0.000794746023916568	0.000590815410564245	CSF3R/B2M/ANXA3/SLC11A1/CLEC4E/CYBB/RAB31/LYN/ATP6V0B/CYBA/ATP6V0E1	11
GO:0043020	CC	GO:0043020	NADPH oxidase complex	4/267	18/19518	9.00790473706831e-05	0.000820449701727573	0.000609923563989263	NCF2/NCF4/CYBB/CYBA	4
GO:0098636	CC	GO:0098636	protein complex involved in cell adhesion	6/267	57/19518	0.000125284603218881	0.00111107661275692	0.000825976054462429	LGALS1/LYN/ITGAX/PLAUR/ITGAM/ITGB2	6
GO:0042470	CC	GO:0042470	melanosome	8/267	112/19518	0.000153969498160716	0.00129719302200403	0.000964335277953955	CD63/SDCBP/ANXA2/CAPG/CTSD/PDIA3/CTSB/RAB2A	8
GO:0048770	CC	GO:0048770	pigment granule	8/267	112/19518	0.000153969498160716	0.00129719302200403	0.000964335277953955	CD63/SDCBP/ANXA2/CAPG/CTSD/PDIA3/CTSB/RAB2A	8
GO:0019898	CC	GO:0019898	extrinsic component of membrane	13/267	288/19518	0.000178827229914789	0.00146987259710449	0.00109270553837535	S100A6/FCN1/HCK/LYN/BST1/RHOA/PLAUR/GNG5/FGR/ANXA1/FOLR3/SNX10/FKBP1A	13
GO:1905369	CC	GO:1905369	endopeptidase complex	7/267	90/19518	0.000235432187897434	0.00188906303146274	0.00140433234886189	FCN1/PLAUR/PSME2/PSME1/PSMB3/PSMB8/PSMA4	7
GO:0098562	CC	GO:0098562	cytoplasmic side of membrane	10/267	193/19518	0.000337914597689379	0.00264830742840281	0.0019687557955954	S100A6/HCK/RPS26/LRRK2/LYN/RGS2/RHOA/GNG5/FGR/FKBP1A	10
GO:0016363	CC	GO:0016363	nuclear matrix	8/267	127/19518	0.000364112644783207	0.00278877184754411	0.00207317725977041	ACTB/VIM/BASP1/ALOX5/CFL1/ANXA2/S100A10/CEBPB	8
GO:1904090	CC	GO:1904090	peptidase inhibitor complex	3/267	11/19518	0.000385064093923635	0.00288370221449477	0.00214374863985556	CSTA/CARD16/CTSB	3
GO:0044754	CC	GO:0044754	autolysosome	3/267	12/19518	0.000508236643701249	0.00372338584624611	0.00276797073686264	FTH1/FTL/LRRK2	3
GO:0032432	CC	GO:0032432	actin filament bundle	6/267	78/19518	0.000698280465932034	0.00500681951104458	0.00372207728761084	LCP1/MYL12B/TPM3/MARCKS/CYBA/ZYX	6
GO:0031252	CC	GO:0031252	cell leading edge	15/267	422/19518	0.000748507530035225	0.00525514661712231	0.00390668403834174	S100A11/CD177/S100A6/ACTB/VIM/ARPC3/SH3BGRL3/AIF1/CFL1/LCP1/ARPC5/RHOA/FGR/CAPG/ACTR3	15
GO:0031234	CC	GO:0031234	extrinsic component of cytoplasmic side of plasma membrane	6/267	80/19518	0.000798611588093501	0.00542883602967049	0.00403580501346737	S100A6/HCK/LYN/RHOA/GNG5/FGR	6
GO:0008305	CC	GO:0008305	integrin complex	4/267	31/19518	0.00080546528630126	0.00542883602967049	0.00403580501346737	LYN/ITGAX/ITGAM/ITGB2	4
GO:0009897	CC	GO:0009897	external side of plasma membrane	15/267	426/19518	0.000823537118329909	0.00543045579958237	0.00403700915289896	FCER1G/CSF3R/FCN1/CD14/B2M/CLEC4E/ANPEP/ITGAX/ITGAM/ITGB2/ANXA5/ANXA1/FOLR3/CTSB/TRGC1	15
GO:0072562	CC	GO:0072562	blood microparticle	8/267	144/19518	0.000837933832576508	0.00543045579958237	0.00403700915289896	ACTB/PFN1/CLIC1/HP/SDCBP/ACTG1/ANXA5/HSPA1A	8
GO:0001726	CC	GO:0001726	ruffle	9/267	181/19518	0.000892111104200014	0.0056724800399133	0.00421693034358696	S100A11/S100A6/SH3BGRL3/AIF1/CFL1/LCP1/RHOA/FGR/CAPG	9
GO:0019897	CC	GO:0019897	extrinsic component of plasma membrane	8/267	147/19518	0.000958161452989692	0.00587091653922775	0.00436444834089085	S100A6/FCN1/HCK/LYN/RHOA/GNG5/FGR/ANXA1	8
GO:0034399	CC	GO:0034399	nuclear periphery	8/267	147/19518	0.000958161452989692	0.00587091653922775	0.00436444834089085	ACTB/VIM/BASP1/ALOX5/CFL1/ANXA2/S100A10/CEBPB	8
GO:0000502	CC	GO:0000502	proteasome complex	5/267	60/19518	0.00136436551307628	0.00821055674833404	0.00610374045323599	PSME2/PSME1/PSMB3/PSMB8/PSMA4	5
GO:1905368	CC	GO:1905368	peptidase complex	7/267	125/19518	0.00167809406850693	0.00992136317696204	0.00737555657072299	FCN1/PLAUR/PSME2/PSME1/PSMB3/PSMB8/PSMA4	7
GO:0097386	CC	GO:0097386	glial cell projection	4/267	38/19518	0.00175320946822392	0.01018675156537	0.00757284670485105	AIF1/LCP1/GLUL/TMEM50A	4
GO:0030027	CC	GO:0030027	lamellipodium	9/267	202/19518	0.001912225288405	0.0107942778689562	0.00802448268877578	CD177/ACTB/ARPC3/AIF1/CFL1/ARPC5/RHOA/CAPG/ACTR3	9
GO:1990204	CC	GO:1990204	oxidoreductase complex	7/267	128/19518	0.00192182988764798	0.0107942778689562	0.00802448268877578	NCF2/NCF4/CYBB/CYBA/NDUFB3/LDHA/ETFA	7
GO:0005839	CC	GO:0005839	proteasome core complex	3/267	20/19518	0.00242888864305862	0.0134186143067337	0.00997541841325196	PSMB3/PSMB8/PSMA4	3
GO:0001725	CC	GO:0001725	stress fiber	5/267	69/19518	0.00254178121234712	0.0135965121993806	0.0101076679789242	LCP1/MYL12B/TPM3/CYBA/ZYX	5
GO:0097517	CC	GO:0097517	contractile actin filament bundle	5/267	69/19518	0.00254178121234712	0.0135965121993806	0.0101076679789242	LCP1/MYL12B/TPM3/CYBA/ZYX	5
GO:0032587	CC	GO:0032587	ruffle membrane	6/267	101/19518	0.00265575146273228	0.0139841912959496	0.0103958692126691	SH3BGRL3/AIF1/CFL1/LCP1/RHOA/FGR	6
GO:0005884	CC	GO:0005884	actin filament	6/267	105/19518	0.00322366826894571	0.0167134801020724	0.0124248266884062	HCK/AIF1/LCP1/ACTG1/TPM3/ANXA1	6
GO:0071682	CC	GO:0071682	endocytic vesicle lumen	3/267	23/19518	0.00366093969643751	0.018692979965143	0.0138963899163019	PGLYRP1/LTF/HP	3
GO:0042641	CC	GO:0042641	actomyosin	5/267	76/19518	0.00386821343211936	0.019456536218272	0.0144640188035256	LCP1/MYL12B/TPM3/CYBA/ZYX	5
GO:0044853	CC	GO:0044853	plasma membrane raft	6/267	114/19518	0.00482730972355315	0.0239235790711384	0.0177848252973011	CD177/HCK/LRRK2/CR1/ITGAM/ITGB2	6
GO:0009898	CC	GO:0009898	cytoplasmic side of plasma membrane	7/267	159/19518	0.00635621383976292	0.0310441168695667	0.0230782439948676	S100A6/HCK/LYN/RGS2/RHOA/GNG5/FGR	7
GO:0031313	CC	GO:0031313	extrinsic component of endosome membrane	2/267	10/19518	0.00780343196926062	0.0370388249808568	0.0275347191798966	ANXA1/SNX10	2
GO:0099571	CC	GO:0099571	postsynaptic cytoskeleton	2/267	10/19518	0.00780343196926062	0.0370388249808568	0.0275347191798966	ACTB/ACTG1	2
GO:0035577	CC	GO:0035577	azurophil granule membrane	4/267	58/19518	0.00814650670487982	0.0381262260888821	0.0283430948279055	FPR1/CD63/PSAP/BRI3	4
GO:0031091	CC	GO:0031091	platelet alpha granule	5/267	91/19518	0.00825879674922371	0.0381262260888821	0.0283430948279055	SERPINA1/TMSB4X/SRGN/TIMP1/APLP2	5
GO:0001533	CC	GO:0001533	cornified envelope	4/267	59/19518	0.00864700990741661	0.0393789505243162	0.0292743720905427	PI3/CSTA/ANXA2/ANXA1	4
GO:0005938	CC	GO:0005938	cell cortex	10/267	302/19518	0.00894596713638861	0.0401972123328395	0.0298826691713753	ACTB/PFN1/RHOA/MYL12B/MARCKS/CTSZ/RHOG/CAP1/AGTRAP/ENO1	10
GO:0019774	CC	GO:0019774	proteasome core complex, beta-subunit complex	2/267	11/19518	0.00945195816377994	0.0419119723841295	0.0311574244180004	PSMB3/PSMB8	2
GO:0005788	CC	GO:0005788	endoplasmic reticulum lumen	10/267	312/19518	0.0110737203833407	0.0484655034959197	0.036029329476898	SERPINA1/B2M/LGALS1/VCAN/TIMP1/PLAUR/APLP2/CTSZ/CST3/PDIA3	10
GO:0033179	CC	GO:0033179	proton-transporting V-type ATPase, V0 domain	2/267	12/19518	0.0112407024677957	0.0485655991236813	0.0361037407197756	ATP6V0B/ATP6V0E1	2
GO:0061134	MF	GO:0061134	peptidase regulator activity	21/264	230/18369	1.90346704817648e-11	9.97416733244477e-09	7.93445211660934e-09	SERPINA1/CTSS/LTF/PI3/CSTA/GAPDH/SERPINB1/TIMP1/VSIR/PYCARD/ANXA2/SLPI/APLP2/CTSH/PSME2/PSME1/CST3/CARD16/PRDX3/CSTB/CST7	21
GO:0061135	MF	GO:0061135	endopeptidase regulator activity	18/264	187/18369	2.30263270226827e-10	6.03289767994287e-08	4.7991713163065e-08	SERPINA1/LTF/PI3/CSTA/GAPDH/SERPINB1/TIMP1/VSIR/ANXA2/SLPI/APLP2/PSME2/PSME1/CST3/CARD16/PRDX3/CSTB/CST7	18
GO:0004857	MF	GO:0004857	enzyme inhibitor activity	24/264	359/18369	4.56082207692461e-10	7.96623589436164e-08	6.33714225425314e-08	SERPINA1/LTF/ANXA3/PI3/CSTA/GAPDH/LRRK2/LGALS3/SERPINB1/FFAR2/RGS2/OAZ1/TIMP1/ANXA2/SLPI/APLP2/ANXA5/GMFG/ANXA1/CST3/CARD16/PRDX3/CSTB/CST7	24
GO:0004866	MF	GO:0004866	endopeptidase inhibitor activity	15/264	173/18369	3.11969187900794e-08	4.0867963615004e-06	3.25104732654511e-06	SERPINA1/LTF/PI3/CSTA/GAPDH/SERPINB1/TIMP1/ANXA2/SLPI/APLP2/CST3/CARD16/PRDX3/CSTB/CST7	15
GO:0030414	MF	GO:0030414	peptidase inhibitor activity	15/264	180/18369	5.30252390339488e-08	5.55704505075783e-06	4.42063045419868e-06	SERPINA1/LTF/PI3/CSTA/GAPDH/SERPINB1/TIMP1/ANXA2/SLPI/APLP2/CST3/CARD16/PRDX3/CSTB/CST7	15
GO:0050786	MF	GO:0050786	RAGE receptor binding	5/264	10/18369	1.40290028950709e-07	1.22519958616952e-05	9.74646516920713e-06	S100A8/S100A9/S100A12/FPR1/S100A4	5
GO:0016209	MF	GO:0016209	antioxidant activity	10/264	82/18369	2.73320461003602e-07	2.04599887951268e-05	1.62759251966055e-05	S100A9/TXN/SOD2/ALOX5AP/HP/GSTO1/SELENOT/PRDX3/GPX1/GSTP1	10
GO:0038187	MF	GO:0038187	pattern recognition receptor activity	6/264	27/18369	1.91274374155569e-06	0.000125284715071897	9.96640160073752e-05	FCN1/CD14/PGLYRP1/CLEC4E/PTAFR/LY96	6
GO:0140375	MF	GO:0140375	immune receptor activity	11/264	141/18369	6.21140868105582e-06	0.000361642016541472	0.000287686296806796	FCER1G/FPR1/CSF3R/LILRA5/LILRB2/C5AR1/CXCR2/CR1/IFNGR2/CTSH/KLRD1	11
GO:0004869	MF	GO:0004869	cysteine-type endopeptidase inhibitor activity	7/264	54/18369	1.16384689119678e-05	0.000554414337261009	0.000441036716664041	LTF/CSTA/CST3/CARD16/PRDX3/CSTB/CST7	7
GO:0016667	MF	GO:0016667	oxidoreductase activity, acting on a sulfur group of donors	7/264	54/18369	1.16384689119678e-05	0.000554414337261009	0.000441036716664041	MSRB1/TXN/GLRX/GSTO1/SELENOT/PDIA3/PRDX3	7
GO:0004859	MF	GO:0004859	phospholipase inhibitor activity	4/264	12/18369	1.88535142289197e-05	0.000823270121329493	0.000654911546899316	ANXA3/ANXA2/ANXA5/ANXA1	4
GO:0048306	MF	GO:0048306	calcium-dependent protein binding	7/264	62/18369	2.93087848625828e-05	0.00112387171005899	0.000894040171119649	S100A11/CD177/S100A6/ANXA3/S100P/ANXA2/ANXA1	7
GO:0002020	MF	GO:0002020	protease binding	10/264	138/18369	3.12400495358354e-05	0.00112387171005899	0.000894040171119649	CD177/SERPINA1/PSAP/CSTA/TIMP1/PYCARD/ANXA2/CST3/CARD16/CSTB	10
GO:0005200	MF	GO:0005200	structural constituent of cytoskeleton	9/264	111/18369	3.21719000971086e-05	0.00112387171005899	0.000894040171119649	ACTB/VIM/ARPC3/ARPC5/TUBA1A/ACTG1/ACTR3/TUBA4A/TUBA1B	9
GO:0051861	MF	GO:0051861	glycolipid binding	5/264	29/18369	5.28608761379008e-05	0.00173119369351625	0.0013771649309611	FCGR3B/PSAP/CLEC4E/LYN/PPT1	5
GO:0055102	MF	GO:0055102	lipase inhibitor activity	4/264	16/18369	6.6245117212368e-05	0.00204190831878123	0.00162433847777695	ANXA3/ANXA2/ANXA5/ANXA1	4
GO:0016504	MF	GO:0016504	peptidase activator activity	6/264	50/18369	7.78601079454714e-05	0.00226659425352372	0.00180307618400039	CTSS/VSIR/PYCARD/CTSH/PSME2/PSME1	6
GO:0001530	MF	GO:0001530	lipopolysaccharide binding	5/264	37/18369	0.000176659496240599	0.00487208294895127	0.00387574296461371	CD14/LTF/PTAFR/LY96/SPON2	5
GO:0015036	MF	GO:0015036	disulfide oxidoreductase activity	5/264	39/18369	0.000227943130499051	0.00597211001907513	0.00475081471987495	TXN/GLRX/GSTO1/SELENOT/PDIA3	5
GO:0004197	MF	GO:0004197	cysteine-type endopeptidase activity	8/264	118/18369	0.000306715588927904	0.00765328421896295	0.00608818913360652	CTSS/CTSZ/CTSH/CTSD/CARD16/PDIA3/CTSB/USP10	8
GO:0016175	MF	GO:0016175	superoxide-generating NAD(P)H oxidase activity	3/264	10/18369	0.0003268492298528	0.0077849543837667	0.00619293277615833	NCF2/CYBB/CYBA	3
GO:0019865	MF	GO:0019865	immunoglobulin binding	4/264	24/18369	0.000353305178697284	0.00804921363640769	0.00640315106471965	FCER1G/FCGR3B/FCGR2A/LGALS3	4
GO:0001851	MF	GO:0001851	complement component C3b binding	3/264	11/18369	0.000444650484373989	0.00896141745430655	0.00712880938510525	CR1/ITGAM/ITGB2	3
GO:0005536	MF	GO:0005536	glucose binding	3/264	11/18369	0.000444650484373989	0.00896141745430655	0.00712880938510525	PYGL/HK3/SLC2A3	3
GO:0019864	MF	GO:0019864	IgG binding	3/264	11/18369	0.000444650484373989	0.00896141745430655	0.00712880938510525	FCER1G/FCGR3B/FCGR2A	3
GO:0044325	MF	GO:0044325	transmembrane transporter binding	8/264	129/18369	0.000558312367590975	0.00991514165367662	0.00788749717729197	TSPO/LRRK2/LYN/PYCARD/GRINA/S100A10/FKBP1A/USP10	8
GO:0003779	MF	GO:0003779	actin binding	16/264	434/18369	0.000572903446516527	0.00991514165367662	0.00788749717729197	TMSB4X/S100A4/PFN1/ARPC3/AIF1/MSRB1/CFL1/LRRK2/LCP1/ARPC5/TPM3/MARCKS/CAPG/ACTR3/GMFG/CAP1	16
GO:0004875	MF	GO:0004875	complement receptor activity	3/264	12/18369	0.000586582807755678	0.00991514165367662	0.00788749717729197	FPR1/C5AR1/CR1	3
GO:0005527	MF	GO:0005527	macrolide binding	3/264	12/18369	0.000586582807755678	0.00991514165367662	0.00788749717729197	LCN2/FKBP1A/FKBP5	3
GO:0016668	MF	GO:0016668	oxidoreductase activity, acting on a sulfur group of donors, NAD(P) as acceptor	3/264	12/18369	0.000586582807755678	0.00991514165367662	0.00788749717729197	TXN/SELENOT/PRDX3	3
GO:0030246	MF	GO:0030246	carbohydrate binding	12/264	273/18369	0.000617529531580677	0.0101120460796336	0.00804413468769566	FCN1/LGALS1/VCAN/PYGL/CLEC4E/TALDO1/LGALS3/HK3/SLC2A3/KLRG1/KLRD1/KLRB1	12
GO:0035325	MF	GO:0035325	Toll-like receptor binding	3/264	13/18369	0.000754480001670702	0.0116278682610426	0.00924997153751077	S100A8/S100A9/LY96	3
GO:0061133	MF	GO:0061133	endopeptidase activator activity	3/264	13/18369	0.000754480001670702	0.0116278682610426	0.00924997153751077	VSIR/PSME2/PSME1	3
GO:0005544	MF	GO:0005544	calcium-dependent phospholipid binding	5/264	52/18369	0.000884043515719162	0.013235394349624	0.0105287588639034	ANXA3/DYSF/ANXA2/ANXA5/ANXA1	5
GO:0044548	MF	GO:0044548	S100 protein binding	3/264	14/18369	0.000950082610728927	0.0138289802228322	0.0110009565452823	S100A11/S100A6/ANXA2	3
GO:0033293	MF	GO:0033293	monocarboxylic acid binding	6/264	80/18369	0.00102862796661193	0.0145675960676932	0.0115885255982453	S100A8/S100A9/PYGL/PSAP/ALOX5AP/GSTP1	6
GO:0045296	MF	GO:0045296	cadherin binding	13/264	333/18369	0.00111207893533699	0.0153349832135943	0.0121989822269653	S100A11/PFN1/S100P/CLIC1/RPS26/TAGLN2/ANXA2/CAPG/HSPA1A/ANXA1/LDHA/ENO1/STAT1	13
GO:0032393	MF	GO:0032393	MHC class I receptor activity	3/264	15/18369	0.00117504070805115	0.0157877264363796	0.0125591395516398	LILRA5/LILRB2/CTSH	3
GO:0015035	MF	GO:0015035	protein-disulfide reductase activity	4/264	34/18369	0.00137768668837466	0.017852388227185	0.0142015784209828	TXN/GLRX/SELENOT/PDIA3	4
GO:0004175	MF	GO:0004175	endopeptidase activity	15/264	428/18369	0.00140194749898101	0.017852388227185	0.0142015784209828	CTSS/LTF/MMP9/MMP8/HP/MMP25/SDCBP/CTSZ/CTSH/CTSD/CARD16/PSMB8/PDIA3/CTSB/USP10	15
GO:0050664	MF	GO:0050664	oxidoreductase activity, acting on NAD(P)H, oxygen as acceptor	3/264	16/18369	0.00143091661362933	0.017852388227185	0.0142015784209828	NCF2/CYBB/CYBA	3
GO:0005543	MF	GO:0005543	phospholipid binding	16/264	475/18369	0.0014768096547309	0.0179964711413719	0.0143161964081625	PFN1/FCGR3B/ANXA3/PSAP/NCF4/SDCBP/PTAFR/DYSF/ANXA2/CAPG/ANXA5/ANXA1/CD300A/SNX3/PPT1/SNX10	16
GO:0098641	MF	GO:0098641	cadherin binding involved in cell-cell adhesion	3/264	18/18369	0.0020412482150256	0.0243094105607594	0.019338140984453	S100A11/ANXA2/ANXA1	3
GO:0005125	MF	GO:0005125	cytokine activity	10/264	235/18369	0.00219515562579646	0.0255613677314965	0.0203340731652724	CXCL8/NAMPT/CMTM2/GRN/TIMP1/CCL3/IL32/LTB/CKLF/CCL4	10
GO:0036041	MF	GO:0036041	long-chain fatty acid binding	3/264	19/18369	0.00239841333801322	0.0273210562851941	0.0217339057632319	S100A8/S100A9/ALOX5AP	3
GO:0031406	MF	GO:0031406	carboxylic acid binding	9/264	200/18369	0.00248405901717443	0.0276946154255192	0.0220310721344026	S100A8/S100A9/FCN1/PYGL/PSAP/ALOX5AP/GLUL/FOLR3/GSTP1	9
GO:0051015	MF	GO:0051015	actin filament binding	9/264	202/18369	0.00265554255781223	0.0289896729227835	0.0230612906336325	ARPC3/AIF1/CFL1/LCP1/ARPC5/TPM3/MARCKS/CAPG/ACTR3	9
GO:0001664	MF	GO:0001664	G protein-coupled receptor binding	11/264	289/18369	0.00319679718772986	0.0331140321985394	0.0263422192660137	CXCL8/FPR1/FCN1/ADM/SDCBP/PROK2/CCL3/HSPA1A/CKLF/STAT1/CCL4	11
GO:0001846	MF	GO:0001846	opsonin binding	3/264	21/18369	0.00322293061474334	0.0331140321985394	0.0263422192660137	CR1/ITGAM/ITGB2	3
GO:0008656	MF	GO:0008656	cysteine-type endopeptidase activator activity involved in apoptotic process	3/264	21/18369	0.00322293061474334	0.0331140321985394	0.0263422192660137	CTSS/PYCARD/CTSH	3
GO:0043028	MF	GO:0043028	cysteine-type endopeptidase regulator activity involved in apoptotic process	4/264	43/18369	0.00331418295195314	0.0333967666696816	0.0265671345946041	CTSS/PYCARD/CTSH/PRDX3	4
GO:0043177	MF	GO:0043177	organic acid binding	9/264	212/18369	0.00365870919478839	0.0358312572635019	0.028503772351038	S100A8/S100A9/FCN1/PYGL/PSAP/ALOX5AP/GLUL/FOLR3/GSTP1	9
GO:0004602	MF	GO:0004602	glutathione peroxidase activity	3/264	22/18369	0.00369253414547538	0.0358312572635019	0.028503772351038	ALOX5AP/GPX1/GSTP1	3
GO:0035035	MF	GO:0035035	histone acetyltransferase binding	3/264	23/18369	0.00420174951597201	0.0397198781649475	0.0315971710592993	EGR1/CEBPB/STAT1	3
GO:0042379	MF	GO:0042379	chemokine receptor binding	5/264	74/18369	0.00424487247564324	0.0397198781649475	0.0315971710592993	CXCL8/CCL3/CKLF/STAT1/CCL4	5
GO:0016505	MF	GO:0016505	peptidase activator activity involved in apoptotic process	3/264	24/18369	0.00475152727843982	0.0436807069105696	0.0347480111221084	CTSS/PYCARD/CTSH	3
GO:0001618	MF	GO:0001618	virus receptor activity	5/264	77/18369	0.00502910315034688	0.0448916128040591	0.0357112870036308	ANPEP/CR1/HSPA1A/PLSCR1/CD55	5
GO:0140272	MF	GO:0140272	exogenous protein binding	5/264	78/18369	0.00531188999177967	0.0448916128040591	0.0357112870036308	ANPEP/CR1/HSPA1A/PLSCR1/CD55	5
GO:0005504	MF	GO:0005504	fatty acid binding	4/264	49/18369	0.00532101859077028	0.0448916128040591	0.0357112870036308	S100A8/S100A9/ALOX5AP/GSTP1	4
GO:0008009	MF	GO:0008009	chemokine activity	4/264	49/18369	0.00532101859077028	0.0448916128040591	0.0357112870036308	CXCL8/CCL3/CKLF/CCL4	4
GO:0008234	MF	GO:0008234	cysteine-type peptidase activity	8/264	185/18369	0.00539480917011822	0.0448916128040591	0.0357112870036308	CTSS/CTSZ/CTSH/CTSD/CARD16/PDIA3/CTSB/USP10	8
GO:0033218	MF	GO:0033218	amide binding	13/264	400/18369	0.00539727405850329	0.0448916128040591	0.0357112870036308	NFKBIA/PSAP/LILRB2/ANPEP/GLUL/ITGAM/ITM2B/ITGB2/CST3/FOLR3/FKBP1A/FKBP5/NUP214	13
GO:0048018	MF	GO:0048018	receptor ligand activity	15/264	497/18369	0.00570137151977249	0.0466799793181372	0.037133932924834	CXCL8/NAMPT/CMTM2/RETN/ADM/GRN/LGALS3/TYMP/TIMP1/CCL3/IL32/GMFG/LTB/CKLF/CCL4	15
GO:0001848	MF	GO:0001848	complement binding	3/264	26/18369	0.00597624388773104	0.0474477545025919	0.0377446982383013	CR1/ITGAM/ITGB2	3
GO:0004364	MF	GO:0004364	glutathione transferase activity	3/264	26/18369	0.00597624388773104	0.0474477545025919	0.0377446982383013	ALOX5AP/GSTO1/GSTP1	3
GO:0005178	MF	GO:0005178	integrin binding	7/264	151/18369	0.00625684129901244	0.0489341020997391	0.0389270880504152	CD177/LCP1/LYN/ITGAX/ITGAM/ITGB2/JAML	7
