# Supplementary material for: A donor PD-1+CD8+ TSCM-like regulatory subset mobilized by G-CSF alleviates recipient acute graft-versus-host-disease
Source: Signal Transduct Target Ther. 2025 Apr 2;10:120. doi: 10.1038/s41392-025-02183-1 (PMC11965471; doi:10.1038/s41392-025-02183-1)
Supplement: Supplementary file 2 — Supplementary files of GO and GSEA analysis [file 41392_2025_2183_MOESM2_ESM.zip › GSEA/7. GSEA results enriched in. PD-1-CD8+CCR7+ cells of D5 compared with PD-1-CD8+CCR7+ cells of D0.csv.csv]

	ID	Description	setSize	enrichmentScore	NES	pvalue	p.adjust	qvalue	rank	leading_edge	core_enrichment
NAKAYA_PBMC_FLUARIX_FLUVIRIN_AGE_18_50YO_CORRELATED_WITH_HAI_28DY_RESPONSE_AT_3DY_NEGATIVE	NAKAYA_PBMC_FLUARIX_FLUVIRIN_AGE_18_50YO_CORRELATED_WITH_HAI_28DY_RESPONSE_AT_3DY_NEGATIVE	NAKAYA_PBMC_FLUARIX_FLUVIRIN_AGE_18_50YO_CORRELATED_WITH_HAI_28DY_RESPONSE_AT_3DY_NEGATIVE	197	-0.622444368830457	-2.84435507176865	1e-10	1.92174418604651e-08	1.58506731946144e-08	721	tags=53%, list=22%, signal=44%	917/2130/894/26751/387357/4925/54665/3146/51105/55250/23360/5775/6935/54664/54856/55037/113246/8725/940/57602/58517/51663/6431/23036/55186/50861/163882/1105/90799/246175/9194/23468/60468/23253/864/143884/56987/3702/2778/57187/5295/687/54482/123036/3655/6775/51755/7597/253260/91746/3716/56990/3841/10163/546/7750/124540/10600/2308/170506/27125/27436/55671/6638/23015/5567/7048/81539/7174/54861/6789/…
HAY_BONE_MARROW_NAIVE_T_CELL	HAY_BONE_MARROW_NAIVE_T_CELL	HAY_BONE_MARROW_NAIVE_T_CELL	308	-0.584194708229454	-2.83829844699601	1e-10	1.92174418604651e-08	1.58506731946144e-08	700	tags=50%, list=21%, signal=44%	114908/6143/54543/26751/6224/387357/8718/10140/54904/6206/1350/11322/6935/101060038/91782/130916/25873/969/11224/256380/22821/916/940/57602/283130/388011/3932/54981/57185/50861/6165/26119/6202/246175/921/8464/9648/6136/23253/2053/10957/3702/57489/694/28638/51727/9397/5295/123036/7597/1831/6158/10443/3603/1606/91526/23048/56990/162394/54941/1975/7185/9750/4753/6218/322/57062/27436/125488/100507612…
AIZARANI_LIVER_C23_KUPFFER_CELLS_3	AIZARANI_LIVER_C23_KUPFFER_CELLS_3	AIZARANI_LIVER_C23_KUPFFER_CELLS_3	117	0.905165719431827	2.80513668530274	1e-10	1.92174418604651e-08	1.58506731946144e-08	191	tags=63%, list=6%, signal=62%	6279/6280/6283/6282/7305/4332/4069/3576/2207/5552/2357/25801/4792/6275/2219/929/10135/706/6277/6303/1441/7940/3956/1520/8875/597/2495/79887/5997/301/2896/6888/1462/10261/4688/5660/10409/7086/1475/2212/1992/3055/2268/6515/7431/1536/6386/728/83442/6648/79180/60/240/391/5341/533/1890/10288/5355/199/10313/4946/64115/3460/6281/4048/1604/120425/152007/9535/334/55819/2280/3689
OSMAN_BLOOD_CHAD63_KH_AGE_18_50YO_HIGH_DOSE_SUBJECTS_24HR_DN	OSMAN_BLOOD_CHAD63_KH_AGE_18_50YO_HIGH_DOSE_SUBJECTS_24HR_DN	OSMAN_BLOOD_CHAD63_KH_AGE_18_50YO_HIGH_DOSE_SUBJECTS_24HR_DN	363	-0.570343723555225	-2.79323510661498	1e-10	1.92174418604651e-08	1.58506731946144e-08	775	tags=55%, list=24%, signal=47%	6197/140890/54462/55206/10460/23141/29068/55119/84181/9987/56252/10746/170960/54463/54014/23248/917/51455/114804/5591/55692/26751/6224/387357/4925/10140/54665/153241/8481/55250/11325/84958/11322/5775/6935/91782/130916/23523/7188/583/113246/22821/916/8725/5150/940/5978/9792/5813/388011/3932/57488/23398/64781/55186/641638/55729/50861/26119/90799/8761/154075/9194/8464/3725/57659/439949/60468/2053/90…
ZAK_PBMC_MRKAD5_HIV_1_GAG_POL_NEF_AGE_20_50YO_1DY_DN	ZAK_PBMC_MRKAD5_HIV_1_GAG_POL_NEF_AGE_20_50YO_1DY_DN	ZAK_PBMC_MRKAD5_HIV_1_GAG_POL_NEF_AGE_20_50YO_1DY_DN	384	-0.55950435502995	-2.75271959184742	1e-10	1.92174418604651e-08	1.58506731946144e-08	775	tags=53%, list=24%, signal=45%	6197/54462/55206/10905/6146/29068/220988/170960/54463/54014/917/114804/5591/9994/894/925/26751/6224/387357/4925/10399/10140/3146/2186/153241/8481/55250/7812/9736/5775/6935/283989/91782/7188/583/11224/256380/113246/22821/916/8725/5150/940/5978/388011/3932/23036/57488/23398/23195/64781/57185/5335/6653/6165/26119/90799/8761/246175/154075/9194/921/23468/23060/6767/439949/60468/6480/6136/2053/90624/10…
DURANTE_ADULT_OLFACTORY_NEUROEPITHELIUM_DENDRITIC_CELLS	DURANTE_ADULT_OLFACTORY_NEUROEPITHELIUM_DENDRITIC_CELLS	DURANTE_ADULT_OLFACTORY_NEUROEPITHELIUM_DENDRITIC_CELLS	79	0.924888147913468	2.71745986084333	1e-10	1.92174418604651e-08	1.58506731946144e-08	171	tags=73%, list=5%, signal=71%	6279/6280/6283/7305/4332/3576/50486/2207/5552/5265/2357/25801/4792/10581/6275/2219/929/10135/1441/7940/1520/6688/597/6813/2495/5997/1462/10261/4688/5660/7086/1475/2268/64231/1843/2512/1536/728/1471/83442/6648/4084/60/5341/29108/7076/1890/10288/199/1535/114769/4946/3936/6348/3122/284996/120425/9535
GSE22886_NAIVE_BCELL_VS_NEUTROPHIL_DN	GSE22886_NAIVE_BCELL_VS_NEUTROPHIL_DN	GSE22886_NAIVE_BCELL_VS_NEUTROPHIL_DN	88	0.887371249260722	2.66206870276462	1e-10	1.92174418604651e-08	1.58506731946144e-08	209	tags=61%, list=6%, signal=59%	6279/6280/6283/6282/7305/4332/3576/2207/5552/5265/2357/25801/10581/2219/10135/6277/1441/7940/8875/597/967/6286/10410/79887/7295/306/6888/10261/4688/2215/1475/2212/3055/8870/5836/51734/133/55505/728/6648/79180/5341/199/10313/8519/4709/976/55819/10935/8743/51192/9100/8021/10092
TRAVAGLINI_LUNG_CLASSICAL_MONOCYTE_CELL	TRAVAGLINI_LUNG_CLASSICAL_MONOCYTE_CELL	TRAVAGLINI_LUNG_CLASSICAL_MONOCYTE_CELL	105	0.874433303118547	2.66138668947988	1e-10	1.92174418604651e-08	1.58506731946144e-08	230	tags=53%, list=7%, signal=51%	6279/6280/6283/7305/4332/4069/2207/5265/2357/6275/2353/2219/929/706/6277/6303/1441/3956/1520/6688/6813/79887/1462/4688/5660/7086/1475/2212/3055/2268/5836/64231/1536/5226/728/1471/79180/29108/533/1890/10313/114769/4048/2876/8826/25798/427/284996/334/57085/55819/8743/8021/10577/23406/1051
HAY_BONE_MARROW_NEUTROPHIL	HAY_BONE_MARROW_NEUTROPHIL	HAY_BONE_MARROW_NEUTROPHIL	186	0.825759518659265	2.654834810109	1e-10	1.92174418604651e-08	1.58506731946144e-08	328	tags=52%, list=10%, signal=49%	6279/6280/6283/7305/4332/3576/5552/2357/25801/6275/2353/2219/929/706/6277/1441/8875/146225/6286/6813/2352/79887/199675/5997/301/2896/978/6888/1462/10261/4688/10409/7086/1475/1992/2597/5836/64231/51734/1843/4689/6515/7431/1536/5226/6386/1316/83442/4084/60/240/29108/533/302/1890/10313/1535/114769/4946/3936/1509/5691/6281/308/4048/2876/8826/8992/25798/1604/152007/9535/334/57085/79143/55819/1522/5119…
NAKAYA_PBMC_FLUARIX_FLUVIRIN_AGE_18_50YO_CORRELATED_WITH_HAI_28DY_RESPONSE_AT_7DY_NEGATIVE	NAKAYA_PBMC_FLUARIX_FLUVIRIN_AGE_18_50YO_CORRELATED_WITH_HAI_28DY_RESPONSE_AT_7DY_NEGATIVE	NAKAYA_PBMC_FLUARIX_FLUVIRIN_AGE_18_50YO_CORRELATED_WITH_HAI_28DY_RESPONSE_AT_7DY_NEGATIVE	230	-0.564188725199267	-2.63637931322594	1e-10	1.92174418604651e-08	1.58506731946144e-08	678	tags=49%, list=21%, signal=42%	64848/387357/8718/9129/5527/51105/23360/6935/969/7188/55749/54856/152926/55037/8725/5150/55183/57602/58517/51663/6431/55186/1105/171023/90799/246175/9194/23468/3725/60468/143884/56987/6433/2778/2272/9397/5295/56882/58487/1654/687/54482/6775/1831/51696/23469/253260/91746/83752/50809/1606/91526/3841/7750/124540/57035/27125/57062/27436/55671/8899/9057/6232/6711/80012/29121/51274/57018/6687/23015/571…
TRAVAGLINI_LUNG_OLR1_CLASSICAL_MONOCYTE_CELL	TRAVAGLINI_LUNG_OLR1_CLASSICAL_MONOCYTE_CELL	TRAVAGLINI_LUNG_OLR1_CLASSICAL_MONOCYTE_CELL	284	0.788731707389589	2.62219728266297	1e-10	1.92174418604651e-08	1.58506731946144e-08	332	tags=42%, list=10%, signal=42%	6279/6280/6283/6282/7305/4069/3576/50486/2207/5552/5265/2357/25801/4792/2353/2219/929/10135/6277/6303/1441/7940/3956/84418/1520/6688/597/6813/10410/2495/199675/23645/1462/10261/4688/5660/10409/1475/2212/1992/2597/3055/2268/241/8870/1843/4637/6231/1192/133/6515/7431/1536/55505/6386/728/6648/4084/79180/60/5216/5341/302/7076/1890/10288/199/3939/2787/2023/3936/387/7378/6348/3460/6281/308/2876/8826/25…
GSE29618_MONOCYTE_VS_MDC_DAY7_FLU_VACCINE_UP	GSE29618_MONOCYTE_VS_MDC_DAY7_FLU_VACCINE_UP	GSE29618_MONOCYTE_VS_MDC_DAY7_FLU_VACCINE_UP	89	0.872752967799239	2.61749786680114	1e-10	1.92174418604651e-08	1.58506731946144e-08	281	tags=63%, list=9%, signal=59%	6279/6280/6283/3576/50486/5265/4792/2219/929/10135/6303/1441/1520/8875/967/79887/978/1462/4688/7439/5660/7086/2212/8870/5836/51734/1843/2512/4689/1536/5226/6386/728/6648/3958/2745/2752/10288/199/10313/1509/387/7378/4048/427/334/654817/9445/10577/1051/1508/51108/10602/5476/7321/55303
GSE22886_NAIVE_CD4_TCELL_VS_MONOCYTE_DN	GSE22886_NAIVE_CD4_TCELL_VS_MONOCYTE_DN	GSE22886_NAIVE_CD4_TCELL_VS_MONOCYTE_DN	73	0.900295600806612	2.61732336725049	1e-10	1.92174418604651e-08	1.58506731946144e-08	289	tags=78%, list=9%, signal=73%	6279/6280/6283/6282/4332/4069/2207/2357/25801/2353/2219/929/1441/1520/6688/8875/79887/2896/6888/1462/10261/4688/5660/1475/2212/2597/3055/2268/2512/1536/5226/6386/728/3958/2745/240/2752/533/302/1890/10288/4946/3460/2876/427/654817/55819/5359/10577/9114/3281/1508/51108/10602/5476/7321/637
GSE22886_NAIVE_CD8_TCELL_VS_MONOCYTE_DN	GSE22886_NAIVE_CD8_TCELL_VS_MONOCYTE_DN	GSE22886_NAIVE_CD8_TCELL_VS_MONOCYTE_DN	62	0.919982915511851	2.61094354941431	1e-10	1.92174418604651e-08	1.58506731946144e-08	180	tags=73%, list=6%, signal=70%	6279/6280/6283/6282/7305/4332/4069/2207/5265/2357/25801/2219/929/6303/1441/1520/79887/2896/1462/10261/4688/5660/1475/2212/3055/2268/64231/2512/1536/5226/6386/728/1471/3958/240/2752/302/10288/4946/3460/2876/427/334/79143/55819
GSE29618_MONOCYTE_VS_MDC_UP	GSE29618_MONOCYTE_VS_MDC_UP	GSE29618_MONOCYTE_VS_MDC_UP	78	0.892090865850994	2.61069354605405	1e-10	1.92174418604651e-08	1.58506731946144e-08	186	tags=63%, list=6%, signal=61%	6279/6280/6283/7305/3576/50486/2207/5265/2357/4792/6275/2219/929/10135/1441/1520/8875/597/967/978/1462/4688/7439/5660/7086/2212/2268/8870/5836/2512/133/1536/5226/6386/728/6648/2752/199/10313/1509/7277/7378/3460/4048/427/9535/334/654817/9445
MODULE_5	MODULE_5	MODULE_5	133	0.834218533135684	2.60591140960852	1e-10	1.92174418604651e-08	1.58506731946144e-08	204	tags=44%, list=6%, signal=43%	6279/6280/1668/6282/4332/3934/3576/50486/2207/5552/5265/6275/2219/929/10135/1441/7940/8530/6286/5997/301/2896/306/978/23645/1462/2215/2212/1992/3055/2268/241/8870/249/133/4689/6515/1536/2745/240/391/302/1890/199/3936/7378/2992/6348/1604/427/976/9535/4818/5359/8743/3689/6772/9246/7791
ZAK_PBMC_MRKAD5_HIV_1_GAG_POL_NEF_AGE_20_50YO_1DY_UP	ZAK_PBMC_MRKAD5_HIV_1_GAG_POL_NEF_AGE_20_50YO_1DY_UP	ZAK_PBMC_MRKAD5_HIV_1_GAG_POL_NEF_AGE_20_50YO_1DY_UP	230	0.788489455915436	2.59750413393402	1e-10	1.92174418604651e-08	1.58506731946144e-08	319	tags=46%, list=10%, signal=44%	6280/6282/7305/4332/2207/5265/2357/25801/10581/2219/929/10135/6303/1441/7940/84418/6688/597/967/6813/4057/10410/199675/2896/51316/10261/7538/4688/7439/2212/3055/2268/64231/51734/7846/1192/133/4689/1536/55505/728/1471/4084/79180/2745/240/5341/2752/5721/29108/302/7076/1890/10288/1535/114769/8519/2787/1509/5720/2992/6348/3460/308/3122/9446/976/284996/152007/57085/79143/10935/1522/5359/4061/8743/2907…
GSE32986_UNSTIM_VS_GMCSF_AND_CURDLAN_HIGHDOSE_STIM_DC_DN	GSE32986_UNSTIM_VS_GMCSF_AND_CURDLAN_HIGHDOSE_STIM_DC_DN	GSE32986_UNSTIM_VS_GMCSF_AND_CURDLAN_HIGHDOSE_STIM_DC_DN	80	-0.662021590838717	-2.59396519067352	1e-10	1.92174418604651e-08	1.58506731946144e-08	524	tags=56%, list=16%, signal=48%	6793/3587/5335/6165/8464/9665/57659/10957/375748/7994/694/27332/253260/5339/3841/256987/7048/8527/10659/8445/91304/55769/2734/130872/92797/4063/23613/6204/7644/7267/84441/80314/10077/9725/22980/129293/84726/23526/2113/55599/4820/147138/1107/7273/378938
GSE22886_NAIVE_BCELL_VS_MONOCYTE_DN	GSE22886_NAIVE_BCELL_VS_MONOCYTE_DN	GSE22886_NAIVE_BCELL_VS_MONOCYTE_DN	99	0.85486438464526	2.59321607445624	1e-10	1.92174418604651e-08	1.58506731946144e-08	260	tags=54%, list=8%, signal=51%	6279/6280/6283/6282/7305/4332/4069/2207/5552/5265/25801/6275/929/3956/6813/79887/301/2896/6888/1462/4688/5660/7086/1475/2212/2597/3055/2512/7431/5226/6386/728/79180/3958/2745/391/302/10288/10313/1509/2992/6281/2876/427/55819/51192/1051/7408/1508/7167/23585/51108/10602
FAN_OVARY_CL13_MONOCYTE_MACROPHAGE	FAN_OVARY_CL13_MONOCYTE_MACROPHAGE	FAN_OVARY_CL13_MONOCYTE_MACROPHAGE	319	0.774820194184359	2.59144111461547	1e-10	1.92174418604651e-08	1.58506731946144e-08	456	tags=50%, list=14%, signal=48%	6280/6282/7305/4332/4069/3576/50486/2207/5552/5265/4792/6275/2219/929/10135/706/6277/6303/7940/3956/1520/6688/597/967/2495/7295/5997/301/2896/6888/10261/5660/10409/1475/2212/1992/2597/2268/241/8870/64231/10094/1843/4637/1192/2512/55505/6386/1471/83442/6648/79180/3958/60/8407/391/5216/5341/5721/29108/533/302/7076/1890/199/1535/3939/114769/4946/2787/7114/2023/3936/1509/5691/387/7378/8724/3460/6281/…
MCLACHLAN_DENTAL_CARIES_UP	MCLACHLAN_DENTAL_CARIES_UP	MCLACHLAN_DENTAL_CARIES_UP	96	0.854862152839945	2.58173599730363	1e-10	1.92174418604651e-08	1.58506731946144e-08	225	tags=52%, list=7%, signal=50%	6279/6280/7305/4332/4069/3576/50486/2207/5552/5265/2357/2219/929/10135/6303/1520/597/6192/5997/51316/4688/2215/2212/3055/241/8870/64231/133/4689/6515/1536/728/6648/2745/240/5341/7076/1890/1535/3936/6348/3122/1604/3689/9086/4050/3123/8653/972/4502
REACTOME_NEUTROPHIL_DEGRANULATION	REACTOME_NEUTROPHIL_DEGRANULATION	REACTOME_NEUTROPHIL_DEGRANULATION	210	0.788848591287061	2.57904137444822	1e-10	1.92174418604651e-08	1.58506731946144e-08	326	tags=39%, list=10%, signal=38%	6279/6280/6283/6282/7305/4332/4069/3934/57126/2207/5265/2357/25801/2219/929/56729/8993/84418/1520/967/6286/4057/2495/2352/199675/2896/978/51316/2215/5660/2212/1992/2268/5836/2512/6515/1536/6386/728/1471/3958/240/391/29108/302/10288/1535/1509/387/2992/4048/8826/25798/1604/567/427/1476/976/9535/8655/1522/3689/10092/2950/10577/23406/5906/1508/5689/5478/5476/28956/5686/9218/5777/10890/3920/1075/55004…
GSE29618_MONOCYTE_VS_PDC_UP	GSE29618_MONOCYTE_VS_PDC_UP	GSE29618_MONOCYTE_VS_PDC_UP	80	0.875818092003131	2.57748080013249	1e-10	1.92174418604651e-08	1.58506731946144e-08	205	tags=59%, list=6%, signal=56%	6280/6283/6282/7305/3576/50486/5265/2357/10581/6275/929/10135/706/7940/1520/6688/597/79887/301/4688/7439/7086/2597/3055/2268/8870/5836/2512/6515/9592/6386/728/6648/79180/3958/240/7076/199/7378/3460/6281/427/9535/334/9445/3689/8021
RUBENSTEIN_SKELETAL_MUSCLE_MYELOID_CELLS	RUBENSTEIN_SKELETAL_MUSCLE_MYELOID_CELLS	RUBENSTEIN_SKELETAL_MUSCLE_MYELOID_CELLS	295	0.771388897755368	2.57125493700666	1e-10	1.92174418604651e-08	1.58506731946144e-08	450	tags=53%, list=14%, signal=50%	6279/6280/6283/6282/7305/4332/4069/3576/2207/5552/5265/2357/25801/4792/6275/2353/2219/929/10135/706/6277/6303/7940/1520/6688/597/6813/6192/2495/79887/5997/6888/23645/51316/1462/10261/7538/5660/7086/1475/1992/2597/3055/8870/64231/10094/1843/2512/1536/55505/728/1471/83442/6648/79180/60/2745/391/5216/5341/29108/533/7076/1890/5355/199/1535/114769/4946/7114/3936/6348/8724/3460/4709/4048/2876/3122/8992…
GSE29618_MONOCYTE_VS_PDC_DAY7_FLU_VACCINE_UP	GSE29618_MONOCYTE_VS_PDC_DAY7_FLU_VACCINE_UP	GSE29618_MONOCYTE_VS_PDC_DAY7_FLU_VACCINE_UP	73	0.880674816173883	2.56028217094005	1e-10	1.92174418604651e-08	1.58506731946144e-08	205	tags=59%, list=6%, signal=56%	6280/6283/3576/50486/5265/2357/2219/929/10135/6303/1441/7940/1520/8875/79887/10261/4688/7439/7086/2597/3055/2268/8870/5836/1192/2512/6515/728/6648/79180/240/7076/199/7277/7378/3460/4048/427/9535/334/9445/3689/8021
FAN_EMBRYONIC_CTX_BRAIN_MYELOID	FAN_EMBRYONIC_CTX_BRAIN_MYELOID	FAN_EMBRYONIC_CTX_BRAIN_MYELOID	88	0.852062883092298	2.5561453965937	1e-10	1.92174418604651e-08	1.58506731946144e-08	230	tags=52%, list=7%, signal=50%	6279/6280/6282/4069/5265/4792/10581/6275/2219/10135/6277/7940/56729/3956/1520/6688/597/6813/10410/301/51316/1462/7086/1475/3055/2268/64231/7431/728/79180/302/7076/1890/10288/114769/6281/8826/3122/976/120425/4061/3123/972/23406/4502/1051
GOCC_SECRETORY_GRANULE	GOCC_SECRETORY_GRANULE	GOCC_SECRETORY_GRANULE	258	0.773331966415503	2.55562752090073	1e-10	1.92174418604651e-08	1.58506731946144e-08	326	tags=35%, list=10%, signal=34%	6279/6280/6283/1668/6282/7305/4332/4069/3934/57126/2207/5552/5265/2357/25801/2219/929/56729/8993/84418/1520/967/6286/6813/4057/2495/2352/199675/2896/306/978/51316/4688/2215/5660/2212/1992/2268/5836/2512/6515/1536/6386/728/1471/3958/240/391/29108/302/7076/10288/1535/7114/1509/387/2992/4048/8826/25798/1604/567/427/1476/976/9535/334/8655/1522/3689/10092/2950/10577/23406/5906/1508/5689/5478/5476/2895…
TRAVAGLINI_LUNG_TREM2_DENDRITIC_CELL	TRAVAGLINI_LUNG_TREM2_DENDRITIC_CELL	TRAVAGLINI_LUNG_TREM2_DENDRITIC_CELL	236	0.775415149731528	2.55233710009671	1e-10	1.92174418604651e-08	1.58506731946144e-08	582	tags=62%, list=18%, signal=55%	6282/7305/4332/4069/50486/2207/5265/929/706/6277/56729/3956/1520/6688/967/2495/79887/199675/7295/2896/6888/10261/4688/5660/10409/2212/3055/64231/4637/2512/7431/1536/55505/5226/6386/728/1471/83442/3958/2745/240/8407/2752/5721/29108/533/302/1890/199/1535/7114/2023/1509/5691/387/51155/6281/308/4048/2876/3122/8992/25798/9446/427/1476/284996/152007/334/654817/55819/10935/8655/1522/9445/5359/3689/2907/…
FOURATI_BLOOD_TWINRIX_AGE_25_83YO_RESPONDERS_VS_POOR_RESPONDERS_0DY_UP	FOURATI_BLOOD_TWINRIX_AGE_25_83YO_RESPONDERS_VS_POOR_RESPONDERS_0DY_UP	FOURATI_BLOOD_TWINRIX_AGE_25_83YO_RESPONDERS_VS_POOR_RESPONDERS_0DY_UP	134	-0.591080072188134	-2.55072048824362	1e-10	1.92174418604651e-08	1.58506731946144e-08	666	tags=51%, list=20%, signal=42%	8718/330/8239/8545/3146/7112/8481/10892/7188/50650/8087/51663/5813/388011/7514/7799/57185/9184/10320/439949/60468/6480/11180/1654/10915/3655/118924/1964/51696/56990/3097/546/4548/1975/6418/2308/400986/27436/125488/6711/80012/10125/29121/117145/11059/27316/5567/81539/23522/55619/120/9214/6095/83641/1968/6191/7267/4154/3983/11168/9774/3575/54674/27086/8473/6932/472/7503
CUI_DEVELOPING_HEART_C8_MACROPHAGE	CUI_DEVELOPING_HEART_C8_MACROPHAGE	CUI_DEVELOPING_HEART_C8_MACROPHAGE	167	0.798602279582869	2.53874393452206	1e-10	1.92174418604651e-08	1.58506731946144e-08	305	tags=49%, list=9%, signal=47%	6279/6280/7305/4332/4069/3576/2207/5552/2357/4792/6275/929/10135/1441/7940/56729/1520/6688/6813/5997/2896/51316/10261/7538/4688/5660/10409/7086/1475/2212/1992/3055/241/8870/64231/10094/1843/4689/6515/1536/728/1471/1316/83442/6648/79180/2745/240/391/5341/2752/29108/533/10288/199/1535/114769/3936/1509/64115/6348/2876/8826/3122/120425/9535/55819/3689/3123/10577/972/23406/1051/1508/54458/10093/7170/1…
GSE6269_HEALTHY_VS_STAPH_PNEUMO_INF_PBMC_DN	GSE6269_HEALTHY_VS_STAPH_PNEUMO_INF_PBMC_DN	GSE6269_HEALTHY_VS_STAPH_PNEUMO_INF_PBMC_DN	55	0.903654107994686	2.52638368320648	1e-10	1.92174418604651e-08	1.58506731946144e-08	206	tags=64%, list=6%, signal=61%	6279/6280/6283/3934/3576/2357/2353/2219/929/706/1441/1520/6688/967/6286/4057/79887/2896/978/1462/1992/133/4689/1536/5226/6386/3958/5341/2752/5355/3460/334/79143/7791/51312
TRAVAGLINI_LUNG_MACROPHAGE_CELL	TRAVAGLINI_LUNG_MACROPHAGE_CELL	TRAVAGLINI_LUNG_MACROPHAGE_CELL	80	0.858387674886525	2.52618411436342	1e-10	1.92174418604651e-08	1.58506731946144e-08	299	tags=69%, list=9%, signal=64%	6282/7305/4069/3576/2207/5265/2357/706/56729/3956/1520/597/2495/199675/2896/10261/4688/5660/1475/2212/3055/241/2512/7431/1536/55505/5226/6386/1471/6648/3958/2752/302/1890/1509/6281/308/4048/2876/9446/427/1476/152007/334/5359/2907/3123/10577/972/3281/1508/4615/637/10890/1075
HOWARD_PBMC_INACT_MONOV_INFLUENZA_A_INDONESIA_05_2005_H5N1_AGE_19_39YO_AS03_ADJUVANT_VS_BUFFER_1DY_UP	HOWARD_PBMC_INACT_MONOV_INFLUENZA_A_INDONESIA_05_2005_H5N1_AGE_19_39YO_AS03_ADJUVANT_VS_BUFFER_1DY_UP	HOWARD_PBMC_INACT_MONOV_INFLUENZA_A_INDONESIA_05_2005_H5N1_AGE_19_39YO_AS03_ADJUVANT_VS_BUFFER_1DY_UP	69	0.877815091872354	2.5232843323638	1e-10	1.92174418604651e-08	1.58506731946144e-08	225	tags=62%, list=7%, signal=59%	6279/6280/6283/4332/4069/2207/5552/5265/2357/25801/2353/2219/929/10135/1520/597/10410/79887/199675/1462/10261/7439/2212/3055/51734/1843/133/6648/2752/5721/1890/10288/199/114769/3460/654817/5359/8743/2907/6772/9246/10577/4502
GSE22886_NAIVE_TCELL_VS_MONOCYTE_DN	GSE22886_NAIVE_TCELL_VS_MONOCYTE_DN	GSE22886_NAIVE_TCELL_VS_MONOCYTE_DN	59	0.89574414326612	2.52109992299209	1e-10	1.92174418604651e-08	1.58506731946144e-08	289	tags=78%, list=9%, signal=72%	6280/6283/6282/4332/2357/25801/929/1441/8875/79887/2896/6888/1462/10261/4688/5660/1475/2212/2597/2268/51734/2512/4689/1536/5226/6386/3958/2745/2752/533/4946/3460/2876/427/334/654817/55819/5359/10577/1051/9114/1508/51108/10602/7321/637
GOCC_SECRETORY_VESICLE	GOCC_SECRETORY_VESICLE	GOCC_SECRETORY_VESICLE	282	0.75719004635264	2.52009814874749	1e-10	1.92174418604651e-08	1.58506731946144e-08	331	tags=33%, list=10%, signal=33%	6279/6280/6283/1668/6282/7305/4332/4069/3934/57126/2207/5552/5265/2357/25801/2219/929/56729/8993/84418/1520/967/6286/6813/4057/2495/2352/199675/2896/306/978/51316/4688/2215/5660/2212/1992/2268/5836/2512/6515/1536/6386/728/1471/3958/240/391/29108/302/7076/10288/1535/7114/1509/387/2992/4048/8826/25798/1604/567/427/1476/976/9535/334/8655/1522/3689/10092/2950/10577/23406/9114/5906/1508/5689/5478/5476…
GSE6269_FLU_VS_STAPH_AUREUS_INF_PBMC_DN	GSE6269_FLU_VS_STAPH_AUREUS_INF_PBMC_DN	GSE6269_FLU_VS_STAPH_AUREUS_INF_PBMC_DN	62	0.885831747142693	2.51402134438749	1e-10	1.92174418604651e-08	1.58506731946144e-08	271	tags=71%, list=8%, signal=66%	6279/6280/4069/5552/5265/2357/2219/1441/6688/8875/967/2495/79887/2896/23645/1462/7086/1992/2597/133/4689/7431/5226/6386/6648/4084/3958/5341/2752/7076/5355/1509/387/6281/334/79143/55819/2907/7791/10577/1051/1508/10602/9741
AIZARANI_LIVER_C2_KUPFFER_CELLS_1	AIZARANI_LIVER_C2_KUPFFER_CELLS_1	AIZARANI_LIVER_C2_KUPFFER_CELLS_1	86	0.840384750687862	2.51250316946974	1e-10	1.92174418604651e-08	1.58506731946144e-08	243	tags=53%, list=7%, signal=51%	6282/7305/4332/4069/3576/2207/5552/2357/6303/7940/3956/1520/2495/5997/301/2896/10261/4688/5660/10409/2212/3055/2268/8870/64231/10094/2512/7431/1536/728/1471/240/5341/10288/199/7114/64115/2876/3122/120425/55819/3689/3123/10577/23406/1508
AIZARANI_LIVER_C18_NK_NKT_CELLS_5	AIZARANI_LIVER_C18_NK_NKT_CELLS_5	AIZARANI_LIVER_C18_NK_NKT_CELLS_5	60	0.890368952387467	2.51236327780988	1e-10	1.92174418604651e-08	1.58506731946144e-08	127	tags=55%, list=4%, signal=54%	6279/6280/6282/7305/4332/4069/3576/2207/2357/2219/6303/7940/1520/597/2495/5997/301/1462/10261/4688/5660/2212/3055/2268/8870/7431/1536/728/1471/240/5341/10288/199
GSE16450_IMMATURE_VS_MATURE_NEURON_CELL_LINE_UP	GSE16450_IMMATURE_VS_MATURE_NEURON_CELL_LINE_UP	GSE16450_IMMATURE_VS_MATURE_NEURON_CELL_LINE_UP	88	-0.62539817294767	-2.50694320747052	1e-10	1.92174418604651e-08	1.58506731946144e-08	641	tags=61%, list=20%, signal=51%	8481/64773/57337/256380/22821/1455/3587/6653/246175/10957/8925/5295/123036/9583/3655/1831/26034/84166/9750/25851/54832/286530/256987/10125/51274/153222/11214/57326/321/120/1656/9214/100131564/9267/11119/113791/22861/10123/3983/23112/22877/89846/25777/678/9806/84726/23526/10365/7852/3575/4820/64919/472/378938
TRAVAGLINI_LUNG_EREG_DENDRITIC_CELL	TRAVAGLINI_LUNG_EREG_DENDRITIC_CELL	TRAVAGLINI_LUNG_EREG_DENDRITIC_CELL	224	0.764115774981595	2.50567971685895	1e-10	1.92174418604651e-08	1.58506731946144e-08	265	tags=42%, list=8%, signal=41%	6282/7305/4069/3576/50486/2207/5552/2357/2353/2219/929/10135/6277/6303/7940/3956/6688/597/10410/2495/5997/1462/10261/4688/5660/10409/1475/2212/2597/3055/2268/8870/64231/1843/4637/6231/1192/2512/6515/1536/55505/728/1471/6648/4084/60/5341/2752/533/302/7076/1890/10288/199/2787/2023/7378/3460/6281/308/2876/8826/3122/25798/9446/284996/152007/334/71/55819/1522/2280/5359/2907/2289/7791/51312/10092/3123/…
AIZARANI_LIVER_C6_KUPFFER_CELLS_2	AIZARANI_LIVER_C6_KUPFFER_CELLS_2	AIZARANI_LIVER_C6_KUPFFER_CELLS_2	91	0.834345981734699	2.50442461750014	1e-10	1.92174418604651e-08	1.58506731946144e-08	243	tags=55%, list=7%, signal=52%	6282/7305/4069/2207/2219/929/6303/7940/1520/6688/2495/5997/2896/10261/5660/10409/7086/2212/3055/2268/8870/64231/2512/1536/6386/728/1471/60/240/391/5341/2752/29108/1890/10288/199/1535/1509/64115/3460/2876/3122/427/3689/2907/3123/10577/23406/1051/1508
HOEK_NK_CELL_2011_2012_TIV_3D_VS_0DY_ADULT_3D_DN	HOEK_NK_CELL_2011_2012_TIV_3D_VS_0DY_ADULT_3D_DN	HOEK_NK_CELL_2011_2012_TIV_3D_VS_0DY_ADULT_3D_DN	43	0.928811059732454	2.49914265632218	1e-10	1.92174418604651e-08	1.58506731946144e-08	168	tags=79%, list=5%, signal=76%	6279/6280/6283/4332/4069/5265/2357/25801/2219/929/1441/56729/6688/79887/1462/10261/7538/4688/1475/3055/5836/64231/1843/4689/1536/728/1471/240/1890/10288/199/3460/3122/120425
GSE10325_LUPUS_CD4_TCELL_VS_LUPUS_MYELOID_DN	GSE10325_LUPUS_CD4_TCELL_VS_LUPUS_MYELOID_DN	GSE10325_LUPUS_CD4_TCELL_VS_LUPUS_MYELOID_DN	49	0.910131846555935	2.49190004620016	1e-10	1.92174418604651e-08	1.58506731946144e-08	243	tags=82%, list=7%, signal=77%	6280/6283/7305/2207/5265/2357/25801/2219/929/1441/7940/2896/1462/10261/4688/2215/5660/10409/1475/2212/3055/2512/1536/6386/728/1471/3958/533/10288/199/1509/2876/427/334/654817/55819/972/1051/3281/1508
MODULE_84	MODULE_84	MODULE_84	187	0.774518791925219	2.49162619490925	1e-10	1.92174418604651e-08	1.58506731946144e-08	220	tags=37%, list=7%, signal=37%	6279/6280/1668/6282/7305/4332/4069/3576/2207/5552/5265/2357/6275/2219/929/10135/1441/7940/8530/84418/1520/597/6286/4057/79887/301/2896/51316/1462/10261/4688/10409/1475/2212/3055/2268/241/8870/249/133/4689/1536/3958/2745/240/5341/1890/10288/199/1535/3936/64115/6348/3122/567/9535/4818/654817/5359/8743/3689/2289/6772/9246/7791/4050/3123/8653/972
AIZARANI_LIVER_C25_KUPFFER_CELLS_4	AIZARANI_LIVER_C25_KUPFFER_CELLS_4	AIZARANI_LIVER_C25_KUPFFER_CELLS_4	75	0.851845223751417	2.47112010039166	1e-10	1.92174418604651e-08	1.58506731946144e-08	224	tags=56%, list=7%, signal=53%	6282/7305/4332/4069/3576/2207/5552/2357/2219/10135/6303/7940/1520/2495/5997/301/2896/1462/10261/4688/5660/10409/2212/3055/2268/8870/7431/1536/728/1471/60/5341/10288/199/2876/3122/1604/120425/3689/3123/10577/23406
GSE22886_NAIVE_CD4_TCELL_VS_12H_ACT_TH1_UP	GSE22886_NAIVE_CD4_TCELL_VS_12H_ACT_TH1_UP	GSE22886_NAIVE_CD4_TCELL_VS_12H_ACT_TH1_UP	103	-0.6008137536319	-2.47093607825221	1e-10	1.92174418604651e-08	1.58506731946144e-08	957	tags=61%, list=29%, signal=45%	5189/10948/23064/6132/80344/55139/23353/23228/196441/1859/54462/84364/51669/51816/114908/26751/6224/6778/6609/10892/23523/5937/23036/50861/8906/8925/54765/10628/694/51727/3631/7597/10235/83752/23048/1975/10396/8525/54832/9857/4054/51274/11059/57018/3275/476/55268/57326/120/55769/22864/10077/22861/23077/3337/6235/1938/678/9138/3575/4820/7536/64919
GOCC_VESICLE_LUMEN	GOCC_VESICLE_LUMEN	GOCC_VESICLE_LUMEN	128	0.79577094700283	2.46826462502501	1e-10	1.92174418604651e-08	1.58506731946144e-08	326	tags=38%, list=10%, signal=36%	6279/6280/6283/1668/6282/4332/4069/3934/5552/5265/25801/2219/56729/8993/6286/4057/2352/2896/978/51316/1992/2268/5836/2512/6386/240/29108/302/7076/7114/1509/2992/567/1476/9535/1522/10092/2950/10577/23406/5689/5478/5476/5686/5777/1075/5873/26578/5315
FLETCHER_PBMC_BCG_10W_INFANT_BCG_STIMULATED_VS_UNSTIMULATED_10W_DN	FLETCHER_PBMC_BCG_10W_INFANT_BCG_STIMULATED_VS_UNSTIMULATED_10W_DN	FLETCHER_PBMC_BCG_10W_INFANT_BCG_STIMULATED_VS_UNSTIMULATED_10W_DN	57	0.879065298874221	2.46745794664011	1e-10	1.92174418604651e-08	1.58506731946144e-08	243	tags=65%, list=7%, signal=61%	6282/7305/4332/4069/6275/2353/706/6277/3956/1520/6688/967/79887/301/10261/2268/2512/7431/1536/6386/728/1471/83442/3958/2752/302/199/1509/6281/308/152007/55819/2280/7791/10577/1051/1508
DESCARTES_FETAL_PANCREAS_MYELOID_CELLS	DESCARTES_FETAL_PANCREAS_MYELOID_CELLS	DESCARTES_FETAL_PANCREAS_MYELOID_CELLS	35	0.945794339604078	2.46144005902502	1e-10	1.92174418604651e-08	1.58506731946144e-08	125	tags=83%, list=4%, signal=81%	6279/6280/6283/1668/7305/4332/4069/3576/2207/5552/2357/2219/929/1441/7940/56729/6688/597/10261/4688/1475/2212/3055/2268/64231/1536/728/5341/10288
GSE6269_FLU_VS_STAPH_AUREUS_INF_PBMC_UP	GSE6269_FLU_VS_STAPH_AUREUS_INF_PBMC_UP	GSE6269_FLU_VS_STAPH_AUREUS_INF_PBMC_UP	73	-0.637128537380942	-2.45903319729988	1e-10	1.92174418604651e-08	1.58506731946144e-08	593	tags=51%, list=18%, signal=42%	8202/9938/55037/2744/11083/26119/8621/6480/23338/79871/9397/54482/2145/23550/80335/54872/10235/27332/3603/3716/3097/4863/11276/81606/57326/54737/10507/4063/4926/9725/25777/3707/84726/23526/10365/54674/6625
TRAVAGLINI_LUNG_PROLIFERATING_MACROPHAGE_CELL	TRAVAGLINI_LUNG_PROLIFERATING_MACROPHAGE_CELL	TRAVAGLINI_LUNG_PROLIFERATING_MACROPHAGE_CELL	419	0.73024704302959	2.45500405265317	1e-10	1.92174418604651e-08	1.58506731946144e-08	601	tags=50%, list=18%, signal=47%	6282/7305/4332/4069/3576/2207/5265/2357/25801/6275/929/706/6277/56729/3956/1520/6688/597/967/6813/2495/2352/79887/199675/7295/301/2896/6888/10261/4688/5660/7086/1475/2597/3055/241/64231/10094/4637/2512/4689/7431/55505/5226/6386/1471/103910/3958/2745/240/8407/5216/2752/5721/29108/533/302/5355/10313/1535/3939/4946/2787/7114/2023/1509/5691/387/7378/8724/51155/6281/308/4709/4048/2876/3122/8992/25798/…
GNF2_HCK	GNF2_HCK	GNF2_HCK	49	0.895892548629999	2.45291348914937	1e-10	1.92174418604651e-08	1.58506731946144e-08	191	tags=69%, list=6%, signal=66%	6280/7305/4332/2207/2357/6275/2219/929/7940/1520/6688/6813/79887/5997/978/10261/4688/5660/2212/3055/2268/64231/1536/6386/728/83442/391/29108/1890/10288/199/55819/8743/3689
GSE29618_PDC_VS_MDC_DN	GSE29618_PDC_VS_MDC_DN	GSE29618_PDC_VS_MDC_DN	93	0.813719682237655	2.45082406089415	1e-10	1.92174418604651e-08	1.58506731946144e-08	224	tags=46%, list=7%, signal=44%	6280/4332/10581/6275/2219/10135/7940/3956/6688/597/10410/79887/301/4688/10409/7086/1475/2212/1992/2597/3055/2268/7846/6515/1471/79180/3958/240/391/302/7076/199/2023/6281/308/8826/3122/1476/9535/3689/51192/2950/23406
BLANCO_MELO_COVID19_SARS_COV_2_POS_PATIENT_LUNG_TISSUE_UP	BLANCO_MELO_COVID19_SARS_COV_2_POS_PATIENT_LUNG_TISSUE_UP	BLANCO_MELO_COVID19_SARS_COV_2_POS_PATIENT_LUNG_TISSUE_UP	51	0.889064784091484	2.44801880463181	1e-10	1.92174418604651e-08	1.58506731946144e-08	138	tags=49%, list=4%, signal=48%	6279/6283/6282/7305/2207/5552/2357/10581/1441/131540/6688/597/6286/10410/978/51316/10261/10409/1475/241/4084/5341/114769/8519/3936
ICHIBA_GRAFT_VERSUS_HOST_DISEASE_35D_UP	ICHIBA_GRAFT_VERSUS_HOST_DISEASE_35D_UP	ICHIBA_GRAFT_VERSUS_HOST_DISEASE_35D_UP	65	0.858514525414746	2.44786508753775	1e-10	1.92174418604651e-08	1.58506731946144e-08	220	tags=45%, list=7%, signal=42%	6279/6280/6282/7305/4332/4069/2357/6275/929/10135/6277/1520/597/4057/2896/51316/3055/1192/4689/1536/3958/199/1535/7114/8826/3689/6772/3123/972
GSE34205_HEALTHY_VS_RSV_INF_INFANT_PBMC_DN	GSE34205_HEALTHY_VS_RSV_INF_INFANT_PBMC_DN	GSE34205_HEALTHY_VS_RSV_INF_INFANT_PBMC_DN	51	0.889001925828326	2.44784572589448	1e-10	1.92174418604651e-08	1.58506731946144e-08	92	tags=37%, list=3%, signal=37%	6279/6280/6283/3934/57126/6303/56729/3956/8993/84418/6286/4057/10410/79887/199675/306/7846/133/4689
GSE22886_NAIVE_CD8_TCELL_VS_NEUTROPHIL_DN	GSE22886_NAIVE_CD8_TCELL_VS_NEUTROPHIL_DN	GSE22886_NAIVE_CD8_TCELL_VS_NEUTROPHIL_DN	37	0.931891636646683	2.44641733027674	1e-10	1.92174418604651e-08	1.58506731946144e-08	230	tags=92%, list=7%, signal=86%	6280/6283/7305/4332/5552/5265/2357/25801/10135/6303/7940/1520/8875/597/6286/2495/5997/6888/4688/2215/10409/1475/7846/1536/6386/728/6648/240/2752/55819/8743/8021/10092/1051
GSE36888_UNTREATED_VS_IL2_TREATED_TCELL_6H_UP	GSE36888_UNTREATED_VS_IL2_TREATED_TCELL_6H_UP	GSE36888_UNTREATED_VS_IL2_TREATED_TCELL_6H_UP	50	0.888492823436117	2.44373909398154	1e-10	1.92174418604651e-08	1.58506731946144e-08	206	tags=52%, list=6%, signal=49%	6279/6280/6283/2207/2357/929/10135/8875/6813/2495/199675/978/51316/7439/10409/2212/1992/8870/728/6648/4084/5355/1154/1604/5359/51312
SCHERER_PBMC_APSV_WETVAX_AGE_18_32YO_5_TO_7DY_UP	SCHERER_PBMC_APSV_WETVAX_AGE_18_32YO_5_TO_7DY_UP	SCHERER_PBMC_APSV_WETVAX_AGE_18_32YO_5_TO_7DY_UP	108	0.796944400958383	2.44099852509933	1e-10	1.92174418604651e-08	1.58506731946144e-08	252	tags=47%, list=8%, signal=45%	6280/4332/5265/2357/25801/10581/2219/706/7940/1520/597/967/10410/2896/10261/4688/5660/3055/64231/10094/133/1536/6648/79180/2745/391/5721/302/199/8519/5691/5720/2992/3460/308/3122/9446/284996/4818/9445/5359/4061/8743/6772/9246/3123/10577/972/1051/1508/4615
TRAVAGLINI_LUNG_NEUTROPHIL_CELL	TRAVAGLINI_LUNG_NEUTROPHIL_CELL	TRAVAGLINI_LUNG_NEUTROPHIL_CELL	178	0.75711641693865	2.42852731617433	1e-10	1.92174418604651e-08	1.58506731946144e-08	175	tags=33%, list=5%, signal=33%	6279/6280/6283/6282/7305/4332/3576/50486/5552/2357/25801/10581/2353/10135/6277/6303/1441/8993/1520/6688/8875/146225/597/6286/10410/2495/5997/978/4688/7439/2215/10409/7086/2212/241/5836/249/51734/1843/4637/2512/133/4689/6515/55505/5226/728/6648/4084/10313/1509/64115/4709/25798/1476/284996/120425/654817
GSE10325_LUPUS_BCELL_VS_LUPUS_MYELOID_DN	GSE10325_LUPUS_BCELL_VS_LUPUS_MYELOID_DN	GSE10325_LUPUS_BCELL_VS_LUPUS_MYELOID_DN	51	0.881227401050774	2.42643875624156	1e-10	1.92174418604651e-08	1.58506731946144e-08	243	tags=73%, list=7%, signal=68%	6282/7305/2207/5265/6275/706/6277/6303/1441/7940/6888/1462/10261/4688/7439/5660/2212/51734/2512/6386/728/1471/79180/3958/60/391/2752/7076/10288/199/1509/7378/334/55819/1051/3281/1508
DESCARTES_FETAL_INTESTINE_MYELOID_CELLS	DESCARTES_FETAL_INTESTINE_MYELOID_CELLS	DESCARTES_FETAL_INTESTINE_MYELOID_CELLS	41	0.905859723798708	2.4245880440413	1e-10	1.92174418604651e-08	1.58506731946144e-08	158	tags=71%, list=5%, signal=68%	7305/4332/4069/3576/2207/2357/2219/929/10135/1441/56729/131540/1520/6688/597/10261/4688/2212/3055/64231/4689/1536/728/1471/5341/1890/10288/199/3122
GAL_LEUKEMIC_STEM_CELL_DN	GAL_LEUKEMIC_STEM_CELL_DN	GAL_LEUKEMIC_STEM_CELL_DN	37	0.921723328790016	2.41972332039201	1e-10	1.92174418604651e-08	1.58506731946144e-08	124	tags=57%, list=4%, signal=55%	6279/6280/6283/4332/4069/50486/5265/2357/2219/929/3956/6286/1462/10261/4688/1475/2212/2268/64231/3958/1890
MANNO_MIDBRAIN_NEUROTYPES_HGABA	MANNO_MIDBRAIN_NEUROTYPES_HGABA	MANNO_MIDBRAIN_NEUROTYPES_HGABA	131	-0.558574457989162	-2.41840475268563	1e-10	1.92174418604651e-08	1.58506731946144e-08	891	tags=66%, list=27%, signal=50%	79982/5293/89941/23405/10904/914/2035/59338/490/30011/9821/29978/55088/2625/10746/54463/54014/23389/114804/151556/23175/51347/55692/10133/155435/2802/5150/1455/221178/7428/23195/7799/246175/55814/60468/23253/8925/55904/3631/10915/253260/5452/27327/91526/23048/10658/546/7067/9750/10396/1112/57620/100129387/5579/256987/117145/23015/5567/1540/81539/81606/387119/153222/57690/10659/8445/321/64062/6095…
GOBP_RESPONSE_TO_BACTERIUM	GOBP_RESPONSE_TO_BACTERIUM	GOBP_RESPONSE_TO_BACTERIUM	132	0.776148923547461	2.41822227721091	1e-10	1.92174418604651e-08	1.58506731946144e-08	230	tags=33%, list=7%, signal=32%	6279/6280/6283/1668/4069/3934/3576/2207/4792/2353/929/706/8993/6688/4057/2896/306/51316/7538/3055/2268/5836/249/133/7431/728/6648/29108/10288/1535/114769/387/6348/8724/2876/1604/567/10935/2289/3123/2950/3148/1051
NABA_MATRISOME_ASSOCIATED	NABA_MATRISOME_ASSOCIATED	NABA_MATRISOME_ASSOCIATED	54	0.86927094276061	2.41708768589037	1e-10	1.92174418604651e-08	1.58506731946144e-08	210	tags=54%, list=6%, signal=51%	6279/6280/6283/6282/3576/5265/6275/2219/6277/3956/8530/1520/6286/301/306/1475/1992/1471/3958/302/7076/1509/6348/6281/308/1476/1522/8743/4050
NABA_MATRISOME	NABA_MATRISOME	NABA_MATRISOME	59	0.857895812976721	2.41457461295204	1e-10	1.92174418604651e-08	1.58506731946144e-08	210	tags=53%, list=6%, signal=50%	6279/6280/6283/6282/3576/5552/5265/6275/2219/6277/3956/8530/1520/6286/301/306/1462/1475/1992/1471/3958/302/7076/1509/6348/6281/308/1476/1522/8743/4050
GSE22886_NAIVE_CD4_TCELL_VS_NEUTROPHIL_DN	GSE22886_NAIVE_CD4_TCELL_VS_NEUTROPHIL_DN	GSE22886_NAIVE_CD4_TCELL_VS_NEUTROPHIL_DN	39	0.907640142092046	2.41112513306554	1e-10	1.92174418604651e-08	1.58506731946144e-08	230	tags=77%, list=7%, signal=72%	6280/6283/4332/5552/2357/25801/10135/7940/8875/597/6286/6888/4688/2215/10409/1475/2212/8870/51734/7846/2512/6386/6648/240/2752/5359/8743/51192/10092/1051
GSE22886_NAIVE_TCELL_VS_DC_UP	GSE22886_NAIVE_TCELL_VS_DC_UP	GSE22886_NAIVE_TCELL_VS_DC_UP	155	-0.5493148579872	-2.4088715659171	1e-10	1.92174418604651e-08	1.58506731946144e-08	641	tags=51%, list=20%, signal=43%	5583/2625/7311/6146/5252/3384/54463/917/6143/26751/8481/11329/6935/25873/11224/22821/916/8725/23036/11083/6165/171023/9194/3676/23338/694/57215/3631/22887/1831/6158/10443/26034/1606/3097/29896/1975/9750/4753/6218/3695/6232/2026/10125/6181/29121/994/54851/54861/55268/8527/57326/120/9214/10507/9744/6204/7644/6164/6154/11119/113791/22861/23077/10225/80342/3983/4297/6235/9159/923/6304/29997/6169/1036…
GSE22886_NAIVE_TCELL_VS_MONOCYTE_UP	GSE22886_NAIVE_TCELL_VS_MONOCYTE_UP	GSE22886_NAIVE_TCELL_VS_MONOCYTE_UP	122	-0.562589288046366	-2.39568562655589	1e-10	1.92174418604651e-08	1.58506731946144e-08	738	tags=51%, list=23%, signal=41%	11230/54463/917/23175/894/26751/4925/3150/6609/489/969/7188/55037/916/940/92822/3932/23195/57185/5335/171023/26119/921/8464/60468/2053/3702/23338/79829/3655/7597/1606/4753/2026/4054/11276/29121/994/3275/8821/81539/81606/55268/23522/11320/57326/9214/6095/4063/113791/7535/10225/9725/3337/3983/923/6304/9806/51466/54674/440270/64919
GSE22886_NAIVE_CD4_TCELL_VS_MONOCYTE_UP	GSE22886_NAIVE_CD4_TCELL_VS_MONOCYTE_UP	GSE22886_NAIVE_CD4_TCELL_VS_MONOCYTE_UP	103	-0.582262528673435	-2.39464140162647	1e-10	1.92174418604651e-08	1.58506731946144e-08	734	tags=52%, list=22%, signal=42%	54463/917/23175/894/26751/4925/6609/5775/91782/969/7188/916/940/3932/57185/5335/50861/26119/921/60468/2053/3702/5295/3655/7597/1606/4753/2026/4054/29121/994/3275/8821/81539/81606/55268/11320/57326/9214/6095/4063/81618/9840/7535/10225/814/3983/23112/923/9806/2113/54674/440270/64919
GNF2_CARD15	GNF2_CARD15	GNF2_CARD15	35	0.918185561860131	2.38958791456398	1e-10	1.92174418604651e-08	1.58506731946144e-08	127	tags=71%, list=4%, signal=69%	6280/7305/4332/2357/6275/2353/2219/929/7940/1520/79887/5997/978/1462/10261/4688/5660/3055/64231/1843/1536/29108/1890/10288/199
NAKAYA_PBMC_FLUARIX_FLUVIRIN_AGE_18_50YO_3DY_DN	NAKAYA_PBMC_FLUARIX_FLUVIRIN_AGE_18_50YO_3DY_DN	NAKAYA_PBMC_FLUARIX_FLUVIRIN_AGE_18_50YO_3DY_DN	212	-0.517322770607568	-2.38572047020086	1e-10	1.92174418604651e-08	1.58506731946144e-08	673	tags=46%, list=21%, signal=39%	23787/10399/8718/5527/3609/3146/8481/79668/6935/155435/283989/5150/57602/58517/23195/7799/23350/55186/50861/6653/171023/90799/23060/283991/8662/56987/4676/6709/694/10291/687/22887/9583/51755/7597/54476/51696/23469/253260/91746/1606/1844/3716/29896/115426/124540/10600/9169/27125/57062/441951/29123/8899/57018/6687/23015/10772/1540/1027/54861/23522/22872/321/10914/54737/22992/6095/10507/9744/23020/3…
REACTOME_INNATE_IMMUNE_SYSTEM	REACTOME_INNATE_IMMUNE_SYSTEM	REACTOME_INNATE_IMMUNE_SYSTEM	368	0.709684246684073	2.37521393657448	1e-10	1.92174418604651e-08	1.58506731946144e-08	397	tags=34%, list=12%, signal=33%	6279/6280/6283/1668/6282/7305/4332/4069/3934/57126/2207/5265/2357/25801/4792/2353/2219/929/56729/8993/84418/1520/967/6286/4057/2495/2352/199675/7295/2896/978/51316/4688/2215/5660/2212/1992/3055/2268/5836/10094/2512/4689/6515/1536/6386/728/1471/3958/60/240/391/5721/29108/533/302/10288/1535/1509/5691/387/5720/2992/4048/8826/8992/25798/1604/567/427/1476/976/9535/71/8655/1522/1072/3689/9246/5696/1009…
MODULE_45	MODULE_45	MODULE_45	221	0.708795491584073	2.3238290241258	1e-10	1.92174418604651e-08	1.58506731946144e-08	213	tags=29%, list=7%, signal=29%	6279/6280/1668/6282/4332/3576/2207/5552/5265/6275/2219/929/10135/1441/7940/8530/1520/6688/597/6286/5997/301/2896/978/1462/10261/4688/2215/1475/2212/1992/3055/2268/241/8870/5836/249/133/4689/6515/1536/6648/2745/240/391/5341/1890/10288/199/3936/1604/427/976/9535/4818/654817/5359/8743/3689/6772/9246/5696/7791/4050/8653
HARALAMBIEVA_PBMC_FLUARIX_AGE_50_74YO_CORR_WITH_28D_MEM_B_CELL_RESPONSE_AT_28DY_POSITIVE	HARALAMBIEVA_PBMC_FLUARIX_AGE_50_74YO_CORR_WITH_28D_MEM_B_CELL_RESPONSE_AT_28DY_POSITIVE	HARALAMBIEVA_PBMC_FLUARIX_AGE_50_74YO_CORR_WITH_28D_MEM_B_CELL_RESPONSE_AT_28DY_POSITIVE	209	0.707263556144587	2.30839712399702	1e-10	1.92174418604651e-08	1.58506731946144e-08	252	tags=31%, list=8%, signal=31%	7305/4069/3576/50486/5552/4792/2219/10135/6303/1441/6688/597/2495/2352/79887/5997/301/2896/978/23645/10261/7538/4688/2215/10409/7086/1992/2597/8870/2512/133/4689/6515/9592/7431/1536/5226/6386/728/1471/1316/6648/4084/240/5341/2752/29108/533/2787/3460/3122/1604/427/334/654817/55819/1522/2907/51312/3123/2950/23406/1051/3422/4615
FAN_EMBRYONIC_CTX_BIG_GROUPS_MICROGLIA	FAN_EMBRYONIC_CTX_BIG_GROUPS_MICROGLIA	FAN_EMBRYONIC_CTX_BIG_GROUPS_MICROGLIA	173	0.714706793854148	2.2843218740478	1e-10	1.92174418604651e-08	1.58506731946144e-08	405	tags=46%, list=12%, signal=42%	6282/7305/4332/2207/5552/5265/2357/4792/2353/929/6303/1441/7940/1520/5997/2896/23645/10261/7538/5660/2212/3055/241/8870/10094/1843/4689/9592/1536/2745/391/5216/5341/2752/29108/533/199/1535/2787/3936/1509/64115/6348/308/2876/8992/567/427/10287/9535/334/55819/9445/3689/10577/972/23406/1508/54458/27230/55303/170954/4616/5777/3920/1075/1130/9144/8763/26578/81671/963/684/54918/8635/11010/11151/8560/55…
CHEN_METABOLIC_SYNDROM_NETWORK	CHEN_METABOLIC_SYNDROM_NETWORK	CHEN_METABOLIC_SYNDROM_NETWORK	267	0.683067821866676	2.25984048441231	1e-10	1.92174418604651e-08	1.58506731946144e-08	308	tags=31%, list=9%, signal=31%	6279/6282/7305/4069/2207/5552/5265/2353/929/6277/6303/1441/3956/84418/1520/6688/597/967/6813/5997/2896/306/51316/1462/10261/4688/5660/2212/241/64231/7846/1192/4689/7431/1536/83442/3958/2745/10627/8407/5341/29108/533/302/199/1535/7114/3936/1509/64115/6348/308/427/1476/976/284996/10287/9535/71/8655/1072/2280/5359/3689/51192/10092/10577/972/23406/1508/5901/54458/10109/10096/9489/51188/5479/7170/4616…
GOBP_INNATE_IMMUNE_RESPONSE	GOBP_INNATE_IMMUNE_RESPONSE	GOBP_INNATE_IMMUNE_RESPONSE	209	0.689700510328337	2.25107410190909	1e-10	1.92174418604651e-08	1.58506731946144e-08	221	tags=19%, list=7%, signal=19%	6279/6280/6283/1668/7305/4332/3934/57126/2207/10581/2219/929/8993/6688/4057/10410/301/2896/4688/2597/3055/2268/51734/7431/1536/3958/29108/199/1535/8519/6348/1604/4818/71/5359/708/6772/7791/972/3148
HU_FETAL_RETINA_MICROGLIA	HU_FETAL_RETINA_MICROGLIA	HU_FETAL_RETINA_MICROGLIA	214	0.684537418563093	2.23952485950766	1e-10	1.92174418604651e-08	1.58506731946144e-08	314	tags=39%, list=10%, signal=38%	6282/7305/4332/3576/2207/5552/2357/4792/2353/929/6303/1441/7940/1520/6688/6813/5997/2896/23645/10261/7538/5660/2212/3055/241/10094/1843/2512/4689/6515/1536/1471/1316/79180/60/2745/10627/240/391/5216/5341/2752/29108/1890/199/1535/4946/2787/7114/3936/1509/64115/387/308/2876/3122/8992/567/10287/9535/9445/5359/3689/7791/10092/3123/10577/972/23406/1051/5906/1508/54458/10109/27230/10096/55303/170954/46…
NAKAYA_PBMC_FLUMIST_AGE_18_50YO_3DY_DN	NAKAYA_PBMC_FLUMIST_AGE_18_50YO_3DY_DN	NAKAYA_PBMC_FLUMIST_AGE_18_50YO_3DY_DN	237	-0.463984767012146	-2.17319311273959	1e-10	1.92174418604651e-08	1.58506731946144e-08	879	tags=46%, list=27%, signal=37%	64061/79101/23405/285331/23484/201595/94081/3073/490/196441/3191/9821/84897/2033/5583/55088/2625/10106/140890/51729/5252/29068/10746/54014/9898/10425/9969/90806/9129/5527/54665/51105/7112/23360/6935/155435/130916/969/940/149041/6867/285527/55183/57602/221178/51663/23036/7799/55186/6653/163882/1105/90799/246175/9665/60468/864/143884/7456/56987/6433/6709/2778/7994/5295/158219/51755/23469/253260/917…
GOBP_DEFENSE_RESPONSE_TO_OTHER_ORGANISM	GOBP_DEFENSE_RESPONSE_TO_OTHER_ORGANISM	GOBP_DEFENSE_RESPONSE_TO_OTHER_ORGANISM	263	0.65012948363094	2.15396027658073	1e-10	1.92174418604651e-08	1.58506731946144e-08	230	tags=18%, list=7%, signal=18%	6279/6280/6283/1668/7305/4332/4069/3934/57126/2207/10581/2219/929/8993/6688/4057/10410/301/2896/306/51316/4688/2597/3055/2268/51734/7431/1536/728/3958/29108/199/1535/8519/6348/3460/1604/4818/71/5359/708/6772/7791/972/3148/23406/1051
GOBP_DEFENSE_RESPONSE	GOBP_DEFENSE_RESPONSE	GOBP_DEFENSE_RESPONSE	360	0.636176340755223	2.12979866892144	1e-10	1.92174418604651e-08	1.58506731946144e-08	230	tags=19%, list=7%, signal=20%	6279/6280/6283/1668/7305/4332/4069/3934/3576/57126/2207/5265/2357/4792/10581/2353/2219/929/1441/3956/8530/8993/6688/4057/10410/301/2896/306/51316/7538/4688/2597/3055/2268/241/51734/133/7431/1536/728/1471/3958/240/29108/7076/10288/199/1535/8519/7114/6348/3460/2876/1604/976/4818/71/5359/3689/708/6772/7791/3123/2950/972/3148/23406/1051
MURARO_PANCREAS_DUCTAL_CELL	MURARO_PANCREAS_DUCTAL_CELL	MURARO_PANCREAS_DUCTAL_CELL	395	0.631041615872468	2.11473581679086	1e-10	1.92174418604651e-08	1.58506731946144e-08	354	tags=31%, list=11%, signal=32%	6282/7305/4069/3934/3576/2207/5552/5265/4792/10581/10135/6277/6303/1520/967/10410/2495/7295/301/2896/306/10261/7538/4688/5660/3055/241/8870/10094/1843/1192/133/9592/1536/55505/6386/728/1316/83442/6648/103910/3958/60/10627/240/8407/391/5216/2752/302/3939/2787/7114/2023/3936/1509/6348/51155/3460/6281/308/2876/8826/3122/25798/9446/567/427/1476/334/71/1072/5359/8743/3689/9246/84817/5696/7791/5230/100…
GOBP_BIOLOGICAL_PROCESS_INVOLVED_IN_INTERSPECIES_INTERACTION_BETWEEN_ORGANISMS	GOBP_BIOLOGICAL_PROCESS_INVOLVED_IN_INTERSPECIES_INTERACTION_BETWEEN_ORGANISMS	GOBP_BIOLOGICAL_PROCESS_INVOLVED_IN_INTERSPECIES_INTERACTION_BETWEEN_ORGANISMS	397	0.620083143005138	2.07799837262422	1e-10	1.92174418604651e-08	1.58506731946144e-08	230	tags=18%, list=7%, signal=19%	6279/6280/6283/1668/7305/4332/4069/3934/3576/57126/2207/4792/10581/2353/2219/929/706/3956/8993/6688/4057/10410/301/2896/306/51316/7538/4688/2597/3055/2268/5836/249/51734/133/7431/1536/728/6648/3958/29108/10288/199/1535/114769/8519/2023/387/6348/8724/3460/2876/1604/567/4818/10542/71/10935/1072/5359/4061/2289/708/6772/7791/3123/2950/10577/972/3148/23406/1051
GOBP_IMMUNE_RESPONSE	GOBP_IMMUNE_RESPONSE	GOBP_IMMUNE_RESPONSE	394	0.608983141837913	2.03971800654408	1e-10	1.92174418604651e-08	1.58506731946144e-08	305	tags=21%, list=9%, signal=21%	6279/6280/6283/1668/7305/4332/4069/3934/3576/57126/2207/2357/4792/10581/2219/929/7940/3956/8530/8993/1520/6688/6813/4057/10410/2495/301/2896/306/10261/4688/2215/2212/2597/3055/2268/51734/7431/1536/728/3958/240/29108/10288/199/1535/8519/3936/64115/6348/2876/3122/1604/567/976/4818/71/2280/5359/8743/3689/708/6772/7791/4050/3123/972/3148/1051/9235/4615/27240/10096/27166/23569/5777/1075/9111/7334/1130…
LEE_DIFFERENTIATING_T_LYMPHOCYTE	LEE_DIFFERENTIATING_T_LYMPHOCYTE	LEE_DIFFERENTIATING_T_LYMPHOCYTE	148	-0.515480369631229	-2.24653024959657	1.13855332332009e-10	2.16285870971391e-08	1.78394017386511e-08	619	tags=47%, list=19%, signal=40%	11322/155435/9459/9938/5150/221178/3932/6431/6653/23264/246175/23225/5927/10320/4012/8621/8906/3702/10628/55904/694/28638/3631/23524/26034/3683/1606/8880/23048/162394/10396/253039/100129387/5579/286530/7351/9857/10125/84901/55824/8675/11214/11320/91689/10659/80709/130872/10507/6046/83641/7327/9267/80162/23077/10225/80342/2533/4194/81844/6421/379025/6304/678/23526/51466/7852/25957/3575/6932/64919
VERHAAK_AML_WITH_NPM1_MUTATED_UP	VERHAAK_AML_WITH_NPM1_MUTATED_UP	VERHAAK_AML_WITH_NPM1_MUTATED_UP	36	0.910572837077024	2.3656027482109	1.5207536860565e-10	2.85607911016543e-08	2.35571294670236e-08	190	tags=72%, list=6%, signal=69%	50486/5265/2357/4792/2219/929/10135/6277/6303/8875/597/1462/2215/10409/2212/3055/2268/8870/728/6648/5341/1890/10288/1509/6348/8743
GSE29618_PDC_VS_MDC_DAY7_FLU_VACCINE_DN	GSE29618_PDC_VS_MDC_DAY7_FLU_VACCINE_DN	GSE29618_PDC_VS_MDC_DAY7_FLU_VACCINE_DN	85	0.80296542479405	2.39992668141181	2.08525151790288e-10	3.87224177936863e-08	3.1938506394846e-08	266	tags=54%, list=8%, signal=51%	4332/5265/10581/6275/2219/6303/7940/3956/8530/10410/79887/301/1462/10261/4688/10409/1475/2212/2597/3055/2268/7846/6515/1471/79180/3958/391/5216/302/7076/199/3939/7277/6281/308/3122/427/9535/334/71/3689/51192/23406/1051/7167/5464
MODULE_16	MODULE_16	MODULE_16	152	0.722023668531911	2.29426568896056	2.3279910026374e-10	4.27496747784314e-08	3.526021460135e-08	148	tags=21%, list=5%, signal=21%	6279/6280/6282/4332/3576/2207/5552/6275/7940/8530/6286/301/978/10409/1475/1992/3055/2268/241/8870/5836/6231/4689/6515/1536/2745/391/5341/199/3936/2992/6348
STARK_PREFRONTAL_CORTEX_22Q11_DELETION_UP	STARK_PREFRONTAL_CORTEX_22Q11_DELETION_UP	STARK_PREFRONTAL_CORTEX_22Q11_DELETION_UP	59	-0.659341859615011	-2.4855108808265	3.51848421008252e-10	6.39010863077294e-08	5.27060387745154e-08	634	tags=56%, list=19%, signal=46%	4627/92140/51773/58517/1785/7874/10250/5529/5295/87/687/10983/253260/22985/1108/10396/29123/6711/6595/6789/65125/8527/7343/151613/55082/23077/9295/114823/9806/84726/27086/8473/378938
GSE11057_NAIVE_CD4_VS_PBMC_CD4_TCELL_UP	GSE11057_NAIVE_CD4_VS_PBMC_CD4_TCELL_UP	GSE11057_NAIVE_CD4_VS_PBMC_CD4_TCELL_UP	86	-0.597180719057111	-2.39227517822958	3.56560219472796e-10	6.40529429046402e-08	5.28312911003742e-08	693	tags=53%, list=21%, signal=43%	6143/4925/54665/1350/23360/130916/583/23214/54856/256380/113246/283130/3932/11083/57185/50861/163882/171023/246175/57659/90624/3702/23338/59307/26034/25851/4863/2308/4054/55268/9214/113791/84441/9725/3337/80342/814/3983/11123/923/51466/54674/3572/1107/64919/472
GSE41176_UNSTIM_VS_ANTI_IGM_STIM_TAK1_KO_BCELL_24H_DN	GSE41176_UNSTIM_VS_ANTI_IGM_STIM_TAK1_KO_BCELL_24H_DN	GSE41176_UNSTIM_VS_ANTI_IGM_STIM_TAK1_KO_BCELL_24H_DN	43	0.885748659406282	2.38327508518262	4.46319911371923e-10	7.93153674757395e-08	6.54198398671919e-08	254	tags=51%, list=8%, signal=48%	6279/6280/6283/2207/2357/4792/56729/6813/1462/10409/3055/133/4084/2752/5355/3460/654817/79143/5359/4502/1508/51108
ZHONG_PFC_MAJOR_TYPES_MICROGLIA	ZHONG_PFC_MAJOR_TYPES_MICROGLIA	ZHONG_PFC_MAJOR_TYPES_MICROGLIA	195	0.684435200665741	2.21049727368785	5.30213649958954e-10	9.32217126901237e-08	7.68898854083813e-08	395	tags=42%, list=12%, signal=39%	6282/7305/4332/2207/5552/5265/2357/4792/10581/2353/929/6303/1441/7940/1520/967/6813/5997/2896/10261/7538/5660/2212/3055/241/8870/1843/2512/4689/9592/1536/728/1316/10627/240/391/5216/5341/2752/29108/199/1535/2787/3936/1509/64115/6348/308/2876/8992/25798/567/427/10287/9535/334/55819/9445/3689/10577/972/1508/54458/5476/55303/170954/4616/5777/3920/1075/1130/9144/8763/26578/373156/81671/963/684/54918/…
MODULE_88	MODULE_88	MODULE_88	92	0.783342495912917	2.35723486409136	8.4581925209587e-10	1.47145839783036e-07	1.21366862212094e-07	111	tags=24%, list=3%, signal=24%	6279/6280/1668/6282/3934/50486/2207/5552/5265/6275/2353/929/1441/7940/8530/4057/2896/8870/249/133/6515/2745
GSE29618_BCELL_VS_MONOCYTE_DN	GSE29618_BCELL_VS_MONOCYTE_DN	GSE29618_BCELL_VS_MONOCYTE_DN	82	0.801416229197816	2.37666649722748	9.77004941273012e-10	1.68197506921032e-07	1.38730416551376e-07	332	tags=63%, list=10%, signal=58%	6282/929/6277/1441/1520/967/6813/978/7439/5660/4637/2512/7431/6386/728/6648/2745/391/5341/29108/7076/10313/4946/2787/2023/387/308/4048/9446/9535/55819/9445/2280/3689/5230/23406/3281/1508/7167/4615/51108/10109/10602/5476/7321/55303/830/58472/8031/5315/26234/57142
HARALAMBIEVA_PBMC_M_M_R_II_AGE_11_22YO_VACCINATED_VS_UNVACCINATED_7YR_DN	HARALAMBIEVA_PBMC_M_M_R_II_AGE_11_22YO_VACCINATED_VS_UNVACCINATED_7YR_DN	HARALAMBIEVA_PBMC_M_M_R_II_AGE_11_22YO_VACCINATED_VS_UNVACCINATED_7YR_DN	113	0.758835147233304	2.3332038979399	1.03854456784602e-09	1.7694872239991e-07	1.45948476978904e-07	224	tags=31%, list=7%, signal=30%	6279/6280/6283/4069/2357/6275/2353/2219/929/706/7940/2352/79887/199675/978/1462/1475/2212/5836/64231/1536/83442/3958/240/199/64115/4048/120425/334/55819/2280/3689/515/57136/23406
GSE10325_BCELL_VS_MYELOID_DN	GSE10325_BCELL_VS_MYELOID_DN	GSE10325_BCELL_VS_MYELOID_DN	43	0.880304184954292	2.36862569206692	1.13105757733712e-09	1.90744781435209e-07	1.573275577499e-07	322	tags=86%, list=10%, signal=79%	5552/5265/2357/6275/2353/6303/7940/79887/5997/978/10261/4688/5660/7086/1475/2212/64231/51734/1843/133/728/3958/10288/199/10313/308/71/55819/23406/1051/3281/1508/4615/5476/637/3920/5873
DELYS_THYROID_CANCER_UP	DELYS_THYROID_CANCER_UP	DELYS_THYROID_CANCER_UP	85	0.792729272251532	2.36933256758917	1.20931838513086e-09	2.01882878293513e-07	1.66514333731469e-07	326	tags=52%, list=10%, signal=48%	6282/4332/3934/3576/50486/5265/6275/706/7940/3956/1520/597/301/1462/10261/4688/2212/241/8870/64231/133/3958/240/302/7076/1535/1509/7378/6281/2876/1604/976/334/4061/51192/6772/10577/1508/5476/637/1075/9144/5873/5315
GSE29618_BCELL_VS_MONOCYTE_DAY7_FLU_VACCINE_DN	GSE29618_BCELL_VS_MONOCYTE_DAY7_FLU_VACCINE_DN	GSE29618_BCELL_VS_MONOCYTE_DAY7_FLU_VACCINE_DN	55	0.85525101672422	2.39106113122492	1.62813851728877e-09	2.69082452752315e-07	2.21940987356733e-07	328	tags=69%, list=10%, signal=63%	6283/7305/2357/929/10135/1441/7940/967/2896/6888/5660/7086/5836/51734/2512/7431/5226/6386/728/1471/79180/2023/1509/7378/2876/55819/9445/2280/7791/2950/3281/10602/9741/7321/3920/5873/5315/26234
GOCC_COLLAGEN_CONTAINING_EXTRACELLULAR_MATRIX	GOCC_COLLAGEN_CONTAINING_EXTRACELLULAR_MATRIX	GOCC_COLLAGEN_CONTAINING_EXTRACELLULAR_MATRIX	37	0.896941900363545	2.35466670480773	1.74278250839016e-09	2.85177886298655e-07	2.35216607437755e-07	188	tags=57%, list=6%, signal=54%	6279/6280/5265/6275/2219/6277/3956/1520/301/1462/5660/1992/3958/302/7076/1509/6281/308/1476/1522/5359
GSE34156_NOD2_LIGAND_VS_TLR1_TLR2_LIGAND_6H_TREATED_MONOCYTE_DN	GSE34156_NOD2_LIGAND_VS_TLR1_TLR2_LIGAND_6H_TREATED_MONOCYTE_DN	GSE34156_NOD2_LIGAND_VS_TLR1_TLR2_LIGAND_6H_TREATED_MONOCYTE_DN	39	0.888813886325213	2.36111361821968	1.8807258682167e-09	3.04732906117817e-07	2.51345717166215e-07	206	tags=77%, list=6%, signal=73%	7305/3576/929/6303/2896/1462/10261/4688/2212/3055/1192/2512/4689/1536/5226/3958/60/2752/7076/10288/1509/308/2876/25798/427/654817/79143/55819/1522/51312
DACOSTA_UV_RESPONSE_VIA_ERCC3_DN	DACOSTA_UV_RESPONSE_VIA_ERCC3_DN	DACOSTA_UV_RESPONSE_VIA_ERCC3_DN	237	-0.433148570284929	-2.02876377989273	1.98020607890292e-09	3.17736561806102e-07	2.62071218413825e-07	969	tags=53%, list=30%, signal=40%	26046/5116/5903/5048/4848/23064/50618/8379/9748/2908/1385/9874/23405/8467/55578/7707/5469/4650/26019/23131/10128/23063/490/9821/9698/1859/9031/6197/5305/54462/1457/23141/9987/1665/23389/26057/51347/25998/9969/5527/8239/10664/54665/2186/11325/9320/9736/5775/6935/23013/10892/8202/23214/9931/8725/25836/7072/285527/55183/8087/5937/51585/23036/7528/7514/23195/23350/6793/1105/171023/5927/9194/7874/3725…
GOBP_LOCOMOTION	GOBP_LOCOMOTION	GOBP_LOCOMOTION	295	0.612970897004773	2.04320343441701	2.10172991216739e-09	3.33993175561447e-07	2.75479780997649e-07	285	tags=22%, list=9%, signal=22%	6279/6280/6283/6282/3576/57126/2207/2357/706/1441/6688/146225/967/6286/301/2896/306/3055/2268/10094/1843/9592/6386/728/6648/3958/60/240/391/5216/2752/29108/7076/1890/5355/199/8519/7114/3936/64115/387/6348/2876/8826/120425/152007/71/79143/4267/1072/3689/51192/708/6772/10092/972/3148/7408/4615/10109/10096/5478/5479/28956/8766
GOBP_MYELOID_LEUKOCYTE_MIGRATION	GOBP_MYELOID_LEUKOCYTE_MIGRATION	GOBP_MYELOID_LEUKOCYTE_MIGRATION	53	0.855244801541326	2.36667600933917	2.29841791202621e-09	3.61770979352926e-07	2.98391097350772e-07	277	tags=45%, list=8%, signal=42%	6279/6280/6283/3576/57126/2207/1441/6688/301/1843/728/3958/391/199/6348/120425/4267/3689/51192/708/972/4615/5478/5479
HAY_BONE_MARROW_MONOCYTE	HAY_BONE_MARROW_MONOCYTE	HAY_BONE_MARROW_MONOCYTE	87	0.784837510081455	2.3484527635038	2.43353725120918e-09	3.79425190101266e-07	3.1295240718132e-07	455	tags=61%, list=14%, signal=54%	6282/2207/5265/6303/7940/6688/10410/2495/5660/3055/2268/10094/4637/7846/728/6648/391/5721/7076/10288/199/2787/7114/64115/51155/1476/284996/10287/2280/4061/8743/5230/10092/23406/7408/3281/4615/27166/830/637/5777/10890/9144/6451/805/7867/54918/8635/10791/9473/64744/10095/9636
TARTE_PLASMA_CELL_VS_PLASMABLAST_UP	TARTE_PLASMA_CELL_VS_PLASMABLAST_UP	TARTE_PLASMA_CELL_VS_PLASMABLAST_UP	88	0.783159300785512	2.34943814737859	2.8479726072155e-09	4.39891993265893e-07	3.62825826497203e-07	134	tags=31%, list=4%, signal=30%	6279/6280/4069/3934/3576/2207/5265/4792/2353/2219/7940/6286/10410/5997/2896/2215/5660/2268/241/1843/2512/133/1471/60/1535/8519/4946
GSE22886_NAIVE_CD4_TCELL_VS_DC_UP	GSE22886_NAIVE_CD4_TCELL_VS_DC_UP	GSE22886_NAIVE_CD4_TCELL_VS_DC_UP	117	-0.528215880470079	-2.20377359031681	3.03261564330615e-09	4.64074432749266e-07	3.82771662581039e-07	613	tags=48%, list=19%, signal=40%	6935/969/23214/916/8725/940/11083/57185/9184/6165/8175/921/10320/11118/8925/3702/694/687/59307/7597/1831/26034/3097/29896/322/6711/4054/6844/29121/51586/994/54851/8821/81606/54861/8527/57326/6095/81618/7644/9267/80162/9840/113791/10225/3337/814/4297/923/1938/9138/9806/2113/6932/7273/64919
JISON_SICKLE_CELL_DISEASE_DN	JISON_SICKLE_CELL_DISEASE_DN	JISON_SICKLE_CELL_DISEASE_DN	120	-0.519307560672917	-2.20116461779874	3.29234016427215e-09	4.99197301788311e-07	4.11741237347411e-07	784	tags=48%, list=24%, signal=37%	10929/11273/54462/51593/6146/51669/4841/9987/6143/54543/6224/8239/23360/11322/7188/6431/2744/8761/864/7155/8906/10628/694/687/22887/2534/1831/10235/26034/1606/1844/3716/546/1975/6418/4753/23230/6171/8445/6167/23020/23215/5140/5930/80342/3187/6421/1938/9774/6304/3707/10147/7852/8473/5934/6625/472
GSE36888_UNTREATED_VS_IL2_TREATED_STAT5_AB_KNOCKIN_TCELL_2H_UP	GSE36888_UNTREATED_VS_IL2_TREATED_STAT5_AB_KNOCKIN_TCELL_2H_UP	GSE36888_UNTREATED_VS_IL2_TREATED_STAT5_AB_KNOCKIN_TCELL_2H_UP	33	0.905951940282773	2.33681290323995	3.81913311436287e-09	5.73807390737047e-07	4.73280132354059e-07	131	tags=55%, list=4%, signal=53%	6280/6283/3576/50486/2207/5265/84418/2495/7295/6888/4688/2597/3055/1192/133/6648/5355/3939
GSE36888_UNTREATED_VS_IL2_TREATED_STAT5_AB_KNOCKIN_TCELL_6H_UP	GSE36888_UNTREATED_VS_IL2_TREATED_STAT5_AB_KNOCKIN_TCELL_6H_UP	GSE36888_UNTREATED_VS_IL2_TREATED_STAT5_AB_KNOCKIN_TCELL_6H_UP	37	0.893366655624794	2.34528091321469	4.0522251885647e-09	6.03343474697376e-07	4.97641689823735e-07	128	tags=43%, list=4%, signal=42%	6279/6280/6283/2357/929/10135/8875/51316/7439/2212/3055/8870/1192/6648/4084/1154
GSE2770_IL12_AND_TGFB_ACT_VS_ACT_CD4_TCELL_6H_UP	GSE2770_IL12_AND_TGFB_ACT_VS_ACT_CD4_TCELL_6H_UP	GSE2770_IL12_AND_TGFB_ACT_VS_ACT_CD4_TCELL_6H_UP	49	-0.668612193976856	-2.41373973116943	4.23645623994121e-09	6.25142073906325e-07	5.15621318677056e-07	781	tags=71%, list=24%, signal=55%	10106/55056/79890/5330/3635/51816/6224/27128/26119/2053/11118/9397/59307/1831/10384/3603/3695/6711/57125/1027/81606/57326/321/4063/81618/113791/22861/80342/11123/678/9806/84726/51466/7852/6932
GSE22886_NAIVE_CD4_TCELL_VS_12H_ACT_TH2_UP	GSE22886_NAIVE_CD4_TCELL_VS_12H_ACT_TH2_UP	GSE22886_NAIVE_CD4_TCELL_VS_12H_ACT_TH2_UP	80	-0.594151649457434	-2.32803388590587	4.98124629775534e-09	7.22725298162828e-07	5.96108607682397e-07	441	tags=45%, list=14%, signal=40%	57185/50861/8906/23338/55761/7994/79786/1387/687/23451/10396/4054/51274/994/11059/476/6687/8675/54861/55268/23522/8527/55769/22864/7644/7267/10142/10077/22861/23077/3707/9138/25957/4820/7536/7273
NAKAYA_PBMC_FLUARIX_FLUVIRIN_AGE_18_50YO_CORRELATED_WITH_HAI_28DY_RESPONSE_AT_3DY_POSITIVE	NAKAYA_PBMC_FLUARIX_FLUVIRIN_AGE_18_50YO_CORRELATED_WITH_HAI_28DY_RESPONSE_AT_3DY_POSITIVE	NAKAYA_PBMC_FLUARIX_FLUVIRIN_AGE_18_50YO_CORRELATED_WITH_HAI_28DY_RESPONSE_AT_3DY_POSITIVE	132	0.724529067038907	2.25739194791679	4.98521715922808e-09	7.22725298162828e-07	5.96108607682397e-07	395	tags=42%, list=12%, signal=39%	6282/4332/5265/25801/10581/1441/7940/8875/10410/2896/4688/7439/1992/3055/51734/4689/79180/2745/29108/1890/10288/1509/51155/3460/4709/8826/25798/1476/284996/120425/334/654817/57085/79143/10935/51192/7791/9114/5573/7167/10096/27166/170954/5777/10890/3920/1130/5873/26234/1211/5052/81671/963/7867/29097/11151
LENAOUR_DENDRITIC_CELL_MATURATION_DN	LENAOUR_DENDRITIC_CELL_MATURATION_DN	LENAOUR_DENDRITIC_CELL_MATURATION_DN	58	0.84333574162498	2.36721910966588	5.16844422494961e-09	7.42772849615149e-07	6.12643960760617e-07	155	tags=34%, list=5%, signal=33%	6279/6280/6283/4069/3576/2207/5265/4792/6275/2219/929/10135/7940/2212/8870/1536/728/6648/7277/4048
GSE7509_UNSTIM_VS_FCGRIIB_STIM_MONOCYTE_DN	GSE7509_UNSTIM_VS_FCGRIIB_STIM_MONOCYTE_DN	GSE7509_UNSTIM_VS_FCGRIIB_STIM_MONOCYTE_DN	40	-0.711566170829739	-2.46002109796257	5.35335835662287e-09	7.54193718861428e-07	6.22063969278692e-07	636	tags=62%, list=19%, signal=51%	11325/79668/9988/23523/11064/7799/23225/9701/10443/27327/11176/2005/10396/80012/29121/57690/65125/6095/81669/23499/6651/22980/8473/6625/7503
FLETCHER_PBMC_BCG_10W_INFANT_PPD_STIMULATED_VS_UNSTIMULATED_10W_DN	FLETCHER_PBMC_BCG_10W_INFANT_PPD_STIMULATED_VS_UNSTIMULATED_10W_DN	FLETCHER_PBMC_BCG_10W_INFANT_PPD_STIMULATED_VS_UNSTIMULATED_10W_DN	39	0.883267871059903	2.34638075640098	5.32275199725338e-09	7.54193718861428e-07	6.22063969278692e-07	187	tags=64%, list=6%, signal=61%	4332/4069/6275/2219/706/6277/1520/967/79887/301/2896/10261/2512/7431/6386/728/1471/3958/199/1509/6281/427/152007/55819/2280
DAZARD_RESPONSE_TO_UV_NHEK_DN	DAZARD_RESPONSE_TO_UV_NHEK_DN	DAZARD_RESPONSE_TO_UV_NHEK_DN	92	-0.567801112564307	-2.29096972332086	5.38481629004953e-09	7.54193718861428e-07	6.22063969278692e-07	946	tags=68%, list=29%, signal=50%	25816/3796/1060/10902/1997/23369/51574/5048/4848/1998/9874/7707/9778/23063/490/196441/9698/1859/9031/23389/10664/54665/2186/9988/23013/8202/9931/285527/55183/9792/51585/7514/11083/55186/1105/171023/5927/56987/7994/51366/1387/687/22887/2534/80335/27332/23469/3097/546/4863/9169/55023/2308/23230/9857/1027/23522/8445/23613/9267/10142/6304/25957
GOBP_RESPONSE_TO_MOLECULE_OF_BACTERIAL_ORIGIN	GOBP_RESPONSE_TO_MOLECULE_OF_BACTERIAL_ORIGIN	GOBP_RESPONSE_TO_MOLECULE_OF_BACTERIAL_ORIGIN	74	0.804071625425791	2.33728813804468	5.45637444626069e-09	7.57794121624793e-07	6.25033605299212e-07	230	tags=38%, list=7%, signal=36%	6279/6280/1668/3576/4792/2353/929/706/6688/4057/7538/3055/249/133/7431/728/6648/29108/10288/114769/387/6348/1604/567/10935/2950/3148/1051
GSE360_HIGH_DOSE_B_MALAYI_VS_M_TUBERCULOSIS_DC_DN	GSE360_HIGH_DOSE_B_MALAYI_VS_M_TUBERCULOSIS_DC_DN	GSE360_HIGH_DOSE_B_MALAYI_VS_M_TUBERCULOSIS_DC_DN	65	0.826596079520245	2.35685666887894	6.00447863179748e-09	8.26966819564308e-07	6.82087704226118e-07	251	tags=46%, list=8%, signal=43%	6279/6280/6282/50486/5265/4792/6303/8530/7295/6888/23645/1462/8870/10094/1843/1536/2745/2752/5721/7076/1890/3936/10542/8655/5359/9246/4502/1622/3281/3301
DESCARTES_FETAL_KIDNEY_MYELOID_CELLS	DESCARTES_FETAL_KIDNEY_MYELOID_CELLS	DESCARTES_FETAL_KIDNEY_MYELOID_CELLS	22	0.941888385064706	2.26607920012038	6.32324758394281e-09	8.63672006775396e-07	7.1236238548986e-07	127	tags=82%, list=4%, signal=79%	6279/4332/3576/2219/56729/131540/6688/5997/10261/4688/1475/3055/8870/64231/1536/1471/10288/199
JAATINEN_HEMATOPOIETIC_STEM_CELL_DN	JAATINEN_HEMATOPOIETIC_STEM_CELL_DN	JAATINEN_HEMATOPOIETIC_STEM_CELL_DN	92	0.769042111850269	2.31420213695317	6.6345053926041e-09	8.98757955930884e-07	7.41301508492002e-07	243	tags=40%, list=7%, signal=38%	6279/6280/6283/7305/4332/4069/2207/5265/2357/2219/929/8530/84418/4057/79887/1462/10261/4688/2215/5660/1475/2212/3055/2268/64231/6515/1536/728/3958/7378/6348/4818/3689/51312/23406/4118/1508
DESCARTES_FETAL_CEREBELLUM_MICROGLIA	DESCARTES_FETAL_CEREBELLUM_MICROGLIA	DESCARTES_FETAL_CEREBELLUM_MICROGLIA	127	0.729535399803942	2.25979236184348	6.76934781740973e-09	9.09569198197811e-07	7.5021869264404e-07	138	tags=26%, list=4%, signal=26%	6280/7305/4332/4069/3576/2207/5265/2357/6275/929/1441/7940/1520/6688/597/6813/79887/10261/2212/3055/241/64231/2512/4689/1536/728/3958/240/5341/1890/10288/199/3936
GSE10325_CD4_TCELL_VS_MYELOID_UP	GSE10325_CD4_TCELL_VS_MYELOID_UP	GSE10325_CD4_TCELL_VS_MYELOID_UP	127	-0.508871021714526	-2.20019970550916	6.8967962599761e-09	9.19220578940524e-07	7.58179215336931e-07	852	tags=52%, list=26%, signal=40%	728855/914/23484/56731/7294/94081/23344/1786/5583/2625/10929/54462/917/894/9813/4925/8718/10133/5775/6935/940/3932/9184/5335/26119/8464/6767/3702/387751/2272/5295/3655/6775/7597/80335/1606/3097/7185/4753/2026/4054/29121/8821/57125/1540/23522/11320/8445/57326/321/6095/9840/113791/7535/10225/9725/3337/10123/923/6304/3707/9806/51466/54674/6932/64919
GOCC_VACUOLE	GOCC_VACUOLE	GOCC_VACUOLE	225	0.639774534973867	2.09773401476695	7.10621393299633e-09	9.39555181365042e-07	7.74951329956231e-07	405	tags=30%, list=12%, signal=28%	1668/4332/4069/5552/2357/25801/10581/1441/56729/8530/1520/967/6813/10410/2495/79887/2896/51316/1462/4688/5660/1992/3055/2512/4689/6386/29108/533/302/8519/1509/2992/3122/8992/25798/427/4818/10542/11345/1522/3123/10577/972/9114/1508/51100/9741/5476/28956/9218/3920/1075/55004/8763/8031/27243/5873/1211/29982/81671/684/54918/81631/8635/11010/3312/5538
MODULE_55	MODULE_55	MODULE_55	92	0.768256318628032	2.31183752736147	7.79844142934437e-09	1.02289556748234e-06	8.43691031829655e-07	204	tags=29%, list=6%, signal=28%	6279/6280/1668/6282/3934/50486/5552/5265/6275/2353/929/1441/8530/4057/2896/978/8870/5836/249/133/6515/2745/1604/654817/8743/9246/7791
GSE22886_NAIVE_CD8_TCELL_VS_MONOCYTE_UP	GSE22886_NAIVE_CD8_TCELL_VS_MONOCYTE_UP	GSE22886_NAIVE_CD8_TCELL_VS_MONOCYTE_UP	98	-0.549337573276994	-2.21495398024736	8.44466281319503e-09	1.09893655365098e-06	9.06410140330506e-07	738	tags=54%, list=23%, signal=43%	11230/917/23175/925/26751/4925/6609/5775/969/7188/916/940/3932/23398/57185/5335/26119/921/8464/60468/864/2053/3702/23338/79829/3655/7597/8237/4753/2026/4054/29121/994/3275/8821/81539/81606/55268/11320/9214/6095/4063/23499/7535/5140/10225/3337/3983/923/9806/2113/54674/64919
GSE11057_PBMC_VS_MEM_CD4_TCELL_DN	GSE11057_PBMC_VS_MEM_CD4_TCELL_DN	GSE11057_PBMC_VS_MEM_CD4_TCELL_DN	99	-0.54532772330838	-2.21379835293454	9.29706546665083e-09	1.20041094505733e-06	9.90106889746121e-07	619	tags=56%, list=19%, signal=46%	55578/914/56731/94081/2035/23344/5583/2625/5252/894/11322/10133/7188/113246/916/940/3932/57185/5335/50861/921/439949/3702/6709/23338/123036/59307/7597/51696/57062/27436/125488/10125/11276/11059/55824/8821/55268/8445/57326/57198/83641/6482/4063/6164/9267/283149/10225/9725/11123/11168/4297/923/9806/51466
GSE34156_UNTREATED_VS_6H_TLR1_TLR2_LIGAND_TREATED_MONOCYTE_UP	GSE34156_UNTREATED_VS_6H_TLR1_TLR2_LIGAND_TREATED_MONOCYTE_UP	GSE34156_UNTREATED_VS_6H_TLR1_TLR2_LIGAND_TREATED_MONOCYTE_UP	45	0.86790160995897	2.35109271700815	9.45377455468026e-09	1.21118241911008e-06	9.98991272811991e-07	244	tags=71%, list=7%, signal=67%	4332/2357/25801/929/3956/967/2896/6888/1462/10261/4688/5660/2212/3055/2512/133/4689/1536/55505/3958/2752/533/10288/308/2876/25798/9446/427/1522/51312/10577/5689
MODULE_6	MODULE_6	MODULE_6	77	0.792756768137163	2.31513846988681	9.56199445074085e-09	1.21562370990303e-06	1.00265447884287e-06	204	tags=34%, list=6%, signal=32%	6279/6280/6282/3934/3576/50486/5552/5265/6275/2353/929/6286/4057/301/2896/23645/1475/1992/8870/133/6515/2992/1604/427/8743/7791
GSE45881_CXCR6HI_VS_CXCR1LO_COLONIC_LAMINA_PROPRIA_UP	GSE45881_CXCR6HI_VS_CXCR1LO_COLONIC_LAMINA_PROPRIA_UP	GSE45881_CXCR6HI_VS_CXCR1LO_COLONIC_LAMINA_PROPRIA_UP	64	-0.630421406752586	-2.37743266852848	1.15084423739133e-08	1.45190860392111e-06	1.19754382275755e-06	695	tags=62%, list=21%, signal=50%	51564/64848/51105/9320/916/58517/752/3964/8925/10943/57187/7994/58487/22887/9583/6775/51755/1606/8880/27436/2026/23230/10125/4054/6844/51586/23015/57125/7174/10659/8445/3189/23499/22861/9159/79612/4820/3572/22848/440270
GSE10325_LUPUS_CD4_TCELL_VS_LUPUS_MYELOID_UP	GSE10325_LUPUS_CD4_TCELL_VS_LUPUS_MYELOID_UP	GSE10325_LUPUS_CD4_TCELL_VS_LUPUS_MYELOID_UP	127	-0.503716935179755	-2.17791504163154	1.18332132297298e-08	1.48157208369503e-06	1.22201045713717e-06	734	tags=46%, list=22%, signal=37%	54463/917/894/26751/8718/489/5775/91782/7188/11224/940/5813/3932/5335/26119/6767/9648/60468/6480/2053/3702/23338/2272/3655/6775/59307/7597/3603/3097/4753/2308/6711/10125/4054/11276/29121/994/23015/5567/81539/81606/55268/8445/57326/9214/9744/4063/9840/113791/7535/10225/3983/11168/923/9806/51466/6932/440270/64919
TRAVAGLINI_LUNG_NONCLASSICAL_MONOCYTE_CELL	TRAVAGLINI_LUNG_NONCLASSICAL_MONOCYTE_CELL	TRAVAGLINI_LUNG_NONCLASSICAL_MONOCYTE_CELL	65	0.821499836719905	2.34232585494479	1.2574611631863e-08	1.56256095067519e-06	1.28881061046795e-06	307	tags=62%, list=9%, signal=57%	6282/7305/2207/5265/2219/6303/7940/1520/6688/597/6813/10410/2495/4688/5660/3055/2268/1843/2512/1536/728/1471/7076/1890/4048/25798/427/10287/8743/2950/10577/23406/1051/3281/4615/637/5777/10890/1130/64422
GSE360_LOW_DOSE_B_MALAYI_VS_M_TUBERCULOSIS_DC_DN	GSE360_LOW_DOSE_B_MALAYI_VS_M_TUBERCULOSIS_DC_DN	GSE360_LOW_DOSE_B_MALAYI_VS_M_TUBERCULOSIS_DC_DN	72	0.799335595522141	2.30223444758976	1.33142439097334e-08	1.64212320221018e-06	1.35443408194067e-06	252	tags=36%, list=8%, signal=34%	6279/6280/50486/5265/597/7295/23645/2215/10409/8870/1843/1536/2752/302/1890/3939/3936/6348/8992/8655/5359/4061/9246/4502/3301/4615
GSE45365_NK_CELL_VS_CD11B_DC_DN	GSE45365_NK_CELL_VS_CD11B_DC_DN	GSE45365_NK_CELL_VS_CD11B_DC_DN	64	0.819419434894192	2.34105964241451	1.59295052807238e-08	1.93323498846652e-06	1.59454500932391e-06	294	tags=42%, list=9%, signal=39%	6279/6280/4792/2353/929/1441/8993/6688/79887/7538/8870/1843/6515/79180/7076/1154/284996/1072/5359/3689/1051/7408/9489/7170/170954/23569/5777
GSE34156_TLR1_TLR2_LIGAND_VS_NOD2_AND_TLR1_TLR2_LIGAND_24H_TREATED_MONOCYTE_UP	GSE34156_TLR1_TLR2_LIGAND_VS_NOD2_AND_TLR1_TLR2_LIGAND_24H_TREATED_MONOCYTE_UP	GSE34156_TLR1_TLR2_LIGAND_VS_NOD2_AND_TLR1_TLR2_LIGAND_24H_TREATED_MONOCYTE_UP	42	0.871640473630444	2.34041903240311	1.60254851709271e-08	1.93323498846652e-06	1.59454500932391e-06	206	tags=69%, list=6%, signal=66%	7305/929/6303/2896/6888/1462/10261/4688/5660/2212/3055/1192/2512/4689/1536/3958/60/2752/7076/10288/1509/308/25798/427/10287/654817/55819/1522/51312
GSE40068_CXCR5POS_BCL6POS_TFH_VS_CXCR5NEG_BCL6NEG_CD4_TCELL_UP	GSE40068_CXCR5POS_BCL6POS_TFH_VS_CXCR5NEG_BCL6NEG_CD4_TCELL_UP	GSE40068_CXCR5POS_BCL6POS_TFH_VS_CXCR5NEG_BCL6NEG_CD4_TCELL_UP	68	-0.605762108912205	-2.31436995206102	1.58713228381201e-08	1.93323498846652e-06	1.59454500932391e-06	790	tags=59%, list=24%, signal=46%	118/5330/3384/54014/55719/25998/10399/22834/24148/256380/149041/57459/163882/23367/57659/60468/10957/10628/55904/1654/54482/23524/1831/2308/55824/6595/8445/23019/120/7267/113791/57561/10123/100093630/11123/23112/678/3575/27086/22848
MODULE_24	MODULE_24	MODULE_24	58	0.835773969450069	2.34599343321003	1.69124660080314e-08	2.02545163561402e-06	1.67060591002293e-06	111	tags=29%, list=3%, signal=29%	6279/6280/1668/5552/5265/6275/929/1441/8530/4057/23645/8870/5836/249/133/6515/2745
DESCARTES_FETAL_HEART_MYELOID_CELLS	DESCARTES_FETAL_HEART_MYELOID_CELLS	DESCARTES_FETAL_HEART_MYELOID_CELLS	22	0.937873604664538	2.25642008285964	1.71119652419398e-08	2.03460035650028e-06	1.67815183554048e-06	220	tags=91%, list=7%, signal=85%	6279/1668/7305/4332/4069/2357/2219/929/6688/10261/4688/1475/3055/64231/1536/728/3122/120425/3123/972
BUSSLINGER_ESOPHAGEAL_LATE_SUPRABASAL_CELLS	BUSSLINGER_ESOPHAGEAL_LATE_SUPRABASAL_CELLS	BUSSLINGER_ESOPHAGEAL_LATE_SUPRABASAL_CELLS	42	0.870490476236746	2.33733120448684	1.94713038871555e-08	2.28258340877686e-06	1.88268989778515e-06	318	tags=62%, list=10%, signal=57%	6279/6280/6282/706/7295/301/2896/978/1475/1992/1471/83442/6648/3958/60/302/7114/6281/1476/1622/4118/10109/79144/8766/10890/401152
GOBP_TAXIS	GOBP_TAXIS	GOBP_TAXIS	97	0.767425917303696	2.32267482458825	1.9473846471685e-08	2.28258340877686e-06	1.88268989778515e-06	238	tags=29%, list=7%, signal=28%	6279/6280/6283/3576/2207/2357/1441/6688/146225/301/1843/728/3958/240/391/1890/5355/199/7114/387/6348/120425/3689/51192/708/972/3148/7408
BROWN_MYELOID_CELL_DEVELOPMENT_UP	BROWN_MYELOID_CELL_DEVELOPMENT_UP	BROWN_MYELOID_CELL_DEVELOPMENT_UP	55	0.83875761898114	2.34494984752676	2.00551119507556e-08	2.30174191118152e-06	1.89849195732665e-06	204	tags=53%, list=6%, signal=50%	6282/7305/3934/2357/6277/6303/1520/597/199675/2896/1475/2212/3055/2268/5836/51734/1536/5226/4084/2745/64115/7378/2992/308/8826/152007/3689/2907/7791
KAMIKUBO_MYELOID_CEBPA_NETWORK	KAMIKUBO_MYELOID_CEBPA_NETWORK	KAMIKUBO_MYELOID_CEBPA_NETWORK	13	0.968704344412498	2.15219306547692	2.00170277797427e-08	2.30174191118152e-06	1.89849195732665e-06	111	tags=92%, list=3%, signal=90%	6279/6280/4069/3934/57126/3956/4057/301/1992/1536/5226/2745
GOBP_CELL_MIGRATION	GOBP_CELL_MIGRATION	GOBP_CELL_MIGRATION	247	0.62443254936188	2.06018368932842	1.98731291363843e-08	2.30174191118152e-06	1.89849195732665e-06	221	tags=20%, list=7%, signal=20%	6279/6280/6283/6282/3576/57126/2207/706/1441/6688/967/6286/301/2896/306/3055/2268/1843/6386/728/6648/3958/240/391/5216/2752/29108/7076/199/8519/7114/3936/64115/387/6348/2876/8826/120425/152007/71/79143/4267/3689/51192/708/6772/10092/972/3148
GSE22886_NAIVE_TCELL_VS_NEUTROPHIL_DN	GSE22886_NAIVE_TCELL_VS_NEUTROPHIL_DN	GSE22886_NAIVE_TCELL_VS_NEUTROPHIL_DN	23	0.924620891455712	2.23449960280037	2.11842524751996e-08	2.41456648729396e-06	1.99155041418392e-06	209	tags=83%, list=6%, signal=78%	6283/4332/25801/1441/8875/597/6286/79887/6888/10261/2212/51734/133/6386/6648/3460/9100/8021/10092
GOMF_CALCIUM_ION_BINDING	GOMF_CALCIUM_ION_BINDING	GOMF_CALCIUM_ION_BINDING	83	0.777600868182753	2.30286536639381	2.19756916033435e-08	2.48761818581135e-06	2.05180393845204e-06	188	tags=30%, list=6%, signal=29%	6279/6280/6283/6282/25801/6275/6277/6286/301/306/1462/7086/249/4637/103910/79180/10627/302/199/3936/6281/308/8826/976/5359
GSE11057_CD4_CENT_MEM_VS_PBMC_UP	GSE11057_CD4_CENT_MEM_VS_PBMC_UP	GSE11057_CD4_CENT_MEM_VS_PBMC_UP	80	-0.57724476908444	-2.26178852506368	2.32910540184507e-08	2.6185799303601e-06	2.15982205183628e-06	866	tags=60%, list=27%, signal=45%	55578/914/23484/79863/2035/23344/2625/5252/23141/11325/10133/3932/23195/57185/55870/5335/163882/171023/921/4012/23253/3702/59307/51696/23469/26034/1606/23048/3097/25851/57062/11059/55824/55268/8445/57326/2734/83641/55690/4063/113791/9725/4297/923/89846/3707/6932/1107
GSE45365_HEALTHY_VS_MCMV_INFECTION_CD11B_DC_UP	GSE45365_HEALTHY_VS_MCMV_INFECTION_CD11B_DC_UP	GSE45365_HEALTHY_VS_MCMV_INFECTION_CD11B_DC_UP	48	-0.661286376906516	-2.38211729147493	2.48637733709173e-08	2.77651069257534e-06	2.2900843894266e-06	884	tags=73%, list=27%, signal=54%	6949/728855/23131/490/7515/11338/1859/55056/51669/57634/2130/5591/51564/57337/23523/8925/10628/554203/1844/9169/100129482/100506710/8720/10914/55690/7644/1106/9267/4154/5930/25777/23181/55007/7852/472
GOBP_CELL_CHEMOTAXIS	GOBP_CELL_CHEMOTAXIS	GOBP_CELL_CHEMOTAXIS	64	0.815314147478207	2.32933094489916	2.79508092266434e-08	3.10028875227339e-06	2.55713867527398e-06	221	tags=34%, list=7%, signal=33%	6279/6280/6283/3576/2207/1441/6688/301/1843/728/3958/240/391/199/7114/6348/120425/3689/51192/708/972/3148
GOCC_TERTIARY_GRANULE	GOCC_TERTIARY_GRANULE	GOCC_TERTIARY_GRANULE	62	0.818233895581591	2.32217628779801	2.97323935857328e-08	3.2568186047344e-06	2.68624553323018e-06	191	tags=45%, list=6%, signal=43%	4069/57126/2207/2357/8993/84418/1520/6813/4057/2495/2352/199675/978/6515/1536/1471/3958/10288/1535/1509/387/4048/1604/567/427/1476/8655/3689
GSE11057_CD4_EFF_MEM_VS_PBMC_DN	GSE11057_CD4_EFF_MEM_VS_PBMC_DN	GSE11057_CD4_EFF_MEM_VS_PBMC_DN	38	0.8736133917678	2.30742696055383	2.97561329530401e-08	3.2568186047344e-06	2.68624553323018e-06	328	tags=82%, list=10%, signal=74%	4069/5552/6688/2495/6888/5660/7086/10094/2512/5226/6386/4084/5341/4946/3460/4048/2876/427/334/55819/1522/5359/2907/10092/2950/972/1051/8125/9741/1130/26234
GOMF_SIGNALING_RECEPTOR_BINDING	GOMF_SIGNALING_RECEPTOR_BINDING	GOMF_SIGNALING_RECEPTOR_BINDING	233	0.624764706051494	2.05514740057309	3.07389927861037e-08	3.34225877484169e-06	2.75671715083132e-06	252	tags=19%, list=8%, signal=19%	6279/6280/6283/7305/3576/57126/2357/6275/2219/10135/56729/146225/301/2896/3055/2268/133/6386/3958/29108/7076/1890/10288/3936/6348/3122/120425/9535/11345/2280/5359/4061/8743/3689/51192/708/6772/4050/3123/972/3148/1622/9235/3301/4615
BUSSLINGER_ESOPHAGEAL_DENDRITIC_CELLS	BUSSLINGER_ESOPHAGEAL_DENDRITIC_CELLS	BUSSLINGER_ESOPHAGEAL_DENDRITIC_CELLS	113	0.736297311166197	2.26390641329566	3.16072680457822e-08	3.41420469929831e-06	2.816058625338e-06	238	tags=42%, list=7%, signal=40%	7305/5552/6275/2353/7940/3956/1520/6688/2495/5997/7538/10409/3055/241/64231/2512/6515/7431/1536/1471/83442/60/2745/240/391/5216/5341/533/7076/199/7114/3936/308/2876/3122/567/120425/1072/3689/51192/7791/4050/3123/972/23406/5906/7408
GSE29618_BCELL_VS_MDC_DAY7_FLU_VACCINE_UP	GSE29618_BCELL_VS_MDC_DAY7_FLU_VACCINE_UP	GSE29618_BCELL_VS_MDC_DAY7_FLU_VACCINE_UP	67	-0.597535245836699	-2.28404183032785	3.31587315957435e-08	3.54103257705773e-06	2.92066709804356e-06	664	tags=51%, list=20%, signal=41%	330/489/91782/969/7188/54856/51585/7799/55729/58486/60468/6480/7994/694/10235/6711/5579/23230/10125/29121/994/10772/81606/8527/120/1656/9214/23613/22806/113791/5930/3983/9806/2113
MIR548AA_MIR548AP_3P_MIR548T_3P	MIR548AA_MIR548AP_3P_MIR548T_3P	MIR548AA_MIR548AP_3P_MIR548T_3P	143	-0.476449591675162	-2.07317697506958	3.32099019449354e-08	3.54103257705773e-06	2.92066709804356e-06	984	tags=51%, list=30%, signal=37%	5922/8554/5928/26046/6815/4848/5411/57532/9991/2908/1385/79982/5469/283349/9821/10939/55660/860/1457/220988/10746/54014/26057/894/90806/6224/130916/54664/25836/55186/57448/8761/9194/23468/10320/60468/51199/81688/10943/23338/1387/3631/51755/8289/253260/7750/2308/1108/27125/1112/11215/5567/1540/54861/57690/10914/22992/1656/6095/23499/151613/4154/4194/23112/4297/58508/3727/25957/22848/8473/64919/472…
DURANTE_ADULT_OLFACTORY_NEUROEPITHELIUM_MACROPHAGES	DURANTE_ADULT_OLFACTORY_NEUROEPITHELIUM_MACROPHAGES	DURANTE_ADULT_OLFACTORY_NEUROEPITHELIUM_MACROPHAGES	33	0.894531322440585	2.30735455567212	3.40516164893877e-08	3.60750683153918e-06	2.97549550295257e-06	224	tags=79%, list=7%, signal=74%	7305/4332/2207/5552/929/7940/1520/6688/5997/2896/10261/2212/64231/1843/2512/1471/1890/199/1535/6348/3122/3689/3123/10577/972/23406
EPPERT_HSC_R	EPPERT_HSC_R	EPPERT_HSC_R	32	-0.727848986334345	-2.39421442811222	3.49820555262441e-08	3.682474087148e-06	3.03732899138358e-06	521	tags=62%, list=16%, signal=53%	55186/171023/3725/57659/7994/83752/23048/54941/124540/2308/6711/8821/6595/1540/22992/7178/80314/4297/25957/8473
GSE13738_RESTING_VS_TCR_ACTIVATED_CD4_TCELL_UP	GSE13738_RESTING_VS_TCR_ACTIVATED_CD4_TCELL_UP	GSE13738_RESTING_VS_TCR_ACTIVATED_CD4_TCELL_UP	55	-0.633364734492256	-2.331422898143	3.6826677770273e-08	3.827889959178e-06	3.15726896474701e-06	879	tags=76%, list=27%, signal=57%	64061/7248/23353/23484/5252/9987/10746/51455/54665/6206/11329/79668/23360/23214/51585/55729/6653/58486/8816/387751/2145/3655/10384/10443/253260/10658/2005/79048/80012/11320/321/4063/113791/9725/4194/23112/22877/58508/692227/10365/55007/1107
GOBP_LEUKOCYTE_MIGRATION	GOBP_LEUKOCYTE_MIGRATION	GOBP_LEUKOCYTE_MIGRATION	94	0.763885277665808	2.29932427137143	3.66351160039626e-08	3.827889959178e-06	3.15726896474701e-06	197	tags=26%, list=6%, signal=25%	6279/6280/6283/3576/57126/2207/1441/6688/301/3055/1843/728/3958/240/391/29108/199/387/6348/120425/4267/3689/51192/708
GOBP_INFLAMMATORY_RESPONSE	GOBP_INFLAMMATORY_RESPONSE	GOBP_INFLAMMATORY_RESPONSE	143	0.699414950973944	2.19971719068801	3.83246023405141e-08	3.95869189301048e-06	3.26515526519512e-06	230	tags=27%, list=7%, signal=27%	6279/6280/6283/4069/3576/5265/2357/4792/2353/929/3956/8530/8993/301/2896/7538/3055/2268/241/133/1536/728/240/29108/7076/199/1535/7114/6348/2876/976/4818/5359/3689/7791/3123/2950/3148/1051
GSE24634_TREG_VS_TCONV_POST_DAY10_IL4_CONVERSION_DN	GSE24634_TREG_VS_TCONV_POST_DAY10_IL4_CONVERSION_DN	GSE24634_TREG_VS_TCONV_POST_DAY10_IL4_CONVERSION_DN	39	0.872747632362723	2.31843398459981	3.87836717745732e-08	3.98122821998988e-06	3.28374337679452e-06	299	tags=74%, list=9%, signal=68%	6279/6280/7305/4332/929/967/79887/2896/10261/5660/2212/3055/2268/5836/2512/2752/2876/3122/334/55819/1522/3689/10577/57136/1051/1508/5476/3920/1075
DESCARTES_FETAL_STOMACH_MYELOID_CELLS	DESCARTES_FETAL_STOMACH_MYELOID_CELLS	DESCARTES_FETAL_STOMACH_MYELOID_CELLS	22	0.933592926014075	2.24612124384004	4.08289699503816e-08	4.16531102697504e-06	3.43557609394049e-06	220	tags=86%, list=7%, signal=81%	6279/7305/2207/25801/929/1441/6688/10261/4688/3055/64231/1536/1471/240/5341/3122/120425/3123/972
GNF2_ATM	GNF2_ATM	GNF2_ATM	26	-0.775731994763889	-2.39519711793873	4.34358193064935e-08	4.38607194045026e-06	3.61766115599232e-06	534	tags=81%, list=16%, signal=68%	23398/26119/11118/3702/387751/50619/51696/10235/1844/54941/10125/11276/29121/9744/11119/80162/113791/80342/23526/8473/472
GSE34205_HEALTHY_VS_FLU_INF_INFANT_PBMC_DN	GSE34205_HEALTHY_VS_FLU_INF_INFANT_PBMC_DN	GSE34205_HEALTHY_VS_FLU_INF_INFANT_PBMC_DN	70	0.79840844431086	2.30203103452222	4.35236763014366e-08	4.38607194045026e-06	3.61766115599232e-06	256	tags=39%, list=8%, signal=36%	6279/6280/6282/10581/2219/6277/6303/4057/10410/79887/2896/51316/2512/133/391/3939/8519/2787/1509/567/5359/4061/9978/3148/4502/4615/51100
MODULE_117	MODULE_117	MODULE_117	62	0.814992919494307	2.31297828480662	4.45599543086136e-08	4.46328705974823e-06	3.68134869726665e-06	97	tags=31%, list=3%, signal=30%	6280/6283/7305/4332/2219/7940/8993/1520/8875/597/4057/2352/306/1462/10261/1475/241/249/1536
GSE29618_BCELL_VS_MONOCYTE_DAY7_FLU_VACCINE_UP	GSE29618_BCELL_VS_MONOCYTE_DAY7_FLU_VACCINE_UP	GSE29618_BCELL_VS_MONOCYTE_DAY7_FLU_VACCINE_UP	72	-0.581772147729639	-2.26312962692712	4.63759253732907e-08	4.6171983050866e-06	3.80829571074264e-06	680	tags=49%, list=21%, signal=39%	6224/330/489/6935/91782/969/7188/8202/60468/7994/694/387751/23469/6711/10125/29121/994/23015/5567/10772/81539/81606/8527/64062/120/1656/9214/23613/22806/55082/5930/3983/9806/2113/472
GSE15330_LYMPHOID_MULTIPOTENT_VS_MEGAKARYOCYTE_ERYTHROID_PROGENITOR_IKAROS_KO_DN	GSE15330_LYMPHOID_MULTIPOTENT_VS_MEGAKARYOCYTE_ERYTHROID_PROGENITOR_IKAROS_KO_DN	GSE15330_LYMPHOID_MULTIPOTENT_VS_MEGAKARYOCYTE_ERYTHROID_PROGENITOR_IKAROS_KO_DN	63	0.805214232253458	2.29036740989102	4.84486448105829e-08	4.79467516637428e-06	3.9546798001705e-06	201	tags=35%, list=6%, signal=33%	6279/6280/6282/5552/6275/6277/3956/8993/967/301/2597/4637/168537/79180/5341/199/6348/6281/4818/5359/10923/84817
GOBP_GRANULOCYTE_MIGRATION	GOBP_GRANULOCYTE_MIGRATION	GOBP_GRANULOCYTE_MIGRATION	41	0.870519841945384	2.32999872433948	5.15699860728894e-08	5.0731973799205e-06	4.1844067646862e-06	277	tags=51%, list=8%, signal=47%	6279/6280/6283/3576/57126/2207/1441/301/728/3958/391/6348/120425/4267/3689/51192/708/972/4615/5478/5479
GNF2_CASP1	GNF2_CASP1	GNF2_CASP1	64	0.810723150440471	2.31621458784708	5.5496735504999e-08	5.42718667272851e-06	4.47637947548887e-06	252	tags=48%, list=8%, signal=46%	7305/4332/2207/6275/2219/7940/1520/79887/5997/10261/4688/5660/7086/3055/2268/64231/1843/9592/1536/83442/391/29108/1890/10288/199/8826/9535/5359/3689/23406/4615
GSE29617_DAY3_VS_DAY7_TIV_FLU_VACCINE_PBMC_2008_DN	GSE29617_DAY3_VS_DAY7_TIV_FLU_VACCINE_PBMC_2008_DN	GSE29617_DAY3_VS_DAY7_TIV_FLU_VACCINE_PBMC_2008_DN	56	-0.63376600239593	-2.34354999709245	5.697750399766e-08	5.53921887393722e-06	4.56878437628296e-06	743	tags=62%, list=23%, signal=49%	84181/57655/2130/8718/23523/54856/55037/283130/50861/171023/51366/9044/58487/22887/9583/7597/1606/5163/7185/124540/9057/100129387/4054/6181/6687/8675/55268/8527/23020/81618/81669/55082/9725/8473/6625
GSE29618_BCELL_VS_MDC_DN	GSE29618_BCELL_VS_MDC_DN	GSE29618_BCELL_VS_MDC_DN	97	0.758062549659768	2.2943358568657	6.48216071349706e-08	6.26495146853602e-06	5.16737342196288e-06	450	tags=63%, list=14%, signal=56%	6275/6277/1441/3956/967/79887/7295/2896/2597/4637/7431/1471/79180/60/2745/10627/391/5216/29108/302/7076/2787/2023/3936/6281/308/3122/9446/1476/9535/71/79143/55819/2280/3689/51192/10092/2950/57136/23406/1508/5573/10109/10093/4697/28956/830/64422/9144/5315/7386/57142/4700/805/10376/11010/11151/23478/7332/834/10095
GSE4748_CYANOBACTERIUM_LPSLIKE_VS_LPS_AND_CYANOBACTERIUM_LPSLIKE_STIM_DC_3H_DN	GSE4748_CYANOBACTERIUM_LPSLIKE_VS_LPS_AND_CYANOBACTERIUM_LPSLIKE_STIM_DC_3H_DN	GSE4748_CYANOBACTERIUM_LPSLIKE_VS_LPS_AND_CYANOBACTERIUM_LPSLIKE_STIM_DC_3H_DN	34	0.888559914012588	2.3110283962601	6.6891356307854e-08	6.42740375406921e-06	5.30136514190153e-06	260	tags=65%, list=8%, signal=60%	6280/6282/3934/56729/131540/8993/84418/4057/79887/306/7538/2215/10409/5836/4689/199/7277/2280/2289/7408/51100/10602
MENON_FETAL_KIDNEY_10_IMMUNE_CELLS	MENON_FETAL_KIDNEY_10_IMMUNE_CELLS	MENON_FETAL_KIDNEY_10_IMMUNE_CELLS	76	0.778317601271058	2.26827126109396	6.9760658380334e-08	6.66436069972127e-06	5.49680879845041e-06	224	tags=46%, list=7%, signal=44%	6282/7305/4332/5552/6275/2353/6277/6303/7940/3956/10261/5660/10094/4637/2512/1536/1471/1316/83442/60/5216/199/1535/4946/7114/3936/387066/2876/8826/3122/567/1072/3123/972/23406
HESS_TARGETS_OF_HOXA9_AND_MEIS1_DN	HESS_TARGETS_OF_HOXA9_AND_MEIS1_DN	HESS_TARGETS_OF_HOXA9_AND_MEIS1_DN	29	0.900867245279075	2.28670238681927	7.15718994310226e-08	6.79809644768109e-06	5.60711492820171e-06	188	tags=62%, list=6%, signal=59%	4069/3934/2357/6275/2353/1520/301/1462/7538/5660/3055/2268/64231/1843/1536/5341/7378/5359
RUTELLA_RESPONSE_TO_HGF_VS_CSF2RB_AND_IL4_UP	RUTELLA_RESPONSE_TO_HGF_VS_CSF2RB_AND_IL4_UP	RUTELLA_RESPONSE_TO_HGF_VS_CSF2RB_AND_IL4_UP	116	0.728971593243031	2.25709442552218	7.42789912578396e-08	7.01490793439037e-06	5.78594247692646e-06	358	tags=36%, list=11%, signal=33%	6280/6283/2357/10581/2219/929/10135/967/2495/6515/1536/728/6648/3958/240/10288/199/1509/7277/6348/308/4048/8992/1604/427/334/4818/5359/6772/8021/4502/1508/4615/51108/9489/3920/2971/8031/26234/5052/81671/2537
DACOSTA_UV_RESPONSE_VIA_ERCC3_COMMON_DN	DACOSTA_UV_RESPONSE_VIA_ERCC3_COMMON_DN	DACOSTA_UV_RESPONSE_VIA_ERCC3_COMMON_DN	128	-0.489815412673583	-2.11630079429568	7.54194574185386e-08	7.08214416338743e-06	5.84139936345738e-06	946	tags=56%, list=29%, signal=42%	5048/4848/50618/9748/2908/1385/9874/7707/26019/10128/23063/490/9698/1859/5305/54462/9987/1665/23389/26057/25998/9969/5527/8239/2186/9320/23013/8202/9931/285527/8087/5937/23036/7514/23195/23350/1105/5927/3725/9665/8621/5529/56987/7994/51366/9397/1387/5786/22887/2534/27332/23469/8880/3097/546/7750/55023/1112/23230/9857/6595/5567/23522/23613/22864/23215/10142/4154/23077/25957/3575/8473
DESCARTES_FETAL_ADRENAL_MYELOID_CELLS	DESCARTES_FETAL_ADRENAL_MYELOID_CELLS	DESCARTES_FETAL_ADRENAL_MYELOID_CELLS	25	0.914809654470536	2.25374640074654	7.61494066883008e-08	7.11028951603134e-06	5.86461383653581e-06	211	tags=80%, list=6%, signal=75%	4332/4069/3576/2357/2219/929/6688/10261/4688/3055/8870/64231/1536/728/1471/1890/10288/3122/1522/3123
GSE34156_UNTREATED_VS_24H_NOD2_LIGAND_TREATED_MONOCYTE_DN	GSE34156_UNTREATED_VS_24H_NOD2_LIGAND_TREATED_MONOCYTE_DN	GSE34156_UNTREATED_VS_24H_NOD2_LIGAND_TREATED_MONOCYTE_DN	50	0.842911299810147	2.31837021275947	7.73112451900105e-08	7.17821881604103e-06	5.92064237262352e-06	315	tags=68%, list=10%, signal=62%	4332/25801/929/6303/3956/2896/6888/1462/10261/4688/2212/3055/2512/133/4689/1536/55505/5226/3958/2752/10288/308/2876/25798/427/79143/2907/51312/10577/5689/830/5777/9144/8031
GOCC_EXTERNAL_ENCAPSULATING_STRUCTURE	GOCC_EXTERNAL_ENCAPSULATING_STRUCTURE	GOCC_EXTERNAL_ENCAPSULATING_STRUCTURE	42	0.862576304788486	2.31608106977698	8.01265006170977e-08	7.35694819832652e-06	6.0680595496574e-06	188	tags=52%, list=6%, signal=50%	6279/6280/5265/6275/2219/6277/3956/1520/301/1462/5660/1992/249/3958/302/7076/1509/6281/308/1476/1522/5359
GAO_LARGE_INTESTINE_24W_C11_PANETH_LIKE_CELL	GAO_LARGE_INTESTINE_24W_C11_PANETH_LIKE_CELL	GAO_LARGE_INTESTINE_24W_C11_PANETH_LIKE_CELL	94	0.755579620028621	2.27432392020189	7.99252412549683e-08	7.35694819832652e-06	6.0680595496574e-06	230	tags=39%, list=7%, signal=38%	7305/4069/3576/2207/5552/2357/929/10135/1441/7940/6688/597/10261/4688/2212/3055/64231/4689/1536/5226/728/6648/5341/10288/199/3936/6348/3122/10287/9535/1522/3689/51312/3123/972/23406/1051
GOBP_DEFENSE_RESPONSE_TO_BACTERIUM	GOBP_DEFENSE_RESPONSE_TO_BACTERIUM	GOBP_DEFENSE_RESPONSE_TO_BACTERIUM	50	0.842471077454902	2.31715941110617	8.44038293651921e-08	7.70686236419078e-06	6.35667106879464e-06	130	tags=32%, list=4%, signal=31%	6279/6280/6283/1668/4069/3934/2207/8993/4057/2896/306/51316/2268/728/29108/1535
GSE21063_CTRL_VS_ANTI_IGM_STIM_BCELL_NFATC1_KO_3H_UP	GSE21063_CTRL_VS_ANTI_IGM_STIM_BCELL_NFATC1_KO_3H_UP	GSE21063_CTRL_VS_ANTI_IGM_STIM_BCELL_NFATC1_KO_3H_UP	71	0.786004914801378	2.26805644095235	8.74772047453733e-08	7.94360309245486e-06	6.55193638781136e-06	169	tags=21%, list=5%, signal=20%	6279/6280/3934/6275/929/6277/4057/10409/1992/168537/3958/5216/533/308/152007
PYEON_CANCER_HEAD_AND_NECK_VS_CERVICAL_UP	PYEON_CANCER_HEAD_AND_NECK_VS_CERVICAL_UP	PYEON_CANCER_HEAD_AND_NECK_VS_CERVICAL_UP	36	-0.691685031093419	-2.34029698467806	9.62545331118627e-08	8.69288890021724e-06	7.16995227954341e-06	748	tags=69%, list=23%, signal=54%	23141/54014/51455/9994/55719/54904/7112/8233/9130/23350/23225/57489/554203/58487/1654/23451/51433/57018/23015/3192/55000/94104/11168/23181/7503
GSE22886_NAIVE_CD4_TCELL_VS_DC_DN	GSE22886_NAIVE_CD4_TCELL_VS_DC_DN	GSE22886_NAIVE_CD4_TCELL_VS_DC_DN	83	0.767124730898658	2.27184028050172	9.78446087266199e-08	8.78846656752634e-06	7.2487853719092e-06	622	tags=70%, list=19%, signal=58%	6282/4332/967/2896/6888/4688/10409/1475/5836/2512/7431/5226/6386/1471/533/2787/308/2876/3122/8992/1476/55819/10935/8655/3123/2950/972/7905/3281/1508/5573/28956/3920/1075/9144/1211/5052/6451/805/10376/5538/2217/5693/2108/10169/7251/9375/10159/60496/64747/529/26521/7879/8673/506/7319/8649/6009
GNF2_TNFRSF1B	GNF2_TNFRSF1B	GNF2_TNFRSF1B	39	0.864089855538335	2.29543479986826	1.0022132131514e-07	8.87113442953651e-06	7.31697037144945e-06	252	tags=67%, list=8%, signal=62%	7305/2207/6275/2219/7940/1520/6813/5997/10261/4688/5660/3055/2268/64231/1843/1536/83442/391/29108/1890/10288/199/55819/3689/23406/4615
MODULE_128	MODULE_128	MODULE_128	31	0.879775117958751	2.26240261956524	1.00375273087876e-07	8.87113442953651e-06	7.31697037144945e-06	245	tags=71%, list=8%, signal=66%	7305/4069/2207/2357/10581/6275/929/967/10410/2495/2212/8870/2512/7431/1536/7076/199/8519/2876/3689/1508/9235
MODULE_79	MODULE_79	MODULE_79	31	0.879775117958751	2.26240261956524	1.00375273087876e-07	8.87113442953651e-06	7.31697037144945e-06	245	tags=71%, list=8%, signal=66%	7305/4069/2207/2357/10581/6275/929/967/10410/2495/2212/8870/2512/7431/1536/7076/199/8519/2876/3689/1508/9235
GSE24634_TEFF_VS_TCONV_DAY10_IN_CULTURE_DN	GSE24634_TEFF_VS_TCONV_DAY10_IN_CULTURE_DN	GSE24634_TEFF_VS_TCONV_DAY10_IN_CULTURE_DN	44	0.852391092964768	2.30758719392574	1.03215612874653e-07	9.07364060627336e-06	7.48399880586091e-06	215	tags=50%, list=7%, signal=47%	6279/6280/4332/4069/2207/25801/706/967/79887/2896/978/4688/5660/2512/6386/3958/2752/3122/334/1522/3689/10577
GSE25123_WT_VS_PPARG_KO_MACROPHAGE_IL4_AND_ROSIGLITAZONE_STIM_DN	GSE25123_WT_VS_PPARG_KO_MACROPHAGE_IL4_AND_ROSIGLITAZONE_STIM_DN	GSE25123_WT_VS_PPARG_KO_MACROPHAGE_IL4_AND_ROSIGLITAZONE_STIM_DN	55	-0.618666156906001	-2.27731726439281	1.10236824208855e-07	9.63959785026321e-06	7.95080408523905e-06	595	tags=49%, list=18%, signal=41%	7188/149041/51663/23195/7799/3587/90624/55904/79786/1654/10347/10658/4753/9057/3275/8821/3192/55619/9744/7267/11168/6304/79612/23526/3575/8473/10521
DESCARTES_FETAL_PLACENTA_MYELOID_CELLS	DESCARTES_FETAL_PLACENTA_MYELOID_CELLS	DESCARTES_FETAL_PLACENTA_MYELOID_CELLS	26	0.911955365063398	2.24590561410728	1.10875208834211e-07	9.64439250738427e-06	7.95475875015533e-06	220	tags=69%, list=7%, signal=65%	6279/7305/4332/4069/929/7940/597/10261/3055/64231/1536/728/10288/4048/3122/1522/3123/972
MODULE_75	MODULE_75	MODULE_75	113	0.726460472380892	2.23366091046022	1.16567120489093e-07	1.00864125671374e-05	8.31933981997109e-06	210	tags=39%, list=6%, signal=38%	7305/4332/3576/2207/4792/10581/2219/929/10135/1441/7940/8530/8993/1520/4057/10410/2896/10261/4688/2215/2212/2268/133/4689/1536/728/1316/4084/7076/10288/199/8519/6348/2876/3122/1604/567/9535/654817/4061/8743/3689/6772/4050
GSE6269_E_COLI_VS_STREP_PNEUMO_INF_PBMC_DN	GSE6269_E_COLI_VS_STREP_PNEUMO_INF_PBMC_DN	GSE6269_E_COLI_VS_STREP_PNEUMO_INF_PBMC_DN	41	0.86429255407462	2.31333101374192	1.27172177573835e-07	1.09467425977228e-05	9.02894572138799e-06	223	tags=54%, list=7%, signal=51%	6280/3934/57126/1441/56729/8993/6286/4057/79887/306/978/241/5836/4689/5226/240/10313/1509/2992/334/2289/57136
GSE29618_BCELL_VS_MDC_DAY7_FLU_VACCINE_DN	GSE29618_BCELL_VS_MDC_DAY7_FLU_VACCINE_DN	GSE29618_BCELL_VS_MDC_DAY7_FLU_VACCINE_DN	73	0.78145500935653	2.27183211226547	1.3037930334742e-07	1.11646567172166e-05	9.20868272892874e-06	405	tags=58%, list=12%, signal=52%	7305/2207/6275/7940/3956/8530/967/79887/301/2896/10261/5660/1475/4637/7431/1471/79180/60/7076/199/3939/2787/2023/6281/2876/71/55819/2280/51192/2950/57136/23406/7167/4615/292/64422/5315/57142/7867/10376/11315/5538
GOBP_NEUTROPHIL_MIGRATION	GOBP_NEUTROPHIL_MIGRATION	GOBP_NEUTROPHIL_MIGRATION	37	0.873472761711538	2.29305513403375	1.44918514781375e-07	1.23457128545968e-05	1.01828256452458e-05	277	tags=54%, list=8%, signal=50%	6279/6280/6283/3576/57126/2207/1441/728/3958/391/6348/120425/4267/3689/51192/708/972/4615/5478/5479
GSE22886_NAIVE_CD8_TCELL_VS_DC_DN	GSE22886_NAIVE_CD8_TCELL_VS_DC_DN	GSE22886_NAIVE_CD8_TCELL_VS_DC_DN	68	0.797903961417798	2.28822829106459	1.48752481505625e-07	1.26073449325305e-05	1.03986215141584e-05	552	tags=71%, list=17%, signal=60%	6282/4332/2207/25801/7940/1520/967/2495/79887/7295/10409/2512/7431/5226/1471/2752/533/302/2787/8724/51155/308/2876/8992/55819/3123/972/3281/51714/1508/9741/830/637/3920/9144/1211/10376/5538/4190/5693/2108/10169/9296/10159/64747/529/6643/847
TRAVAGLINI_LUNG_CD4_NAIVE_T_CELL	TRAVAGLINI_LUNG_CD4_NAIVE_T_CELL	TRAVAGLINI_LUNG_CD4_NAIVE_T_CELL	127	-0.478265078894653	-2.06786914726234	1.54633662267693e-07	1.30095660094161e-05	1.07303761195835e-05	603	tags=40%, list=18%, signal=34%	91782/25873/11224/916/3932/50861/6165/26119/6202/439949/6136/2053/3702/10628/51727/2272/123036/6158/1606/4753/6232/256987/6181/117145/8821/6171/6167/9214/6164/6154/9840/113791/6227/80342/3983/11123/6235/923/129293/6304/9806/6169/6210/3575/147138/3572/6170/22848/6932/64919/100130231
GOBP_DEFENSE_RESPONSE_TO_FUNGUS	GOBP_DEFENSE_RESPONSE_TO_FUNGUS	GOBP_DEFENSE_RESPONSE_TO_FUNGUS	11	0.963479510110016	2.06384671775326	1.55072578438614e-07	1.30095660094161e-05	1.07303761195835e-05	74	tags=64%, list=2%, signal=62%	6279/6280/6283/1668/6688/4057/2597
LEI_MYB_TARGETS	LEI_MYB_TARGETS	LEI_MYB_TARGETS	114	0.723237207148544	2.22764845950098	1.62580221565491e-07	1.35705218273377e-05	1.11930561896497e-05	277	tags=29%, list=8%, signal=27%	6279/6280/3934/3576/5552/10581/6303/6286/5997/301/2896/306/10409/6515/7431/10627/302/8519/1509/7277/6281/4048/9446/427/79143/4061/2950/1051/9114/3422/3301/5685/5479
DESCARTES_FETAL_EYE_CORNEAL_AND_CONJUNCTIVAL_EPITHELIAL_CELLS	DESCARTES_FETAL_EYE_CORNEAL_AND_CONJUNCTIVAL_EPITHELIAL_CELLS	DESCARTES_FETAL_EYE_CORNEAL_AND_CONJUNCTIVAL_EPITHELIAL_CELLS	36	0.872348742230505	2.26629929862958	1.63588259665035e-07	1.3586046067759e-05	1.1205860685862e-05	189	tags=50%, list=6%, signal=48%	6279/6280/3934/3576/5265/4792/6277/6286/301/306/51316/1992/8870/9592/3958/1604/57085/4061
GOMF_CALCIUM_DEPENDENT_PROTEIN_BINDING	GOMF_CALCIUM_DEPENDENT_PROTEIN_BINDING	GOMF_CALCIUM_DEPENDENT_PROTEIN_BINDING	27	0.902431164360768	2.25898697716324	1.75555379797526e-07	1.45070188095686e-05	1.19654850967261e-05	57	tags=37%, list=2%, signal=37%	6279/6280/6283/6282/57126/6275/6277/6286/301/306
GSE24671_CTRL_VS_SENDAI_VIRUS_INFECTED_MOUSE_SPLENOCYTES_DN	GSE24671_CTRL_VS_SENDAI_VIRUS_INFECTED_MOUSE_SPLENOCYTES_DN	GSE24671_CTRL_VS_SENDAI_VIRUS_INFECTED_MOUSE_SPLENOCYTES_DN	92	-0.532756342504817	-2.1495707274569	1.82648741164967e-07	1.50180882847434e-05	1.23870185812324e-05	551	tags=36%, list=17%, signal=31%	58517/23036/5335/3964/246175/23225/10320/57659/6136/51199/7919/80335/3683/25851/6595/5567/7048/81539/8675/6789/57690/7343/55690/23215/55082/58508/25777/1521/84726/8473/1107/6625/64919
GSE36888_UNTREATED_VS_IL2_TREATED_TCELL_17H_DN	GSE36888_UNTREATED_VS_IL2_TREATED_TCELL_17H_DN	GSE36888_UNTREATED_VS_IL2_TREATED_TCELL_17H_DN	41	0.861745791668065	2.30651445095663	1.87638140389189e-07	1.5351958149565e-05	1.2662396654716e-05	225	tags=54%, list=7%, signal=51%	6283/50486/2207/5265/10135/84418/597/2495/51316/7439/3055/241/1192/133/6648/2745/5355/1154/3939/5359/51312/4502
REACTOME_TOLL_LIKE_RECEPTOR_TLR1_TLR2_CASCADE	REACTOME_TOLL_LIKE_RECEPTOR_TLR1_TLR2_CASCADE	REACTOME_TOLL_LIKE_RECEPTOR_TLR1_TLR2_CASCADE	32	0.890446918997397	2.29180824400365	1.89145887600308e-07	1.53990841594596e-05	1.27012664994763e-05	24	tags=19%, list=1%, signal=19%	6279/6280/6283/4792/2353/929
DESCARTES_FETAL_CEREBRUM_MICROGLIA	DESCARTES_FETAL_CEREBRUM_MICROGLIA	DESCARTES_FETAL_CEREBRUM_MICROGLIA	76	0.768605391702273	2.2399667157379	1.93622345592083e-07	1.56862573803939e-05	1.29381288721232e-05	243	tags=32%, list=7%, signal=30%	6279/6280/7305/4332/4069/5265/1441/1520/6688/597/4688/64231/4689/1536/728/3958/1890/10288/199/284996/3689/972/5906/1508
GSE4984_UNTREATED_VS_GALECTIN1_TREATED_DC_UP	GSE4984_UNTREATED_VS_GALECTIN1_TREATED_DC_UP	GSE4984_UNTREATED_VS_GALECTIN1_TREATED_DC_UP	56	0.815758070602935	2.28523469392021	2.07363085526056e-07	1.6717510802386e-05	1.37887135176504e-05	243	tags=45%, list=7%, signal=42%	6279/6280/6282/2207/5265/2357/6275/84418/6688/6813/79887/10261/7538/1992/83442/79180/2752/10288/2787/7378/152007/1072/7791/7408/1508
MCBRYAN_PUBERTAL_BREAST_5_6WK_DN	MCBRYAN_PUBERTAL_BREAST_5_6WK_DN	MCBRYAN_PUBERTAL_BREAST_5_6WK_DN	47	-0.636011756605411	-2.29187334544515	2.4644108267095e-07	1.96759989048444e-05	1.62288940787633e-05	361	tags=36%, list=11%, signal=33%	283131/8880/23476/1108/170506/10396/8720/65125/1656/9267/10142/6421/3572/2521/8473/378938/7503
GOBP_POSITIVE_REGULATION_OF_RESPONSE_TO_EXTERNAL_STIMULUS	GOBP_POSITIVE_REGULATION_OF_RESPONSE_TO_EXTERNAL_STIMULUS	GOBP_POSITIVE_REGULATION_OF_RESPONSE_TO_EXTERNAL_STIMULUS	111	0.714622519770961	2.19035140367288	2.46227620440702e-07	1.96759989048444e-05	1.62288940787633e-05	230	tags=23%, list=7%, signal=22%	6279/6280/6283/7305/4332/3576/4792/2219/3956/6688/2896/3055/241/728/29108/199/1535/7114/6348/4818/5359/708/972/3148/1051
MODULE_64	MODULE_64	MODULE_64	88	0.7460781441877	2.23819655991045	2.64389649180011e-07	2.10075371730675e-05	1.73271556522325e-05	210	tags=38%, list=6%, signal=36%	6280/7305/3576/2207/2357/929/10135/6277/1441/8993/967/2352/5997/301/2896/10261/2212/2268/133/728/3958/10288/8519/6348/3122/1604/567/4818/4061/8743/3689/6772/4050
GSE13738_RESTING_VS_BYSTANDER_ACTIVATED_CD4_TCELL_UP	GSE13738_RESTING_VS_BYSTANDER_ACTIVATED_CD4_TCELL_UP	GSE13738_RESTING_VS_BYSTANDER_ACTIVATED_CD4_TCELL_UP	67	-0.576281156076483	-2.2027993757344	2.87317462097601e-07	2.2720075100895e-05	1.87396682657464e-05	434	tags=69%, list=13%, signal=61%	51669/29068/23248/23389/387357/79668/54664/256380/9931/388011/55729/8925/54765/7994/387751/22887/10983/10658/4753/9169/100129387/256987/6638/5567/7048/153222/11320/321/64062/100131564/113791/84441/814/55000/3983/11123/11168/23112/58508/79612/56829/84726/3572/6932/1107/472
GOBP_REGULATION_OF_RESPONSE_TO_EXTERNAL_STIMULUS	GOBP_REGULATION_OF_RESPONSE_TO_EXTERNAL_STIMULUS	GOBP_REGULATION_OF_RESPONSE_TO_EXTERNAL_STIMULUS	215	0.61746923319233	2.01964633327474	2.97378170976525e-07	2.34036620558525e-05	1.93034953090025e-05	230	tags=19%, list=7%, signal=19%	6279/6280/6283/7305/4332/3576/4792/2219/3956/8530/8993/6688/4057/301/2896/7538/3055/2268/241/1843/728/240/29108/199/1535/114769/7114/6348/2876/1604/4818/5359/708/6772/7791/3123/2950/972/3148/1051
LAKE_ADULT_KIDNEY_C14_DISTAL_CONVOLUTED_TUBULE	LAKE_ADULT_KIDNEY_C14_DISTAL_CONVOLUTED_TUBULE	LAKE_ADULT_KIDNEY_C14_DISTAL_CONVOLUTED_TUBULE	25	-0.764431490673746	-2.33005274681619	3.01000507202035e-07	2.35764710072419e-05	1.9446029275462e-05	614	tags=72%, list=19%, signal=59%	5775/6867/58517/554203/2272/104472715/27327/4548/124540/8821/65125/6095/84441/3983/23112/25957/55599/7503
GOMF_TRANSCRIPTION_REGULATOR_ACTIVITY	GOMF_TRANSCRIPTION_REGULATOR_ACTIVITY	GOMF_TRANSCRIPTION_REGULATOR_ACTIVITY	283	-0.371532483698919	-1.79175037270373	3.42815376985497e-07	2.67250459218835e-05	2.20429946969324e-05	709	tags=37%, list=22%, signal=32%	2130/23175/9994/51564/9969/6778/10140/10664/3146/92140/9988/114803/6935/22834/23013/55749/8202/24148/54856/8725/6867/5978/51773/7428/9792/5813/23036/7528/7799/55729/171023/5927/7586/8464/10320/3725/57659/10155/60468/864/56987/7994/694/9044/57215/1387/58487/87/687/10915/22887/2145/6775/7597/10443/8289/5452/3097/7067/22913/2005/23476/4863/10600/2308/322/1112/5579/7581/51586/51274/3275/6595/64710/15…
LET_7B_3P	LET_7B_3P	LET_7B_3P	174	-0.425437940220197	-1.92294201702371	3.52676280328435e-07	2.73646989905542e-05	2.25705847801e-05	625	tags=36%, list=19%, signal=31%	9988/23360/9736/23013/10892/149041/55183/51773/23036/7528/7514/7799/2744/168850/23350/1105/246175/10594/9044/51727/58487/3655/5885/54476/253260/91746/91526/3097/29896/546/2005/6418/57035/55023/2308/55671/80012/51274/6595/153222/55619/11214/7343/6095/81618/23613/10142/4154/23077/9295/94104/11168/6421/58508/6304/4302/79612/10365/25957/4820/27086/22848/1107
GERY_CEBP_TARGETS	GERY_CEBP_TARGETS	GERY_CEBP_TARGETS	33	0.877093718001089	2.26237598976377	3.63204227082206e-07	2.80498890700356e-05	2.31357340910702e-05	111	tags=36%, list=3%, signal=35%	6279/4332/4069/3934/2353/6303/5997/23645/1462/1843/9592/2745
GOBP_LEUKOCYTE_CHEMOTAXIS	GOBP_LEUKOCYTE_CHEMOTAXIS	GOBP_LEUKOCYTE_CHEMOTAXIS	55	0.816571278687969	2.28292256561563	4.27962549496617e-07	3.24619495608139e-05	2.67748307753208e-05	220	tags=35%, list=7%, signal=33%	6279/6280/6283/3576/2207/1441/6688/301/1843/728/3958/240/199/6348/120425/3689/51192/708/972
GNF2_PECAM1	GNF2_PECAM1	GNF2_PECAM1	34	0.876406033596341	2.27941773914656	4.26501878132137e-07	3.24619495608139e-05	2.67748307753208e-05	230	tags=71%, list=7%, signal=66%	7305/2207/6275/2219/7940/1520/79887/5997/10261/7538/4688/5660/3055/64231/1843/1536/83442/29108/1890/10288/199/55819/3689/1051
GSE22196_HEALTHY_VS_OBESE_MOUSE_SKIN_GAMMADELTA_TCELL_DN	GSE22196_HEALTHY_VS_OBESE_MOUSE_SKIN_GAMMADELTA_TCELL_DN	GSE22196_HEALTHY_VS_OBESE_MOUSE_SKIN_GAMMADELTA_TCELL_DN	71	0.770373323961074	2.22295070481756	4.30072899671197e-07	3.24619495608139e-05	2.67748307753208e-05	181	tags=24%, list=6%, signal=23%	6279/6280/3576/50486/6275/3956/6192/306/23645/8870/1843/1192/391/5355/7378/6348/4267
GOLDRATH_ANTIGEN_RESPONSE	GOLDRATH_ANTIGEN_RESPONSE	GOLDRATH_ANTIGEN_RESPONSE	102	0.72806359196291	2.20632923327839	4.30154713730153e-07	3.24619495608139e-05	2.67748307753208e-05	352	tags=43%, list=11%, signal=40%	6282/7305/6275/6277/3956/8993/597/10410/79887/7295/301/2597/8870/1843/4689/6515/1471/79180/3958/2745/302/5355/1154/1509/6348/8724/6281/9446/9445/5359/3123/58527/972/3148/1622/7905/7167/5901/8766/4616/401152/91663/1891/6451
GOBP_RESPONSE_TO_OXYGEN_CONTAINING_COMPOUND	GOBP_RESPONSE_TO_OXYGEN_CONTAINING_COMPOUND	GOBP_RESPONSE_TO_OXYGEN_CONTAINING_COMPOUND	321	0.556221959252505	1.86046276673402	4.25792231811835e-07	3.24619495608139e-05	2.67748307753208e-05	241	tags=16%, list=7%, signal=16%	6279/6280/1668/3576/4792/2353/929/10135/706/56729/6688/4057/7295/5997/301/978/7538/3055/249/133/7431/1536/728/6648/60/2752/29108/7076/10288/199/1535/114769/387/6348/4048/2876/1604/10287/10542/57085/10935/4061/6772/3123/2950/9978/3148/1051/5906/51714
GSE21927_SPLEEN_C57BL6_VS_EL4_TUMOR_BALBC_MONOCYTES_UP	GSE21927_SPLEEN_C57BL6_VS_EL4_TUMOR_BALBC_MONOCYTES_UP	GSE21927_SPLEEN_C57BL6_VS_EL4_TUMOR_BALBC_MONOCYTES_UP	105	-0.50764751711615	-2.10385026997281	4.64787451463318e-07	3.49161009560648e-05	2.87990310834926e-05	463	tags=32%, list=14%, signal=29%	9648/3676/10943/1387/6775/10396/9857/54851/11059/55268/11214/8527/57326/54737/120/55769/4063/23613/81669/11119/23499/55082/23077/10225/6651/10123/11168/4297/923/6304/6170/22848/8473/5934
GNF2_S100A4	GNF2_S100A4	GNF2_S100A4	28	0.894050412301922	2.25436943253257	4.8904169353035e-07	3.65719098143714e-05	3.01647531851299e-05	224	tags=71%, list=7%, signal=67%	7305/2207/6275/2219/7940/6813/5997/10261/4688/3055/2268/83442/2745/29108/1890/10288/199/8743/3689/23406
LI_INDUCED_T_TO_NATURAL_KILLER_UP	LI_INDUCED_T_TO_NATURAL_KILLER_UP	LI_INDUCED_T_TO_NATURAL_KILLER_UP	96	0.742087680030281	2.24115019050144	5.05299510577067e-07	3.76175000509333e-05	3.10271629301708e-05	277	tags=40%, list=8%, signal=37%	6282/7305/2207/10581/6275/706/6277/3956/8993/967/10410/2212/8870/4637/2512/4689/7431/83442/3958/2745/302/5355/1154/8519/7378/6348/6281/427/1476/120425/152007/4818/5359/8743/23406/54458/10952/5479
ZHENG_BOUND_BY_FOXP3	ZHENG_BOUND_BY_FOXP3	ZHENG_BOUND_BY_FOXP3	175	-0.425960501324647	-1.92136343100539	5.1403482615667e-07	3.80962043582569e-05	3.14220014100962e-05	604	tags=40%, list=18%, signal=34%	10892/969/8202/9938/256380/22821/5150/940/25836/50650/57488/6793/5335/171023/246175/6480/7155/7456/387751/2534/3655/158219/6775/7597/91612/91526/3716/56990/3097/54941/29123/6711/29121/51274/55824/8821/6687/7048/1027/7174/23522/55619/11214/10659/120/6167/83641/1106/9267/23499/9840/7535/4154/10225/5930/80342/2533/814/3983/23112/6304/678/56829/10365/2113/3575/27086/3572/5934/64919
HOXA9_DN.V1_UP	HOXA9_DN.V1_UP	HOXA9_DN.V1_UP	54	0.812719843524216	2.25984216109029	5.17335685219725e-07	3.81696735251179e-05	3.14825992650162e-05	180	tags=26%, list=6%, signal=25%	6279/6280/7305/4332/3576/2207/2353/1462/4688/64231/51734/1890/3122/55819
GINESTIER_BREAST_CANCER_ZNF217_AMPLIFIED_DN	GINESTIER_BREAST_CANCER_ZNF217_AMPLIFIED_DN	GINESTIER_BREAST_CANCER_ZNF217_AMPLIFIED_DN	84	-0.529959692714713	-2.09306242783758	5.22068662458038e-07	3.83476834864177e-05	3.16294230588612e-05	884	tags=61%, list=27%, signal=45%	6949/257106/23353/10919/26088/4650/23636/7916/11338/9031/11273/51593/201294/55035/5725/51564/9898/3609/23360/155435/1455/8106/55209/23195/23264/23367/64432/8662/864/6433/57187/55761/9701/56882/7919/23524/10347/27332/23070/22985/25851/23162/3192/91304/9744/9725/5930/114823/10147/7536/6625
DESCARTES_FETAL_MUSCLE_MYELOID_CELLS	DESCARTES_FETAL_MUSCLE_MYELOID_CELLS	DESCARTES_FETAL_MUSCLE_MYELOID_CELLS	28	0.89314178287579	2.25207830176904	5.33212613894669e-07	3.89929419019345e-05	3.21616364691941e-05	220	tags=68%, list=7%, signal=64%	6280/4332/4069/2219/929/1520/6688/10261/4688/3055/64231/4689/1536/1471/199/3122/120425/3123/972
GSE3982_EOSINOPHIL_VS_BASOPHIL_UP	GSE3982_EOSINOPHIL_VS_BASOPHIL_UP	GSE3982_EOSINOPHIL_VS_BASOPHIL_UP	36	0.862930002615562	2.24183009044485	5.37739291088635e-07	3.91507368450303e-05	3.2291786782276e-05	164	tags=31%, list=5%, signal=29%	6279/6280/7305/1441/7940/1520/6813/1536/2752/1535/427
GSE41867_DAY8_VS_DAY15_LCMV_CLONE13_EFFECTOR_CD8_TCELL_UP	GSE41867_DAY8_VS_DAY15_LCMV_CLONE13_EFFECTOR_CD8_TCELL_UP	GSE41867_DAY8_VS_DAY15_LCMV_CLONE13_EFFECTOR_CD8_TCELL_UP	69	-0.574685817217612	-2.21146059725988	5.41336643193621e-07	3.92397837809692e-05	3.23652332841985e-05	642	tags=52%, list=20%, signal=43%	490/9698/79890/51669/9987/153241/114803/149041/6867/6431/23195/7799/55186/1387/2534/5108/91526/54941/29896/10600/27125/10125/6844/51586/1027/54861/10659/23049/80314/25957/2113/3575/4820/27086/3572/7536
GSE360_CTRL_VS_M_TUBERCULOSIS_DC_DN	GSE360_CTRL_VS_M_TUBERCULOSIS_DC_DN	GSE360_CTRL_VS_M_TUBERCULOSIS_DC_DN	57	0.810739100876343	2.27567239847949	5.51763109677264e-07	3.98209122866207e-05	3.28445519205726e-05	190	tags=33%, list=6%, signal=32%	6279/6280/6282/50486/5552/4792/10581/7295/1462/2215/2212/8870/2752/1890/10288/3939/6348/8655/8743
DESCARTES_FETAL_THYMUS_ANTIGEN_PRESENTING_CELLS	DESCARTES_FETAL_THYMUS_ANTIGEN_PRESENTING_CELLS	DESCARTES_FETAL_THYMUS_ANTIGEN_PRESENTING_CELLS	30	0.884912435283731	2.24928517396001	5.68535333210995e-07	4.08529715303396e-05	3.36958012131917e-05	220	tags=63%, list=7%, signal=60%	7305/4332/4069/2207/5552/929/8530/1520/6688/10261/3055/2268/64231/1536/240/5341/3122/3123/972
MIR3662	MIR3662	MIR3662	184	-0.42125128125961	-1.91187887192694	5.77410752894801e-07	4.13111147752916e-05	3.40736807928351e-05	946	tags=49%, list=29%, signal=37%	5048/222194/55193/57551/57532/10730/1385/79982/23405/56916/7707/55914/5469/201595/59338/9821/55291/55660/83734/140890/55206/10905/4841/23141/29068/9354/10746/54014/84376/10808/10664/6731/8545/153241/5775/6935/152926/149041/5978/23195/168850/3964/171023/246175/9194/6767/8621/60468/23253/51199/57187/7994/51366/10291/5295/58487/1964/51696/23469/253260/50809/546/9750/2005/2308/6711/23230/331/51274/55…
JINESH_BLEBBISHIELD_TO_IMMUNE_CELL_FUSION_PBSHMS_DN	JINESH_BLEBBISHIELD_TO_IMMUNE_CELL_FUSION_PBSHMS_DN	JINESH_BLEBBISHIELD_TO_IMMUNE_CELL_FUSION_PBSHMS_DN	87	0.740119631320357	2.21464439603213	5.96185308901481e-07	4.2470493966443e-05	3.50299444204818e-05	239	tags=29%, list=7%, signal=27%	6279/6280/3934/3576/10581/2353/10410/79887/5997/1475/8870/2512/5226/6648/3460/308/3122/1476/8743/6772/9246/972/1622/4118/3422
GOBP_REGULATION_OF_TRANSPORT	GOBP_REGULATION_OF_TRANSPORT	GOBP_REGULATION_OF_TRANSPORT	327	0.554970537980917	1.85315532077852	6.10027046921477e-07	4.32700300621084e-05	3.56894070821465e-05	333	tags=21%, list=10%, signal=21%	6279/57126/2207/4792/2219/929/706/56729/1520/6688/967/6813/7295/5997/301/7439/3055/2268/1192/1536/6386/3958/60/2745/240/2752/29108/302/10288/1535/4946/7114/3936/387/6348/8724/3460/9446/567/71/2280/5359/3689/8021/3123/972/1622/1051/7905/5906/51714/5901/3301/51100/27230/27166/5478/4697/8766/5777/292/10890/5880/64422/55004/401152/27243/5873/6717/7341
MODULE_170	MODULE_170	MODULE_170	32	0.880810178183818	2.26700546062522	6.27413887769316e-07	4.43131167656559e-05	3.65497518965931e-05	245	tags=72%, list=8%, signal=67%	7305/4069/2207/2357/10581/6275/929/967/10410/2495/2212/8870/2512/7431/1536/7076/199/8519/2876/8743/3689/1508/9235
GSE19401_NAIVE_VS_IMMUNIZED_MOUSE_PLN_FOLLICULAR_DC_UP	GSE19401_NAIVE_VS_IMMUNIZED_MOUSE_PLN_FOLLICULAR_DC_UP	GSE19401_NAIVE_VS_IMMUNIZED_MOUSE_PLN_FOLLICULAR_DC_UP	84	0.752589510092105	2.23462209084879	6.33454875835468e-07	4.45493988635438e-05	3.67446389342411e-05	181	tags=20%, list=6%, signal=20%	6279/6280/6283/3576/50486/6275/3956/6192/23645/7538/1843/1192/6515/7378/6348/10542/4267
GSE18281_SUBCAPSULAR_VS_CENTRAL_CORTICAL_REGION_OF_THYMUS_DN	GSE18281_SUBCAPSULAR_VS_CENTRAL_CORTICAL_REGION_OF_THYMUS_DN	GSE18281_SUBCAPSULAR_VS_CENTRAL_CORTICAL_REGION_OF_THYMUS_DN	69	0.781003927545999	2.24500010553245	6.44169210291581e-07	4.49206098670421e-05	3.70508162259648e-05	203	tags=25%, list=6%, signal=24%	6279/6280/3934/2207/2357/2353/2495/3055/2268/1536/1316/7076/7378/1476/6772/9246/5696
GABRIELY_MIR21_TARGETS	GABRIELY_MIR21_TARGETS	GABRIELY_MIR21_TARGETS	78	-0.539725673819065	-2.1025634294697	6.4190287715407e-07	4.49206098670421e-05	3.70508162259648e-05	939	tags=62%, list=29%, signal=45%	55193/50618/22908/9991/10730/54822/8243/25831/94081/6197/140890/29068/10746/23175/64848/51105/9736/11064/25836/6867/51773/5813/23036/57488/7874/6480/90624/57187/51366/5295/1654/23048/546/7750/9169/55023/1112/23230/10125/55824/7048/65125/55619/11320/130872/23077/9295/23112
GSE22886_NAIVE_CD4_TCELL_VS_48H_ACT_TH1_UP	GSE22886_NAIVE_CD4_TCELL_VS_48H_ACT_TH1_UP	GSE22886_NAIVE_CD4_TCELL_VS_48H_ACT_TH1_UP	103	-0.493721016422677	-2.03050124051849	6.50636913834351e-07	4.51809927518501e-05	3.72655817521223e-05	879	tags=62%, list=27%, signal=47%	5922/1195/25949/6430/23064/81558/64061/7248/7707/55914/56731/23228/59338/9284/7832/55056/54462/51669/3384/54463/6224/6609/9736/22834/22821/921/23060/58486/10943/54765/79958/694/687/22887/7597/1831/10347/10235/23451/2308/6232/54832/4054/51274/3275/476/6687/55268/8527/57326/55769/7644/7327/81669/11119/9840/4926/3133/22861/2533/678/25957/4820/7273
GOBP_REGULATION_OF_PEPTIDASE_ACTIVITY	GOBP_REGULATION_OF_PEPTIDASE_ACTIVITY	GOBP_REGULATION_OF_PEPTIDASE_ACTIVITY	120	0.688748180027692	2.1321186381658	6.53683340682186e-07	4.52026132696841e-05	3.72834144982793e-05	203	tags=22%, list=6%, signal=21%	6279/6280/5265/8530/4057/2896/1475/1992/2597/1471/5721/29108/302/7076/114769/1509/64115/387/5720/2876/1476/334/10542/10935/8743/5696
GSE19401_UNSTIM_VS_RETINOIC_ACID_STIM_FOLLICULAR_DC_UP	GSE19401_UNSTIM_VS_RETINOIC_ACID_STIM_FOLLICULAR_DC_UP	GSE19401_UNSTIM_VS_RETINOIC_ACID_STIM_FOLLICULAR_DC_UP	81	0.751408148522735	2.21970163444169	7.07614899298743e-07	4.87281310029597e-05	4.01912848505207e-05	231	tags=21%, list=7%, signal=20%	6279/6280/6283/5265/2353/2219/706/2268/1843/6515/9592/5226/5691/4048/3689/4502/6827
MODULE_46	MODULE_46	MODULE_46	110	0.718500765012281	2.20062932488758	7.3298256508373e-07	5.02655720047253e-05	4.14593763609273e-05	210	tags=37%, list=6%, signal=36%	7305/4332/3576/2207/4792/10581/2219/929/10135/1441/7940/8530/8993/1520/4057/10410/2896/10261/4688/2215/2212/2268/4689/1536/728/1316/4084/7076/10288/8519/6348/3460/3122/1604/567/654817/4061/8743/3689/6772/4050
RUTELLA_RESPONSE_TO_CSF2RB_AND_IL4_DN	RUTELLA_RESPONSE_TO_CSF2RB_AND_IL4_DN	RUTELLA_RESPONSE_TO_CSF2RB_AND_IL4_DN	122	0.692020464335377	2.14232931851128	7.52599250257135e-07	5.13975529297507e-05	4.23930417173984e-05	267	tags=31%, list=8%, signal=30%	6280/6283/2357/10581/2219/929/10135/5997/51316/1462/7538/64231/6515/1536/728/6648/3958/240/10288/199/1509/7277/6348/308/4048/1604/427/334/4818/5359/6772/8021/4502/1508/8125/4615/51108/9489
VERHAAK_GLIOBLASTOMA_MESENCHYMAL	VERHAAK_GLIOBLASTOMA_MESENCHYMAL	VERHAAK_GLIOBLASTOMA_MESENCHYMAL	85	0.740917854527685	2.21447707822719	7.81861918553888e-07	5.31762630779429e-05	4.38601336160834e-05	322	tags=44%, list=10%, signal=40%	6282/5265/6275/929/6303/3956/6813/79887/301/2896/4688/1475/2212/5836/1192/4689/728/3958/240/391/302/7076/1890/10288/3936/8826/1522/3689/10577/1051/1508/5777/1075/5880/9144/58472/5873
GSE3982_DC_VS_CENT_MEMORY_CD4_TCELL_DN	GSE3982_DC_VS_CENT_MEMORY_CD4_TCELL_DN	GSE3982_DC_VS_CENT_MEMORY_CD4_TCELL_DN	69	-0.568824087593895	-2.18890395203518	7.91179201781252e-07	5.3589420769831e-05	4.42009088139224e-05	1063	tags=75%, list=33%, signal=52%	57223/309/79664/1901/7175/6430/440515/6234/81558/6949/64061/474344/5142/7294/10781/5583/65095/51593/3105/8886/6935/91782/25873/9459/916/8725/3932/11083/5335/3676/57187/79958/7994/387751/2145/10384/26034/29896/2308/6232/6711/81539/10659/8445/7178/9214/7644/6154/56829/10365/6170/440270
GNF2_CD14	GNF2_CD14	GNF2_CD14	14	0.938866092532375	2.10115373069354	7.96328359645688e-07	5.37180359178134e-05	4.4306991438933e-05	180	tags=93%, list=6%, signal=88%	7305/2219/929/1520/79887/5997/5660/3055/64231/1843/1890/10288/55819
GSE22886_UNSTIM_VS_IL15_STIM_NKCELL_UP	GSE22886_UNSTIM_VS_IL15_STIM_NKCELL_UP	GSE22886_UNSTIM_VS_IL15_STIM_NKCELL_UP	42	-0.643014808214605	-2.24956962014662	8.17178278929931e-07	5.49004285198169e-05	4.52822366801138e-05	417	tags=45%, list=13%, signal=40%	7994/694/2145/10384/11176/6638/29121/57326/3661/81669/11119/113791/22861/3983/923/9806/25957/4820/472
LET_7A_3P	LET_7A_3P	LET_7A_3P	174	-0.41509941677334	-1.87621280166587	8.38696391831832e-07	5.61179565498166e-05	4.62864618547719e-05	625	tags=36%, list=19%, signal=30%	9988/23360/9736/23013/10892/149041/55183/51773/23036/7528/7514/7799/2744/168850/23350/1105/246175/10594/9044/51727/58487/3655/5885/54476/253260/91746/91526/3097/29896/546/2005/6418/57035/55023/2308/80012/51274/6595/153222/55619/11214/7343/6095/81618/23613/10142/4154/23077/9295/94104/11168/6421/58508/6304/4302/79612/10365/25957/4820/27086/22848/1107
ONDER_CDH1_TARGETS_2_DN	ONDER_CDH1_TARGETS_2_DN	ONDER_CDH1_TARGETS_2_DN	49	0.826911128010278	2.2640454631818	8.49968773589291e-07	5.66428787141541e-05	4.6719421128953e-05	210	tags=37%, list=6%, signal=35%	6279/6280/3934/3576/50486/5265/2353/6286/306/4688/1475/1992/8870/6515/7378/1604/8743/4050
GSE23321_CENTRAL_MEMORY_VS_NAIVE_CD8_TCELL_UP	GSE23321_CENTRAL_MEMORY_VS_NAIVE_CD8_TCELL_UP	GSE23321_CENTRAL_MEMORY_VS_NAIVE_CD8_TCELL_UP	47	0.834704739645587	2.27005741794059	8.54639422359038e-07	5.67254045515174e-05	4.67874889856248e-05	93	tags=23%, list=3%, signal=23%	6279/6280/7305/3934/57126/2357/2353/1520/4057/51316/6515
GOBP_RESPONSE_TO_FUNGUS	GOBP_RESPONSE_TO_FUNGUS	GOBP_RESPONSE_TO_FUNGUS	13	0.950019222571066	2.11067989390225	8.72474228308073e-07	5.76775262849901e-05	4.75728052909034e-05	74	tags=54%, list=2%, signal=53%	6279/6280/6283/1668/6688/4057/2597
REACTOME_TOLL_LIKE_RECEPTOR_CASCADES	REACTOME_TOLL_LIKE_RECEPTOR_CASCADES	REACTOME_TOLL_LIKE_RECEPTOR_CASCADES	51	0.824672646427168	2.27071658021206	9.15625843181847e-07	6.01579636855038e-05	4.96186864701317e-05	37	tags=14%, list=1%, signal=14%	6279/6280/6283/4792/2353/929/1520
CUI_DEVELOPING_HEART_C7_MAST_CELL	CUI_DEVELOPING_HEART_C7_MAST_CELL	CUI_DEVELOPING_HEART_C7_MAST_CELL	81	0.74911946732456	2.21294074236686	9.172751769073e-07	6.01579636855038e-05	4.96186864701317e-05	259	tags=42%, list=8%, signal=40%	7305/2207/5552/4792/10581/6275/6277/6813/5997/301/23645/7538/241/1192/4689/6515/9592/6386/83442/240/391/5341/2752/3936/1509/9535/79143/55819/8743/58527/3422/3301/54458/27230
GSE12845_IGD_NEG_BLOOD_VS_NAIVE_TONSIL_BCELL_DN	GSE12845_IGD_NEG_BLOOD_VS_NAIVE_TONSIL_BCELL_DN	GSE12845_IGD_NEG_BLOOD_VS_NAIVE_TONSIL_BCELL_DN	60	-0.57542461152048	-2.18210107790307	9.4698704872653e-07	6.18610867759026e-05	5.10234336634432e-05	886	tags=57%, list=27%, signal=42%	89941/7707/5469/59338/51729/5252/51669/1788/9101/4242/23175/27128/6609/6867/3964/50619/8289/23070/23162/29123/55671/57018/6687/22992/22864/23499/22861/9295/923/6304/9138/10147/4820/1107
GSE32986_UNSTIM_VS_GMCSF_STIM_DC_UP	GSE32986_UNSTIM_VS_GMCSF_STIM_DC_UP	GSE32986_UNSTIM_VS_GMCSF_STIM_DC_UP	68	-0.563255655849887	-2.15197013158895	9.72166900518787e-07	6.32559148223386e-05	5.21738970647256e-05	503	tags=54%, list=15%, signal=47%	6165/26119/90799/8464/60468/2053/10957/375748/2272/6775/54476/10235/27332/26034/5163/3841/2005/2308/322/80012/6638/4054/476/6595/57125/7048/8527/321/23613/1106/84441/4154/6651/3707/2113/7536/7273
GOBP_RESPONSE_TO_LIPID	GOBP_RESPONSE_TO_LIPID	GOBP_RESPONSE_TO_LIPID	167	0.641134628647599	2.03815677879273	9.76956881794158e-07	6.33182995506355e-05	5.22253524013802e-05	252	tags=20%, list=8%, signal=20%	6279/6280/1668/3576/4792/2353/929/706/6688/4057/301/306/7538/3055/249/133/7431/1536/6648/29108/10288/199/1535/114769/387/6348/2876/1604/10935/2950/3148/1051/5901/4615
ACCAAAG_MIR9	ACCAAAG_MIR9	ACCAAAG_MIR9	96	-0.497120848727036	-2.00087257936044	1.01700554469982e-06	6.56564478017734e-05	5.41538725487777e-05	930	tags=49%, list=28%, signal=36%	1173/94056/9991/54822/9874/55914/23344/10181/55291/860/1859/54462/10905/5725/51105/4627/1455/5813/1729/6431/57488/23367/171023/26119/7586/23253/1831/8289/23048/23476/9857/10772/54861/153222/10618/57198/83641/81618/4154/6651/3337/10123/23112/9774/7852/27086/10521
GSE45365_WT_VS_IFNAR_KO_CD11B_DC_UP	GSE45365_WT_VS_IFNAR_KO_CD11B_DC_UP	GSE45365_WT_VS_IFNAR_KO_CD11B_DC_UP	41	-0.661185338587627	-2.28586728864777	1.03803193425604e-06	6.67531275387144e-05	5.5058421251754e-05	666	tags=59%, list=20%, signal=47%	8718/54904/6206/23523/57602/64432/921/8662/23338/158219/23070/117145/51274/10914/7343/9214/6482/80162/283149/923/9806/55007/2113/54674
GSE9006_1MONTH_VS_4MONTH_POST_TYPE_1_DIABETES_DX_PBMC_UP	GSE9006_1MONTH_VS_4MONTH_POST_TYPE_1_DIABETES_DX_PBMC_UP	GSE9006_1MONTH_VS_4MONTH_POST_TYPE_1_DIABETES_DX_PBMC_UP	31	0.862475056314005	2.21791431342341	1.1011203260954e-06	6.97899372045481e-05	5.75632019565367e-05	215	tags=55%, list=7%, signal=52%	5265/2357/4792/10135/6303/8875/597/6286/306/6888/8870/5836/133/240/7378/1522/10577
MIR30A_5P	MIR30A_5P	MIR30A_5P	134	-0.458855672733936	-1.98012523287493	1.10636918663954e-06	6.97899372045481e-05	5.75632019565367e-05	937	tags=49%, list=29%, signal=37%	55251/57551/5504/57532/54822/359948/8812/5293/201595/2035/490/196441/55660/860/5305/10905/1788/29068/10746/54014/114804/26057/92140/23013/9459/5150/55209/7514/55186/163882/1105/55814/2054/90624/7456/3631/687/3655/51755/80335/8289/91746/27327/124540/55023/27125/27436/57620/9857/11059/23015/10772/8675/64710/57690/91689/10914/6095/23613/814/94104/23112/4297/22877/58508/64919
MIR30B_5P_MIR30C_5P	MIR30B_5P_MIR30C_5P	MIR30B_5P_MIR30C_5P	134	-0.458855672733936	-1.98012523287493	1.10636918663954e-06	6.97899372045481e-05	5.75632019565367e-05	937	tags=49%, list=29%, signal=37%	55251/57551/5504/57532/54822/359948/8812/5293/201595/2035/490/196441/55660/860/5305/10905/1788/29068/10746/54014/114804/26057/92140/23013/9459/5150/55209/7514/55186/163882/1105/55814/2054/90624/7456/3631/687/3655/51755/80335/8289/91746/27327/124540/55023/27125/27436/57620/9857/11059/23015/10772/8675/64710/57690/91689/10914/6095/23613/814/94104/23112/4297/22877/58508/64919
MIR30D_5P	MIR30D_5P	MIR30D_5P	134	-0.458855672733936	-1.98012523287493	1.10636918663954e-06	6.97899372045481e-05	5.75632019565367e-05	937	tags=49%, list=29%, signal=37%	55251/57551/5504/57532/54822/359948/8812/5293/201595/2035/490/196441/55660/860/5305/10905/1788/29068/10746/54014/114804/26057/92140/23013/9459/5150/55209/7514/55186/163882/1105/55814/2054/90624/7456/3631/687/3655/51755/80335/8289/91746/27327/124540/55023/27125/27436/57620/9857/11059/23015/10772/8675/64710/57690/91689/10914/6095/23613/814/94104/23112/4297/22877/58508/64919
MIR30E_5P	MIR30E_5P	MIR30E_5P	134	-0.458855672733936	-1.98012523287493	1.10636918663954e-06	6.97899372045481e-05	5.75632019565367e-05	937	tags=49%, list=29%, signal=37%	55251/57551/5504/57532/54822/359948/8812/5293/201595/2035/490/196441/55660/860/5305/10905/1788/29068/10746/54014/114804/26057/92140/23013/9459/5150/55209/7514/55186/163882/1105/55814/2054/90624/7456/3631/687/3655/51755/80335/8289/91746/27327/124540/55023/27125/27436/57620/9857/11059/23015/10772/8675/64710/57690/91689/10914/6095/23613/814/94104/23112/4297/22877/58508/64919
MODULE_38	MODULE_38	MODULE_38	71	0.760644078955755	2.19487648239938	1.11765202162946e-06	7.02335930093919e-05	5.79291321997258e-05	166	tags=27%, list=5%, signal=26%	6279/6280/1668/6282/6275/929/1441/6286/301/2896/978/23645/2268/8870/133/4689/2745/7378/976
GSE9006_HEALTHY_VS_TYPE_1_DIABETES_PBMC_AT_DX_DN	GSE9006_HEALTHY_VS_TYPE_1_DIABETES_PBMC_AT_DX_DN	GSE9006_HEALTHY_VS_TYPE_1_DIABETES_PBMC_AT_DX_DN	40	0.848655805154362	2.25565577742707	1.22011659342906e-06	7.63820717409167e-05	6.30004381375848e-05	128	tags=32%, list=4%, signal=32%	6279/3576/50486/10135/6286/2352/5997/7538/10409/249/4689/9592/1154
MIR8485	MIR8485	MIR8485	196	-0.394661221870757	-1.81238399766552	1.23092219663867e-06	7.67677401654613e-05	6.33185400058421e-05	847	tags=44%, list=26%, signal=35%	9778/56731/57104/10781/2033/55088/83734/1859/5305/4087/55206/1457/10746/51564/55719/9969/5527/54904/8481/57337/114803/5775/23013/8202/5150/285527/11083/55870/55729/171023/5927/29945/7874/9665/57659/60468/90624/54765/57215/5295/58487/22887/51755/23550/54476/80335/23469/91746/91526/11176/10658/162394/115426/2005/55023/2308/27125/2026/7581/9857/6844/11215/54851/1540/81606/54861/387119/57690/22872/37…
LET_7F_1_3P	LET_7F_1_3P	LET_7F_1_3P	173	-0.421772453329037	-1.90030180251789	1.25479167867917e-06	7.76701950319502e-05	6.40628907506221e-05	625	tags=36%, list=19%, signal=31%	9988/23360/9736/23013/10892/149041/55183/51773/23036/7528/7514/7799/2744/168850/23350/1105/246175/10594/9044/51727/58487/3655/5885/54476/253260/91746/91526/3097/29896/546/2005/6418/57035/55023/2308/80012/51274/6595/153222/55619/11214/7343/6095/81618/23613/10142/4154/23077/9295/94104/11168/6421/58508/6304/4302/79612/10365/25957/4820/27086/22848/1107
MIR98_3P	MIR98_3P	MIR98_3P	173	-0.421772453329037	-1.90030180251789	1.25479167867917e-06	7.76701950319502e-05	6.40628907506221e-05	625	tags=36%, list=19%, signal=31%	9988/23360/9736/23013/10892/149041/55183/51773/23036/7528/7514/7799/2744/168850/23350/1105/246175/10594/9044/51727/58487/3655/5885/54476/253260/91746/91526/3097/29896/546/2005/6418/57035/55023/2308/80012/51274/6595/153222/55619/11214/7343/6095/81618/23613/10142/4154/23077/9295/94104/11168/6421/58508/6304/4302/79612/10365/25957/4820/27086/22848/1107
GOBP_GRANULOCYTE_CHEMOTAXIS	GOBP_GRANULOCYTE_CHEMOTAXIS	GOBP_GRANULOCYTE_CHEMOTAXIS	32	0.875249480265707	2.25269348642524	1.33593424790832e-06	8.23842735641074e-05	6.795109391364e-05	220	tags=47%, list=7%, signal=44%	6279/6280/6283/3576/2207/1441/301/728/3958/6348/120425/3689/51192/708/972
GSE25146_UNSTIM_VS_HELIOBACTER_PYLORI_LPS_STIM_AGS_CELL_DN	GSE25146_UNSTIM_VS_HELIOBACTER_PYLORI_LPS_STIM_AGS_CELL_DN	GSE25146_UNSTIM_VS_HELIOBACTER_PYLORI_LPS_STIM_AGS_CELL_DN	93	-0.499743838996484	-2.01959940707036	1.41760525745973e-06	8.70957698514384e-05	7.18371672240402e-05	630	tags=47%, list=19%, signal=39%	8233/10892/969/11064/25836/7072/6431/55870/3964/90799/55814/154075/79958/1654/9583/27327/5163/3716/84166/7185/170506/27125/27436/23162/55671/8899/3895/57018/10772/55619/81669/23215/151613/4154/115362/23077/55000/3187/9774/56829/25957/4820/8473/10521
MIR9983_3P	MIR9983_3P	MIR9983_3P	96	-0.4924501315705	-1.98207330769763	1.43465702591504e-06	8.78169506196219e-05	7.24320018931766e-05	847	tags=50%, list=26%, signal=38%	9778/23484/9698/2033/55206/10905/1788/201294/23389/51347/8239/2186/256380/25836/285527/8087/5937/23350/55729/23367/57659/60468/23253/90624/8816/5295/87/23469/5452/10658/55023/57620/5579/331/153222/57690/10659/120/4154/23077/814/4194/23112/6304/25777/678/10147/2113
MODULE_118	MODULE_118	MODULE_118	81	0.744923528313382	2.20054570419827	1.44328792331853e-06	8.80192601796508e-05	7.25988681568265e-05	213	tags=30%, list=7%, signal=28%	6279/6282/4332/2207/5552/6275/2353/8530/597/6286/301/2896/10409/3055/241/8870/199/3936/2992/6348/3689/5696/7791/8653
LAKE_ADULT_KIDNEY_C20_COLLECTING_DUCT_INTERCALATED_CELLS_TYPE_A_CORTEX	LAKE_ADULT_KIDNEY_C20_COLLECTING_DUCT_INTERCALATED_CELLS_TYPE_A_CORTEX	LAKE_ADULT_KIDNEY_C20_COLLECTING_DUCT_INTERCALATED_CELLS_TYPE_A_CORTEX	20	-0.786817607757062	-2.23477470013305	1.51697166560486e-06	9.21143796944307e-05	7.59765498271012e-05	551	tags=70%, list=17%, signal=59%	58517/55814/104472715/3655/4548/124540/2308/11059/51747/10142/4154/25957/27086/7503
GOBP_REGULATION_OF_DEFENSE_RESPONSE	GOBP_REGULATION_OF_DEFENSE_RESPONSE	GOBP_REGULATION_OF_DEFENSE_RESPONSE	161	0.646708171039307	2.06211945327332	1.52158441680762e-06	9.21143796944307e-05	7.59765498271012e-05	230	tags=20%, list=7%, signal=19%	6279/6280/6283/7305/4332/4792/2219/3956/8530/8993/6688/301/2896/7538/3055/2268/241/240/29108/1535/7114/6348/2876/4818/5359/708/6772/7791/3123/2950/3148/1051
FAN_OVARY_CL18_B_LYMPHOCYTE	FAN_OVARY_CL18_B_LYMPHOCYTE	FAN_OVARY_CL18_B_LYMPHOCYTE	296	0.563885993357044	1.8806671952211	1.53387685703737e-06	9.24953242645457e-05	7.62907554289706e-05	456	tags=34%, list=14%, signal=32%	7305/2207/5552/6303/1520/2495/7295/5997/2896/6888/51316/241/64231/10094/6231/2512/55505/1471/83442/8407/391/5216/5341/533/1890/5355/1535/2787/3936/5691/7277/387/2876/3122/8992/567/284996/120425/11345/55819/1522/10923/51142/5230/4050/3123/6637/10577/9978/972/1622/6827/9114/5906/51714/1508/8125/5901/3301/54458/10109/27230/9377/10093/10952/7170/5686/637/1075/2971/9144/286257/51635/5315/5052/5692/963…
GOMF_IDENTICAL_PROTEIN_BINDING	GOMF_IDENTICAL_PROTEIN_BINDING	GOMF_IDENTICAL_PROTEIN_BINDING	444	0.515259218837841	1.73511990739451	1.53907025913657e-06	9.24953242645457e-05	7.62907554289706e-05	257	tags=15%, list=8%, signal=16%	1668/6282/7305/4069/3934/2207/5265/25801/4792/6275/2353/10135/6277/6303/8530/597/6286/2495/199675/7295/978/7439/5660/7086/2597/241/5836/7846/2512/168537/7431/6386/1471/6648/60/5341/2752/5721/29108/302/1890/10288/3939/114769/2023/64115/7378/2992/6348/6281/25798/567/120425/152007/334/71/10935/8743/10923/6772/972/1622/1051/3281/7167/4615/51100/4869
GSE15733_BM_VS_SPLEEN_MEMORY_CD4_TCELL_UP	GSE15733_BM_VS_SPLEEN_MEMORY_CD4_TCELL_UP	GSE15733_BM_VS_SPLEEN_MEMORY_CD4_TCELL_UP	23	0.897669627342266	2.16936740698588	1.58265154098372e-06	9.47698623834709e-05	7.81668095184561e-05	180	tags=65%, list=6%, signal=62%	6279/7305/57126/2207/4057/301/241/5836/1536/4084/240/1154/334/4818/55819
FOXO1_02	FOXO1_02	FOXO1_02	62	-0.574879741591258	-2.17026187341219	1.62895531957745e-06	9.68408077937287e-05	7.98749389948051e-05	558	tags=40%, list=17%, signal=34%	51773/5813/171023/90799/2778/23338/55904/687/2145/5885/1831/91746/27327/7067/2308/1112/8675/153222/8720/6095/1106/113791/4302/3572/6932
GOBP_MRNA_METABOLIC_PROCESS	GOBP_MRNA_METABOLIC_PROCESS	GOBP_MRNA_METABOLIC_PROCESS	309	-0.345929260421657	-1.68318808479422	1.62777694949612e-06	9.68408077937287e-05	7.98749389948051e-05	848	tags=36%, list=26%, signal=29%	5469/22794/26019/10657/10922/3191/9698/10181/55660/11338/10929/9416/1859/7832/11273/140890/51593/51729/4841/55119/220988/1665/5725/23248/23091/5394/26993/55692/90806/3550/9129/10140/29101/8233/7812/283989/7188/24148/149041/7072/5978/9130/8087/8106/58517/6431/51585/23398/23367/8175/8761/246175/8621/10250/143884/6433/10594/57187/10291/7919/10915/23524/51755/6829/23070/91746/22985/27327/10658/29896/…
MANNO_MIDBRAIN_NEUROTYPES_HMGL	MANNO_MIDBRAIN_NEUROTYPES_HMGL	MANNO_MIDBRAIN_NEUROTYPES_HMGL	203	0.609835435865901	1.98537312946286	1.65206227268325e-06	9.78624845184088e-05	8.07176247170272e-05	220	tags=26%, list=7%, signal=26%	7305/4332/3576/2207/5552/2357/4792/929/6303/1441/1520/6688/597/6813/2896/23645/10261/7538/4688/2212/241/5836/1843/2512/4689/9592/1536/6648/79180/2745/240/391/5341/29108/1890/1535/3936/1509/6348/308/2876/25798/567/427/10287/9535/9445/5359/3689/2289/6772/10577/972
GCACTTT_MIR175P_MIR20A_MIR106A_MIR106B_MIR20B_MIR519D	GCACTTT_MIR175P_MIR20A_MIR106A_MIR106B_MIR20B_MIR519D	GCACTTT_MIR175P_MIR20A_MIR106A_MIR106B_MIR20B_MIR519D	119	-0.465773879793076	-1.97560683083685	1.67091967997568e-06	9.82750517827688e-05	8.10579129263347e-05	864	tags=52%, list=26%, signal=40%	7458/7707/56731/10922/9821/55291/9321/1859/6197/54462/5252/80351/10746/57655/894/9813/54665/153241/11329/9988/5775/22834/969/8202/8725/50650/57459/9792/5813/1785/168850/6653/26119/57659/10628/51366/51727/9701/5295/687/22887/2145/51696/27327/1844/7067/4863/6418/57035/27125/7048/153222/11214/10618/10914/22992/10123/23112/58508/23181/5934/64919
TRAVAGLINI_LUNG_MESOTHELIAL_CELL	TRAVAGLINI_LUNG_MESOTHELIAL_CELL	TRAVAGLINI_LUNG_MESOTHELIAL_CELL	305	0.557673565611978	1.86097444556427	1.6688265326348e-06	9.82750517827688e-05	8.10579129263347e-05	672	tags=41%, list=21%, signal=36%	7305/4069/2207/5265/10135/706/6277/6303/3956/6813/6192/7295/306/2597/241/55505/83442/6648/5721/29108/7076/1890/8519/2787/7114/2023/387066/51155/6281/2876/3122/8992/1604/567/284996/10935/2280/5359/4061/6772/9246/84817/5696/9086/3123/6637/10577/58527/972/23406/4502/51100/4869/27230/5464/7321/25824/6175/7170/9218/9111/6921/58472/5698/6176/373156/102157402/1340/56943/83443/64979/29097/58505/23478/663…
MODULE_53	MODULE_53	MODULE_53	103	0.721390011285536	2.19309524393201	1.69246317163439e-06	9.91891448141897e-05	8.1811862906552e-05	213	tags=26%, list=7%, signal=25%	6279/6282/4332/2207/5552/6275/2353/7940/8530/597/6286/301/10409/1475/3055/2268/241/8870/2745/199/3936/6348/3689/9246/5696/7791/8653
CAIRO_LIVER_DEVELOPMENT_DN	CAIRO_LIVER_DEVELOPMENT_DN	CAIRO_LIVER_DEVELOPMENT_DN	38	0.841984932021	2.22388845092444	1.71785509801891e-06	0.000100321523692433	8.27458564974704e-05	138	tags=37%, list=4%, signal=36%	6279/6280/4069/3934/5265/8993/4057/301/51316/5660/241/5836/1536/3936
GSE3982_MAST_CELL_VS_CENT_MEMORY_CD4_TCELL_DN	GSE3982_MAST_CELL_VS_CENT_MEMORY_CD4_TCELL_DN	GSE3982_MAST_CELL_VS_CENT_MEMORY_CD4_TCELL_DN	68	-0.555122871030285	-2.12089807783032	1.76839923306657e-06	0.000102909627200321	8.48805413944108e-05	614	tags=46%, list=19%, signal=38%	5775/940/23036/11083/10957/3702/2145/50619/6305/23070/3683/1844/3716/23451/57035/29123/9057/29121/8821/476/120/6191/80162/23499/10077/80342/10123/6304/56829/10365/6932
DESCARTES_FETAL_LUNG_MYELOID_CELLS	DESCARTES_FETAL_LUNG_MYELOID_CELLS	DESCARTES_FETAL_LUNG_MYELOID_CELLS	21	0.917621713244954	2.16727369837357	1.80528375148164e-06	0.000104687454599077	8.63469051955206e-05	220	tags=81%, list=7%, signal=76%	4332/4069/2357/2219/929/56729/6688/597/10261/4688/3055/64231/1536/10288/3122/3123/972
chr1q21	chr1q21	chr1q21	41	0.84123062121193	2.25160436311121	1.85932624215837e-06	0.000107444352462068	8.86208127933414e-05	37	tags=17%, list=1%, signal=17%	6279/6280/6283/6282/6275/6277/1520
LAKE_ADULT_KIDNEY_C21_COLLECTING_DUCT_INTERCALATED_CELLS_TYPE_B	LAKE_ADULT_KIDNEY_C21_COLLECTING_DUCT_INTERCALATED_CELLS_TYPE_B	LAKE_ADULT_KIDNEY_C21_COLLECTING_DUCT_INTERCALATED_CELLS_TYPE_B	15	-0.833336848875216	-2.21913888366188	1.87845017336432e-06	0.000107795645886084	8.89105619337279e-05	434	tags=67%, list=13%, signal=58%	8925/2272/3655/124540/2308/10659/6095/58508/27086/7503
MIR106A_5P	MIR106A_5P	MIR106A_5P	120	-0.461604245723827	-1.95658028124287	1.8766973762978e-06	0.000107795645886084	8.89105619337279e-05	750	tags=47%, list=23%, signal=37%	80351/10746/57655/54014/26057/51347/9813/153241/11329/5775/22834/969/8202/8725/50650/5978/9792/168850/23350/6653/26119/246175/57659/864/51199/3676/56987/10628/51727/5295/687/22887/2145/9583/1844/3716/7067/2005/4863/57035/55023/80012/11215/55824/7048/11214/10914/6095/6482/11119/5140/4297/3572/22848/5934/64919
GSE25123_WT_VS_PPARG_KO_MACROPHAGE_UP	GSE25123_WT_VS_PPARG_KO_MACROPHAGE_UP	GSE25123_WT_VS_PPARG_KO_MACROPHAGE_UP	50	0.814365905522435	2.23985804683761	1.90973884907393e-06	0.000109211951413996	9.00787401038334e-05	138	tags=28%, list=4%, signal=27%	6279/3934/2357/10581/56729/8875/5997/2212/133/4689/6648/4084/10288/3936
GSE13946_CTRL_VS_DSS_COLITIS_GD_TCELL_FROM_COLON_UP	GSE13946_CTRL_VS_DSS_COLITIS_GD_TCELL_FROM_COLON_UP	GSE13946_CTRL_VS_DSS_COLITIS_GD_TCELL_FROM_COLON_UP	56	0.79221181029536	2.21927306521432	1.95478237981279e-06	0.000110639343805363	9.12560627922698e-05	204	tags=32%, list=6%, signal=31%	6279/6280/6282/5552/8530/2495/5997/301/168537/1471/199/4818/11345/5359/10923/51142/84817/7791
GNF2_CD1D	GNF2_CD1D	GNF2_CD1D	22	0.91211989012756	2.19445949627265	1.94897947745798e-06	0.000110639343805363	9.12560627922698e-05	224	tags=86%, list=7%, signal=81%	7305/2353/2219/929/1520/79887/5997/10261/5660/3055/64231/1843/1536/29108/1890/10288/199/55819/23406
FOURATI_BLOOD_TWINRIX_AGE_25_83YO_RESPONDERS_VS_POOR_RESPONDERS_0DY_DN	FOURATI_BLOOD_TWINRIX_AGE_25_83YO_RESPONDERS_VS_POOR_RESPONDERS_0DY_DN	FOURATI_BLOOD_TWINRIX_AGE_25_83YO_RESPONDERS_VS_POOR_RESPONDERS_0DY_DN	86	0.731793823784794	2.18784824469118	1.95320993112781e-06	0.000110639343805363	9.12560627922698e-05	243	tags=34%, list=7%, signal=32%	1668/3934/57126/2207/6275/2219/929/56729/967/4057/6192/10410/1462/5660/7086/1536/1890/199/114769/308/334/5359/8743/51142/6772/9086/8653/4502/1508
GSE25123_CTRL_VS_ROSIGLITAZONE_STIM_PPARG_KO_MACROPHAGE_UP	GSE25123_CTRL_VS_ROSIGLITAZONE_STIM_PPARG_KO_MACROPHAGE_UP	GSE25123_CTRL_VS_ROSIGLITAZONE_STIM_PPARG_KO_MACROPHAGE_UP	53	0.805854363568055	2.23000032954383	1.96589995502467e-06	0.000110888834664481	9.1461844503573e-05	206	tags=36%, list=6%, signal=34%	6283/4069/5265/2219/10135/597/199675/51316/1475/2268/4084/8407/5355/7378/6281/4048/1476/152007/51312
GOCC_VESICLE_MEMBRANE	GOCC_VESICLE_MEMBRANE	GOCC_VESICLE_MEMBRANE	269	0.573468526858786	1.89961287725941	1.99042604271656e-06	0.000111890378258424	9.22879242863566e-05	608	tags=36%, list=19%, signal=32%	7305/57126/2207/2357/10581/929/1441/84418/967/10410/199675/301/306/2215/5660/2212/4689/6515/1536/728/3958/391/533/302/10288/1535/1509/387/8724/3460/8826/3122/8992/25798/1604/567/976/334/10542/57085/8655/9445/3689/3123/972/9114/5906/4615/9741/28956/8766/9218/10890/3920/5880/9144/55004/8763/27243/5873/6717/1211/915/963/7314/51699/684/54918/11010/11151/3312/10791/8560/926/2217/5898/23557/2923/3665/7…
GSE23502_WT_VS_HDC_KO_MYELOID_DERIVED_SUPPRESSOR_CELL_COLON_TUMOR_UP	GSE23502_WT_VS_HDC_KO_MYELOID_DERIVED_SUPPRESSOR_CELL_COLON_TUMOR_UP	GSE23502_WT_VS_HDC_KO_MYELOID_DERIVED_SUPPRESSOR_CELL_COLON_TUMOR_UP	37	0.851555811217435	2.23551839327221	2.07076665432411e-06	0.000116012069478015	9.56875224745663e-05	131	tags=41%, list=4%, signal=39%	6279/6280/10581/1441/10410/7295/5997/10261/10409/2212/1843/728/8407/2752/3939
GSE22886_DC_VS_MONOCYTE_DN	GSE22886_DC_VS_MONOCYTE_DN	GSE22886_DC_VS_MONOCYTE_DN	105	0.708567022239662	2.15656338209865	2.24447482043098e-06	0.000125319038369131	0.000103363971993532	205	tags=25%, list=6%, signal=24%	6280/6283/5265/2357/25801/10581/2353/2219/929/1441/8875/5997/1462/7538/1475/1843/9592/1316/10288/5355/1604/976/654817/5359/8743/8021
GSE6269_HEALTHY_VS_STAPH_PNEUMO_INF_PBMC_UP	GSE6269_HEALTHY_VS_STAPH_PNEUMO_INF_PBMC_UP	GSE6269_HEALTHY_VS_STAPH_PNEUMO_INF_PBMC_UP	77	-0.518269866177069	-2.01795138249252	2.28218807016272e-06	0.000126961201912837	0.000104718439349405	614	tags=40%, list=19%, signal=33%	5775/9938/55037/23265/11083/2145/6305/23550/10384/54872/10235/8237/23070/3603/83752/23048/3716/3097/84901/23015/57326/2734/9744/7644/11119/80162/4926/9725/25777/23526/10147
KRIGE_RESPONSE_TO_TOSEDOSTAT_6HR_UP	KRIGE_RESPONSE_TO_TOSEDOSTAT_6HR_UP	KRIGE_RESPONSE_TO_TOSEDOSTAT_6HR_UP	257	0.57510560549455	1.89937502077581	2.28925020693565e-06	0.000126961201912837	0.000104718439349405	230	tags=16%, list=7%, signal=16%	6279/6280/7305/4069/3576/2207/10135/56729/3956/1520/597/6286/2495/199675/5997/306/23645/1475/1992/3055/241/7846/6515/1536/5226/4084/10627/240/5341/5355/64115/6348/1604/9445/5359/708/9246/51312/4706/1051
GSE6269_E_COLI_VS_STAPH_AUREUS_INF_PBMC_DN	GSE6269_E_COLI_VS_STAPH_AUREUS_INF_PBMC_DN	GSE6269_E_COLI_VS_STAPH_AUREUS_INF_PBMC_DN	46	0.826978876732194	2.24373429942581	2.32935917153352e-06	0.000128753575344263	0.000106196800814501	322	tags=46%, list=10%, signal=42%	6280/4069/929/6277/1441/5997/2896/2597/8870/5836/3958/533/5355/1509/334/7791/57136/51100/10602/51635/5873
IGLESIAS_E2F_TARGETS_UP	IGLESIAS_E2F_TARGETS_UP	IGLESIAS_E2F_TARGETS_UP	52	0.797893091322633	2.21052345034303	2.41647714145629e-06	0.000133123725722827	0.000109801329760909	382	tags=52%, list=12%, signal=47%	6282/7305/4069/4792/6277/6303/3956/1520/306/7846/1192/302/3936/6281/567/334/71/1522/9445/972/3301/9741/830/963/805/10376/6500
GSE11057_CD4_EFF_MEM_VS_PBMC_UP	GSE11057_CD4_EFF_MEM_VS_PBMC_UP	GSE11057_CD4_EFF_MEM_VS_PBMC_UP	84	-0.510661570684009	-2.01684498204773	2.47072559898592e-06	0.000135660073004785	0.000111893325780268	849	tags=52%, list=26%, signal=40%	914/2035/23344/2625/5252/3384/114804/894/10133/10892/91782/54856/8725/57185/3587/5335/50861/163882/921/23253/3702/79871/79786/9397/59307/51696/27436/125488/10125/11059/55824/476/387119/55268/8445/57326/57198/6482/10225/9725/3337/923/3707/51466
GSE32986_GMCSF_VS_GMCSF_AND_CURDLAN_LOWDOSE_STIM_DC_DN	GSE32986_GMCSF_VS_GMCSF_AND_CURDLAN_LOWDOSE_STIM_DC_DN	GSE32986_GMCSF_VS_GMCSF_AND_CURDLAN_LOWDOSE_STIM_DC_DN	73	-0.539337672981835	-2.08160389090189	2.53328528379703e-06	0.000138634456573886	0.000114346617027437	758	tags=62%, list=23%, signal=48%	5252/51669/1788/54463/51455/114804/6224/55049/64773/23360/91782/5937/26119/6202/8464/23338/7994/54482/3655/1831/10235/26034/5163/3841/4863/79048/6711/476/57125/7048/54861/8527/321/23613/7644/6164/84441/4154/3337/3707/9138/10365/27086/6932/7273
HP_CLINODACTYLY	HP_CLINODACTYLY	HP_CLINODACTYLY	108	-0.480052134740777	-1.98112896092231	2.57938486861302e-06	0.000140691398427615	0.000116043196277709	1014	tags=57%, list=31%, signal=41%	25942/7337/54888/5922/5116/5048/4848/6601/8243/5293/7458/6134/9230/9698/2033/860/9031/6197/1457/4841/23389/9969/26100/8239/10664/2186/8481/9320/10075/23013/9459/113246/25836/23036/9184/7874/8621/51199/55904/1387/5295/5885/54476/8289/546/23476/55023/23162/29123/6638/6595/5567/7048/23522/1656/55690/10225/23112/4297/6304/27086/8473
MARTENS_TRETINOIN_RESPONSE_UP	MARTENS_TRETINOIN_RESPONSE_UP	MARTENS_TRETINOIN_RESPONSE_UP	43	0.825714840936155	2.22174268848203	2.59065107802613e-06	0.000140841086732032	0.000116166660181573	191	tags=35%, list=6%, signal=33%	6279/6280/50486/5265/929/6277/146225/199675/2268/241/5226/1509/64115/4818/3689
GSE10325_CD4_TCELL_VS_MYELOID_DN	GSE10325_CD4_TCELL_VS_MYELOID_DN	GSE10325_CD4_TCELL_VS_MYELOID_DN	25	0.887433724802547	2.18630242193104	2.6021522544478e-06	0.000141002525604127	0.000116299816031403	315	tags=88%, list=10%, signal=80%	6303/5997/10409/2212/3055/2268/133/4689/1536/240/5341/3460/4048/334/654817/71/3123/1051/3281/4615/1130/8031
MIR519A_3P_MIR519B_3P	MIR519A_3P_MIR519B_3P	MIR519A_3P_MIR519B_3P	78	-0.524553439591586	-2.04345824626742	2.63323383463484e-06	0.000142220443088268	0.000117304362430414	946	tags=58%, list=29%, signal=42%	5048/1982/57551/57532/286336/1385/359948/10904/55914/10922/10746/54014/23248/3609/153241/5775/22834/55209/6653/57659/51199/51727/9701/22887/2145/9583/54476/51696/3716/3097/115426/4753/11100/80012/7048/54861/153222/22992/4154/5140/6651/4194/4297/23181/22848
GSE15330_MEGAKARYOCYTE_ERYTHROID_VS_GRANULOCYTE_MONOCYTE_PROGENITOR_UP	GSE15330_MEGAKARYOCYTE_ERYTHROID_VS_GRANULOCYTE_MONOCYTE_PROGENITOR_UP	GSE15330_MEGAKARYOCYTE_ERYTHROID_VS_GRANULOCYTE_MONOCYTE_PROGENITOR_UP	71	0.75228084419834	2.17074395078086	2.64666843008723e-06	0.000142480420664663	0.00011751879365551	376	tags=37%, list=12%, signal=33%	6279/6280/6282/5552/967/2495/301/9592/168537/5341/199/9535/4818/5359/10923/84817/7791/7905/54458/10602/54331/91663/1891/805/153339/81631
GSE37301_MULTIPOTENT_PROGENITOR_VS_LYMPHOID_PRIMED_MPP_UP	GSE37301_MULTIPOTENT_PROGENITOR_VS_LYMPHOID_PRIMED_MPP_UP	GSE37301_MULTIPOTENT_PROGENITOR_VS_LYMPHOID_PRIMED_MPP_UP	42	-0.627305281532585	-2.1946102731467	2.73735503989012e-06	0.000146883982935922	0.000121150880952075	349	tags=43%, list=11%, signal=39%	26034/10658/162394/4548/2005/6418/51747/64062/3189/23215/151613/10225/114823/9138/10147/25957/1107/10521
GSE10325_LUPUS_CD4_TCELL_VS_LUPUS_BCELL_UP	GSE10325_LUPUS_CD4_TCELL_VS_LUPUS_BCELL_UP	GSE10325_LUPUS_CD4_TCELL_VS_LUPUS_BCELL_UP	111	-0.471506327159658	-1.95066565432073	2.77802873984857e-06	0.000148584080852677	0.000122553132962149	617	tags=49%, list=19%, signal=41%	10133/5775/916/940/5937/3932/54981/64781/5335/26119/3937/921/2054/2053/55700/3702/2272/10291/5295/87/2534/3655/6775/59307/7597/51696/26034/1606/3097/4753/256987/994/11059/8821/476/1540/11320/57326/321/10507/9840/113791/7535/3337/10123/2533/814/923/3707/9806/3575/3572/6932/64919
GOBP_REGULATION_OF_HYDROLASE_ACTIVITY	GOBP_REGULATION_OF_HYDROLASE_ACTIVITY	GOBP_REGULATION_OF_HYDROLASE_ACTIVITY	225	0.59560738567634	1.95291591659038	2.84762990555563e-06	0.0001518154175778	0.00012521836087248	289	tags=20%, list=9%, signal=20%	6279/6280/5265/8530/4057/5997/301/2896/23645/5660/1475/1992/2597/728/1471/3958/391/5341/5721/29108/302/7076/114769/1509/64115/387/5720/6348/6281/2876/8826/1476/334/10542/10935/2280/8743/5696/266747/3148/5906/1508/4869/27166/25824/637
HALLMARK_COMPLEMENT	HALLMARK_COMPLEMENT	HALLMARK_COMPLEMENT	66	0.770846775793502	2.2043561249608	2.89525700486706e-06	0.000153746066114725	0.00012681077255946	188	tags=30%, list=6%, signal=29%	6280/6283/2207/5265/25801/2219/1520/4057/978/51734/3958/391/5216/5341/7076/1509/308/4048/1604/5359
GSE40068_CXCR5POS_BCL6POS_TFH_VS_CXCR5NEG_BCL6NEG_CD4_TCELL_DN	GSE40068_CXCR5POS_BCL6POS_TFH_VS_CXCR5NEG_BCL6NEG_CD4_TCELL_DN	GSE40068_CXCR5POS_BCL6POS_TFH_VS_CXCR5NEG_BCL6NEG_CD4_TCELL_DN	52	-0.59767344956001	-2.18681003627891	2.90244887927598e-06	0.000153746066114725	0.00012681077255946	685	tags=52%, list=21%, signal=42%	9969/4925/9320/6935/8202/55729/10320/60468/57187/87/5163/162394/9750/10396/10125/8527/7267/113791/57561/10077/814/81844/6304/27086/3572/6932/64919
GOCC_SECRETORY_GRANULE_MEMBRANE	GOCC_SECRETORY_GRANULE_MEMBRANE	GOCC_SECRETORY_GRANULE_MEMBRANE	96	0.723929761892046	2.18631216692321	2.98932679205674e-06	0.000157842184959494	0.000130189278483722	404	tags=41%, list=12%, signal=37%	7305/57126/2207/2357/929/84418/967/199675/2215/5660/2212/6515/1536/728/3958/391/10288/1535/387/8826/25798/1604/976/334/8655/3689/5906/28956/9218/10890/3920/55004/5873/6717/963/684/54918/11010/8560
GSE11386_NAIVE_VS_MEMORY_BCELL_DN	GSE11386_NAIVE_VS_MEMORY_BCELL_DN	GSE11386_NAIVE_VS_MEMORY_BCELL_DN	48	-0.604825086856579	-2.1787297425644	3.01263404389993e-06	0.00015806286616995	0.000130371297806196	621	tags=54%, list=19%, signal=45%	23360/7188/25836/51773/23195/55870/921/60468/694/87/9583/253260/84166/7185/10396/6181/11214/113791/10142/23077/923/51466/27086/3572/8473/6932
GSE27241_WT_VS_RORGT_KO_TH17_POLARIZED_CD4_TCELL_TREATED_WITH_DIGOXIN_UP	GSE27241_WT_VS_RORGT_KO_TH17_POLARIZED_CD4_TCELL_TREATED_WITH_DIGOXIN_UP	GSE27241_WT_VS_RORGT_KO_TH17_POLARIZED_CD4_TCELL_TREATED_WITH_DIGOXIN_UP	57	-0.581565039421391	-2.16457033151271	3.00906945035142e-06	0.00015806286616995	0.000130371297806196	986	tags=70%, list=30%, signal=50%	26207/6135/57551/8243/5293/4650/2033/9031/55206/9969/8239/2186/6935/285527/55183/55729/57448/171023/246175/10594/8925/1387/10291/5108/5885/8289/11176/10396/54832/9857/994/64710/65125/22992/23049/23215/23499/58508/678/472
BLANCO_MELO_COVID19_BRONCHIAL_EPITHELIAL_CELLS_SARS_COV_2_INFECTION_UP	BLANCO_MELO_COVID19_BRONCHIAL_EPITHELIAL_CELLS_SARS_COV_2_INFECTION_UP	BLANCO_MELO_COVID19_BRONCHIAL_EPITHELIAL_CELLS_SARS_COV_2_INFECTION_UP	32	0.866528152487425	2.23024676840702	3.03636952150019e-06	0.000158804047727322	0.000130982629258586	210	tags=47%, list=6%, signal=44%	6279/6280/6283/3576/50486/4792/6286/10410/1992/8870/6648/8519/5359/51312/4050
GOBP_MAINTENANCE_OF_LOCATION	GOBP_MAINTENANCE_OF_LOCATION	GOBP_MAINTENANCE_OF_LOCATION	74	0.750151999417745	2.18055371502649	3.0520448334613e-06	0.00015912033111235	0.000131243501887179	187	tags=19%, list=6%, signal=18%	6279/6280/3934/5552/4792/706/2495/7295/2512/1535/7114/6348/9446/2280
MIR17_5P	MIR17_5P	MIR17_5P	117	-0.458606615618292	-1.91335623409265	3.14464678604616e-06	0.00016343263343706	0.000134800317376027	750	tags=46%, list=23%, signal=37%	80351/10746/57655/54014/26057/51347/9813/153241/11329/5775/22834/969/8202/8725/50650/5978/9792/168850/23350/26119/246175/57659/864/51199/3676/56987/10628/51727/5295/687/22887/2145/9583/1844/7067/2005/4863/57035/55023/80012/11215/55824/7048/11214/10914/6095/6482/11119/5140/4297/3572/22848/5934/64919
BOYLAN_MULTIPLE_MYELOMA_C_D_DN	BOYLAN_MULTIPLE_MYELOMA_C_D_DN	BOYLAN_MULTIPLE_MYELOMA_C_D_DN	60	0.791831951884758	2.23432040479109	3.19466375091276e-06	0.000165108978042237	0.000136182977497553	210	tags=37%, list=6%, signal=35%	6279/6280/4069/3934/57126/2357/25801/2353/8993/4057/10410/199675/10261/10409/1475/5836/5341/302/7378/4818/5359/4050
GOBP_HUMORAL_IMMUNE_RESPONSE	GOBP_HUMORAL_IMMUNE_RESPONSE	GOBP_HUMORAL_IMMUNE_RESPONSE	38	0.836426300641251	2.20920674385552	3.20780982721864e-06	0.000165108978042237	0.000136182977497553	211	tags=34%, list=6%, signal=32%	6280/6283/1668/4069/3576/2219/8993/4057/2597/240/1604/708/3123
TTGCACT_MIR130A_MIR301_MIR130B	TTGCACT_MIR130A_MIR301_MIR130B	TTGCACT_MIR130A_MIR301_MIR130B	92	-0.49613457863513	-2.00180886087451	3.22685302278952e-06	0.000165108978042237	0.000136182977497553	887	tags=58%, list=27%, signal=43%	140735/64061/23405/7248/10904/55914/23131/10922/196441/55291/860/54014/55719/54904/2186/153241/155435/23013/969/1785/168850/57448/23060/4012/57659/60468/23253/864/694/9044/51727/9701/51696/23469/27327/11176/3097/546/4863/57620/1540/7048/22992/1656/113791/57561/55082/4154/23112/4297/23181/4302/8473
MIR526B_3P	MIR526B_3P	MIR526B_3P	115	-0.46443501478864	-1.92923746768296	3.21781663693564e-06	0.000165108978042237	0.000136182977497553	750	tags=50%, list=23%, signal=40%	10922/9821/9321/80351/10746/57655/54014/26057/51347/9813/153241/11329/5775/22834/969/8202/8725/50650/5978/9792/168850/23350/6653/26119/246175/57659/864/51199/3676/56987/10628/51727/5295/687/22887/2145/9583/1844/3716/7067/2005/4863/57035/55023/80012/11215/7048/11214/10914/6095/6482/5140/4297/3572/22848/5934/64919
MIR651_3P	MIR651_3P	MIR651_3P	152	-0.430406109626695	-1.87726138771079	3.20848926917067e-06	0.000165108978042237	0.000136182977497553	744	tags=41%, list=23%, signal=33%	9101/10746/54463/54014/84376/23389/55719/330/51105/153241/11329/57337/29101/22834/149041/55183/57459/8087/8106/2744/55870/1105/246175/5927/64432/23468/7874/5529/4676/51755/6829/8289/26034/22985/10658/9750/2308/103/1112/57620/23230/256987/10125/29121/1027/65125/23522/11320/6095/22806/57561/79608/814/4194/23112/58508/84726/27086/7536/22848/64919/10521
GSE14699_NAIVE_VS_DELETIONAL_TOLERANCE_CD8_TCELL_UP	GSE14699_NAIVE_VS_DELETIONAL_TOLERANCE_CD8_TCELL_UP	GSE14699_NAIVE_VS_DELETIONAL_TOLERANCE_CD8_TCELL_UP	41	-0.645792290213784	-2.23265003820858	3.30107555971515e-06	0.000168385419059914	0.000138885407726807	701	tags=63%, list=21%, signal=50%	894/51564/6143/54904/54664/256380/55870/26119/6480/1831/5163/84166/25851/2308/23162/10125/51274/8821/57690/23522/7267/29997/3575/27086/3572/6932
GOBP_NEUTROPHIL_CHEMOTAXIS	GOBP_NEUTROPHIL_CHEMOTAXIS	GOBP_NEUTROPHIL_CHEMOTAXIS	28	0.878196371922735	2.2143930916896	3.45825403320533e-06	0.000174784600632368	0.000144163495026586	220	tags=50%, list=7%, signal=47%	6279/6280/6283/3576/2207/1441/728/3958/6348/120425/3689/51192/708/972
GSE24634_NAIVE_CD4_TCELL_VS_DAY3_IL4_CONV_TREG_UP	GSE24634_NAIVE_CD4_TCELL_VS_DAY3_IL4_CONV_TREG_UP	GSE24634_NAIVE_CD4_TCELL_VS_DAY3_IL4_CONV_TREG_UP	95	-0.494986927345905	-1.98071023866868	3.45590391358943e-06	0.000174784600632368	0.000144163495026586	662	tags=45%, list=20%, signal=37%	10140/55049/6609/11329/10133/130916/25873/22821/6165/9648/2272/5295/2534/3655/1831/10384/3603/3097/54941/2308/8525/3695/6232/256987/7048/55268/11320/9214/22864/9267/11119/113791/22861/2533/55000/3983/923/678/7852/3572/6932/64919/472
MIR20B_5P	MIR20B_5P	MIR20B_5P	116	-0.462789232845528	-1.92585628041876	3.44972528681631e-06	0.000174784600632368	0.000144163495026586	750	tags=47%, list=23%, signal=37%	80351/10746/57655/54014/26057/51347/9813/153241/11329/5775/22834/969/8202/8725/50650/5978/9792/168850/23350/26119/246175/57659/864/51199/3676/56987/10628/51727/5295/687/22887/2145/9583/1844/7067/2005/4863/57035/55023/80012/11215/55824/7048/11214/10914/6095/6482/11119/5140/4297/3572/22848/5934/64919
GOBP_POSITIVE_REGULATION_OF_DEFENSE_RESPONSE	GOBP_POSITIVE_REGULATION_OF_DEFENSE_RESPONSE	GOBP_POSITIVE_REGULATION_OF_DEFENSE_RESPONSE	81	0.737016527581902	2.17718798245716	3.57838544336963e-06	0.000180304805556615	0.000148716596571363	230	tags=23%, list=7%, signal=22%	6279/6280/6283/7305/4332/4792/2219/3956/6688/2896/3055/241/29108/1535/6348/4818/5359/3148/1051
GOBP_REGULATION_OF_DNA_BINDING_TRANSCRIPTION_FACTOR_ACTIVITY	GOBP_REGULATION_OF_DNA_BINDING_TRANSCRIPTION_FACTOR_ACTIVITY	GOBP_REGULATION_OF_DNA_BINDING_TRANSCRIPTION_FACTOR_ACTIVITY	84	0.733340998499921	2.17746855808883	3.82776092371777e-06	0.000192254751094284	0.000158572990715096	182	tags=15%, list=6%, signal=15%	6279/6280/6283/4792/6688/4057/306/3055/29108/114769/7114/10542/10935
MIR7_2_3P	MIR7_2_3P	MIR7_2_3P	146	-0.428468935483227	-1.86322244322564	3.83881332735002e-06	0.000192254751094284	0.000158572990715096	775	tags=40%, list=24%, signal=32%	6197/54462/220988/10746/84376/51816/9994/387357/51105/57337/92140/9736/114803/5775/149041/25836/55183/8087/51663/23350/23468/5529/10957/7456/3676/11118/10943/51727/9397/1387/5786/27332/50809/56990/3097/546/23451/7750/4753/27125/10396/55671/2026/80012/9857/51274/6595/8675/64710/11320/1656/9267/11119/5140/2533/9295/9774/6304
GSE29618_BCELL_VS_MONOCYTE_UP	GSE29618_BCELL_VS_MONOCYTE_UP	GSE29618_BCELL_VS_MONOCYTE_UP	66	-0.545599335908464	-2.08745251559668	3.89979103857492e-06	0.000194718569469872	0.00016060516441261	690	tags=50%, list=21%, signal=40%	55692/6224/330/6206/489/91782/969/7188/9938/7799/60468/6480/23253/694/10235/57062/10396/6711/10125/29121/23015/5567/81539/81606/1656/9214/3983/51466/7852/2113/440270/6625/472
GSE21927_C26GM_VS_4T1_TUMOR_MONOCYTE_BALBC_DN	GSE21927_C26GM_VS_4T1_TUMOR_MONOCYTE_BALBC_DN	GSE21927_C26GM_VS_4T1_TUMOR_MONOCYTE_BALBC_DN	112	-0.470177922611115	-1.95165975532351	3.95702350947808e-06	0.000196981107051639	0.000162471320379648	463	tags=38%, list=14%, signal=33%	9648/3676/10943/6709/10628/55761/51727/1387/6775/11176/54941/10163/546/9169/57035/10396/1112/11059/57018/1540/54861/55268/11214/54737/120/55769/9744/4063/81669/7267/23499/22861/6651/9295/923/9138/51466/25957/4820/22848/5934/64919
GOBP_REGULATION_OF_RESPONSE_TO_STRESS	GOBP_REGULATION_OF_RESPONSE_TO_STRESS	GOBP_REGULATION_OF_RESPONSE_TO_STRESS	326	0.546543437602219	1.82565204191844	4.09771579678931e-06	0.00020290092219365	0.000167354023075973	302	tags=17%, list=9%, signal=17%	6279/6280/6283/7305/4332/4792/2219/3956/8530/8993/6688/7295/301/2896/23645/7538/3055/2268/241/8870/1843/6386/6648/60/240/29108/1535/7114/2023/6348/2876/567/4818/71/5359/51142/2907/708/6772/7791/3123/2950/972/3148/1051/3301/4615/4869/5478/637/4616/5777/1075/9111/7334
GOBP_RNA_PROCESSING	GOBP_RNA_PROCESSING	GOBP_RNA_PROCESSING	412	-0.317285624125614	-1.55398720789321	4.10049664262595e-06	0.00020290092219365	0.000167354023075973	816	tags=30%, list=25%, signal=26%	10922/196441/3191/9698/10181/65095/55660/11338/10929/9416/1859/140890/51593/4087/51729/4841/55119/220988/55035/1665/5725/23248/23091/5591/5394/26993/55692/8886/3550/9129/29101/8233/283989/130916/24148/11224/7072/57602/5978/9130/8087/8106/58517/5937/6431/51585/23398/23195/23350/23264/6165/6202/8175/8761/246175/55661/8621/10250/11180/143884/6433/10594/57187/10291/5295/7919/1654/10915/54482/10447271…
HP_ABNORMAL_EYELID_MORPHOLOGY	HP_ABNORMAL_EYELID_MORPHOLOGY	HP_ABNORMAL_EYELID_MORPHOLOGY	247	-0.35478342215085	-1.69814275808028	4.12270778182967e-06	0.000203391019433728	0.000167758258522213	902	tags=41%, list=28%, signal=32%	8243/738/8812/5293/6949/22907/64324/7458/7707/8449/6134/9230/2033/1859/9031/6197/1457/1788/4841/23141/51816/23389/26057/57680/894/9969/6224/8239/10664/2186/8481/9320/10075/10844/23013/9459/583/11224/113246/940/25836/57459/85378/5813/23036/55209/7528/9184/1105/6165/171023/10320/8621/2053/7456/8925/10943/55904/7994/1387/5295/3655/5885/54872/8289/5339/54941/546/23476/6218/55023/103/1108/27125/23162/…
SMID_BREAST_CANCER_BASAL_UP	SMID_BREAST_CANCER_BASAL_UP	SMID_BREAST_CANCER_BASAL_UP	81	0.736252223137441	2.1749301844443	4.17124761021869e-06	0.000205173241827632	0.000169228247344399	268	tags=30%, list=8%, signal=28%	6279/6280/3934/3576/6275/6277/597/5997/306/133/6515/1316/6648/8407/2023/7378/6281/5359/51312/2950/23406/9235/4116/10093
KRIGE_RESPONSE_TO_TOSEDOSTAT_24HR_UP	KRIGE_RESPONSE_TO_TOSEDOSTAT_24HR_UP	KRIGE_RESPONSE_TO_TOSEDOSTAT_24HR_UP	216	0.599020748101954	1.95984508029138	4.25548881142505e-06	0.000208695737645168	0.000172133625200545	206	tags=17%, list=6%, signal=17%	6279/6280/7305/3576/2207/10135/56729/3956/1520/597/6286/2495/199675/5997/306/23645/1475/1992/3055/241/7846/6515/1536/5226/4084/10627/240/5341/5355/64115/6348/1604/9445/5359/9246/8021/51312
DESCARTES_MAIN_FETAL_MYELOID_CELLS	DESCARTES_MAIN_FETAL_MYELOID_CELLS	DESCARTES_MAIN_FETAL_MYELOID_CELLS	19	0.914160631942535	2.14049457060111	4.39225690601238e-06	0.000214765768892505	0.000177140227134414	168	tags=74%, list=5%, signal=70%	6283/7305/5552/929/10135/56729/1520/6688/64231/4689/29108/10288/199/120425
GSE21546_WT_VS_SAP1A_KO_ANTI_CD3_STIM_DP_THYMOCYTES_UP	GSE21546_WT_VS_SAP1A_KO_ANTI_CD3_STIM_DP_THYMOCYTES_UP	GSE21546_WT_VS_SAP1A_KO_ANTI_CD3_STIM_DP_THYMOCYTES_UP	54	0.793348776248603	2.20597912958743	4.52163240947706e-06	0.000220439583573532	0.000181820027022909	228	tags=30%, list=7%, signal=28%	6280/7305/5552/8530/306/6888/51316/10261/2212/51734/55505/2745/2023/4818/5230/55017
MIR6809_3P	MIR6809_3P	MIR6809_3P	115	-0.460456664234254	-1.91271161863045	4.55129544522248e-06	0.000221233117127035	0.000182474538748084	818	tags=43%, list=25%, signal=34%	30011/84186/9821/55291/55088/5252/1788/170960/5725/57634/54665/25836/6867/221178/9792/5813/5937/55870/246175/55814/7586/10320/8816/23338/10915/9583/51755/5452/3097/124540/10396/1112/55671/80012/331/81539/8675/387119/3192/55619/1656/23613/151613/3983/23112/4297/58508/3707/56829/22848
REACTOME_CYTOKINE_SIGNALING_IN_IMMUNE_SYSTEM	REACTOME_CYTOKINE_SIGNALING_IN_IMMUNE_SYSTEM	REACTOME_CYTOKINE_SIGNALING_IN_IMMUNE_SYSTEM	243	0.580567603221902	1.91914849969768	4.69322411455626e-06	0.000227463093669418	0.000187613064619551	463	tags=30%, list=14%, signal=28%	6283/3934/3576/2357/4792/10581/2353/1441/6813/10410/301/6888/3055/7431/6648/240/5721/302/7076/1154/8519/3936/5691/5720/6348/3460/3122/9446/567/1072/3689/6772/9246/5696/8021/4050/3123/9978/4502/5689/9235/4615/5478/5685/7321/6175/5686/5777/7334/6921/3185/7341/9616/5698/5692/2537/5694/7314/7867/684/6500/829/3312/3669/1432/7534/4599/5898/834/3430/4282/9636/5693
GSE11057_NAIVE_VS_MEMORY_CD4_TCELL_DN	GSE11057_NAIVE_VS_MEMORY_CD4_TCELL_DN	GSE11057_NAIVE_VS_MEMORY_CD4_TCELL_DN	71	0.747007727296547	2.15552810857964	4.78307168107302e-06	0.000231139841149397	0.000190645670267453	346	tags=45%, list=11%, signal=41%	6282/5552/6275/3956/301/4637/1192/6515/1316/83442/3958/60/8407/302/7076/5355/3939/51155/8826/4267/3123/972/3148/23406/7905/10602/5476/58472/51635/5873/5052/373156
REACTOME_RHO_GTPASE_EFFECTORS	REACTOME_RHO_GTPASE_EFFECTORS	REACTOME_RHO_GTPASE_EFFECTORS	83	0.721840077969212	2.13772975783205	4.82677265376397e-06	0.000232571637459933	0.000191826625337558	268	tags=28%, list=8%, signal=26%	6279/6280/4688/10094/4637/7846/4689/1536/103910/60/391/5216/1535/7277/387/8826/71/8655/1072/10092/10109/10096/10093
HP_ABNORMAL_PALATE_MORPHOLOGY	HP_ABNORMAL_PALATE_MORPHOLOGY	HP_ABNORMAL_PALATE_MORPHOLOGY	181	-0.396543630205	-1.793673893329	4.9170457140904e-06	0.000236232600339454	0.000194846211742566	806	tags=43%, list=25%, signal=34%	9698/2033/2625/860/1859/6197/4087/1457/51729/4841/51816/23389/26057/7317/9969/6224/8239/10664/2186/153241/8481/9320/10075/23013/11224/113246/25836/57459/9130/5813/23036/23265/55209/7528/9184/6165/171023/8925/57187/55904/7994/1387/5295/1654/5885/54872/546/23476/6418/6218/55023/27125/23162/29123/6232/6711/6638/6595/7048/3192/23522/22872/23019/1656/1968/6204/6154/10225/6651/23112/4297/6235/58508/630…
GSE3982_DC_VS_CENT_MEMORY_CD4_TCELL_UP	GSE3982_DC_VS_CENT_MEMORY_CD4_TCELL_UP	GSE3982_DC_VS_CENT_MEMORY_CD4_TCELL_UP	33	0.853207086333545	2.20076279968855	5.3190357701339e-06	0.000254804939631893	0.000210164800070889	240	tags=58%, list=7%, signal=54%	3956/2495/2896/978/6888/10261/10409/2268/5836/64231/1536/728/533/1509/3122/10935/1522/9114/3281
MODULE_76	MODULE_76	MODULE_76	18	0.919924496154106	2.13243164899552	5.35865735209373e-06	0.000255961069531945	0.00021111838366174	148	tags=72%, list=5%, signal=69%	6280/6283/4069/3576/2357/2353/929/301/241/1536/240/199/6348
GNF2_ITGAL	GNF2_ITGAL	GNF2_ITGAL	46	-0.608757639756477	-2.18889493500451	5.37934662824581e-06	0.000256208823415039	0.000211322732703726	637	tags=61%, list=20%, signal=50%	11329/79668/11322/5775/50650/6793/3937/11118/2534/59307/10384/3683/1844/3716/10125/11276/54861/10507/9267/11119/7535/4154/10225/80342/10123/25777/1521/23526
GOBP_GLIOGENESIS	GOBP_GLIOGENESIS	GOBP_GLIOGENESIS	52	0.789812767091568	2.18813731065414	5.50437768237832e-06	0.000261410488381225	0.000215613100383543	179	tags=19%, list=5%, signal=18%	6279/6280/706/301/2896/7431/728/387/6348/79143
GOBP_MRNA_PROCESSING	GOBP_MRNA_PROCESSING	GOBP_MRNA_PROCESSING	242	-0.364513354647461	-1.71160642897557	5.66755380364052e-06	0.000268388715509361	0.000221368788288779	799	tags=34%, list=24%, signal=28%	10181/55660/11338/10929/9416/1859/140890/51593/51729/4841/55119/220988/1665/5725/23248/23091/26993/55692/3550/9129/29101/8233/283989/24148/7072/5978/9130/8087/8106/58517/6431/51585/23398/8175/246175/8621/10250/143884/6433/10594/57187/10291/7919/10915/23524/51755/6829/23070/91746/22985/10658/29896/23451/22913/9169/103/170506/8899/6638/27316/10772/3192/51747/10659/10914/64062/23020/3189/10450/4154/…
MODULE_12	MODULE_12	MODULE_12	56	0.777807068792444	2.17892015149434	5.79691261256587e-06	0.00027373021356536	0.00022577449122625	93	tags=23%, list=3%, signal=23%	6279/1668/6282/3576/50486/5552/2353/929/10135/301/1462/133/6515
HP_THIN_UPPER_LIP_VERMILION	HP_THIN_UPPER_LIP_VERMILION	HP_THIN_UPPER_LIP_VERMILION	74	-0.521782739384675	-2.03115896930098	5.85399213765538e-06	0.00027563797167815	0.000227348022739953	944	tags=64%, list=29%, signal=46%	4848/1173/6601/8243/738/6134/2033/1859/6197/1457/4841/23141/26057/5591/9969/8239/10664/2186/8481/10075/10844/23013/9459/25836/57459/5813/23036/55209/8621/7994/1387/5885/54872/8289/546/27125/23162/29123/6711/6638/6595/55690/1106/23112/4297/8473/64919
GSE7400_CTRL_VS_CSF3_IN_VIVO_TREATED_PBMC_DN	GSE7400_CTRL_VS_CSF3_IN_VIVO_TREATED_PBMC_DN	GSE7400_CTRL_VS_CSF3_IN_VIVO_TREATED_PBMC_DN	60	0.783186242083111	2.20992471606226	5.95895344852204e-06	0.000279783021715124	0.000230766887435288	355	tags=52%, list=11%, signal=47%	57126/6275/706/6277/56729/131540/8530/84418/967/6813/2352/51316/249/4637/7076/2787/7378/2992/8724/9446/1072/2907/55017/4615/9489/25824/28956/8766/58472/9616/11344
GSE11057_NAIVE_VS_EFF_MEMORY_CD4_TCELL_DN	GSE11057_NAIVE_VS_EFF_MEMORY_CD4_TCELL_DN	GSE11057_NAIVE_VS_EFF_MEMORY_CD4_TCELL_DN	61	0.77823789102687	2.19986638856796	6.11108757195172e-06	0.000286113156661887	0.000235988024621365	438	tags=54%, list=13%, signal=48%	6282/5552/6275/3956/967/7295/301/241/4637/1192/4689/6515/83442/79180/3958/302/1890/3939/51155/8826/284996/972/23406/7905/10602/5476/1075/5873/373156/5499/11010/10263/831
MANNO_MIDBRAIN_NEUROTYPES_HNBGABA	MANNO_MIDBRAIN_NEUROTYPES_HNBGABA	MANNO_MIDBRAIN_NEUROTYPES_HNBGABA	60	-0.554798052921799	-2.10388190748441	6.26285593731315e-06	0.000292390452192018	0.000241165579507004	888	tags=67%, list=27%, signal=49%	5293/23405/10904/914/54557/59338/490/2625/54463/80830/151556/23175/10133/11064/7428/23036/2744/55814/60468/23253/864/5452/91526/23048/54941/9750/100129387/5579/117145/23015/5567/81539/57690/10659/10142/23077/440270/7273/64919/7503
GSE24574_BCL6_HIGH_TFH_VS_TFH_CD4_TCELL_DN	GSE24574_BCL6_HIGH_TFH_VS_TFH_CD4_TCELL_DN	GSE24574_BCL6_HIGH_TFH_VS_TFH_CD4_TCELL_DN	126	-0.445562826370901	-1.91268630094132	6.29808786137517e-06	0.000293207036859007	0.000241839103943094	547	tags=52%, list=17%, signal=45%	10904/5142/6134/23484/9349/490/7832/8666/6146/51669/9987/26751/6224/4925/10140/6206/4627/9736/5937/6431/7799/6653/3964/6202/10628/694/9701/10291/5786/1654/3655/10983/1606/1112/8525/6173/6181/6844/7048/54861/120/7178/6167/6164/7327/9267/11119/4926/113791/3133/10123/2533/3983/6421/6304/678/3707/1521/6210/7852/25957/3572/6932/1107/6625
MIR519D_3P	MIR519D_3P	MIR519D_3P	115	-0.456894993354154	-1.89791663399181	6.35088655253294e-06	0.000294008689226084	0.000242500312119421	750	tags=46%, list=23%, signal=37%	80351/10746/57655/54014/26057/51347/9813/153241/11329/5775/22834/969/8202/8725/50650/5978/9792/168850/23350/26119/246175/57659/864/51199/3676/56987/10628/51727/5295/687/22887/2145/9583/1844/7067/2005/4863/57035/55023/80012/11215/55824/7048/11214/10914/6095/6482/5140/4297/3572/22848/5934/64919
MIR93_5P	MIR93_5P	MIR93_5P	115	-0.456894993354154	-1.89791663399181	6.35088655253294e-06	0.000294008689226084	0.000242500312119421	750	tags=46%, list=23%, signal=37%	80351/10746/57655/54014/26057/51347/9813/153241/11329/5775/22834/969/8202/8725/50650/5978/9792/168850/23350/26119/246175/57659/864/51199/3676/56987/10628/51727/5295/687/22887/2145/9583/1844/7067/2005/4863/57035/55023/80012/11215/55824/7048/11214/10914/6095/6482/5140/4297/3572/22848/5934/64919
GSE16450_CTRL_VS_IFNA_6H_STIM_IMMATURE_NEURON_CELL_LINE_DN	GSE16450_CTRL_VS_IFNA_6H_STIM_IMMATURE_NEURON_CELL_LINE_DN	GSE16450_CTRL_VS_IFNA_6H_STIM_IMMATURE_NEURON_CELL_LINE_DN	75	-0.522568650504231	-2.05089728479428	6.40402376400909e-06	0.000295640504882062	0.000243846244469032	501	tags=55%, list=15%, signal=47%	26119/9665/10957/8906/387751/5295/2145/440193/1831/10384/26034/84166/9750/25851/322/3695/286530/6844/51274/994/3275/153222/57326/9214/81618/11119/4926/113791/57561/80314/5140/10123/2533/25777/678/9138/84726/7852/25957/3575/472
HP_ABNORMALITY_OF_FINGER	HP_ABNORMALITY_OF_FINGER	HP_ABNORMALITY_OF_FINGER	214	-0.373721532338416	-1.74206349388887	6.45483148376579e-06	0.000297155988669073	0.000245096225523433	902	tags=45%, list=28%, signal=35%	8243/3071/8812/5293/64324/7458/56916/6134/9230/9698/2033/9321/860/1859/9031/6197/4087/1788/4841/23141/54463/51816/5591/894/9969/26100/6224/8239/10664/2186/153241/8481/9320/10075/23013/9459/583/11224/113246/25836/57459/23036/55209/7528/9184/1105/6165/171023/7874/51199/8925/10943/2778/55904/7994/1387/5295/5885/54476/54872/8289/3097/546/23476/6218/55023/1108/23162/29123/6232/6711/6638/10125/6595/556…
DARWICHE_SQUAMOUS_CELL_CARCINOMA_UP	DARWICHE_SQUAMOUS_CELL_CARCINOMA_UP	DARWICHE_SQUAMOUS_CELL_CARCINOMA_UP	55	0.79168278708509	2.21334076597698	7.07494806041966e-06	0.000322471319829033	0.000265976478157654	207	tags=27%, list=6%, signal=26%	6279/6280/6282/4069/10410/7295/51316/7439/1475/2512/3939/2023/8655/4061/5230
BOYLAN_MULTIPLE_MYELOMA_PCA1_UP	BOYLAN_MULTIPLE_MYELOMA_PCA1_UP	BOYLAN_MULTIPLE_MYELOMA_PCA1_UP	31	0.843674906561645	2.16956842686703	7.1218026101287e-06	0.000322471319829033	0.000265976478157654	71	tags=39%, list=2%, signal=38%	6279/6280/4069/3934/57126/2357/8993/4057/10410/10261/10409/1475
ZAK_PBMC_MRKAD5_HIV_1_GAG_POL_NEF_AGE_20_50YO_AD5_NAB_TITERS_GTE_200_VS_LTE_200_1DY_UP	ZAK_PBMC_MRKAD5_HIV_1_GAG_POL_NEF_AGE_20_50YO_AD5_NAB_TITERS_GTE_200_VS_LTE_200_1DY_UP	ZAK_PBMC_MRKAD5_HIV_1_GAG_POL_NEF_AGE_20_50YO_AD5_NAB_TITERS_GTE_200_VS_LTE_200_1DY_UP	69	-0.538925622708367	-2.07385103958812	7.02470238388074e-06	0.000322471319829033	0.000265976478157654	463	tags=46%, list=14%, signal=41%	9648/3702/123036/3655/54941/4863/4753/10125/29121/8821/5567/81539/51747/11320/321/6095/10412/7267/84441/5140/10225/814/3983/11123/11168/6421/129293/6304/79612/2113/27086/5934
MIR519C_3P	MIR519C_3P	MIR519C_3P	79	-0.52052289271277	-2.01971625458447	7.09542103613996e-06	0.000322471319829033	0.000265976478157654	946	tags=57%, list=29%, signal=41%	5048/1982/57551/57532/286336/1385/359948/10904/55914/10922/10746/54014/23248/3609/153241/5775/22834/55209/6653/57659/51199/51727/9701/22887/2145/9583/54476/51696/3716/3097/115426/4753/11100/80012/7048/54861/153222/22992/4154/5140/6651/4194/4297/23181/22848
GSE21927_SPLENIC_VS_TUMOR_MONOCYTES_FROM_C26GM_TUMOROUS_MICE_BALBC_DN	GSE21927_SPLENIC_VS_TUMOR_MONOCYTES_FROM_C26GM_TUMOROUS_MICE_BALBC_DN	GSE21927_SPLENIC_VS_TUMOR_MONOCYTES_FROM_C26GM_TUMOROUS_MICE_BALBC_DN	95	-0.48572218565248	-1.9436369995244	7.05038757378451e-06	0.000322471319829033	0.000265976478157654	463	tags=41%, list=14%, signal=36%	9648/3676/56987/6709/10628/55761/51727/22887/6775/1831/10443/83752/11176/546/57035/1112/6173/9857/54851/11059/23015/1540/54861/55268/120/55769/9744/81669/23499/55082/23077/10225/6651/9295/55000/923/51466/4820/5934
GSE10239_NAIVE_VS_KLRG1HIGH_EFF_CD8_TCELL_UP	GSE10239_NAIVE_VS_KLRG1HIGH_EFF_CD8_TCELL_UP	GSE10239_NAIVE_VS_KLRG1HIGH_EFF_CD8_TCELL_UP	93	-0.480939235554322	-1.94360494150927	7.12082364088348e-06	0.000322471319829033	0.000265976478157654	777	tags=46%, list=24%, signal=36%	51150/6146/51669/746/894/26993/6143/6778/130916/25873/54856/11224/5150/83605/64926/8464/60468/10957/10628/694/23524/57035/2308/6232/10125/6181/6789/91304/7178/2734/6154/113791/3133/6227/10123/57674/6304/692227/6169/51466/3572/6932/64919
MODULE_164	MODULE_164	MODULE_164	16	0.926063985280457	2.13384645919067	7.14853456236057e-06	0.000322797351672495	0.000266245391379262	172	tags=75%, list=5%, signal=71%	8530/301/306/1475/1992/1471/302/7076/308/1476/9535/334
GOCC_CHROMATIN	GOCC_CHROMATIN	GOCC_CHROMATIN	231	-0.366575547618827	-1.71871189544785	7.20145989699463e-06	0.000324301165443134	0.000267485746926948	1041	tags=52%, list=32%, signal=38%	10902/824/25942/4673/6599/1997/79664/1660/10933/79647/9798/4176/6773/5928/6830/55193/6601/22926/1998/2908/1385/64061/64324/8467/56916/10919/23063/1786/3191/7515/2625/860/9416/9031/4087/1457/1788/26057/57634/894/5394/26993/55719/7317/6778/54904/3150/2186/7112/6935/91782/8202/25836/55183/57459/51773/55209/7528/63901/23468/10320/3725/10155/60468/864/7155/56987/4676/55904/7994/57215/3151/1387/58487/6…
GNF2_TNFSF10	GNF2_TNFSF10	GNF2_TNFSF10	18	0.918054594410434	2.12809712189532	7.31040730169519e-06	0.00032775745294522	0.000270336515726457	190	tags=83%, list=6%, signal=79%	4332/2357/6275/1441/7940/6688/5997/10261/4688/2212/3055/6386/728/199/8743
GOBP_PEPTIDYL_CYSTEINE_MODIFICATION	GOBP_PEPTIDYL_CYSTEINE_MODIFICATION	GOBP_PEPTIDYL_CYSTEINE_MODIFICATION	13	0.934586467064574	2.07639258057094	7.31787379057216e-06	0.00032775745294522	0.000270336515726457	74	tags=38%, list=2%, signal=38%	6279/6280/131540/7295/2597
MARKEY_RB1_ACUTE_LOF_DN	MARKEY_RB1_ACUTE_LOF_DN	MARKEY_RB1_ACUTE_LOF_DN	82	0.729885869866426	2.16453726604417	7.344270487948e-06	0.00032805069825491	0.000270578386398084	337	tags=43%, list=10%, signal=39%	7305/4069/5552/2357/10135/6303/7940/597/2896/51316/4688/3055/51734/4689/6648/2745/5721/3936/6348/8826/9535/1522/3689/2907/6772/9246/5696/8653/1508/25824/637/5777/5880/51635/5698
TGCACTT_MIR519C_MIR519B_MIR519A	TGCACTT_MIR519C_MIR519B_MIR519A	TGCACTT_MIR519C_MIR519B_MIR519A	100	-0.480578053797432	-1.93920242075825	7.52673456037539e-06	0.000335294722585779	0.000276553305594726	981	tags=58%, list=30%, signal=42%	4176/6815/6430/5048/1982/286336/64061/10904/55914/56731/10922/196441/55291/10929/1859/10746/57655/54014/51347/55719/9813/153241/11329/5775/155435/57459/9792/1785/57448/6653/57659/23253/51366/51727/9701/5295/1654/687/22887/51755/51696/253260/27327/3097/7067/4863/57035/27125/7048/54861/11214/10659/10914/22992/4154/5930/23181/8473
GSE24634_IL4_VS_CTRL_TREATED_NAIVE_CD4_TCELL_DAY10_DN	GSE24634_IL4_VS_CTRL_TREATED_NAIVE_CD4_TCELL_DAY10_DN	GSE24634_IL4_VS_CTRL_TREATED_NAIVE_CD4_TCELL_DAY10_DN	46	0.812729709400351	2.20507388574384	7.67252977256888e-06	0.000340870697718403	0.000281152406776364	312	tags=52%, list=10%, signal=48%	7305/4332/3576/7295/2896/978/6888/5836/51734/1536/5226/6648/5721/533/7378/6772/9246/4502/1051/3301/4615/51100/64422/58472
HP_HYPERTELORISM	HP_HYPERTELORISM	HP_HYPERTELORISM	153	-0.405826137478245	-1.7745663807953	7.71657611844165e-06	0.000341908454449022	0.000282008355393874	899	tags=47%, list=28%, signal=36%	738/8812/5293/6949/64324/23405/10128/2033/860/6197/4087/1457/1788/4841/51816/23389/57680/894/9969/6224/10664/2186/153241/8481/9320/10075/23013/11224/113246/57459/23036/63901/6165/171023/8621/8925/57187/55904/1387/5295/1654/54872/546/7067/6418/6218/55023/1108/27125/23162/29123/6232/6711/6638/6595/5567/7048/3192/23522/1656/55690/6204/6154/23112/4297/6235/6304/6210/27086/8473/1107/64919
GOBP_ANTIMICROBIAL_HUMORAL_IMMUNE_RESPONSE_MEDIATED_BY_ANTIMICROBIAL_PEPTIDE	GOBP_ANTIMICROBIAL_HUMORAL_IMMUNE_RESPONSE_MEDIATED_BY_ANTIMICROBIAL_PEPTIDE	GOBP_ANTIMICROBIAL_HUMORAL_IMMUNE_RESPONSE_MEDIATED_BY_ANTIMICROBIAL_PEPTIDE	12	0.941141117145772	2.0416043040911	7.74870856413716e-06	0.000342414188340895	0.000282425488053972	74	tags=58%, list=2%, signal=57%	6280/6283/1668/3576/8993/4057/2597
LAKE_ADULT_KIDNEY_C10_THIN_ASCENDING_LIMB	LAKE_ADULT_KIDNEY_C10_THIN_ASCENDING_LIMB	LAKE_ADULT_KIDNEY_C10_THIN_ASCENDING_LIMB	256	0.568161305229979	1.87433364573103	7.8077208022674e-06	0.000344101871197529	0.000283817500040317	459	tags=31%, list=14%, signal=29%	6282/50486/5265/10581/10135/6277/6303/84418/967/10410/2495/5660/2597/8870/4637/2512/6386/6648/103910/10627/533/302/7076/3939/2023/387/6281/308/2876/8826/8992/567/334/10542/71/9445/5359/8743/5230/2950/972/4502/1622/7905/518/3281/1508/5689/7167/5901/3301/4869/5464/5478/4697/6175/4616/292/8763/509/10209/5315/7386/6176/5052/81671/7314/6128/689/10899/5250/3312/3094/6138/6189/6201/7555/10095/1329/2923
GSE360_DC_VS_MAC_T_GONDII_DN	GSE360_DC_VS_MAC_T_GONDII_DN	GSE360_DC_VS_MAC_T_GONDII_DN	50	0.796872107579273	2.19174254516075	8.08862222659138e-06	0.000355533668986372	0.000293246522492605	179	tags=30%, list=5%, signal=29%	6279/6275/2353/2219/929/8875/597/2352/978/1462/7086/240/2752/4048/79143
GSE3982_EOSINOPHIL_VS_NEUTROPHIL_DN	GSE3982_EOSINOPHIL_VS_NEUTROPHIL_DN	GSE3982_EOSINOPHIL_VS_NEUTROPHIL_DN	58	0.783156632944604	2.19829808682822	8.31655681340368e-06	0.000363618345119372	0.000299914816857638	346	tags=43%, list=11%, signal=39%	6283/2353/1441/10410/978/6888/7086/1843/133/7431/5341/1890/10288/10313/2787/5720/8743/6772/7791/4050/51100/10209/26234/29982/373156
GOCC_FICOLIN_1_RICH_GRANULE	GOCC_FICOLIN_1_RICH_GRANULE	GOCC_FICOLIN_1_RICH_GRANULE	93	0.713611755965901	2.14931124296851	8.29534709321257e-06	0.000363618345119372	0.000299914816857638	326	tags=39%, list=10%, signal=36%	4332/2207/5265/2357/2219/1520/2495/978/5836/6515/1471/3958/240/10288/1509/387/2992/4048/1604/427/1476/9535/8655/1522/3689/10092/2950/23406/1508/5689/5478/5686/3920/55004/26578/5315
GOBP_POSITIVE_REGULATION_OF_RNA_METABOLIC_PROCESS	GOBP_POSITIVE_REGULATION_OF_RNA_METABOLIC_PROCESS	GOBP_POSITIVE_REGULATION_OF_RNA_METABOLIC_PROCESS	385	-0.314421717945135	-1.54549174024508	8.92272845057144e-06	0.000389092171774655	0.000320925797625053	662	tags=30%, list=20%, signal=27%	10140/10664/54904/3609/3150/3146/2186/92140/7812/114803/6935/55749/8202/24148/940/149041/25836/6867/5978/51773/7428/9792/23036/7528/1785/7799/55870/55729/171023/246175/5927/8464/23060/3725/10155/8621/864/54765/55904/7994/1387/5295/58487/7919/1654/87/10915/22887/2145/3655/51755/6829/8289/57506/5452/91612/27327/84166/10658/29896/546/7067/23451/2005/23476/4863/10600/55023/2308/170506/322/5579/7581/8…
GSE360_L_DONOVANI_VS_M_TUBERCULOSIS_DC_DN	GSE360_L_DONOVANI_VS_M_TUBERCULOSIS_DC_DN	GSE360_L_DONOVANI_VS_M_TUBERCULOSIS_DC_DN	61	0.773114467570206	2.18538386698083	9.05171488053738e-06	0.000393678136396425	0.000324708331587144	252	tags=31%, list=8%, signal=29%	6279/6280/4332/2353/929/597/6888/1462/2745/5341/2752/302/8655/4061/8743/9100/9246/3281/4615
FLECHNER_BIOPSY_KIDNEY_TRANSPLANT_REJECTED_VS_OK_UP	FLECHNER_BIOPSY_KIDNEY_TRANSPLANT_REJECTED_VS_OK_UP	FLECHNER_BIOPSY_KIDNEY_TRANSPLANT_REJECTED_VS_OK_UP	57	0.782071785941503	2.19520580045157	9.27811316961486e-06	0.00040224250237086	0.000331772277307159	203	tags=35%, list=6%, signal=33%	6279/7305/3934/2207/6275/2219/929/7940/4057/1475/2752/1890/199/8519/3936/9535/3689/6772/9246/5696
GOBP_ANTIMICROBIAL_HUMORAL_RESPONSE	GOBP_ANTIMICROBIAL_HUMORAL_RESPONSE	GOBP_ANTIMICROBIAL_HUMORAL_RESPONSE	16	0.923820060432971	2.12867598375203	9.32164811569187e-06	0.00040224250237086	0.000331772277307159	74	tags=50%, list=2%, signal=49%	6280/6283/1668/4069/3576/8993/4057/2597
KAECH_NAIVE_VS_DAY8_EFF_CD8_TCELL_DN	KAECH_NAIVE_VS_DAY8_EFF_CD8_TCELL_DN	KAECH_NAIVE_VS_DAY8_EFF_CD8_TCELL_DN	80	0.715991831769915	2.10712157728759	9.31258814087714e-06	0.00040224250237086	0.000331772277307159	365	tags=40%, list=11%, signal=36%	6282/6275/6277/3956/8530/8993/597/7295/301/6515/79180/3958/60/2745/302/5355/6281/8992/10542/11345/5359/58527/3148/1622/7905/54458/4715/27166/5052/1891/689/51699
GOBP_POSITIVE_REGULATION_OF_CELL_DEATH	GOBP_POSITIVE_REGULATION_OF_CELL_DEATH	GOBP_POSITIVE_REGULATION_OF_CELL_DEATH	129	0.645487667090907	2.00224294779602	9.38424046437018e-06	0.000403888911861057	0.00033313024674779	299	tags=19%, list=9%, signal=18%	6279/6280/7305/4332/50486/2353/706/3956/301/2896/133/6648/29108/1509/387/6348/8743/3689/708/4118/3301/27166/637/4616/1075
SMIRNOV_CIRCULATING_ENDOTHELIOCYTES_IN_CANCER_UP	SMIRNOV_CIRCULATING_ENDOTHELIOCYTES_IN_CANCER_UP	SMIRNOV_CIRCULATING_ENDOTHELIOCYTES_IN_CANCER_UP	21	0.906481315520548	2.14096188531485	9.48586441787262e-06	0.00040720228891995	0.000335863142068217	243	tags=76%, list=7%, signal=71%	3576/2357/929/978/4688/2212/3055/8870/133/6515/728/240/2752/3460/1051/1508
GOLDRATH_EFF_VS_MEMORY_CD8_TCELL_UP	GOLDRATH_EFF_VS_MEMORY_CD8_TCELL_UP	GOLDRATH_EFF_VS_MEMORY_CD8_TCELL_UP	54	0.785271700117445	2.18352007764602	9.55014267269166e-06	0.000408899502465221	0.000337263015029607	336	tags=44%, list=10%, signal=41%	6279/7305/6275/3956/10410/7295/301/51316/7846/3958/8407/302/8724/6281/4267/2289/4502/1622/3422/5901/5686/7334/2222/91663
DARWICHE_SKIN_TUMOR_PROMOTER_UP	DARWICHE_SKIN_TUMOR_PROMOTER_UP	DARWICHE_SKIN_TUMOR_PROMOTER_UP	45	0.805353554337044	2.1816538355171	9.97577577231024e-06	0.000426019757594241	0.000351383914732538	234	tags=29%, list=7%, signal=27%	6279/6280/4069/10410/51316/2512/3939/2023/11345/8655/4061/5230/9114
RUBENSTEIN_SKELETAL_MUSCLE_NK_CELLS	RUBENSTEIN_SKELETAL_MUSCLE_NK_CELLS	RUBENSTEIN_SKELETAL_MUSCLE_NK_CELLS	193	0.606412472642429	1.96157849048263	1.005298377215e-05	0.000428210471140009	0.000353190829759476	661	tags=53%, list=20%, signal=45%	7305/2207/5552/10581/6275/8530/301/51316/241/10094/6231/1192/9592/83442/60/2745/10627/5216/5341/5721/1535/7114/2023/3936/1509/5720/6348/4709/8992/567/9535/4818/71/4267/1072/3689/51192/10923/10092/6637/58527/1622/51714/54458/10109/4869/10096/27166/55303/7170/170954/4616/1075/5880/8763/286257/54331/51635/10209/26578/3185/5698/6176/963/7314/6128/5499/11315/9939/58505/11151/3312/23478/6138/6189/7534/…
AIZARANI_LIVER_C3_NK_NKT_CELLS_2	AIZARANI_LIVER_C3_NK_NKT_CELLS_2	AIZARANI_LIVER_C3_NK_NKT_CELLS_2	136	-0.426042180209479	-1.8541725612857	1.02377295575965e-05	0.000434958756808221	0.00035875686042721	503	tags=41%, list=15%, signal=36%	6165/246175/10320/864/7456/3702/10628/694/28638/123036/2534/1831/6158/1606/23048/1844/162394/6218/6232/10125/6181/29121/55824/8821/6171/81539/6789/10659/3726/57326/6167/80709/6095/10507/6204/6164/22806/113791/115362/10225/10123/2533/814/6235/923/6304/678/9806/56829/6210/7852/2113/3575/6170/6932/64919
GSE2405_HEAT_KILLED_LYSATE_VS_LIVE_A_PHAGOCYTOPHILUM_STIM_NEUTROPHIL_24H_UP	GSE2405_HEAT_KILLED_LYSATE_VS_LIVE_A_PHAGOCYTOPHILUM_STIM_NEUTROPHIL_24H_UP	GSE2405_HEAT_KILLED_LYSATE_VS_LIVE_A_PHAGOCYTOPHILUM_STIM_NEUTROPHIL_24H_UP	40	0.824696799274084	2.19197475420538	1.02985647736134e-05	0.000436421487214125	0.000359963330143842	308	tags=60%, list=9%, signal=55%	2207/5552/6275/6277/597/10410/301/2896/4688/5660/1992/1471/79180/3958/5341/533/302/2876/1476/334/54458/10602/4616/9144
MIR20A_5P	MIR20A_5P	MIR20A_5P	121	-0.443387258484555	-1.88727289049526	1.03562258309819e-05	0.00043774256856429	0.000361052966782112	750	tags=46%, list=23%, signal=37%	80351/10746/57655/54014/26057/51347/9813/153241/11329/5775/22834/969/8202/8725/50650/5978/9792/168850/23350/6653/26119/246175/57659/864/51199/3676/56987/10628/51727/5295/687/22887/2145/9583/1844/3716/7067/2005/4863/57035/55023/80012/11215/55824/7048/11214/10914/6095/6482/11119/5140/4297/3572/22848/5934/64919
GSE24634_TEFF_VS_TCONV_DAY3_IN_CULTURE_DN	GSE24634_TEFF_VS_TCONV_DAY3_IN_CULTURE_DN	GSE24634_TEFF_VS_TCONV_DAY3_IN_CULTURE_DN	63	0.756319496741793	2.15129024974476	1.07054427402749e-05	0.000451349112674806	0.00037227573438926	175	tags=32%, list=5%, signal=31%	6279/4332/2207/5265/2353/2219/929/4688/2212/3055/2268/5836/133/1536/5226/1316/1890/10288/334/654817
GSE34205_HEALTHY_VS_RSV_INF_INFANT_PBMC_UP	GSE34205_HEALTHY_VS_RSV_INF_INFANT_PBMC_UP	GSE34205_HEALTHY_VS_RSV_INF_INFANT_PBMC_UP	77	-0.49974322430133	-1.9458154837534	1.1013965451725e-05	0.000463175081477505	0.000382029871701725	1045	tags=58%, list=32%, signal=41%	4155/9404/6155/374403/8554/9814/6234/6132/738/257106/6134/7311/4841/81926/140606/6143/10399/5775/283989/8202/11224/7528/50861/8761/6767/10155/56987/57215/3603/1975/4753/3695/6173/286530/4054/117145/54737/2734/6204/4926/7535/29997/25777/55599/6625
GOCC_VACUOLAR_LUMEN	GOCC_VACUOLAR_LUMEN	GOCC_VACUOLAR_LUMEN	55	0.787646893269215	2.20205744839631	1.11006442403248e-05	0.000463276890202722	0.000382113844211879	299	tags=42%, list=9%, signal=39%	1668/4332/4069/25801/56729/1520/2896/51316/1462/5660/2512/6386/29108/302/1509/2992/427/10577/972/1508/5476/3920/1075
NABA_SECRETED_FACTORS	NABA_SECRETED_FACTORS	NABA_SECRETED_FACTORS	18	0.914069056352575	2.11885844249458	1.11050614312362e-05	0.000463276890202722	0.000382113844211879	43	tags=44%, list=1%, signal=44%	6279/6280/6283/6282/3576/6275/6277/6286
GSE16450_CTRL_VS_IFNA_12H_STIM_IMMATURE_NEURON_CELL_LINE_UP	GSE16450_CTRL_VS_IFNA_12H_STIM_IMMATURE_NEURON_CELL_LINE_UP	GSE16450_CTRL_VS_IFNA_12H_STIM_IMMATURE_NEURON_CELL_LINE_UP	35	-0.635094815658225	-2.11762168722945	1.11256625978449e-05	0.000463276890202722	0.000382113844211879	771	tags=54%, list=24%, signal=42%	55056/55119/220988/23389/197370/23195/171023/7874/3655/27327/25851/5579/7351/23613/3189/84441/22877/2521/7503
MIR106B_5P	MIR106B_5P	MIR106B_5P	122	-0.439556217468697	-1.87177135190361	1.11285124590355e-05	0.000463276890202722	0.000382113844211879	750	tags=46%, list=23%, signal=37%	80351/10746/57655/54014/26057/51347/9813/153241/11329/5775/22834/969/8202/8725/50650/5978/9792/168850/23350/6653/26119/246175/57659/864/51199/3676/56987/10628/51727/5295/687/22887/2145/9583/1844/3716/7067/2005/4863/57035/55023/80012/11215/55824/7048/11214/10914/6095/6482/11119/5140/4297/3572/22848/5934/64919
GOLDRATH_NAIVE_VS_EFF_CD8_TCELL_DN	GOLDRATH_NAIVE_VS_EFF_CD8_TCELL_DN	GOLDRATH_NAIVE_VS_EFF_CD8_TCELL_DN	44	0.807275500167197	2.18545057724203	1.13474706870418e-05	0.000471205145841054	0.000388653121917987	352	tags=52%, list=11%, signal=47%	2207/6275/6277/3956/597/10410/7295/301/79180/3958/2745/302/5355/1154/6281/4267/5359/4502/7905/7167/8766/91663/6451
TTTGCAC_MIR19A_MIR19B	TTTGCAC_MIR19A_MIR19B	TTTGCAC_MIR19A_MIR19B	112	-0.457057256174142	-1.89719723078417	1.15136162790238e-05	0.00047690610587325	0.000393355311471728	728	tags=46%, list=22%, signal=37%	54014/23389/56270/894/10425/54904/2186/11329/23013/969/83605/5937/6431/168850/23060/4012/57659/8621/23253/864/5529/10957/694/9044/9701/1654/87/3655/27327/546/9857/57018/6595/1540/7048/81606/153222/3192/10618/22992/1656/23215/23499/57561/55082/4154/3337/23112/4302/27086/8473
MITSIADES_RESPONSE_TO_APLIDIN_DN	MITSIADES_RESPONSE_TO_APLIDIN_DN	MITSIADES_RESPONSE_TO_APLIDIN_DN	75	-0.515743741051109	-2.02411192701809	1.16078721445089e-05	0.000479608257330746	0.000395584063872079	764	tags=45%, list=23%, signal=36%	1457/10905/10460/5591/808/23013/8725/23195/64781/23225/23468/7874/10594/51727/5339/1975/23451/1108/10396/6711/2026/84901/11215/81539/64710/23019/120/7327/7267/23499/4154/5930/56829/10147
GSE6674_ANTI_IGM_VS_CPG_STIM_BCELL_UP	GSE6674_ANTI_IGM_VS_CPG_STIM_BCELL_UP	GSE6674_ANTI_IGM_VS_CPG_STIM_BCELL_UP	56	-0.564510322667744	-2.0874552438049	1.16408636325947e-05	0.000479771953256592	0.000395719081354776	781	tags=54%, list=24%, signal=41%	10106/5305/29068/23248/26751/10140/153241/11329/57337/54664/221178/26119/921/10943/1831/51696/26034/3603/9750/57035/153222/120/113791/57561/10077/80342/23526/51466/3575/6932
GSE14415_FOXP3_KO_NATURAL_TREG_VS_TCONV_UP	GSE14415_FOXP3_KO_NATURAL_TREG_VS_TCONV_UP	GSE14415_FOXP3_KO_NATURAL_TREG_VS_TCONV_UP	56	-0.564240525765279	-2.08645758453066	1.19230629731947e-05	0.000490180253129326	0.000404303915954102	745	tags=54%, list=23%, signal=42%	55119/54014/26993/2186/79668/25873/256380/25836/55814/10957/7155/5108/8289/26034/5163/7750/8899/6181/51274/55824/8821/3189/7267/1106/10123/6235/9774/51466/3575/6932
GNF2_CD33	GNF2_CD33	GNF2_CD33	20	0.899475745770316	2.1208485657085	1.19555733443495e-05	0.00049029717285872	0.000404400352120481	180	tags=75%, list=6%, signal=71%	7305/2353/2219/929/1520/79887/5997/1462/64231/1843/9592/1536/29108/10288/55819
MIR19B_3P	MIR19B_3P	MIR19B_3P	135	-0.420373704398095	-1.82129386658873	1.19908369880672e-05	0.0004905261457965	0.000404589210514512	871	tags=44%, list=27%, signal=33%	23405/7248/10904/30011/10922/127933/860/54462/9101/10746/54014/56270/894/10425/9969/2186/79668/83605/7072/5978/5937/6431/246175/9194/23060/57659/5529/10957/694/9044/1654/87/3655/54476/253260/124540/11100/9857/57018/6595/5567/1540/153222/57690/65125/55619/1656/6095/23049/1106/23499/57561/5140/3337/4194/23112/6304/4302/27086
GSE33162_UNTREATED_VS_4H_LPS_STIM_HDAC3_HET_MACROPHAGE_DN	GSE33162_UNTREATED_VS_4H_LPS_STIM_HDAC3_HET_MACROPHAGE_DN	GSE33162_UNTREATED_VS_4H_LPS_STIM_HDAC3_HET_MACROPHAGE_DN	59	-0.549539050636233	-2.07158891836924	1.21392059739803e-05	0.00049536952378265	0.000408584060722665	627	tags=58%, list=19%, signal=47%	5293/23405/5142/54557/10106/54463/26057/10075/256380/57602/92822/64781/60468/51199/8925/3702/2272/1387/2145/3655/2005/6711/9857/81669/7267/6154/6227/3983/6304/9806/6210/3575/3572/6932
SMID_BREAST_CANCER_LUMINAL_B_DN	SMID_BREAST_CANCER_LUMINAL_B_DN	SMID_BREAST_CANCER_LUMINAL_B_DN	108	0.682904423281303	2.09170010857573	1.22619600200059e-05	0.000499146338055755	0.000411699202123609	224	tags=24%, list=7%, signal=23%	6279/6280/4069/3934/3576/5552/6303/8875/597/4057/5997/301/306/51316/1462/133/6515/1316/6648/1535/3122/4818/51312/4050/2950/23406
MIR520D_5P	MIR520D_5P	MIR520D_5P	240	-0.35935475001845	-1.68210836632829	1.23896376008834e-05	0.000501871423112255	0.000413946870308153	566	tags=30%, list=17%, signal=27%	55183/5978/57459/221178/51663/7528/57488/2744/6793/55870/6653/23367/246175/5927/7874/3725/10957/7456/6433/10628/7994/51366/9044/5786/22887/6775/54476/27332/91526/3097/29896/7750/2005/23476/4863/55023/2308/10396/5579/256987/9857/11215/476/23015/6595/10772/153222/8720/3192/65125/55619/64062/1656/6095/81618/23613/55082/80314/4154/814/11168/3187/6421/9774/58508/23181/4302/25957/4820/440270/7273/64919…
MIR524_5P	MIR524_5P	MIR524_5P	240	-0.35935475001845	-1.68210836632829	1.23896376008834e-05	0.000501871423112255	0.000413946870308153	566	tags=30%, list=17%, signal=27%	55183/5978/57459/221178/51663/7528/57488/2744/6793/55870/6653/23367/246175/5927/7874/3725/10957/7456/6433/10628/7994/51366/9044/5786/22887/6775/54476/27332/91526/3097/29896/7750/2005/23476/4863/55023/2308/10396/5579/256987/9857/11215/476/23015/6595/10772/153222/8720/3192/65125/55619/64062/1656/6095/81618/23613/55082/80314/4154/814/11168/3187/6421/9774/58508/23181/4302/25957/4820/440270/7273/64919…
GSE7509_DC_VS_MONOCYTE_DN	GSE7509_DC_VS_MONOCYTE_DN	GSE7509_DC_VS_MONOCYTE_DN	69	0.748035638451057	2.15023257634738	1.28477090330942e-05	0.000519154247408186	0.000428201858135555	284	tags=36%, list=9%, signal=34%	6279/2357/4792/929/706/6688/7295/3055/2268/9592/1536/6648/2745/5721/302/2023/387/9535/4061/6772/3123/4116/27166/55303/7170
HP_DELAYED_GROSS_MOTOR_DEVELOPMENT	HP_DELAYED_GROSS_MOTOR_DEVELOPMENT	HP_DELAYED_GROSS_MOTOR_DEVELOPMENT	83	-0.499684467555882	-1.96907485158063	1.30004576633718e-05	0.000524045277567183	0.000432236012171154	902	tags=51%, list=28%, signal=38%	8243/738/22907/7707/6134/9230/57104/2033/4841/9969/2186/6609/9320/10075/55209/7528/1785/2744/64432/8621/10943/55904/1387/54872/5339/6418/23162/6638/6595/1656/6095/6651/9725/23112/4297/58508/6304/27086/2521/1107/7273/64919
JINESH_BLEBBISHIELD_VS_LIVE_CONTROL_DN	JINESH_BLEBBISHIELD_VS_LIVE_CONTROL_DN	JINESH_BLEBBISHIELD_VS_LIVE_CONTROL_DN	98	0.685557758573057	2.07992322310106	1.33761240109059e-05	0.000537876402745114	0.000443644015728599	245	tags=23%, list=8%, signal=22%	6279/6280/3934/10581/6303/10410/1992/5836/1316/6648/8407/29108/302/7076/5355/3460/3122/10923/9246/4050/972/1508/9235
HP_FINGER_CLINODACTYLY	HP_FINGER_CLINODACTYLY	HP_FINGER_CLINODACTYLY	67	-0.523888428561951	-2.00253138806014	1.34301611720097e-05	0.000538738528373313	0.000444355102650808	1014	tags=60%, list=31%, signal=42%	7337/54888/5922/5116/5048/4848/8243/5293/7458/6134/2033/860/9031/4841/26100/10664/2186/8481/23013/113246/25836/23036/9184/7874/51199/1387/5885/54476/546/23476/23162/29123/6638/6595/5567/23522/55690/10225/4297/8473
THUM_SYSTOLIC_HEART_FAILURE_UP	THUM_SYSTOLIC_HEART_FAILURE_UP	THUM_SYSTOLIC_HEART_FAILURE_UP	147	0.629396068247468	1.99090612848016	1.34668169899522e-05	0.000538900930733512	0.000444489053192001	305	tags=22%, list=9%, signal=21%	6280/7305/4332/4069/2207/5552/929/10135/7940/1520/1462/241/64231/133/60/199/2023/3936/387/3122/71/8743/3689/6772/3123/972/51714/1508/8125/10602/4616/1075/5880
HP_ABNORMALITY_OF_PELVIC_GIRDLE_BONE_MORPHOLOGY	HP_ABNORMALITY_OF_PELVIC_GIRDLE_BONE_MORPHOLOGY	HP_ABNORMALITY_OF_PELVIC_GIRDLE_BONE_MORPHOLOGY	96	-0.464867771049977	-1.87105646143004	1.35035347816449e-05	0.000539065022551318	0.000444624397209006	803	tags=46%, list=25%, signal=36%	2033/9321/860/9031/6197/54463/9969/8239/2186/153241/8481/9320/10075/23013/113246/25836/64432/7874/51199/57187/55904/1387/6775/5885/54872/7067/23476/1108/27125/23162/29123/6638/6595/7048/65125/23522/22872/1656/10225/23112/6304/6210/3572/7273
GOCC_AZUROPHIL_GRANULE	GOCC_AZUROPHIL_GRANULE	GOCC_AZUROPHIL_GRANULE	61	0.767384584489091	2.16918704934203	1.35754046642909e-05	0.000540628223823459	0.000445913735960855	393	tags=43%, list=12%, signal=38%	1668/4332/4069/2357/25801/56729/967/6813/2896/51316/5660/2512/6386/29108/302/25798/10577/5476/9218/3920/1075/55004/684/54918/8635/11010
DESCARTES_MAIN_FETAL_CORNEAL_AND_CONJUNCTIVAL_EPITHELIAL_CELLS	DESCARTES_MAIN_FETAL_CORNEAL_AND_CONJUNCTIVAL_EPITHELIAL_CELLS	DESCARTES_MAIN_FETAL_CORNEAL_AND_CONJUNCTIVAL_EPITHELIAL_CELLS	41	0.819587527332482	2.19367532037143	1.37325635549458e-05	0.000545572302578341	0.000449991644829323	119	tags=20%, list=4%, signal=19%	6279/6280/3934/3576/8875/1992/240/5721
GSE36888_STAT5_AB_KNOCKIN_VS_WT_TCELL_IL2_TREATED_17H_DN	GSE36888_STAT5_AB_KNOCKIN_VS_WT_TCELL_IL2_TREATED_17H_DN	GSE36888_STAT5_AB_KNOCKIN_VS_WT_TCELL_IL2_TREATED_17H_DN	58	0.775683746290196	2.17732190946546	1.41294944346371e-05	0.000559995574391479	0.000461888054849299	278	tags=41%, list=9%, signal=39%	7305/5265/25801/2219/706/146225/2495/2212/1992/5836/51734/6648/114769/1509/7378/2876/427/654817/57085/2907/9086/51108/9741/7321
FAN_OVARY_CL4_T_LYMPHOCYTE_NK_CELL_1	FAN_OVARY_CL4_T_LYMPHOCYTE_NK_CELL_1	FAN_OVARY_CL4_T_LYMPHOCYTE_NK_CELL_1	214	0.59364055578451	1.94214771353484	1.45183317082667e-05	0.000572659828502444	0.000472333615430358	456	tags=38%, list=14%, signal=35%	6282/5552/10581/6275/6277/8530/2495/301/7538/2597/241/10094/4637/6231/7846/1192/168537/55505/1316/83442/8407/5216/5721/5355/1535/3939/8519/4946/7114/2023/3936/7277/387/5720/51155/6281/8992/567/976/4818/8655/1072/3689/10923/51142/5230/3123/3148/57136/23406/1622/6827/3422/51714/9235/23585/5901/54458/10109/7170/54331/10209/5315/5698/915/4700/963/7314/5499/10899/10376/9939/11151/829/3312/3094/3669/75…
OSMAN_BLADDER_CANCER_DN	OSMAN_BLADDER_CANCER_DN	OSMAN_BLADDER_CANCER_DN	215	-0.363067269873789	-1.69411354731781	1.44848332612408e-05	0.000572659828502444	0.000472333615430358	693	tags=38%, list=21%, signal=32%	6143/10425/26100/6224/23787/9129/5527/54904/8481/29101/7812/155435/130916/25873/7188/11224/152926/113246/5150/57602/8106/9792/752/6431/11083/6165/171023/64432/10320/6767/7874/60468/6136/2778/9397/10291/51755/54476/6158/10235/8289/23469/1606/10658/3097/4753/6218/441951/9057/6232/6173/6181/3275/6595/7048/81606/10659/6167/57198/9214/6482/23020/1968/6204/6164/6191/1106/84441/80314/9725/6227/55000/419…
GOBP_KILLING_OF_CELLS_OF_ANOTHER_ORGANISM	GOBP_KILLING_OF_CELLS_OF_ANOTHER_ORGANISM	GOBP_KILLING_OF_CELLS_OF_ANOTHER_ORGANISM	10	0.956618958375267	1.99841630953224	1.4945449971876e-05	0.000588103456393321	0.000485071621894222	74	tags=60%, list=2%, signal=59%	6283/1668/4069/8993/4057/2597
GSE3982_NEUTROPHIL_VS_CENT_MEMORY_CD4_TCELL_UP	GSE3982_NEUTROPHIL_VS_CENT_MEMORY_CD4_TCELL_UP	GSE3982_NEUTROPHIL_VS_CENT_MEMORY_CD4_TCELL_UP	62	0.763420290431696	2.16661336769026	1.5545135768886e-05	0.000610248120789498	0.000503336687603634	312	tags=37%, list=10%, signal=34%	6283/6282/3934/967/306/10094/2512/6515/1536/55505/5226/1316/391/976/334/3689/7791/57136/23406/51100/23569/9111/58472
GOBP_RESPONSE_TO_WOUNDING	GOBP_RESPONSE_TO_WOUNDING	GOBP_RESPONSE_TO_WOUNDING	98	0.682955333483459	2.07202768940963	1.58685399455093e-05	0.000621467676965479	0.000512590651769383	188	tags=24%, list=6%, signal=24%	6279/7305/2207/5265/706/301/2896/7538/1192/133/6648/60/10627/240/5341/7076/199/3936/387/308/2876/120425/71/5359
GSE15330_HSC_VS_MEGAKARYOCYTE_ERYTHROID_PROGENITOR_UP	GSE15330_HSC_VS_MEGAKARYOCYTE_ERYTHROID_PROGENITOR_UP	GSE15330_HSC_VS_MEGAKARYOCYTE_ERYTHROID_PROGENITOR_UP	45	-0.598854587796185	-2.13247178386516	1.59593398839825e-05	0.000622075495902307	0.000513091984849982	699	tags=58%, list=21%, signal=46%	5394/6143/6935/256380/23195/26119/57659/60468/6480/90624/87/26034/5163/7750/2308/10125/1540/7267/113791/80314/6235/51466/3575/27086/3572/6932
GOBP_CHROMATIN_ORGANIZATION	GOBP_CHROMATIN_ORGANIZATION	GOBP_CHROMATIN_ORGANIZATION	175	-0.390556195609833	-1.76166660914271	1.59577284763107e-05	0.000622075495902307	0.000513091984849982	1109	tags=55%, list=34%, signal=38%	3159/84875/80063/29072/5970/79813/339287/51742/10902/6996/25942/4673/6599/84289/7917/7175/5928/6830/55193/165918/6601/2908/9874/64061/64324/8467/56916/10919/5585/1786/2033/2625/9031/5252/1788/84181/57634/57680/5394/51564/10664/54904/8545/3150/54665/2186/114803/23523/55183/57459/9130/51773/55209/7528/55870/55729/1105/171023/5927/23468/10320/10155/4676/55904/7994/3151/58487/2145/8289/91746/50809/11…
GOMF_HELICASE_ACTIVITY	GOMF_HELICASE_ACTIVITY	GOMF_HELICASE_ACTIVITY	49	-0.577349449882453	-2.0842744396587	1.63202392838798e-05	0.000634646105046309	0.000523460306442708	989	tags=73%, list=30%, signal=52%	1660/1653/4176/10146/23064/22907/23405/8467/56916/8449/9416/84181/1665/57634/57680/64848/8886/11325/9931/1105/55661/375748/9044/7919/1654/546/1108/170506/57062/6595/1656/23020/92797/1106/1107/10521
REACTOME_ANTIGEN_PROCESSING_CROSS_PRESENTATION	REACTOME_ANTIGEN_PROCESSING_CROSS_PRESENTATION	REACTOME_ANTIGEN_PROCESSING_CROSS_PRESENTATION	66	0.751140457514838	2.14800284599263	1.64101479429353e-05	0.00063664440153261	0.000525108514605911	362	tags=33%, list=11%, signal=30%	6279/6280/929/1520/4688/4689/1536/5721/1535/5691/5720/567/5696/5689/4615/5685/10952/5686/5698/5692/5694/7314
GSE21360_PRIMARY_VS_QUATERNARY_MEMORY_CD8_TCELL_DN	GSE21360_PRIMARY_VS_QUATERNARY_MEMORY_CD8_TCELL_DN	GSE21360_PRIMARY_VS_QUATERNARY_MEMORY_CD8_TCELL_DN	107	-0.454898507616982	-1.88941654193902	1.64796189697822e-05	0.000637842301436981	0.000526096550372686	541	tags=46%, list=17%, signal=40%	9813/54665/79668/22834/7188/51585/26112/6653/5927/58486/9648/6480/10957/81688/7155/56987/6709/23338/55761/9583/6775/59307/1831/8237/23070/11176/10163/9750/9857/10125/4054/11059/54861/10618/64062/120/6167/55769/23499/10142/10225/6651/9725/3983/6235/56829/10365/6210/64919
GOBP_POSITIVE_REGULATION_OF_MOLECULAR_FUNCTION	GOBP_POSITIVE_REGULATION_OF_MOLECULAR_FUNCTION	GOBP_POSITIVE_REGULATION_OF_MOLECULAR_FUNCTION	306	0.539675945062364	1.80206703311808	1.65531436850633e-05	0.000639191134773461	0.000527209077032882	273	tags=17%, list=8%, signal=17%	6279/6280/6283/1520/4057/7295/2896/306/23645/5660/2268/728/2745/391/5216/5341/5721/29108/302/1535/114769/7114/1509/64115/387/5720/6348/3460/6281/8826/9446/567/10542/11345/10935/2280/5359/8743/3689/3123/266747/972/3148/1622/5906/5901/4615/4869/27166/5478/4697
DARWICHE_PAPILLOMA_RISK_LOW_UP	DARWICHE_PAPILLOMA_RISK_LOW_UP	DARWICHE_PAPILLOMA_RISK_LOW_UP	52	0.777940612076155	2.15524609082396	1.66410516373579e-05	0.000641087786504926	0.000528773447929786	241	tags=29%, list=7%, signal=27%	6279/6280/6282/10410/7295/1475/2512/3939/2023/11345/8655/4061/5230/9114/51714
SWEET_LUNG_CANCER_KRAS_UP	SWEET_LUNG_CANCER_KRAS_UP	SWEET_LUNG_CANCER_KRAS_UP	166	0.611189615972157	1.94069516258938	1.69084656837452e-05	0.000649874912454087	0.000536021127550797	397	tags=32%, list=12%, signal=30%	7305/3934/929/6303/8993/1520/597/967/6813/79887/5660/10409/2597/1192/3958/2745/5355/1535/3939/2023/3936/1509/5720/8826/3122/1476/284996/1522/3689/2907/5230/3123/10577/972/23406/9114/7408/1508/7167/27166/5476/25824/2079/1075/509/26578/5315/84299/81671/6128/29078/8635/3312
HP_HIP_DYSPLASIA	HP_HIP_DYSPLASIA	HP_HIP_DYSPLASIA	42	-0.597026216280354	-2.08867979620017	1.71792753211826e-05	0.000658751469218527	0.000543342570299951	685	tags=55%, list=21%, signal=44%	9969/8239/2186/9320/10075/23013/25836/64432/7874/51199/57187/55904/1387/5885/23476/23162/29123/6638/6595/1656/23112/6304/7273
GOBP_CELLULAR_TRANSITION_METAL_ION_HOMEOSTASIS	GOBP_CELLULAR_TRANSITION_METAL_ION_HOMEOSTASIS	GOBP_CELLULAR_TRANSITION_METAL_ION_HOMEOSTASIS	24	0.873641373432648	2.12882186805675	1.74921180197705e-05	0.000669194987298027	0.000551956453109231	90	tags=21%, list=3%, signal=20%	6279/6280/3934/2495/2512
STK33_SKM_UP	STK33_SKM_UP	STK33_SKM_UP	44	0.801572973473979	2.17001273693739	1.75545097241721e-05	0.000670030905799982	0.00055264592422032	145	tags=43%, list=4%, signal=42%	7305/4792/2353/10135/3956/597/5997/301/7538/4688/2268/1843/133/1536/728/1316/4084/64115/7378
GSE32901_TH1_VS_TH17_ENRICHED_CD4_TCELL_UP	GSE32901_TH1_VS_TH17_ENRICHED_CD4_TCELL_UP	GSE32901_TH1_VS_TH17_ENRICHED_CD4_TCELL_UP	74	-0.507050354244301	-1.97380978168248	1.76169251944373e-05	0.000670863877162361	0.000553332964511188	935	tags=57%, list=29%, signal=41%	50618/57551/286336/2908/25831/474344/55914/23228/201595/55291/9969/11329/4627/57337/6935/1455/51773/3932/6653/1105/7155/10628/9701/58487/6775/26034/1606/3716/7185/9750/25851/55023/8821/5567/120/1656/9725/393/3983/56829/6932/64919
GSE3982_MEMORY_CD4_TCELL_VS_TH2_UP	GSE3982_MEMORY_CD4_TCELL_VS_TH2_UP	GSE3982_MEMORY_CD4_TCELL_VS_TH2_UP	74	-0.506608261508811	-1.97208883432801	1.79343387593982e-05	0.00068138118776224	0.000562007711879509	629	tags=51%, list=19%, signal=42%	79668/10075/11322/10133/5335/171023/6480/8925/3702/23338/694/22887/2145/1831/10347/10443/3716/9750/100129482/9857/10125/7048/23522/8527/57326/120/6095/4063/22864/23499/10142/4154/10225/25777/678/23526/440270/64919
HP_HIGH_PALATE	HP_HIGH_PALATE	HP_HIGH_PALATE	144	-0.41650995067192	-1.80665876216918	1.81862121656025e-05	0.000689365890965394	0.000568593547910555	806	tags=42%, list=25%, signal=33%	9698/2033/860/6197/4087/1457/4841/51816/23389/7317/9969/6224/8239/2186/8481/9320/10075/23013/11224/25836/57459/5813/23036/23265/7528/6165/8925/57187/55904/1387/5295/5885/546/23476/6418/6218/55023/27125/23162/29123/6232/6711/6638/6595/7048/3192/22872/23019/1656/6204/6154/10225/6651/23112/4297/6235/6304/6210/1107/7273
HP_THICK_EYEBROW	HP_THICK_EYEBROW	HP_THICK_EYEBROW	36	-0.619167146687209	-2.09493474813695	1.87409842422043e-05	0.00070876944295403	0.000584597725970243	944	tags=69%, list=29%, signal=50%	4848/6601/8243/2033/6197/1788/10664/2186/10844/23013/25836/1105/1387/5885/8289/54941/23476/55023/27125/29123/6711/6595/4297/58508/6304
HP_ABNORMALITY_OF_UPPER_LIP_VERMILLION	HP_ABNORMALITY_OF_UPPER_LIP_VERMILLION	HP_ABNORMALITY_OF_UPPER_LIP_VERMILLION	92	-0.473760221690777	-1.91153257714764	1.9005428836033e-05	0.000717129503134971	0.000591493158920037	944	tags=57%, list=29%, signal=41%	4848/1173/6601/8243/738/6134/9230/2033/1859/6197/1457/4841/23141/26057/5591/9969/8239/10664/2186/8481/10075/10844/23013/9459/25836/57459/5813/23036/55209/7528/8621/10943/7994/1387/5885/54872/8289/546/27125/23162/29123/6711/6638/6595/5567/3192/55690/1106/23112/4297/8473/64919
GSE42088_2H_VS_24H_LEISHMANIA_INF_DC_UP	GSE42088_2H_VS_24H_LEISHMANIA_INF_DC_UP	GSE42088_2H_VS_24H_LEISHMANIA_INF_DC_UP	122	0.655934247065799	2.03061504814641	1.91258804108776e-05	0.000720030582119758	0.000593885988061059	224	tags=26%, list=7%, signal=25%	4332/4069/10581/6275/2353/2219/929/706/1441/7940/1520/10410/79887/5997/978/7538/7086/728/1471/240/29108/5355/1509/4048/2876/427/55819/9445/4061/3689/3148/23406
GOBP_BIOLOGICAL_ADHESION	GOBP_BIOLOGICAL_ADHESION	GOBP_BIOLOGICAL_ADHESION	239	0.570765538899942	1.8817594182662	1.96084740127343e-05	0.000736521022746501	0.000607487412595478	255	tags=19%, list=8%, signal=19%	6279/6280/6282/3576/57126/1441/3956/6688/967/4057/2352/301/1462/1475/3055/1843/1192/3958/60/10627/240/5341/29108/302/10288/199/64115/387/6281/3122/1604/567/976/120425/71/4267/3689/708/7791/3123/972/1051/9235/5573/10109
MCBRYAN_PUBERTAL_BREAST_6_7WK_UP	MCBRYAN_PUBERTAL_BREAST_6_7WK_UP	MCBRYAN_PUBERTAL_BREAST_6_7WK_UP	59	-0.544181747597298	-2.05139357539051	1.97116784561777e-05	0.000738718616429134	0.000609300002404824	544	tags=39%, list=17%, signal=33%	3932/1785/5927/28638/5295/23476/1108/170506/10396/5567/8720/65125/1656/7343/9267/10142/6421/2113/3572/8473/6932/378938/7503
GNF2_FOS	GNF2_FOS	GNF2_FOS	18	0.909518153454576	2.10830921871396	1.9852306118423e-05	0.000741632439453607	0.000611703342914097	180	tags=78%, list=6%, signal=74%	4792/2353/2219/1520/79887/1462/7538/64231/1843/9592/1536/29108/10288/55819
GINESTIER_BREAST_CANCER_20Q13_AMPLIFICATION_DN	GINESTIER_BREAST_CANCER_20Q13_AMPLIFICATION_DN	GINESTIER_BREAST_CANCER_20Q13_AMPLIFICATION_DN	71	-0.518250587353881	-2.00808266747736	1.98791777502238e-05	0.000741632439453607	0.000611703342914097	976	tags=62%, list=30%, signal=44%	1198/6892/5411/50618/6949/55578/8449/10919/4650/23636/9698/84897/7916/23141/5725/2130/8718/8481/23360/11322/23214/11064/8106/1785/23367/9044/56882/7919/8880/29896/6418/8525/57018/11214/64062/6046/3189/1106/9267/114823/22877/6421/79612/7536
MODULE_151	MODULE_151	MODULE_151	261	0.551131598234267	1.82672850936951	1.9966512660272e-05	0.000743212961117829	0.000613006967639931	834	tags=53%, list=26%, signal=43%	4332/4069/5552/8530/967/6192/5836/10094/4637/1192/103910/3958/391/5216/533/5355/199/1535/3939/2992/2876/8992/567/11345/8655/8653/6637/9978/6726/57136/4706/518/3281/5689/7167/10109/4869/27166/5464/5685/4697/10952/5479/6175/51398/292/10890/1075/6921/27243/51635/5315/2958/7386/6176/5052/1891/5692/84661/1340/6128/689/7867/684/83443/51637/3312/23478/3094/4190/6138/6189/51187/522/51123/7388/10095/1329/…
LAKE_ADULT_KIDNEY_C3_PROXIMAL_TUBULE_EPITHELIAL_CELLS_S1_S2	LAKE_ADULT_KIDNEY_C3_PROXIMAL_TUBULE_EPITHELIAL_CELLS_S1_S2	LAKE_ADULT_KIDNEY_C3_PROXIMAL_TUBULE_EPITHELIAL_CELLS_S1_S2	33	-0.650749746607189	-2.15050818960191	2.00650807043126e-05	0.000743532710314293	0.000613270698892727	576	tags=67%, list=18%, signal=55%	5150/6867/58517/55870/143884/57187/2272/104472715/23524/283131/10443/27327/29123/23230/51747/11214/6095/23215/9295/3983/23112/25957
GOCC_CHROMOSOME	GOCC_CHROMOSOME	GOCC_CHROMOSOME	385	-0.309210422042935	-1.51987641435265	2.00642367835139e-05	0.000743532710314293	0.000613270698892727	1041	tags=43%, list=32%, signal=33%	10902/824/25942/4673/6599/1997/79664/1660/10933/84289/79647/7175/9798/9933/51652/4176/6773/5928/6830/10910/5048/23064/55193/165918/8379/6601/22926/1998/8243/2908/1385/64061/64324/8467/56916/10919/10128/23063/1786/3191/2033/7515/2625/860/9416/9031/4087/1457/5252/1788/4841/80351/55035/197370/26057/57634/5591/894/5394/26993/55719/7317/8886/6778/3550/5527/10664/54904/3150/3146/2186/7112/7756/6935/917…
GSE21774_CD62L_POS_CD56_DIM_VS_CD62L_NEG_CD56_DIM_NK_CELL_DN	GSE21774_CD62L_POS_CD56_DIM_VS_CD62L_NEG_CD56_DIM_NK_CELL_DN	GSE21774_CD62L_POS_CD56_DIM_VS_CD62L_NEG_CD56_DIM_NK_CELL_DN	36	0.826255434814492	2.14655220069563	2.04585938042381e-05	0.000756418746762065	0.000623899187012559	137	tags=39%, list=4%, signal=38%	6282/7305/3934/929/706/6688/199675/306/10261/2212/51734/4689/2745/2023
HADDAD_T_LYMPHOCYTE_AND_NK_PROGENITOR_DN	HADDAD_T_LYMPHOCYTE_AND_NK_PROGENITOR_DN	HADDAD_T_LYMPHOCYTE_AND_NK_PROGENITOR_DN	19	0.90035193848285	2.10816170442338	2.06082632432736e-05	0.000760251711208892	0.000627060641448294	148	tags=63%, list=5%, signal=61%	6279/7305/4069/50486/3956/8530/1462/1475/3055/64231/5341/6348
GSE28726_ACT_CD4_TCELL_VS_ACT_NKTCELL_DN	GSE28726_ACT_CD4_TCELL_VS_ACT_NKTCELL_DN	GSE28726_ACT_CD4_TCELL_VS_ACT_NKTCELL_DN	121	-0.433166568042111	-1.84376863631327	2.10397546359004e-05	0.000774441035339701	0.00063876408987202	426	tags=36%, list=13%, signal=33%	10628/23338/694/10291/3655/10235/1606/3716/9057/8525/6232/256987/84901/1540/54861/3726/120/22992/7178/9214/3189/6204/9267/4926/7535/3133/3337/10123/2533/393/3983/6235/3187/9774/6304/3707/23526/6169/7852/25957/3572/5934/1107/6625
GSE45365_WT_VS_IFNAR_KO_CD11B_DC_MCMV_INFECTION_UP	GSE45365_WT_VS_IFNAR_KO_CD11B_DC_MCMV_INFECTION_UP	GSE45365_WT_VS_IFNAR_KO_CD11B_DC_MCMV_INFECTION_UP	32	-0.641798921819054	-2.11115803884652	2.13504573694837e-05	0.000784131130989904	0.000646756544876757	797	tags=62%, list=24%, signal=48%	65095/1859/55056/5252/83982/23523/57602/8662/10250/10594/79786/1108/7351/8720/3192/7343/55690/7644/283149/55007
GNF2_SPI1	GNF2_SPI1	GNF2_SPI1	17	0.912559054188219	2.0962236603517	2.15811018285414e-05	0.000790844500931936	0.000652293776822525	278	tags=94%, list=9%, signal=87%	4332/2357/25801/1441/7940/6688/2352/10261/4688/2212/3055/51734/728/8743/7408/7321
GOBP_POSITIVE_REGULATION_OF_DNA_BINDING_TRANSCRIPTION_FACTOR_ACTIVITY	GOBP_POSITIVE_REGULATION_OF_DNA_BINDING_TRANSCRIPTION_FACTOR_ACTIVITY	GOBP_POSITIVE_REGULATION_OF_DNA_BINDING_TRANSCRIPTION_FACTOR_ACTIVITY	51	0.790393443816804	2.1763296085318	2.17204088083736e-05	0.000792817548206718	0.000653921159269011	182	tags=18%, list=6%, signal=17%	6279/6280/6283/4057/306/29108/114769/10542/10935
REACTOME_SIGNALING_BY_INTERLEUKINS	REACTOME_SIGNALING_BY_INTERLEUKINS	REACTOME_SIGNALING_BY_INTERLEUKINS	159	0.61995006610763	1.97242052912712	2.17308857831212e-05	0.000792817548206718	0.000653921159269011	463	tags=33%, list=14%, signal=30%	6283/3934/3576/2357/4792/2353/1441/6813/301/6888/3055/7431/6648/240/5721/302/7076/1154/3936/5691/5720/6348/9446/1072/3689/6772/5696/9978/5689/9235/4615/5478/5685/6175/5686/5777/7334/3185/5698/5692/5694/7314/7867/6500/829/3312/1432/7534/5898/834/4282/5693
MIR4310	MIR4310	MIR4310	62	-0.53677461212647	-2.02640898788528	2.18000432105614e-05	0.000793588797667286	0.000654557290926895	614	tags=45%, list=19%, signal=37%	5775/940/8087/221178/55209/55870/6767/11118/9701/1964/51696/2005/124540/6418/8899/5567/8445/6095/11119/151613/55082/5140/9295/23112/4297/25777/2113/27086
MIR4262	MIR4262	MIR4262	154	-0.40825814059534	-1.78939655246115	2.18669493874161e-05	0.000794274884672143	0.00065512318002785	944	tags=46%, list=29%, signal=34%	4848/23064/8731/57551/22908/9991/1385/8812/23228/2035/10781/490/9698/10939/6197/56252/54014/3837/114908/64848/51105/5775/969/25836/50650/285527/9792/2744/168850/55186/57448/1105/5927/9194/57659/9648/60468/5529/23338/1654/10915/158219/5885/80335/51696/23469/91526/4863/55023/80012/23015/7048/64710/153222/65125/55769/57198/6095/23215/23077/23112/4297/22877/9774/58508/678/25957/2113/27086/440270/472
RASHI_RESPONSE_TO_IONIZING_RADIATION_6	RASHI_RESPONSE_TO_IONIZING_RADIATION_6	RASHI_RESPONSE_TO_IONIZING_RADIATION_6	34	0.840324600017041	2.18557463834429	2.24515954069587e-05	0.000813722625637735	0.000671163805448097	9	tags=12%, list=0%, signal=12%	6279/6280/7305/4069
SCHLINGEMANN_SKIN_CARCINOGENESIS_TPA_UP	SCHLINGEMANN_SKIN_CARCINOGENESIS_TPA_UP	SCHLINGEMANN_SKIN_CARCINOGENESIS_TPA_UP	13	0.925467240763793	2.05613218252456	2.27090437707404e-05	0.000819758280081889	0.000676142053167255	50	tags=23%, list=2%, signal=23%	6279/6280/79887
GOBP_HISTONE_MODIFICATION	GOBP_HISTONE_MODIFICATION	GOBP_HISTONE_MODIFICATION	148	-0.40152237826138	-1.74988655591183	2.27173287515886e-05	0.000819758280081889	0.000676142053167255	873	tags=43%, list=27%, signal=33%	64324/8467/55578/56916/10919/5585/1786/2033/2625/9031/5252/57634/51564/26993/10664/54904/51105/9320/10075/114803/8202/25836/55183/57602/5978/57459/55209/7799/55870/171023/5927/8464/7874/10943/23338/55904/7994/51366/1387/79829/2145/80335/11176/546/2005/23476/10600/6418/1108/322/5579/3275/23522/57326/22992/80314/94104/4297/6421/58508/4302/8473/1107/472
HUANG_GATA2_TARGETS_UP	HUANG_GATA2_TARGETS_UP	HUANG_GATA2_TARGETS_UP	76	0.716478806029653	2.08805284917871	2.31763384083425e-05	0.000834499662036331	0.000688300842536486	249	tags=37%, list=8%, signal=35%	7305/4332/4069/5552/706/6303/3956/6688/51316/2212/241/1471/83442/10627/391/302/8519/2992/3460/2876/8992/9446/567/9535/55819/5696/9114/23585
RUBENSTEIN_SKELETAL_MUSCLE_FBN1_FAP_CELLS	RUBENSTEIN_SKELETAL_MUSCLE_FBN1_FAP_CELLS	RUBENSTEIN_SKELETAL_MUSCLE_FBN1_FAP_CELLS	127	0.651452227100642	2.01792369130215	2.32400751083585e-05	0.000834975481121392	0.000688693301266	610	tags=53%, list=19%, signal=45%	6282/6275/6277/967/2495/7295/301/1462/5660/7846/1192/2512/7431/6386/1471/83442/2752/302/7076/1890/3939/4946/2023/6281/308/8992/1604/9446/1476/152007/71/4267/7791/1622/5906/3281/9741/10952/25824/6175/10209/5315/3185/57142/9616/91663/10376/58505/10476/831/92259/10550/1716/2647/29085/10169/4691/4942/23480/25994/378/80762/6647/9689/26517/1176/64968
HP_DEVIATION_OF_THE_HAND_OR_OF_FINGERS_OF_THE_HAND	HP_DEVIATION_OF_THE_HAND_OR_OF_FINGERS_OF_THE_HAND	HP_DEVIATION_OF_THE_HAND_OR_OF_FINGERS_OF_THE_HAND	78	-0.49236182312829	-1.91805210237898	2.33378834551915e-05	0.000836670715540021	0.000690091541830642	1051	tags=58%, list=32%, signal=40%	22930/25942/7337/54888/5922/5116/5189/5048/4848/8243/5293/7458/6134/2033/860/9031/4841/5591/26100/10664/2186/8481/23013/113246/25836/23036/9184/7874/51199/1387/5295/5885/54476/546/23476/23162/29123/6638/6595/5567/23522/55690/10225/4297/8473
CUI_DEVELOPING_HEART_COMPACT_VENTRICULAR_CARDIOMYOCYTE	CUI_DEVELOPING_HEART_COMPACT_VENTRICULAR_CARDIOMYOCYTE	CUI_DEVELOPING_HEART_COMPACT_VENTRICULAR_CARDIOMYOCYTE	11	0.928244314778303	1.9883702374839	2.39496482081103e-05	0.000856744233626491	0.000706648312360511	109	tags=64%, list=3%, signal=62%	3576/5552/706/3956/6192/7431/3958
GOBP_CELLULAR_RESPONSE_TO_BIOTIC_STIMULUS	GOBP_CELLULAR_RESPONSE_TO_BIOTIC_STIMULUS	GOBP_CELLULAR_RESPONSE_TO_BIOTIC_STIMULUS	59	0.756501623500437	2.12919749360138	2.40076982743064e-05	0.000856965938184581	0.000706831175746885	252	tags=36%, list=8%, signal=33%	1668/3576/4792/929/706/6688/4057/978/7538/3055/7431/29108/10288/114769/387/6348/1604/2950/3148/1051/4615
GSE22886_NAIVE_CD8_TCELL_VS_NKCELL_DN	GSE22886_NAIVE_CD8_TCELL_VS_NKCELL_DN	GSE22886_NAIVE_CD8_TCELL_VS_NKCELL_DN	49	0.791286337938979	2.16650639083699	2.4084471576972e-05	0.000857853581363398	0.000707563309713674	77	tags=16%, list=2%, signal=16%	6280/7305/3934/2207/5552/967/4057/241
SMID_BREAST_CANCER_ERBB2_UP	SMID_BREAST_CANCER_ERBB2_UP	SMID_BREAST_CANCER_ERBB2_UP	21	0.895802785637274	2.11574092920704	2.41434668479468e-05	0.000858105541066704	0.000707771127743999	2	tags=10%, list=0%, signal=10%	6279/6280
GSE3982_DC_VS_EFF_MEMORY_CD4_TCELL_UP	GSE3982_DC_VS_EFF_MEMORY_CD4_TCELL_UP	GSE3982_DC_VS_EFF_MEMORY_CD4_TCELL_UP	38	0.8139127147406	2.14974284875567	2.4454059923251e-05	0.000864911954757285	0.000713385102789174	187	tags=37%, list=6%, signal=35%	7305/3576/5265/10261/5660/10409/3055/1536/1471/3958/3460/2876/10935/2280
MIR7_1_3P	MIR7_1_3P	MIR7_1_3P	147	-0.421720706609012	-1.82872300366369	2.4447288785374e-05	0.000864911954757285	0.000713385102789174	775	tags=39%, list=24%, signal=32%	6197/54462/220988/10746/84376/51816/9994/387357/51105/57337/92140/9736/114803/5775/149041/25836/55183/8087/51663/23350/23468/5529/10957/7456/3676/11118/10943/51727/9397/1387/5786/27332/50809/56990/3097/546/23451/7750/4753/27125/10396/55671/2026/80012/9857/51274/6595/8675/64710/11320/1656/9267/11119/5140/2533/9295/9774/6304
HP_SLANTING_OF_THE_PALPEBRAL_FISSURE	HP_SLANTING_OF_THE_PALPEBRAL_FISSURE	HP_SLANTING_OF_THE_PALPEBRAL_FISSURE	134	-0.421486373711738	-1.81886343243162	2.44919704015496e-05	0.000864911954757285	0.000713385102789174	967	tags=48%, list=30%, signal=35%	5116/5189/5048/4848/6234/8243/6949/64324/7707/9230/2033/1859/6197/4841/23141/23389/26057/57680/9969/8239/2186/8481/9320/10075/10844/23013/9459/583/113246/57459/5813/23036/55209/7528/9184/1105/171023/8621/8925/10943/55904/1387/54872/546/55023/1108/27125/23162/29123/6711/6638/6595/3192/23522/10659/1656/55690/10225/6651/23112/4297/6304/27086/64919
GSE45365_HEALTHY_VS_MCMV_INFECTION_CD11B_DC_IFNAR_KO_UP	GSE45365_HEALTHY_VS_MCMV_INFECTION_CD11B_DC_IFNAR_KO_UP	GSE45365_HEALTHY_VS_MCMV_INFECTION_CD11B_DC_IFNAR_KO_UP	32	-0.637232047687494	-2.09613558756549	2.48670407051342e-05	0.000876284822460026	0.000722765519316547	596	tags=50%, list=18%, signal=41%	23523/57602/8662/23338/158219/8237/100506710/3192/10914/9214/7644/1106/283149/9806/55007/54674
DAVIES_MULTIPLE_MYELOMA_VS_MGUS_DN	DAVIES_MULTIPLE_MYELOMA_VS_MGUS_DN	DAVIES_MULTIPLE_MYELOMA_VS_MGUS_DN	14	0.911509275505792	2.03993000708428	2.51767725249197e-05	0.000885311743658187	0.000730210983645487	136	tags=50%, list=4%, signal=48%	6279/1668/2207/6303/8875/2752/7114
HP_ABNORMAL_5TH_FINGER_MORPHOLOGY	HP_ABNORMAL_5TH_FINGER_MORPHOLOGY	HP_ABNORMAL_5TH_FINGER_MORPHOLOGY	78	-0.491246423312135	-1.91370693412695	2.52962765556514e-05	0.000887625398376329	0.000732119301364814	1014	tags=56%, list=31%, signal=40%	7337/54888/5922/5116/5048/4848/6601/8243/7458/6134/2033/860/9031/4841/894/26100/10664/2186/153241/8481/23013/583/113246/25836/23036/9184/7874/51199/2778/1387/5885/54476/8289/546/23476/23162/6638/6595/5567/23522/55690/10225/4297/8473
MIR548AS_3P	MIR548AS_3P	MIR548AS_3P	74	-0.499367227738314	-1.94390144984821	2.55522957474114e-05	0.000894709304698027	0.000737962154168104	540	tags=35%, list=17%, signal=30%	23036/55209/55186/55729/8761/3937/1387/8289/7750/1108/331/10772/387119/57690/23522/22872/64062/22992/6095/10225/58508/25957/2113/22848/8473/64919
GSE6269_E_COLI_VS_STAPH_AUREUS_INF_PBMC_UP	GSE6269_E_COLI_VS_STAPH_AUREUS_INF_PBMC_UP	GSE6269_E_COLI_VS_STAPH_AUREUS_INF_PBMC_UP	48	-0.577366763377642	-2.07981806157671	2.57272222322288e-05	0.000898929813598403	0.000741443257833231	760	tags=54%, list=23%, signal=42%	23484/9698/6146/54463/3837/9898/10140/969/8202/940/8464/3725/694/9397/1831/23230/57125/1540/120/10365/2113/3575/54674/3572/7273/10521
GSE17301_ACD3_ACD28_VS_ACD3_ACD28_AND_IFNA5_STIM_CD8_TCELL_DN	GSE17301_ACD3_ACD28_VS_ACD3_ACD28_AND_IFNA5_STIM_CD8_TCELL_DN	GSE17301_ACD3_ACD28_VS_ACD3_ACD28_AND_IFNA5_STIM_CD8_TCELL_DN	53	0.775735157710129	2.1466529630403	2.60770629397454e-05	0.000909231264145933	0.000749939962402183	243	tags=43%, list=7%, signal=41%	7305/4332/2207/10135/1520/5997/2896/23645/51316/1992/241/64231/51734/1536/2876/3122/1604/10287/55819/3123/10577/972/1508
SARRIO_EPITHELIAL_MESENCHYMAL_TRANSITION_DN	SARRIO_EPITHELIAL_MESENCHYMAL_TRANSITION_DN	SARRIO_EPITHELIAL_MESENCHYMAL_TRANSITION_DN	43	0.79438995590869	2.13745713271025	2.6930922139523e-05	0.000937026000420837	0.000772865244779664	148	tags=33%, list=5%, signal=31%	6279/4792/10581/6275/2353/6303/10410/5997/5660/7086/1316/1509/5720/6348
GOBP_REGULATION_OF_PROTEOLYSIS	GOBP_REGULATION_OF_PROTEOLYSIS	GOBP_REGULATION_OF_PROTEOLYSIS	191	0.597364769539211	1.92872165889088	2.72526670446925e-05	0.000946228630772337	0.000780455635180821	299	tags=19%, list=9%, signal=19%	6279/6280/5265/8530/4057/2896/1475/1992/2597/6386/1471/5721/29108/302/7076/114769/2023/1509/64115/387/5720/6281/2876/1476/334/10542/11345/10935/1522/8743/5696/9978/1508/27166/25824/637/1075
HP_INCREASED_BODY_WEIGHT	HP_INCREASED_BODY_WEIGHT	HP_INCREASED_BODY_WEIGHT	93	-0.465197655191886	-1.87998897691796	2.7960687789724e-05	0.000968776283230124	0.000799053088109734	818	tags=49%, list=25%, signal=38%	30011/2033/9031/6197/1788/9101/57680/9129/8239/2186/8481/9320/23013/9459/24148/583/25836/8087/7528/1785/7874/51199/10594/8925/2778/57187/1387/5885/546/7067/23476/55023/27125/23162/6711/7351/6638/27316/8675/1656/23020/1968/58508/6304/55599/27086
GSE17186_BLOOD_VS_CORD_BLOOD_CD21LOW_TRANSITIONAL_BCELL_UP	GSE17186_BLOOD_VS_CORD_BLOOD_CD21LOW_TRANSITIONAL_BCELL_UP	GSE17186_BLOOD_VS_CORD_BLOOD_CD21LOW_TRANSITIONAL_BCELL_UP	84	-0.478859536846149	-1.89124365222985	2.81575214871262e-05	0.000973555141459695	0.00080299472199578	790	tags=43%, list=24%, signal=33%	118/51150/5252/3384/23248/197370/51564/4627/22821/83605/55729/26119/3937/10320/4012/2534/9583/50619/51696/2308/3695/8445/120/7343/92797/4063/6204/9267/7535/9725/80342/10123/81844/25777/4302/84726
GSE24634_TREG_VS_TCONV_POST_DAY7_IL4_CONVERSION_DN	GSE24634_TREG_VS_TCONV_POST_DAY7_IL4_CONVERSION_DN	GSE24634_TREG_VS_TCONV_POST_DAY7_IL4_CONVERSION_DN	49	0.78904466148143	2.16036878155623	2.82565049113035e-05	0.000974937905363492	0.000804135234812395	184	tags=49%, list=6%, signal=47%	7305/4332/4069/2353/929/6303/1520/967/2495/79887/5660/10409/1475/3055/5836/2512/1536/3958/240/1890/3460/427/55819/1522
CHYLA_CBFA2T3_TARGETS_DN	CHYLA_CBFA2T3_TARGETS_DN	CHYLA_CBFA2T3_TARGETS_DN	18	0.906717621262446	2.10181744302422	2.8629444439078e-05	0.000985747558843005	0.000813051108522063	45	tags=28%, list=1%, signal=28%	6279/6280/3934/57126/4057
SRSF9_TARGET_GENES	SRSF9_TARGET_GENES	SRSF9_TARGET_GENES	150	-0.39998728573647	-1.73331561604869	2.88901526808532e-05	0.000992656036084117	0.000818749266258997	871	tags=41%, list=27%, signal=31%	23405/55578/10904/5142/23131/10128/5583/1457/9101/220988/197370/51455/26057/2130/23175/114908/90806/64848/2186/11329/11325/9736/8202/23214/9931/7072/51773/5937/55209/55186/57659/3676/375748/687/123036/283131/10443/27332/253260/22985/91526/1975/23451/27436/8899/54832/11276/11059/57018/1540/6171/51747/64062/2734/130872/11119/5140/4194/94104/4820/378938
HOWARD_NK_CELL_INACT_MONOV_INFLUENZA_A_INDONESIA_05_2005_H5N1_AGE_18_49YO_28DY_DN	HOWARD_NK_CELL_INACT_MONOV_INFLUENZA_A_INDONESIA_05_2005_H5N1_AGE_18_49YO_28DY_DN	HOWARD_NK_CELL_INACT_MONOV_INFLUENZA_A_INDONESIA_05_2005_H5N1_AGE_18_49YO_28DY_DN	11	0.926257073643948	1.98411341515453	2.9077190735594e-05	0.000997009815948468	0.000822340292696969	211	tags=82%, list=6%, signal=77%	25801/2896/10261/1471/3460/308/3122/120425/3123
BLANCO_MELO_BETA_INTERFERON_TREATED_BRONCHIAL_EPITHELIAL_CELLS_DN	BLANCO_MELO_BETA_INTERFERON_TREATED_BRONCHIAL_EPITHELIAL_CELLS_DN	BLANCO_MELO_BETA_INTERFERON_TREATED_BRONCHIAL_EPITHELIAL_CELLS_DN	15	0.920320021512453	2.08164723395825	2.93392653755841e-05	0.00100391312393846	0.000828034186801382	71	tags=33%, list=2%, signal=33%	6279/6280/6283/79887/1475
MCDOWELL_ACUTE_LUNG_INJURY_UP	MCDOWELL_ACUTE_LUNG_INJURY_UP	MCDOWELL_ACUTE_LUNG_INJURY_UP	18	0.906264920515736	2.10076805972826	2.9531140875146e-05	0.00100839083728004	0.000831727434391347	232	tags=67%, list=7%, signal=62%	6279/3934/4792/2353/4057/7538/2212/1843/1316/1476/9086/4118
ICHIBA_GRAFT_VERSUS_HOST_DISEASE_D7_UP	ICHIBA_GRAFT_VERSUS_HOST_DISEASE_D7_UP	ICHIBA_GRAFT_VERSUS_HOST_DISEASE_D7_UP	50	0.779556374392512	2.14411679848809	2.96529066684623e-05	0.00101046100723644	0.000833434924268229	220	tags=44%, list=7%, signal=42%	7305/4332/4069/4792/929/10135/1520/597/51316/3055/1192/5721/1535/7114/5720/3122/2289/6772/5696/9086/3123/972
MIR4291	MIR4291	MIR4291	89	-0.475142523643518	-1.90388627629748	3.00253877140328e-05	0.00102104852417658	0.000842167578290502	929	tags=52%, list=28%, signal=38%	57551/153830/5504/9991/9748/55069/9874/64324/8467/23484/84186/127933/140890/9354/55692/8239/7112/149041/58517/6431/6653/3964/9648/8621/23338/9044/11176/546/10396/80012/117145/5567/10618/22872/22992/9214/10450/10142/4154/22877/923/57674/678/9806/22848/64919
MIR32_5P	MIR32_5P	MIR32_5P	101	-0.460014488577269	-1.862559164689	3.02218542942106e-05	0.0010256192729372	0.000845937562109645	828	tags=44%, list=25%, signal=34%	94081/59338/196441/55088/7832/55206/170960/25998/10140/54665/4627/23360/2802/969/25836/57602/5978/8087/9792/55209/55186/81688/1654/3655/5885/23469/91526/546/2005/9169/1112/256987/23015/10659/8445/10914/6095/57561/23077/94104/84726/10365/25957/64919
FAN_EMBRYONIC_CTX_EX_4_EXCITATORY_NEURON	FAN_EMBRYONIC_CTX_EX_4_EXCITATORY_NEURON	FAN_EMBRYONIC_CTX_EX_4_EXCITATORY_NEURON	12	-0.820862093418488	-2.02771751282816	3.08518568393936e-05	0.00104485376636201	0.000861802299547342	447	tags=75%, list=14%, signal=65%	51199/8906/10235/5452/5339/23015/10659/57674/440270
GOBP_REGULATION_OF_INFLAMMATORY_RESPONSE	GOBP_REGULATION_OF_INFLAMMATORY_RESPONSE	GOBP_REGULATION_OF_INFLAMMATORY_RESPONSE	84	0.705409290786945	2.09453249499793	3.10779798578645e-05	0.00105035945421457	0.000866343427315349	230	tags=27%, list=7%, signal=26%	6279/6280/6283/4792/3956/8530/8993/301/2896/7538/3055/2268/241/240/29108/7114/6348/2876/4818/7791/3123/2950/1051
GSE21360_SECONDARY_VS_QUATERNARY_MEMORY_CD8_TCELL_UP	GSE21360_SECONDARY_VS_QUATERNARY_MEMORY_CD8_TCELL_UP	GSE21360_SECONDARY_VS_QUATERNARY_MEMORY_CD8_TCELL_UP	45	0.791993824095339	2.14546313819376	3.21187444596846e-05	0.00108331936670451	0.000893528981209272	225	tags=42%, list=7%, signal=40%	6280/3934/2357/4792/929/1441/2495/7538/10409/51734/1843/6648/4084/5341/6348/284996/152007/51312/4502
GSE9650_NAIVE_VS_EFF_CD8_TCELL_DN	GSE9650_NAIVE_VS_EFF_CD8_TCELL_DN	GSE9650_NAIVE_VS_EFF_CD8_TCELL_DN	74	0.724274644713347	2.10533301044991	3.2267188270793e-05	0.00108610961415763	0.000895830395769685	305	tags=41%, list=9%, signal=38%	6282/6275/706/6277/3956/8993/597/301/51734/3958/60/2745/302/1509/6281/8992/1476/10542/11345/5359/3148/4502/1622/7905/4712/54458/27166/5476/5479/5880
DURANTE_ADULT_OLFACTORY_NEUROEPITHELIUM_MONOCYTES	DURANTE_ADULT_OLFACTORY_NEUROEPITHELIUM_MONOCYTES	DURANTE_ADULT_OLFACTORY_NEUROEPITHELIUM_MONOCYTES	16	0.912569914824755	2.10275327889249	3.25734515841485e-05	0.0010919704550329	0.000900664456100614	220	tags=75%, list=7%, signal=70%	7305/4332/2207/5552/7940/5997/64231/199/6348/3122/3123/972
DESCARTES_FETAL_LIVER_MYELOID_CELLS	DESCARTES_FETAL_LIVER_MYELOID_CELLS	DESCARTES_FETAL_LIVER_MYELOID_CELLS	19	0.896000270233592	2.09797233295504	3.25602496851502e-05	0.0010919704550329	0.000900664456100614	125	tags=63%, list=4%, signal=61%	7305/3576/2357/2219/1520/79887/10261/4688/1536/1471/1890/10288
GOBP_MAINTENANCE_OF_LOCATION_IN_CELL	GOBP_MAINTENANCE_OF_LOCATION_IN_CELL	GOBP_MAINTENANCE_OF_LOCATION_IN_CELL	57	0.766577753302472	2.15171543175013	3.26795523411439e-05	0.00109330963874916	0.000901769023690204	187	tags=23%, list=6%, signal=22%	6279/6280/3934/5552/706/2495/7295/2512/1535/7114/6348/9446/2280
GSE22140_HEALTHY_VS_ARTHRITIC_MOUSE_CD4_TCELL_UP	GSE22140_HEALTHY_VS_ARTHRITIC_MOUSE_CD4_TCELL_UP	GSE22140_HEALTHY_VS_ARTHRITIC_MOUSE_CD4_TCELL_UP	72	0.718004344289545	2.06798539212145	3.34929147825281e-05	0.0011182573790118	0.000922346084920231	244	tags=22%, list=7%, signal=21%	6279/6280/5265/2219/7940/5997/2268/1843/9592/5721/1890/4048/1604/3689/4706/5689
GOMF_CARBOXYLIC_ACID_BINDING	GOMF_CARBOXYLIC_ACID_BINDING	GOMF_CARBOXYLIC_ACID_BINDING	15	0.91817427364471	2.07679382426461	3.39595331426938e-05	0.00113155081501875	0.000933310598891946	118	tags=53%, list=4%, signal=52%	6279/6280/2219/2352/5660/241/5836/2752
GSE2826_XID_VS_BTK_KO_BCELL_DN	GSE2826_XID_VS_BTK_KO_BCELL_DN	GSE2826_XID_VS_BTK_KO_BCELL_DN	50	0.777471847787127	2.13838344980631	3.45635174229767e-05	0.00114805616103314	0.000946924317488713	225	tags=22%, list=7%, signal=21%	6279/6280/3934/8875/2745/199/9446/9445/4061/3148/4502
GSE7509_FCGRIIB_VS_TNFA_IL1B_IL6_PGE_STIM_DC_DN	GSE7509_FCGRIIB_VS_TNFA_IL1B_IL6_PGE_STIM_DC_DN	GSE7509_FCGRIIB_VS_TNFA_IL1B_IL6_PGE_STIM_DC_DN	30	-0.654747709199443	-2.12319229845595	3.46632797456003e-05	0.00114805616103314	0.000946924317488713	733	tags=67%, list=22%, signal=52%	57655/84376/2130/26993/55692/23360/155435/11064/92822/6418/79048/29123/8525/6844/51747/81669/114823/9138/378938/7503
MIR548AR_3P	MIR548AR_3P	MIR548AR_3P	140	-0.412903225093669	-1.80100922804905	3.45988742522978e-05	0.00114805616103314	0.000946924317488713	936	tags=46%, list=29%, signal=34%	165918/57551/55623/9991/54822/7707/55914/23063/55291/55088/5305/140890/51669/29068/10746/54014/80830/90806/54665/51105/92140/7812/6935/55749/25836/5978/7428/9792/51663/57488/11083/23350/55186/3937/246175/8621/90624/7155/8925/5295/1654/687/22887/158219/23469/546/2005/55023/29123/54832/80012/256987/55824/387119/10914/7644/23499/80314/11168/23112/9774/79612/7852/25957
GSE2405_0H_VS_1.5H_A_PHAGOCYTOPHILUM_STIM_NEUTROPHIL_UP	GSE2405_0H_VS_1.5H_A_PHAGOCYTOPHILUM_STIM_NEUTROPHIL_UP	GSE2405_0H_VS_1.5H_A_PHAGOCYTOPHILUM_STIM_NEUTROPHIL_UP	41	0.806423565172713	2.15844118375374	3.54306381012629e-05	0.00116413947494945	0.000960189941218697	353	tags=49%, list=11%, signal=44%	6280/6282/10581/6277/6303/4688/1475/1992/55505/1471/199/5691/6281/1476/1508/5464/1075/5698/5692/963
BUSSLINGER_GASTRIC_IMMATURE_PIT_CELLS	BUSSLINGER_GASTRIC_IMMATURE_PIT_CELLS	BUSSLINGER_GASTRIC_IMMATURE_PIT_CELLS	46	0.789390889079125	2.14175169803598	3.52823927535589e-05	0.00116413947494945	0.000960189941218697	212	tags=48%, list=6%, signal=45%	6282/6277/84418/967/6286/7295/51316/1192/83442/79180/3958/60/8407/5216/7114/387/51155/1476/71/8655/1072/2950
GOBP_ASTROCYTE_DIFFERENTIATION	GOBP_ASTROCYTE_DIFFERENTIATION	GOBP_ASTROCYTE_DIFFERENTIATION	16	0.911953803929171	2.10133362963077	3.53456155752562e-05	0.00116413947494945	0.000960189941218697	101	tags=31%, list=3%, signal=30%	6279/6280/2896/7431/728
MIR4719	MIR4719	MIR4719	102	-0.453437827535107	-1.85404098267903	3.54176357850747e-05	0.00116413947494945	0.000960189941218697	898	tags=52%, list=27%, signal=39%	2908/1385/8467/56916/22794/10128/23063/127933/4087/80351/29068/220988/54463/9969/51105/11325/92140/22834/149041/5978/51773/2744/246175/23468/2054/51199/1387/3631/58487/5885/10983/253260/50809/124540/2308/125488/1112/55671/8899/331/23015/5567/55619/11214/3726/23613/1106/9295/23112/9774/58508/5934/440270
ALTEMEIER_RESPONSE_TO_LPS_WITH_MECHANICAL_VENTILATION	ALTEMEIER_RESPONSE_TO_LPS_WITH_MECHANICAL_VENTILATION	ALTEMEIER_RESPONSE_TO_LPS_WITH_MECHANICAL_VENTILATION	36	0.820261172587444	2.13097953849837	3.5852784235139e-05	0.00117470598036084	0.000968905264793045	198	tags=50%, list=6%, signal=47%	2207/4792/929/1441/7940/597/1462/2212/64231/133/1536/6648/4084/5341/7076/7378/6348/6772
FAN_OVARY_CL14_MATURE_SMOOTH_MUSCLE_CELL	FAN_OVARY_CL14_MATURE_SMOOTH_MUSCLE_CELL	FAN_OVARY_CL14_MATURE_SMOOTH_MUSCLE_CELL	164	0.598654035865255	1.90403571571262	3.58943861609624e-05	0.00117470598036084	0.000968905264793045	523	tags=38%, list=16%, signal=33%	6282/10581/6275/2353/706/6277/3956/84418/10410/23645/7538/8870/1843/4637/7846/9592/60/5216/5355/8519/1509/387/5720/427/334/8655/10092/2950/4502/1622/7905/518/79144/4697/830/4616/8763/401152/91663/1891/373156/6451/805/1340/7314/11315/55845/10476/6392/4190/10971/10095/1329/9636/10550/29085/10169/4694/3611/59286/10159/28972
GSE14350_TREG_VS_TEFF_UP	GSE14350_TREG_VS_TEFF_UP	GSE14350_TREG_VS_TEFF_UP	75	-0.497404866033338	-1.95213832327466	3.60458021230385e-05	0.00117732998357205	0.000971069560002805	863	tags=48%, list=26%, signal=36%	7248/55914/59338/9698/84897/55088/83734/7832/10746/5591/3550/11329/114803/54664/57459/9130/283130/1729/64781/55870/2534/27332/55023/29123/8525/57620/6595/54861/10659/8445/10142/10077/57674/29997/4302/8473
GNF2_CASP8	GNF2_CASP8	GNF2_CASP8	26	-0.685412989762956	-2.11632268458605	3.61846122812316e-05	0.00117953271631541	0.000972886388543443	637	tags=69%, list=20%, signal=56%	11329/79668/11322/6793/3937/11118/10384/51696/3683/54861/10507/9267/11119/4154/80342/2533/23526/472
HP_HYPERACTIVITY	HP_HYPERACTIVITY	HP_HYPERACTIVITY	117	-0.427350559387845	-1.78295259837308	3.65076830315843e-05	0.00118772141232873	0.000979640479193983	1014	tags=56%, list=31%, signal=40%	7337/54888/9147/2592/5116/55180/1173/6601/51185/10730/8243/64324/7458/7248/30011/2033/1859/9031/6197/1457/51729/9354/23389/26057/9969/6224/8239/2186/6609/9320/10075/23013/9459/25836/57459/23036/55209/7528/55870/7874/55904/1387/1654/5885/8289/3097/546/23476/55023/23162/6711/23230/6638/476/6687/6595/7048/10659/1656/7343/1106/23112/4297/6304/27086
MIR19A_3P	MIR19A_3P	MIR19A_3P	136	-0.412405444569962	-1.79482430371207	3.70315767883153e-05	0.00120239856499113	0.000991746291818184	871	tags=43%, list=27%, signal=33%	23405/7248/10904/30011/10922/127933/860/54462/9101/10746/54014/56270/894/10425/9969/2186/79668/83605/7072/5978/5937/6431/246175/9194/23060/57659/5529/10957/694/9044/1654/87/3655/54476/253260/124540/11100/9857/57018/6595/5567/1540/153222/57690/65125/55619/1656/6095/23049/1106/23499/57561/5140/3337/4194/23112/6304/4302/27086
GOMF_TRANSITION_METAL_ION_BINDING	GOMF_TRANSITION_METAL_ION_BINDING	GOMF_TRANSITION_METAL_ION_BINDING	183	0.593146245520057	1.90998502899217	3.71886013614479e-05	0.00120512944058951	0.000993998736079979	231	tags=14%, list=7%, signal=13%	6279/6280/6283/3934/6275/6277/8993/6286/4057/2495/978/51734/2512/6648/240/2752/7076/2992/4048/334/5359/8743/9978/4502/6827
GSE16385_ROSIGLITAZONE_IL4_VS_IFNG_TNF_STIM_MACROPHAGE_UP	GSE16385_ROSIGLITAZONE_IL4_VS_IFNG_TNF_STIM_MACROPHAGE_UP	GSE16385_ROSIGLITAZONE_IL4_VS_IFNG_TNF_STIM_MACROPHAGE_UP	86	-0.472291870986763	-1.89197689038783	3.78304290514639e-05	0.00122352935603433	0.00100917510807798	682	tags=49%, list=21%, signal=40%	26751/8718/9129/10140/5775/91782/8202/57602/92822/55729/171023/5927/921/9648/60468/5529/8906/387751/1387/87/2534/10384/10443/3716/4863/4753/29121/8675/55619/8445/120/22992/10507/113791/814/11123/22877/79612/9806/10365/54674/3572
GOBP_CHROMOSOME_ORGANIZATION	GOBP_CHROMOSOME_ORGANIZATION	GOBP_CHROMOSOME_ORGANIZATION	289	-0.331284089882746	-1.61606446597879	3.79302553400307e-05	0.00122436197266541	0.00100986185578412	1043	tags=45%, list=32%, signal=34%	10015/51742/10902/6996/25942/4673/6599/1660/84289/7917/7175/1653/51652/4176/10146/5928/6830/23064/55193/165918/8379/6601/8243/2908/9874/64061/64324/8467/56916/23353/10919/23063/5585/1786/23636/2033/7515/2625/9031/5252/10460/1788/80351/84181/56252/57634/57680/5591/3837/5394/51564/26993/55719/3550/10664/54904/8545/3150/54665/3146/2186/7756/114803/91782/23523/25836/55183/57459/9130/51773/5813/55209/…
AMIT_SERUM_RESPONSE_40_MCF10A	AMIT_SERUM_RESPONSE_40_MCF10A	AMIT_SERUM_RESPONSE_40_MCF10A	13	0.919205684759385	2.04222073731477	3.80747963434993e-05	0.00122663188921835	0.00101173409797541	118	tags=69%, list=4%, signal=67%	2357/2353/10135/5997/7538/1843/133/1316/2752
MIR548D_3P	MIR548D_3P	MIR548D_3P	162	-0.386859419791541	-1.72888796538319	3.81894175297061e-05	0.00122793094068765	0.00101280556422219	934	tags=48%, list=29%, signal=36%	1982/57551/5504/57532/9991/8243/7707/55914/5469/9778/23484/22794/1786/9821/127933/1859/6197/54463/84376/10808/894/55719/9969/54665/2186/7112/7756/10075/9931/5150/149041/55183/168850/55729/246175/8464/10155/60468/51366/1387/5295/3631/1964/10443/8289/253260/124540/10600/57620/80012/331/11059/55824/8675/54861/153222/55619/8445/22992/1656/130872/6095/151613/55082/80314/10225/6651/3337/4194/11168/2311…
GSE6259_33D1_POS_VS_DEC205_POS_SPLENIC_DC_UP	GSE6259_33D1_POS_VS_DEC205_POS_SPLENIC_DC_UP	GSE6259_33D1_POS_VS_DEC205_POS_SPLENIC_DC_UP	47	-0.563960462455272	-2.03223594275169	3.86329243542048e-05	0.00123977930252805	0.0010225781714603	619	tags=53%, list=19%, signal=44%	11322/155435/152926/11064/26112/57185/55186/3937/5927/23060/283991/439949/23338/694/51696/9750/4054/6789/92797/23613/2533/23112/4297/6304/25957
GSE3982_DC_VS_TH2_UP	GSE3982_DC_VS_TH2_UP	GSE3982_DC_VS_TH2_UP	33	0.832534788069687	2.14744066285696	3.99036123441133e-05	0.00127321949527567	0.00105015986368844	184	tags=48%, list=6%, signal=46%	5265/8993/2495/5997/301/23645/5660/10409/5836/51734/133/728/1471/2992/3122/1522
GOMF_LYSINE_ACETYLATED_HISTONE_BINDING	GOMF_LYSINE_ACETYLATED_HISTONE_BINDING	GOMF_LYSINE_ACETYLATED_HISTONE_BINDING	10	-0.853552213435849	-1.98848692578294	3.97966510055348e-05	0.00127321949527567	0.00105015986368844	341	tags=70%, list=10%, signal=63%	65980/11176/23476/55023/6046/23613/4297
RODRIGUES_THYROID_CARCINOMA_POORLY_DIFFERENTIATED_DN	RODRIGUES_THYROID_CARCINOMA_POORLY_DIFFERENTIATED_DN	RODRIGUES_THYROID_CARCINOMA_POORLY_DIFFERENTIATED_DN	212	-0.363256690951595	-1.67521897890332	3.99060748201609e-05	0.00127321949527567	0.00105015986368844	662	tags=39%, list=20%, signal=33%	10140/54665/8481/7756/79668/10844/9736/5775/22834/54664/54856/50650/221178/51773/5813/57185/55729/50861/6653/64432/3725/57659/8621/10957/56987/8925/375748/10628/2778/9701/23524/23550/283131/10443/83752/23048/3097/7750/124540/2308/27125/10396/100129387/51433/6711/54832/80012/4054/3275/476/1540/7048/81606/54861/55268/10914/120/7343/6482/100131564/1106/9267/113791/10142/4154/9295/4194/3983/11123/231…
GOBP_GLIAL_CELL_DEVELOPMENT	GOBP_GLIAL_CELL_DEVELOPMENT	GOBP_GLIAL_CELL_DEVELOPMENT	16	0.910662529894868	2.09835826230223	4.04279238530088e-05	0.00128738400292616	0.00106184284331501	101	tags=31%, list=3%, signal=30%	6279/6280/2896/7431/728
LAKE_ADULT_KIDNEY_C15_CONNECTING_TUBULE	LAKE_ADULT_KIDNEY_C15_CONNECTING_TUBULE	LAKE_ADULT_KIDNEY_C15_CONNECTING_TUBULE	20	-0.730311743750635	-2.07428277157709	4.06385947820715e-05	0.00129101668331313	0.00106483910213303	530	tags=55%, list=16%, signal=46%	2744/9194/554203/2272/65125/6095/84441/58508/55599/22848/7503
GSE29618_BCELL_VS_MDC_UP	GSE29618_BCELL_VS_MDC_UP	GSE29618_BCELL_VS_MDC_UP	73	-0.501461460735013	-1.93541853294291	4.06982327104822e-05	0.00129101668331313	0.00106483910213303	690	tags=51%, list=21%, signal=41%	55692/330/489/10133/91782/9938/7799/60468/6480/10957/10628/694/387751/1831/51696/10235/23469/91746/9750/2308/27125/6711/10125/29121/994/23015/81606/120/4063/22806/113791/3983/4297/678/10365/2113/6625
DUNNE_TARGETS_OF_AML1_MTG8_FUSION_UP	DUNNE_TARGETS_OF_AML1_MTG8_FUSION_UP	DUNNE_TARGETS_OF_AML1_MTG8_FUSION_UP	29	0.834331035017694	2.11781123042311	4.12047736596834e-05	0.00130458102351262	0.00107602705967514	173	tags=38%, list=5%, signal=36%	6279/4069/5552/25801/1441/7940/8530/51316/241/3936/4818
GOBP_POSITIVE_REGULATION_OF_NF_KAPPAB_TRANSCRIPTION_FACTOR_ACTIVITY	GOBP_POSITIVE_REGULATION_OF_NF_KAPPAB_TRANSCRIPTION_FACTOR_ACTIVITY	GOBP_POSITIVE_REGULATION_OF_NF_KAPPAB_TRANSCRIPTION_FACTOR_ACTIVITY	37	0.818479098153996	2.14868485932381	4.13935427748672e-05	0.00130805178095646	0.00107888976337834	270	tags=30%, list=8%, signal=28%	6279/6280/6283/4057/29108/114769/10542/10935/4615/4869/5478
GOBP_CELLULAR_ION_HOMEOSTASIS	GOBP_CELLULAR_ION_HOMEOSTASIS	GOBP_CELLULAR_ION_HOMEOSTASIS	98	0.668062969566831	2.02684553929942	4.1952216790624e-05	0.00132317612003558	0.00109136441831776	241	tags=19%, list=7%, signal=19%	6279/6280/3934/2357/2495/2896/2512/133/728/1535/6348/8992/1604/9446/2280/2907/4502/9114/51714
MODULE_324	MODULE_324	MODULE_324	21	0.890003713072007	2.10204446010191	4.2749032921903e-05	0.00134573955638151	0.00110997488990204	188	tags=71%, list=6%, signal=68%	6280/6282/6275/2219/6286/4057/301/306/10627/240/302/199/6281/308/5359
SCHERER_PBMC_YF_VAX_AGE_18_40YO_4_TO_7DY_UP	SCHERER_PBMC_YF_VAX_AGE_18_40YO_4_TO_7DY_UP	SCHERER_PBMC_YF_VAX_AGE_18_40YO_4_TO_7DY_UP	116	0.658270001091794	2.03818305641085	4.30402837254396e-05	0.00134976616533272	0.0011132960636062	358	tags=39%, list=11%, signal=36%	6282/7305/57126/5265/4792/10581/6303/10410/51316/2268/7846/2745/5341/5721/302/10288/8519/5720/8992/5359/4061/8743/6637/9978/972/4502/11157/1051/3281/3301/54458/9377/5685/10952/2079/9111/64422/6717/5698/22948/29982/373156/83666/963/2537
NAKAYA_PBMC_FLUMIST_AGE_18_50YO_3DY_UP	NAKAYA_PBMC_FLUMIST_AGE_18_50YO_3DY_UP	NAKAYA_PBMC_FLUMIST_AGE_18_50YO_3DY_UP	247	0.555704998852796	1.83343161064353	4.29663868621632e-05	0.00134976616533272	0.0011132960636062	586	tags=36%, list=18%, signal=32%	2207/2219/929/1520/79887/2896/51316/7086/1992/3055/2268/64231/1536/5226/1471/2745/29108/199/114769/2023/4709/4048/9446/1476/10287/334/57085/8655/5359/8743/2289/6772/8021/10092/3123/2950/11157/7905/9114/1508/7167/4615/9377/27166/10890/1075/5110/54948/58472/5873/1211/5698/54951/684/56943/9939/5538/10476/7332/4599/831/834/4711/10095/3430/2108/29095/3665/29085/51023/10169/51504/3611/8459/280636/64747…
GSE13547_WT_VS_ZFX_KO_BCELL_DN	GSE13547_WT_VS_ZFX_KO_BCELL_DN	GSE13547_WT_VS_ZFX_KO_BCELL_DN	75	0.722536199616349	2.09600720453601	4.33550786280145e-05	0.00135706322819166	0.00111931472933171	336	tags=39%, list=10%, signal=36%	6280/10410/301/51316/1192/168537/7431/79180/2745/199/3939/8519/2992/4818/71/84817/5230/1622/5901/54458/9377/27166/2079/5686/4616/3920/7334/509/91663
TAKEDA_TARGETS_OF_NUP98_HOXA9_FUSION_8D_DN	TAKEDA_TARGETS_OF_NUP98_HOXA9_FUSION_8D_DN	TAKEDA_TARGETS_OF_NUP98_HOXA9_FUSION_8D_DN	41	0.803982222028037	2.15190678196451	4.36713249635775e-05	0.0013618037503265	0.00112322474335319	118	tags=41%, list=4%, signal=40%	6280/6283/5265/2357/2219/929/131540/8530/6286/2352/79887/4688/5836/1536/728/240/2752
GSE22886_NAIVE_CD8_TCELL_VS_DC_UP	GSE22886_NAIVE_CD8_TCELL_VS_DC_UP	GSE22886_NAIVE_CD8_TCELL_VS_DC_UP	121	-0.423553073566847	-1.80284890495224	4.36441029979773e-05	0.0013618037503265	0.00112322474335319	637	tags=47%, list=20%, signal=39%	5142/728855/914/23484/7294/7311/1859/5305/3384/54463/6143/11329/5775/25873/11224/916/940/57185/6165/9194/921/10320/60468/11118/23338/387751/3631/22887/440193/7597/1831/6158/26034/3097/1975/10396/11100/4054/6844/29121/994/8821/54861/8527/57326/3661/9267/11119/7535/3337/4297/9159/923/1938/2113/6932/64919
GSE20727_H2O2_VS_ROS_INHIBITOR_TREATED_DC_DN	GSE20727_H2O2_VS_ROS_INHIBITOR_TREATED_DC_DN	GSE20727_H2O2_VS_ROS_INHIBITOR_TREATED_DC_DN	69	-0.511023332512333	-1.96647964900711	4.42245755995885e-05	0.00137645868349228	0.00113531222918955	600	tags=39%, list=18%, signal=33%	25873/583/11224/149041/25836/55729/694/23524/162394/1975/2308/10396/10125/6181/7048/1027/6167/6482/6191/10142/23077/9725/81844/58508/6304/51466/6932
GSE40068_BCL6_POS_VS_NEG_CXCR5_POS_TFH_DN	GSE40068_BCL6_POS_VS_NEG_CXCR5_POS_TFH_DN	GSE40068_BCL6_POS_VS_NEG_CXCR5_POS_TFH_DN	61	-0.526585797966183	-1.99845862959979	4.49631156511174e-05	0.00139681468489853	0.00115210199383057	498	tags=43%, list=15%, signal=37%	6202/10957/7155/23338/55904/23524/3097/1975/7067/7750/2005/2308/6181/1027/8445/57326/7267/57561/9725/10123/100093630/81844/6235/58508/678/6169
GSE3039_NKT_CELL_VS_ALPHAALPHA_CD8_TCELL_UP	GSE3039_NKT_CELL_VS_ALPHAALPHA_CD8_TCELL_UP	GSE3039_NKT_CELL_VS_ALPHAALPHA_CD8_TCELL_UP	49	0.780388224262597	2.13666784593117	4.53576255790144e-05	0.00140642678788813	0.00116003011997282	158	tags=20%, list=5%, signal=20%	6279/6280/3934/50486/5552/929/8870/4689/7378/3122
GOBP_NEGATIVE_REGULATION_OF_NUCLEOBASE_CONTAINING_COMPOUND_METABOLIC_PROCESS	GOBP_NEGATIVE_REGULATION_OF_NUCLEOBASE_CONTAINING_COMPOUND_METABOLIC_PROCESS	GOBP_NEGATIVE_REGULATION_OF_NUCLEOBASE_CONTAINING_COMPOUND_METABOLIC_PROCESS	324	-0.320997772554557	-1.56695268225674	4.63039076218155e-05	0.00143307992746394	0.00118201380583976	898	tags=41%, list=27%, signal=33%	2908/1385/51497/359948/64324/23405/7707/6134/10919/5469/10657/10128/10781/9349/1786/3191/2033/7515/2625/11338/860/1859/7832/4087/1788/4841/80351/5725/57680/9994/5394/51564/90806/6778/10140/8239/10664/8545/3609/3146/2186/92140/9320/7812/51079/6935/23013/7188/55749/54856/256380/8725/25836/55183/5978/57459/51773/7428/5813/6431/7528/7799/81628/55729/23367/5927/23468/10320/3725/57659/10155/60468/864/6…
GOCC_NUCLEAR_BODY	GOCC_NUCLEAR_BODY	GOCC_NUCLEAR_BODY	299	-0.326354604664389	-1.59364974114881	4.6393070166376e-05	0.00143315564605551	0.00118207625903506	791	tags=32%, list=24%, signal=27%	55660/118/11338/9321/10929/1859/9031/11273/140890/51593/4841/81926/56252/54463/1665/23091/57634/2130/9994/26993/90806/3550/9129/11325/92140/9320/23360/24148/54856/113246/55183/57602/57459/8106/58517/6431/7514/23398/55729/8175/23468/7874/57659/8621/10250/10594/57187/55904/7994/1387/10291/7919/10915/6305/23524/51755/283131/27332/3603/91746/22985/50809/11176/546/23451/7750/4863/9169/170506/322/55671…
SCHERER_PBMC_APSV_WETVAX_AGE_18_32YO_2_TO_4DY_UP	SCHERER_PBMC_APSV_WETVAX_AGE_18_32YO_2_TO_4DY_UP	SCHERER_PBMC_APSV_WETVAX_AGE_18_32YO_2_TO_4DY_UP	18	0.901910742665176	2.09067485458729	4.66678812897293e-05	0.00143627574315709	0.0011846497357679	230	tags=72%, list=7%, signal=68%	2357/10135/8875/597/967/306/8870/133/6648/4084/6772/9246/1051
HES2_TARGET_GENES	HES2_TARGET_GENES	HES2_TARGET_GENES	262	0.546520937532284	1.81111050398057	4.66229989362995e-05	0.00143627574315709	0.0011846497357679	227	tags=12%, list=7%, signal=12%	6279/6280/6283/3934/3576/5552/4792/2353/6277/6286/301/7439/1475/241/1843/2512/7431/8407/302/4946/7114/2023/1509/7378/6281/1604/284996/10923/6772/23406/4502/1622
MIR92A_3P	MIR92A_3P	MIR92A_3P	100	-0.454727952253353	-1.8348934971713	4.76241506837721e-05	0.00146026778914787	0.00120443853403935	828	tags=43%, list=25%, signal=33%	94081/59338/196441/55088/7832/55206/170960/25998/10140/54665/4627/23360/2802/969/25836/57602/5978/8087/9792/55209/55186/81688/1654/3655/5885/23469/91526/546/2005/9169/256987/23015/10659/8445/10914/6095/57561/23077/94104/84726/10365/25957/64919
MIR92B_3P	MIR92B_3P	MIR92B_3P	100	-0.454727952253353	-1.8348934971713	4.76241506837721e-05	0.00146026778914787	0.00120443853403935	828	tags=43%, list=25%, signal=33%	94081/59338/196441/55088/7832/55206/170960/25998/10140/54665/4627/23360/2802/969/25836/57602/5978/8087/9792/55209/55186/81688/1654/3655/5885/23469/91526/546/2005/9169/256987/23015/10659/8445/10914/6095/57561/23077/94104/84726/10365/25957/64919
GOBP_PROGRAMMED_CELL_DEATH	GOBP_PROGRAMMED_CELL_DEATH	GOBP_PROGRAMMED_CELL_DEATH	494	0.469327893601287	1.58587330773789	4.79534404370882e-05	0.00146764168537733	0.00121052057243722	481	tags=21%, list=15%, signal=21%	6279/6280/7305/4332/3934/50486/5552/4792/929/706/3956/6688/597/4057/301/2896/23645/51316/7538/2597/3055/8870/5836/133/6648/3958/29108/7076/199/10313/114769/2023/1509/387/6348/308/2876/427/4818/10542/55819/10935/8655/1072/5359/8743/3689/2907/708/6772/2950/972/3148/1051/4118/1508/8125/3301/4615/51100/4869/27166/5478/25824/637/4616/5777/292/1075/318/64422/5315/57142/84299/805/2537/7314/5499/10899/29…
HP_SPEECH_APRAXIA	HP_SPEECH_APRAXIA	HP_SPEECH_APRAXIA	22	-0.706061833176555	-2.08136977920251	4.82898992304647e-05	0.00147520732824749	0.00121676076473299	753	tags=73%, list=23%, signal=56%	4841/9969/2186/9320/10075/5813/1105/7874/55904/23162/1656/55690/23112/6304/27086/1107
GOBP_POSITIVE_REGULATION_OF_TRANSPORT	GOBP_POSITIVE_REGULATION_OF_TRANSPORT	GOBP_POSITIVE_REGULATION_OF_TRANSPORT	191	0.588590404407246	1.90039171890112	4.92665004555519e-05	0.00150226467348507	0.00123907784210409	354	tags=23%, list=11%, signal=22%	6279/57126/2207/4792/2219/929/706/56729/1520/967/301/2268/6386/3958/60/2745/2752/29108/302/1535/4946/7114/6348/3460/9446/567/3689/3123/1622/1051/51714/5901/51100/27230/27166/5478/4697/5880/27243/5873/6717/7341/81671/805
DESCARTES_FETAL_KIDNEY_LYMPHOID_CELLS	DESCARTES_FETAL_KIDNEY_LYMPHOID_CELLS	DESCARTES_FETAL_KIDNEY_LYMPHOID_CELLS	66	-0.507565654729723	-1.94193638639948	4.94172165942001e-05	0.00150408533821795	0.00124057953842181	599	tags=55%, list=18%, signal=45%	917/925/64005/387357/969/256380/916/388011/3932/154075/921/60468/864/3702/28638/1606/1844/162394/4753/10125/57326/9214/9744/4063/22806/9840/7535/25777/1521/7852/3575/54674/6932/7273/64919/100130231
GSE22886_NEUTROPHIL_VS_DC_UP	GSE22886_NEUTROPHIL_VS_DC_UP	GSE22886_NEUTROPHIL_VS_DC_UP	30	0.84059663779493	2.1366425414358	4.95238074840498e-05	0.00150455876156046	0.00124097002112702	210	tags=50%, list=6%, signal=47%	6283/2357/25801/10581/2219/1441/8875/6286/2215/10409/1843/8519/8743/8021/4050
GSE45739_UNSTIM_VS_ACD3_ACD28_STIM_NRAS_KO_CD4_TCELL_UP	GSE45739_UNSTIM_VS_ACD3_ACD28_STIM_NRAS_KO_CD4_TCELL_UP	GSE45739_UNSTIM_VS_ACD3_ACD28_STIM_NRAS_KO_CD4_TCELL_UP	91	-0.472279248552071	-1.90971833582835	4.96710879728451e-05	0.00150626435032516	0.00124237680202481	604	tags=41%, list=18%, signal=34%	10892/55037/940/23398/11083/171023/921/6767/2053/10943/2272/58487/9583/50619/3655/10443/1606/8880/5163/9057/6711/256987/4054/8821/6687/1540/8675/8445/81669/9840/2533/814/11123/11168/3572/6932/440270
GOBP_GLIAL_CELL_DIFFERENTIATION	GOBP_GLIAL_CELL_DIFFERENTIATION	GOBP_GLIAL_CELL_DIFFERENTIATION	36	0.815454650843367	2.11849254066125	5.17040835519667e-05	0.00156504283674607	0.00129085768652009	143	tags=17%, list=4%, signal=16%	6279/6280/2896/7431/728/387
GSE3982_BCELL_VS_CENT_MEMORY_CD4_TCELL_UP	GSE3982_BCELL_VS_CENT_MEMORY_CD4_TCELL_UP	GSE3982_BCELL_VS_CENT_MEMORY_CD4_TCELL_UP	32	0.833126006300397	2.14427722618542	5.20055650887129e-05	0.00157129062928914	0.00129601090714679	211	tags=38%, list=6%, signal=35%	6279/5265/929/5660/10409/2268/10094/1536/240/5341/3122/3123
CROONQUIST_STROMAL_STIMULATION_UP	CROONQUIST_STROMAL_STIMULATION_UP	CROONQUIST_STROMAL_STIMULATION_UP	15	0.91312687339081	2.06537724467098	5.24679944704757e-05	0.00157785166552363	0.0013014224932427	148	tags=80%, list=5%, signal=77%	4792/2353/6192/5997/23645/1462/10409/8870/1843/9592/7114/6348
HP_PROMINENT_FOREHEAD	HP_PROMINENT_FOREHEAD	HP_PROMINENT_FOREHEAD	57	-0.534893740656116	-1.99086094082961	5.25091314841168e-05	0.00157785166552363	0.0013014224932427	829	tags=54%, list=25%, signal=41%	64324/10128/2033/9321/6197/23389/5591/894/9969/8239/2186/9320/10075/9130/5813/23036/63901/171023/8925/55904/1387/5295/23162/8720/1656/1106/6651/23112/6304/27086/1107
GOBP_POSITIVE_REGULATION_OF_CATALYTIC_ACTIVITY	GOBP_POSITIVE_REGULATION_OF_CATALYTIC_ACTIVITY	GOBP_POSITIVE_REGULATION_OF_CATALYTIC_ACTIVITY	223	0.563319439739067	1.84830265229031	5.24646220057945e-05	0.00157785166552363	0.0013014224932427	273	tags=16%, list=8%, signal=15%	6279/6280/6283/4057/7295/2896/23645/5660/2268/728/391/5341/5721/29108/1535/7114/1509/64115/387/5720/6348/6281/8826/5359/8743/3689/3123/266747/972/3148/1622/5906/27166/5478/4697
GSE9988_LPS_VS_VEHICLE_TREATED_MONOCYTE_UP	GSE9988_LPS_VS_VEHICLE_TREATED_MONOCYTE_UP	GSE9988_LPS_VS_VEHICLE_TREATED_MONOCYTE_UP	37	0.814793779167331	2.13901009899543	5.26458406083704e-05	0.00157908858028047	0.00130244270871792	117	tags=30%, list=4%, signal=29%	3576/50486/4792/597/7295/23645/8870/1843/133/6648/5341
GRUETZMANN_PANCREATIC_CANCER_UP	GRUETZMANN_PANCREATIC_CANCER_UP	GRUETZMANN_PANCREATIC_CANCER_UP	145	0.624967337454722	1.96985323195428	5.3248684739457e-05	0.00159427719690037	0.00131497038019826	368	tags=32%, list=11%, signal=29%	6282/3934/5552/5265/10581/706/6286/301/2896/1462/5836/7846/1192/10627/240/391/5216/3939/2023/3936/5691/387/6281/308/2876/8826/3122/1604/1476/334/79143/3689/6772/5230/3148/3301/54458/5686/3920/1075/6717/5315/7341/5052/963/684
MODULE_114	MODULE_114	MODULE_114	276	0.536747071613145	1.78177266568325	5.38532920548138e-05	0.00160946357647361	0.00132749620654771	834	tags=52%, list=26%, signal=42%	4332/4069/5552/8530/967/6192/5836/10094/4637/1192/103910/3958/391/5216/533/5355/199/1535/3939/7114/2992/2876/8992/567/11345/8655/8653/6637/9978/6726/57136/4706/518/3281/5689/7167/10109/4869/27166/5464/5685/4697/10952/5479/6175/8766/51398/292/10890/1075/6921/27243/51635/10209/5315/2958/7386/6176/5052/1891/5692/84661/1340/6128/689/7867/684/83443/51637/3312/3094/4190/6138/6189/51187/522/51123/7388/1…
GSE37301_HEMATOPOIETIC_STEM_CELL_VS_CD4_TCELL_UP	GSE37301_HEMATOPOIETIC_STEM_CELL_VS_CD4_TCELL_UP	GSE37301_HEMATOPOIETIC_STEM_CELL_VS_CD4_TCELL_UP	34	0.831640890488354	2.16298944291831	5.4068386839792e-05	0.00161297514314304	0.00133039256997018	122	tags=35%, list=4%, signal=34%	6280/3934/2207/2357/6277/4057/2896/2268/5836/4084/240/302
GOBP_REGULATION_OF_SMALL_GTPASE_MEDIATED_SIGNAL_TRANSDUCTION	GOBP_REGULATION_OF_SMALL_GTPASE_MEDIATED_SIGNAL_TRANSDUCTION	GOBP_REGULATION_OF_SMALL_GTPASE_MEDIATED_SIGNAL_TRANSDUCTION	54	-0.544891065748785	-2.01497273476014	5.43618999009488e-05	0.00161880922461798	0.00133520455897067	589	tags=41%, list=18%, signal=34%	9938/22821/50650/221178/1785/50861/64926/56882/50619/23550/56990/9750/286530/10125/11214/9267/393/89846/3707/9138/23526/8473
MIR548BC	MIR548BC	MIR548BC	119	-0.426951243218606	-1.81093837402752	5.48027309991837e-05	0.00162900132234444	0.00134361106860929	936	tags=48%, list=29%, signal=35%	165918/57551/55623/9991/54822/7707/55914/23063/55291/55088/5305/140890/29068/10746/54014/80830/90806/54665/51105/7812/6935/55749/5978/9792/51663/57488/11083/23350/55186/246175/8621/90624/7155/8925/5295/1654/687/22887/158219/23469/546/2005/55023/29123/54832/80012/256987/55824/387119/10914/7644/23499/80314/9295/11168/23112/7852
MODULE_92	MODULE_92	MODULE_92	15	0.912414280394567	2.06376544963784	5.52538347962539e-05	0.00163946162958292	0.00135223879922799	210	tags=80%, list=6%, signal=75%	6280/3576/10135/6277/2896/133/2752/10288/6348/8743/7791/4050
PATEL_SKIN_OF_BODY_ZOSTAVAX_AGE_70_93YO_VZV_CHALLENGE_6HR_UP	PATEL_SKIN_OF_BODY_ZOSTAVAX_AGE_70_93YO_VZV_CHALLENGE_6HR_UP	PATEL_SKIN_OF_BODY_ZOSTAVAX_AGE_70_93YO_VZV_CHALLENGE_6HR_UP	86	0.693613587349307	2.0737005700972	5.58395877380095e-05	0.0016538725206919	0.00136412499756126	278	tags=29%, list=9%, signal=27%	4069/3576/5552/5265/2357/25801/10135/597/1462/2215/10409/2212/1992/2268/6515/6386/79180/5341/10288/3460/5359/51312/4502/10602/7321
REACTOME_RHO_GTPASES_ACTIVATE_NADPH_OXIDASES	REACTOME_RHO_GTPASES_ACTIVATE_NADPH_OXIDASES	REACTOME_RHO_GTPASES_ACTIVATE_NADPH_OXIDASES	12	0.918552889259617	1.99260397626139	5.60849783765037e-05	0.00165816894030139	0.00136766871288151	130	tags=50%, list=4%, signal=48%	6279/6280/4688/4689/1536/1535
HP_LANGUAGE_IMPAIRMENT	HP_LANGUAGE_IMPAIRMENT	HP_LANGUAGE_IMPAIRMENT	204	-0.365773405459492	-1.67200559772846	5.64010206358765e-05	0.0016645351215163	0.00137291958126805	961	tags=46%, list=29%, signal=35%	55180/10059/5189/5048/4848/1173/6601/51185/10730/8243/22907/284361/64324/6134/9230/10128/23636/9698/2033/1859/6197/1457/1788/4841/9354/23389/26057/56270/894/9969/26100/8239/10664/2186/8481/55250/9320/10075/23013/9459/54664/25836/57459/5813/23036/55209/7528/2744/55870/6653/171023/7874/8621/8925/10943/2778/57187/55904/7994/1387/5295/6775/10347/54872/8289/3097/54941/6418/103/23162/29123/6711/6638/65…
MARTINEZ_RB1_AND_TP53_TARGETS_UP	MARTINEZ_RB1_AND_TP53_TARGETS_UP	MARTINEZ_RB1_AND_TP53_TARGETS_UP	174	0.596583568719179	1.90761032316735	5.68028856395355e-05	0.00167340693576578	0.00138023711235948	339	tags=21%, list=10%, signal=20%	6279/7305/4332/4069/5552/2353/706/56729/3956/2495/4688/5660/1992/241/8870/64231/1843/60/2745/7076/3936/7277/6281/567/8653/972/1508/54458/27230/9741/637/6921/8031/401152/57142/5052
MIR548E_3P	MIR548E_3P	MIR548E_3P	118	-0.424298657206866	-1.78264740127764	5.7070430212943e-05	0.001678297153255	0.00138427059609967	936	tags=47%, list=29%, signal=35%	165918/57551/55623/9991/54822/7707/55914/23063/55291/55088/5305/140890/29068/10746/54014/90806/54665/51105/7812/6935/55749/5978/9792/51663/57488/11083/23350/55186/246175/8621/90624/7155/8925/5295/1654/687/22887/158219/23469/546/2005/55023/29123/54832/80012/256987/55824/387119/10914/7644/23499/80314/9295/11168/23112/7852
HARRIS_HYPOXIA	HARRIS_HYPOXIA	HARRIS_HYPOXIA	27	0.842142095674135	2.10806995832904	5.76984725922498e-05	0.00169375249828084	0.00139701826693397	207	tags=48%, list=6%, signal=45%	3576/2353/6303/7295/2597/2512/133/6515/7431/3939/2023/4267/5230
GSE3039_CD4_TCELL_VS_B1_BCELL_DN	GSE3039_CD4_TCELL_VS_B1_BCELL_DN	GSE3039_CD4_TCELL_VS_B1_BCELL_DN	60	0.747103398704319	2.10810938386682	5.81324491183913e-05	0.00170194174005319	0.00140377280773018	353	tags=47%, list=11%, signal=42%	7305/2207/2357/1441/2495/8870/51734/6386/6648/103910/2745/5216/1509/387/7378/308/567/152007/9445/4061/4502/1051/1508/5478/1075/286257/81671/963
GOCC_SPECIFIC_GRANULE	GOCC_SPECIFIC_GRANULE	GOCC_SPECIFIC_GRANULE	56	0.74750980665173	2.0940465142362	5.8183401895689e-05	0.00170194174005319	0.00140377280773018	371	tags=43%, list=11%, signal=39%	4069/3934/57126/56729/8993/6813/4057/2352/199675/306/6515/1536/1535/1509/567/1522/3689/5906/28956/5777/55004/5873/963/54918
MIR129_5P	MIR129_5P	MIR129_5P	79	-0.488708504340103	-1.89627108391953	5.82901931476854e-05	0.00170205304267102	0.00140386461086577	847	tags=58%, list=26%, signal=44%	51752/7073/10146/3712/57551/55623/9778/23484/2033/55206/10905/1788/201294/23389/51347/8239/2186/25836/285527/8087/5937/23350/55729/23367/57659/60468/90624/8816/5295/87/5452/10658/55023/57620/57690/10659/120/4154/814/4194/23112/6304/25777/678/10147/2113
GCM_MLL	GCM_MLL	GCM_MLL	62	-0.520905113297863	-1.96649912193218	5.85201379777517e-05	0.00170575365142558	0.00140691689745082	661	tags=42%, list=20%, signal=34%	8239/2186/57337/54664/55037/7072/58517/51585/23036/23350/23253/10594/55761/65980/11176/10658/170506/153222/51747/23522/3189/23049/4926/151613/4297/84726
GSE6269_HEALTHY_VS_E_COLI_INF_PBMC_DN	GSE6269_HEALTHY_VS_E_COLI_INF_PBMC_DN	GSE6269_HEALTHY_VS_E_COLI_INF_PBMC_DN	31	0.814782656385888	2.0952700054313	5.94629704311397e-05	0.00172832039477916	0.0014255300966769	187	tags=45%, list=6%, signal=43%	3576/2495/79887/1992/7846/133/1536/6386/6648/4084/8407/5341/2752/2280
CROONQUIST_NRAS_VS_STROMAL_STIMULATION_DN	CROONQUIST_NRAS_VS_STROMAL_STIMULATION_DN	CROONQUIST_NRAS_VS_STROMAL_STIMULATION_DN	17	0.903439248076043	2.07527471106188	5.95034975875443e-05	0.00172832039477916	0.0014255300966769	94	tags=53%, list=3%, signal=52%	4792/2353/6192/23645/1462/10409/8870/1843/9592
DESCARTES_MAIN_FETAL_THYMOCYTES	DESCARTES_MAIN_FETAL_THYMOCYTES	DESCARTES_MAIN_FETAL_THYMOCYTES	34	-0.626295252484003	-2.07778931102645	6.06699661246468e-05	0.00175910970200357	0.00145092532098647	721	tags=62%, list=22%, signal=49%	917/925/51564/387357/5150/388011/3932/1105/439949/28638/1606/387119/57690/80162/9840/10225/814/4194/6304/6932/64919
ZHENG_FOXP3_TARGETS_IN_T_LYMPHOCYTE_DN	ZHENG_FOXP3_TARGETS_IN_T_LYMPHOCYTE_DN	ZHENG_FOXP3_TARGETS_IN_T_LYMPHOCYTE_DN	22	-0.701591723305216	-2.06819253160358	6.08528768365855e-05	0.001761323109419	0.00145275095406725	586	tags=64%, list=18%, signal=53%	256380/25836/6793/60468/7456/91526/3716/29121/7048/65125/9840/6304/27086/64919
GOBP_CELLULAR_RESPONSE_TO_MOLECULE_OF_BACTERIAL_ORIGIN	GOBP_CELLULAR_RESPONSE_TO_MOLECULE_OF_BACTERIAL_ORIGIN	GOBP_CELLULAR_RESPONSE_TO_MOLECULE_OF_BACTERIAL_ORIGIN	51	0.77299141256412	2.12841352805304	6.11170911056711e-05	0.00176587791032068	0.00145650778398683	252	tags=39%, list=8%, signal=37%	1668/3576/4792/929/706/6688/4057/7538/3055/7431/29108/10288/114769/387/6348/1604/2950/3148/1051/4615
GOBP_CELL_KILLING	GOBP_CELL_KILLING	GOBP_CELL_KILLING	46	0.779733008215351	2.11554822517408	6.1510486243978e-05	0.00177414276815746	0.00146332469341327	339	tags=43%, list=10%, signal=40%	6283/1668/7305/4069/8993/6688/6813/4057/2597/3122/1604/567/4818/3123/4615/5777/1075/1130/5873/5052
FAN_OVARY_CL10_PUTATIVE_EARLY_ATRESIA_GRANULOSA_CELL	FAN_OVARY_CL10_PUTATIVE_EARLY_ATRESIA_GRANULOSA_CELL	FAN_OVARY_CL10_PUTATIVE_EARLY_ATRESIA_GRANULOSA_CELL	216	0.571149263714483	1.86865660020904	6.21967208809214e-05	0.00179081046341287	0.00147707231873818	823	tags=55%, list=25%, signal=44%	2597/10094/4637/7846/1192/103910/60/5216/2787/7114/5691/6281/1476/71/4267/10935/8655/1072/4061/10092/2950/6637/51639/9978/3148/6726/4706/1622/518/51371/3281/7167/5901/10109/9377/79144/5685/4697/25824/2079/292/54948/509/6717/5315/1891/6902/805/5694/1340/51699/5499/10376/6500/11315/6632/3094/4190/7419/522/5531/4726/1329/6631/1716/5693/29085/10169/4695/51504/4694/6727/5684/280636/59286/6613/51399/13…
MIR570_3P	MIR570_3P	MIR570_3P	170	-0.377975147426371	-1.69910735660641	6.39017069438058e-05	0.00183670175767005	0.00151492376187146	946	tags=47%, list=29%, signal=35%	5048/55193/55251/1982/57551/57532/9991/2908/1385/9874/56916/9778/283349/23063/55291/140890/55206/29068/56252/84376/23248/9969/8545/7112/114803/10133/5775/54664/8202/23214/4705/9931/5150/149041/8087/9792/58517/6431/11083/23350/55186/1105/90799/6767/81688/56987/4676/6709/2778/26034/91526/56990/546/2005/57035/27436/8899/57620/80012/256987/11215/7174/3192/65125/11320/64062/6095/3189/23049/3133/814/41…
GOMF_LIPID_BINDING	GOMF_LIPID_BINDING	GOMF_LIPID_BINDING	130	0.630084114709465	1.96037592567699	6.49746276721389e-05	0.00186429804086361	0.00153768535883443	235	tags=20%, list=7%, signal=19%	6279/6280/929/706/4057/301/306/2215/5660/241/4689/6386/5216/302/8724/6281/308/8826/1604/654817/2950/10577/4706/1622/4118/518
GOCC_AZUROPHIL_GRANULE_LUMEN	GOCC_AZUROPHIL_GRANULE_LUMEN	GOCC_AZUROPHIL_GRANULE_LUMEN	35	0.811320643595631	2.11147080209449	6.5451009288273e-05	0.00187471201127779	0.00154627487053386	122	tags=31%, list=4%, signal=31%	1668/4332/4069/25801/56729/2896/51316/2512/6386/29108/302
HP_ABNORMALITY_OF_THE_PALPEBRAL_FISSURES	HP_ABNORMALITY_OF_THE_PALPEBRAL_FISSURES	HP_ABNORMALITY_OF_THE_PALPEBRAL_FISSURES	154	-0.394395956710066	-1.72863856238723	6.57809227431703e-05	0.00188090192072037	0.00155138034879631	1014	tags=49%, list=31%, signal=35%	7337/51574/54888/5922/5116/5189/5048/4848/6234/8243/8812/6949/64324/7458/7707/6134/9230/2033/1859/9031/6197/1788/4841/23141/23389/26057/57680/9969/8239/2186/8481/9320/10075/10844/23013/9459/583/113246/57459/5813/23036/55209/7528/9184/1105/171023/8621/8925/10943/55904/1387/54872/546/55023/1108/27125/23162/29123/6711/6638/27316/6595/3192/23522/10659/1656/55690/10225/6651/23112/4297/58508/6304/27086…
AZARE_NEOPLASTIC_TRANSFORMATION_BY_STAT3_UP	AZARE_NEOPLASTIC_TRANSFORMATION_BY_STAT3_UP	AZARE_NEOPLASTIC_TRANSFORMATION_BY_STAT3_UP	37	0.81151901182043	2.13041312561888	6.63094085244995e-05	0.00189273850549983	0.00156114324223665	46	tags=14%, list=1%, signal=13%	6279/6280/50486/5552/6192
HP_SHORT_DIGIT	HP_SHORT_DIGIT	HP_SHORT_DIGIT	125	-0.413165052500549	-1.76808787572528	6.71578793029543e-05	0.00191365219179297	0.00157839298906217	787	tags=45%, list=24%, signal=35%	9321/860/1859/6197/1457/1788/51816/9969/26100/6224/8239/2186/153241/8481/9320/10075/114803/23013/9459/11224/113246/25836/63901/6165/171023/51199/2778/55904/7994/5295/5885/54872/8289/546/23476/6218/27125/23162/6232/6638/4054/6595/5567/7048/8675/8720/23522/1656/6204/6154/23112/4297/6235/6304/6210/3575
GARCIA_PINERES_PBMC_HPV_16_L1_VLP_AGE_18_25YO_STIMULATED_VS_UNSTIMULATED_0DY_VACCINATION_INDEPENDENT_UP	GARCIA_PINERES_PBMC_HPV_16_L1_VLP_AGE_18_25YO_STIMULATED_VS_UNSTIMULATED_0DY_VACCINATION_INDEPENDENT_UP	GARCIA_PINERES_PBMC_HPV_16_L1_VLP_AGE_18_25YO_STIMULATED_VS_UNSTIMULATED_0DY_VACCINATION_INDEPENDENT_UP	44	0.783441517581465	2.12092738659748	6.77789899823302e-05	0.00192471368975596	0.00158751658576809	477	tags=57%, list=15%, signal=49%	4332/50486/10581/10135/10410/4084/5721/1890/8519/6348/976/5359/4061/8743/9246/4502/9111/5698/2537/684/10791/3669/4599/9636/3665
RHEIN_ALL_GLUCOCORTICOID_THERAPY_UP	RHEIN_ALL_GLUCOCORTICOID_THERAPY_UP	RHEIN_ALL_GLUCOCORTICOID_THERAPY_UP	31	0.812613053771527	2.08969072211453	6.76646373118615e-05	0.00192471368975596	0.00158751658576809	164	tags=39%, list=5%, signal=37%	6279/4332/4069/3576/50486/8875/4057/5997/1475/2752/1604/427
LI_INDUCED_T_TO_NATURAL_KILLER_DN	LI_INDUCED_T_TO_NATURAL_KILLER_DN	LI_INDUCED_T_TO_NATURAL_KILLER_DN	40	-0.588219276257962	-2.03358716187352	6.8213189737844e-05	0.00193372107512409	0.00159494593681517	571	tags=50%, list=17%, signal=42%	25836/6867/10155/6480/10628/87/1606/5163/5579/6789/10659/7267/10077/2533/4297/923/6304/2113/6932/64919
BUSSLINGER_GASTRIC_REG3A_POSITIVE_CELLS	BUSSLINGER_GASTRIC_REG3A_POSITIVE_CELLS	BUSSLINGER_GASTRIC_REG3A_POSITIVE_CELLS	20	0.880225098507858	2.07545800589904	6.86769785326106e-05	0.00194126157602737	0.0016011653918503	220	tags=65%, list=7%, signal=61%	7305/3934/6303/8875/4057/10410/6648/5721/3122/567/6772/3123/972
HP_TAPERED_FINGER	HP_TAPERED_FINGER	HP_TAPERED_FINGER	38	-0.602686333297514	-2.05587411607759	6.8714105522842e-05	0.00194126157602737	0.0016011653918503	902	tags=71%, list=28%, signal=52%	8243/8812/56916/6134/9230/9698/860/1859/6197/54463/8239/8481/10075/23013/171023/55904/3097/546/55023/1108/6595/65125/23019/1656/1968/4297/58508
SENGUPTA_NASOPHARYNGEAL_CARCINOMA_WITH_LMP1_DN	SENGUPTA_NASOPHARYNGEAL_CARCINOMA_WITH_LMP1_DN	SENGUPTA_NASOPHARYNGEAL_CARCINOMA_WITH_LMP1_DN	11	0.915822338314121	1.9617614148939	6.92456428580248e-05	0.00195293982852317	0.0016107976917755	43	tags=55%, list=1%, signal=54%	6279/6280/6283/3934/5265/6286
GOBP_CELL_CELL_ADHESION	GOBP_CELL_CELL_ADHESION	GOBP_CELL_CELL_ADHESION	165	0.59758071547335	1.89693925700819	6.94796093645114e-05	0.00195507071655113	0.00161255526231953	314	tags=22%, list=10%, signal=21%	6279/6280/6282/57126/3956/6688/301/1475/1192/3958/60/10627/240/5341/29108/302/10288/199/64115/387/3122/1604/567/120425/71/4267/3689/3123/972/1051/5573/5478/5777/10890/5880/8763
GOCC_NUCLEAR_SPECK	GOCC_NUCLEAR_SPECK	GOCC_NUCLEAR_SPECK	178	-0.377297134065669	-1.70927377248621	6.95577891530264e-05	0.00195507071655113	0.00161255526231953	791	tags=37%, list=24%, signal=30%	55660/11338/9321/10929/1859/11273/140890/4841/81926/56252/1665/23091/57634/26993/3550/9129/11325/9320/23360/24148/113246/57602/57459/8106/58517/6431/8175/8621/10250/10594/57187/55904/7994/10291/7919/10915/23524/51755/27332/3603/91746/22985/50809/11176/23451/170506/322/55671/8899/8525/57018/10772/3192/51747/6046/81669/10450/84441/6651/5930/9295/6421/9774/25957/6625/10521
TRAVAGLINI_LUNG_MUCOUS_CELL	TRAVAGLINI_LUNG_MUCOUS_CELL	TRAVAGLINI_LUNG_MUCOUS_CELL	22	0.879391145958669	2.11571776043301	7.08799720513433e-05	0.00198885110032691	0.00164041754635849	299	tags=77%, list=9%, signal=71%	6280/3934/3576/6303/6286/4057/6231/133/6648/7076/8519/1476/4061/8743/1508/637/1075
RPS14_DN.V1_UP	RPS14_DN.V1_UP	RPS14_DN.V1_UP	40	0.797378193762603	2.11936419762995	7.17133938445414e-05	0.00200542683598771	0.00165408932280134	191	tags=42%, list=6%, signal=41%	7305/4332/3576/929/7940/1520/597/306/10261/4688/1475/3055/64231/29108/199/4818/3689
ZHAN_MULTIPLE_MYELOMA_DN	ZHAN_MULTIPLE_MYELOMA_DN	ZHAN_MULTIPLE_MYELOMA_DN	12	0.915663339684424	1.98633571665385	7.16908827213594e-05	0.00200542683598771	0.00165408932280134	191	tags=75%, list=6%, signal=71%	6280/6283/4069/3934/7940/5836/199/4267/3689
GOBP_POSITIVE_REGULATION_OF_INTRACELLULAR_SIGNAL_TRANSDUCTION	GOBP_POSITIVE_REGULATION_OF_INTRACELLULAR_SIGNAL_TRANSDUCTION	GOBP_POSITIVE_REGULATION_OF_INTRACELLULAR_SIGNAL_TRANSDUCTION	210	0.571103922621976	1.86715253322391	7.20893670817169e-05	0.00201253542189111	0.0016599525314869	309	tags=18%, list=9%, signal=17%	6279/6280/6283/6275/929/3956/6688/4057/7295/2597/2268/6386/728/29108/114769/387/6348/2876/8826/152007/10542/2280/8743/708/3123/972/5906/4615/5478/28956/637/9218/4616/5777/9111/7334/55004
GSE7219_UNSTIM_VS_LPS_AND_ANTI_CD40_STIM_NIK_NFKB2_KO_DC_UP	GSE7219_UNSTIM_VS_LPS_AND_ANTI_CD40_STIM_NIK_NFKB2_KO_DC_UP	GSE7219_UNSTIM_VS_LPS_AND_ANTI_CD40_STIM_NIK_NFKB2_KO_DC_UP	61	-0.518641866509152	-1.96831042120798	7.46539492533018e-05	0.0020806168959685	0.00171610658175248	595	tags=48%, list=18%, signal=40%	7188/256380/22821/285527/23195/246175/154075/60468/3676/8906/5295/56882/87/50619/10235/1606/9750/2005/5579/51274/11059/120/6482/9267/113791/10123/2113/27086/6932
GOBP_TRANSITION_METAL_ION_HOMEOSTASIS	GOBP_TRANSITION_METAL_ION_HOMEOSTASIS	GOBP_TRANSITION_METAL_ION_HOMEOSTASIS	33	0.825927420291209	2.13039761499243	7.77336129820124e-05	0.00216280037332276	0.00178389205762371	234	tags=33%, list=7%, signal=31%	6279/6280/3934/4057/2495/2512/6648/567/51312/4502/9114
GNF2_SNRK	GNF2_SNRK	GNF2_SNRK	27	-0.666890954080597	-2.07267199278049	7.80180822706056e-05	0.00216706696754	0.0017874111727631	637	tags=70%, list=20%, signal=57%	11329/79668/50650/6793/3937/11118/10384/51696/3683/3716/9750/6352/10125/11276/54861/10507/9267/11119/4154
GSE17721_0.5H_VS_24H_CPG_BMDC_UP	GSE17721_0.5H_VS_24H_CPG_BMDC_UP	GSE17721_0.5H_VS_24H_CPG_BMDC_UP	74	0.713235603033558	2.07324454922621	7.84967325703986e-05	0.00217670385770298	0.00179535974352996	204	tags=20%, list=6%, signal=19%	6280/6282/7305/6277/3956/5997/5836/103910/2752/29108/1154/2992/976/708/7791
MIR7110_3P	MIR7110_3P	MIR7110_3P	46	-0.566233488947521	-2.03599188748247	7.89551039965196e-05	0.00218209197951585	0.00179980390205057	785	tags=46%, list=24%, signal=35%	83734/55206/10746/91782/916/5813/1729/7799/23060/6480/56987/23338/5108/5452/7067/124540/54861/6095/4154/114823/57674
HP_ABNORMALITY_OF_GLOBE_LOCATION	HP_ABNORMALITY_OF_GLOBE_LOCATION	HP_ABNORMALITY_OF_GLOBE_LOCATION	199	-0.35789614458043	-1.63954423569797	7.89019205831312e-05	0.00218209197951585	0.00179980390205057	786	tags=38%, list=24%, signal=30%	860/1859/6197/4087/1457/1788/4841/51816/23389/26057/57680/5591/894/9969/6224/8239/10664/2186/153241/8481/9320/10075/23013/11224/113246/25836/57459/23036/63901/6165/171023/8621/51199/8925/10943/57187/55904/7994/1387/5295/1654/54872/5339/546/7067/6418/6218/55023/1108/27125/23162/29123/6232/6711/6638/6595/5567/7048/3192/23522/23019/1656/55690/6204/6154/6651/23112/4297/6235/6304/6210/27086/8473/1107/…
GSE10211_UV_INACT_SENDAI_VS_LIVE_SENDAI_VIRUS_TRACHEAL_EPITHELIAL_CELLS_UP	GSE10211_UV_INACT_SENDAI_VS_LIVE_SENDAI_VIRUS_TRACHEAL_EPITHELIAL_CELLS_UP	GSE10211_UV_INACT_SENDAI_VS_LIVE_SENDAI_VIRUS_TRACHEAL_EPITHELIAL_CELLS_UP	42	-0.575889627128311	-2.0147340204225	7.91032345799151e-05	0.00218253615676504	0.0018001702623845	894	tags=52%, list=27%, signal=39%	51497/7248/7294/1859/57655/51105/5150/54981/10320/253260/91526/3716/4548/9750/10396/29123/6232/6687/51747/23499/3575/27086
GSE21670_STAT3_KO_VS_WT_CD4_TCELL_IL6_TREATED_UP	GSE21670_STAT3_KO_VS_WT_CD4_TCELL_IL6_TREATED_UP	GSE21670_STAT3_KO_VS_WT_CD4_TCELL_IL6_TREATED_UP	57	0.75480880310265	2.11868103745502	7.98048475626184e-05	0.00219822452611233	0.00181311013322089	279	tags=25%, list=9%, signal=23%	6279/3934/50486/25801/2212/51734/2745/10313/4048/284996/55819/23585/27230/25824
GOMF_HISTONE_BINDING	GOMF_HISTONE_BINDING	GOMF_HISTONE_BINDING	85	-0.464249185345201	-1.83064727817445	8.04243237012678e-05	0.0022116019930297	0.0018241439564435	1031	tags=53%, list=32%, signal=37%	4673/6599/84289/5928/6830/165918/6601/64061/8467/5585/9031/55206/5252/57680/2186/114803/256380/51773/1105/5927/23468/4676/10943/55904/7994/65980/11176/115426/546/23476/10600/6418/55023/322/80012/5579/6595/23522/54737/6046/23613/1106/4297/58508/4302
HP_APLASIA_HYPOPLASIA_INVOLVING_BONES_OF_THE_FEET	HP_APLASIA_HYPOPLASIA_INVOLVING_BONES_OF_THE_FEET	HP_APLASIA_HYPOPLASIA_INVOLVING_BONES_OF_THE_FEET	57	-0.528829112241256	-1.96828854763432	8.15774065028093e-05	0.00223888722297266	0.00184664899462735	787	tags=58%, list=24%, signal=45%	9321/1859/1788/9969/8239/2186/153241/8481/9320/10075/23013/113246/25836/9130/171023/7874/10943/2778/55904/7994/5885/54872/23476/23162/6638/4054/6595/1656/6651/23112/4297/6304/3575
MIR497_5P	MIR497_5P	MIR497_5P	101	-0.442061930180616	-1.78987079725363	8.16874808163923e-05	0.00223888722297266	0.00184664899462735	796	tags=44%, list=24%, signal=34%	55291/7832/6197/140890/84364/51729/29068/9354/23091/894/26100/7812/9988/5775/9931/916/55870/246175/9648/9044/51727/5295/1654/2145/440193/253260/91746/56990/7750/11276/55824/387119/153222/11320/1106/23215/80314/5140/6651/5930/23112/54674/8473/64919
GOBP_POSITIVE_REGULATION_OF_INFLAMMATORY_RESPONSE	GOBP_POSITIVE_REGULATION_OF_INFLAMMATORY_RESPONSE	GOBP_POSITIVE_REGULATION_OF_INFLAMMATORY_RESPONSE	37	0.807262578168869	2.11923906563072	8.3195899890789e-05	0.00226520368615333	0.00186835498757603	173	tags=27%, list=5%, signal=26%	6279/6280/6283/4792/3956/2896/241/29108/6348/4818
GSE11057_NAIVE_CD4_VS_PBMC_CD4_TCELL_DN	GSE11057_NAIVE_CD4_VS_PBMC_CD4_TCELL_DN	GSE11057_NAIVE_CD4_VS_PBMC_CD4_TCELL_DN	50	0.762231554330796	2.09646605898377	8.31641058583682e-05	0.00226520368615333	0.00186835498757603	331	tags=54%, list=10%, signal=49%	10135/6813/2495/5997/7086/4637/5226/83442/79180/60/2752/533/199/1535/4048/9446/284996/55819/1522/5359/2950/1051/5476/10890/1130/5873/1211
GSE11057_CD4_CENT_MEM_VS_PBMC_DN	GSE11057_CD4_CENT_MEM_VS_PBMC_DN	GSE11057_CD4_CENT_MEM_VS_PBMC_DN	27	0.836430631571538	2.09377288666547	8.29674962320754e-05	0.00226520368615333	0.00186835498757603	271	tags=70%, list=8%, signal=65%	5552/6688/8875/6813/10261/7086/4084/79180/5341/3460/4048/427/334/1522/2907/2950/1051/4615/9741
GOBP_HOMEOSTATIC_PROCESS	GOBP_HOMEOSTATIC_PROCESS	GOBP_HOMEOSTATIC_PROCESS	310	0.518888455633964	1.73519589906023	8.30631438172433e-05	0.00226520368615333	0.00186835498757603	362	tags=19%, list=11%, signal=19%	6279/6280/4069/3934/50486/2357/706/6688/4057/2495/7295/301/2896/51316/7538/5836/249/2512/133/728/6648/60/240/1535/6348/2876/8992/1604/9446/567/71/10935/2280/2907/6772/51312/3123/2950/10577/972/3148/4502/1051/9114/51714/27240/25824/5777/292/3920/55004/8031/6717/26234/57142/5052/805/2537/7314
GOCC_TERTIARY_GRANULE_LUMEN	GOCC_TERTIARY_GRANULE_LUMEN	GOCC_TERTIARY_GRANULE_LUMEN	21	0.881839727843695	2.08276245074681	8.41395525621465e-05	0.00228337337470377	0.0018833414669083	165	tags=62%, list=5%, signal=59%	4069/8993/1520/4057/2495/2352/978/1471/1509/4048/567/427/1476
GOMF_PROTEIN_HOMODIMERIZATION_ACTIVITY	GOMF_PROTEIN_HOMODIMERIZATION_ACTIVITY	GOMF_PROTEIN_HOMODIMERIZATION_ACTIVITY	149	0.613264544751229	1.94102463651057	8.40480987251691e-05	0.00228337337470377	0.0018833414669083	257	tags=19%, list=8%, signal=18%	1668/6282/7305/25801/6277/8530/597/6286/7295/978/5660/7086/168537/5341/29108/1890/10288/2023/2992/6281/567/120425/152007/6772/1051/7167/51100/4869
HP_JOINT_HYPERMOBILITY	HP_JOINT_HYPERMOBILITY	HP_JOINT_HYPERMOBILITY	73	-0.488207483009741	-1.8842640651856	8.4374688214703e-05	0.00228600077397442	0.00188550856321036	1051	tags=56%, list=32%, signal=39%	22930/25942/7337/54888/5922/5116/919/22907/64324/7458/2033/9321/9031/6197/1457/1788/26057/9969/8239/2186/9320/10075/113246/7528/8621/55904/1387/5295/6775/54872/6418/55023/23162/7048/23522/1656/22861/6651/23112/4297/6304
MODULE_237	MODULE_237	MODULE_237	24	-0.674727027016188	-2.04022322483186	8.49087728804365e-05	0.00229670587462353	0.00189433820105376	289	tags=38%, list=9%, signal=34%	2308/120/6204/10077/9406/55599/7536/5934/472
GOBP_REGULATION_OF_VIRAL_ENTRY_INTO_HOST_CELL	GOBP_REGULATION_OF_VIRAL_ENTRY_INTO_HOST_CELL	GOBP_REGULATION_OF_VIRAL_ENTRY_INTO_HOST_CELL	12	0.913631657836782	1.98192841754734	8.63214685614843e-05	0.00233110279561381	0.00192270900906643	220	tags=75%, list=7%, signal=70%	10581/2219/3956/10410/8519/8724/4061/3123/972
ZHONG_PFC_C3_ASTROCYTE	ZHONG_PFC_C3_ASTROCYTE	ZHONG_PFC_C3_ASTROCYTE	41	-0.58453727055754	-2.02087757816465	8.68678762049572e-05	0.00233821724762106	0.00192857705615326	775	tags=71%, list=24%, signal=55%	6197/170960/25998/5589/2186/155435/2802/5150/85378/23195/7799/283991/7874/8906/283131/5452/91526/11176/6352/5579/84901/23015/6595/81539/10659/55690/4297/51466/440270
HOEBEKE_LYMPHOID_STEM_CELL_UP	HOEBEKE_LYMPHOID_STEM_CELL_UP	HOEBEKE_LYMPHOID_STEM_CELL_UP	41	-0.584459964430843	-2.02061031339649	8.68678762049572e-05	0.00233821724762106	0.00192857705615326	720	tags=56%, list=22%, signal=44%	23389/23175/27128/9736/7188/9938/55209/864/3676/23451/5579/57018/81539/80162/23499/22861/5930/80342/6421/6304/23526/51466/1107
GNF2_DDX5	GNF2_DDX5	GNF2_DDX5	49	-0.5474751272696	-1.97642591388845	8.80784359493447e-05	0.00236310440086822	0.00194910414481206	667	tags=47%, list=20%, signal=38%	3550/2186/11329/1455/25836/6431/1105/5927/3676/1654/51696/91746/23451/9169/57035/54832/57018/8675/10914/6164/4154/393/23526
GSE7852_TREG_VS_TCONV_FAT_DN	GSE7852_TREG_VS_TCONV_FAT_DN	GSE7852_TREG_VS_TCONV_FAT_DN	62	-0.513875596086878	-1.93996158357804	8.80635128204246e-05	0.00236310440086822	0.00194910414481206	609	tags=40%, list=19%, signal=33%	22834/54664/55037/5150/163882/9648/60468/6480/57215/3097/9750/57035/57620/5579/23230/51274/55824/8527/7535/10225/100093630/6235/1521/22848/6932
ROSS_AML_WITH_CBFB_MYH11_FUSION	ROSS_AML_WITH_CBFB_MYH11_FUSION	ROSS_AML_WITH_CBFB_MYH11_FUSION	16	0.900601266206852	2.07517499177567	8.96127086322663e-05	0.00240037153252101	0.00197984232156931	97	tags=31%, list=3%, signal=30%	6279/6280/1520/79887/1536
GOLUB_ALL_VS_AML_DN	GOLUB_ALL_VS_AML_DN	GOLUB_ALL_VS_AML_DN	12	0.913402355774165	1.98143099577982	9.21737112269348e-05	0.00246497560752031	0.0020331281900678	204	tags=67%, list=6%, signal=63%	4069/3576/5552/4792/1471/3958/1509/7791
GOBP_METAL_ION_HOMEOSTASIS	GOBP_METAL_ION_HOMEOSTASIS	GOBP_METAL_ION_HOMEOSTASIS	99	0.666560723068771	2.02200022917131	9.39868562835612e-05	0.00250940351179066	0.00206977261945773	241	tags=21%, list=7%, signal=20%	6279/6280/3934/2357/4057/2495/2512/133/728/6648/1535/6348/1604/9446/567/2280/2907/51312/4502/9114/51714
WP_VITAMIN_D_RECEPTOR_PATHWAY	WP_VITAMIN_D_RECEPTOR_PATHWAY	WP_VITAMIN_D_RECEPTOR_PATHWAY	26	0.852861127936677	2.10037208910295	9.52440845695885e-05	0.0025388693317445	0.00209407622270997	113	tags=35%, list=3%, signal=34%	6279/6280/50486/6275/929/6277/1992/4084/240
MIR424_5P	MIR424_5P	MIR424_5P	100	-0.44295605710525	-1.78739218622351	9.57186509553039e-05	0.00254741086044816	0.00210112133209795	796	tags=44%, list=24%, signal=34%	55291/7832/6197/140890/84364/51729/29068/9354/23091/894/26100/7812/9988/5775/9931/916/55870/246175/9648/9044/51727/5295/1654/2145/440193/253260/91746/56990/7750/11276/55824/387119/153222/11320/1106/23215/80314/5140/6651/5930/23112/54674/8473/64919
GSE2405_0H_VS_3H_A_PHAGOCYTOPHILUM_STIM_NEUTROPHIL_UP	GSE2405_0H_VS_3H_A_PHAGOCYTOPHILUM_STIM_NEUTROPHIL_UP	GSE2405_0H_VS_3H_A_PHAGOCYTOPHILUM_STIM_NEUTROPHIL_UP	29	0.819913583121518	2.08121491522172	9.61910339149778e-05	0.00255586690918463	0.00210809593704343	308	tags=66%, list=9%, signal=60%	6282/4792/10581/79887/4688/2212/1992/241/5836/133/1536/1471/7076/334/5359/84817/4502/3920/9144
GSE2826_WT_VS_BTK_KO_BCELL_DN	GSE2826_WT_VS_BTK_KO_BCELL_DN	GSE2826_WT_VS_BTK_KO_BCELL_DN	40	0.793903712837763	2.11012931945664	9.79487082314991e-05	0.00259422804638139	0.0021397364568116	186	tags=25%, list=6%, signal=24%	6279/6280/6275/929/84418/8875/5660/2745/2876/9445
SCHUETZ_BREAST_CANCER_DUCTAL_INVASIVE_UP	SCHUETZ_BREAST_CANCER_DUCTAL_INVASIVE_UP	SCHUETZ_BREAST_CANCER_DUCTAL_INVASIVE_UP	66	0.720068320744989	2.05914724309577	9.7902869545817e-05	0.00259422804638139	0.0021397364568116	220	tags=32%, list=7%, signal=30%	7305/4332/2207/5552/6275/3956/1520/5997/301/1462/2215/2212/64231/2512/6515/2745/240/3122/1604/3123/972
GSE3982_MAC_VS_CENT_MEMORY_CD4_TCELL_DN	GSE3982_MAC_VS_CENT_MEMORY_CD4_TCELL_DN	GSE3982_MAC_VS_CENT_MEMORY_CD4_TCELL_DN	67	-0.496663519444368	-1.89846584266396	9.81971187888601e-05	0.00259664605155759	0.00214173084347914	879	tags=55%, list=27%, signal=41%	64061/5142/56731/23131/5583/55056/55119/3105/6206/8481/25873/55037/940/3587/6165/10320/4676/8925/79958/7994/3631/2534/50619/83752/6218/23162/9857/57125/221078/7327/23499/10142/55082/10077/55000/51466/2521
GSE3982_MAST_CELL_VS_EFF_MEMORY_CD4_TCELL_UP	GSE3982_MAST_CELL_VS_EFF_MEMORY_CD4_TCELL_UP	GSE3982_MAST_CELL_VS_EFF_MEMORY_CD4_TCELL_UP	50	0.759970900870036	2.09024828536278	9.99490903758768e-05	0.00263521161785022	0.00217353997771814	113	tags=14%, list=3%, signal=14%	6279/6280/10409/7086/51734/133/240
FAN_OVARY_CL8_MATURE_CUMULUS_GRANULOSA_CELL_2	FAN_OVARY_CL8_MATURE_CUMULUS_GRANULOSA_CELL_2	FAN_OVARY_CL8_MATURE_CUMULUS_GRANULOSA_CELL_2	377	0.495315945149097	1.66045942638813	9.99744469287886e-05	0.00263521161785022	0.00217353997771814	1001	tags=55%, list=31%, signal=43%	1462/10094/4637/7846/1192/5226/60/5216/29108/2787/7114/5691/51155/6281/4709/8826/4267/10935/8655/4061/708/84817/8021/10092/2950/58527/9978/3148/6726/4706/1622/11157/518/51371/3281/4712/8125/10109/4715/9377/79144/9741/5685/4697/5479/25824/28956/2079/292/54948/2222/509/6717/7386/9616/1891/6902/805/84661/2537/5694/1340/51699/5499/54918/10376/11315/10204/58505/6632/3094/4190/7419/522/5436/10449/4711/…
GSE15330_HSC_VS_LYMPHOID_PRIMED_MULTIPOTENT_PROGENITOR_DN	GSE15330_HSC_VS_LYMPHOID_PRIMED_MULTIPOTENT_PROGENITOR_DN	GSE15330_HSC_VS_LYMPHOID_PRIMED_MULTIPOTENT_PROGENITOR_DN	56	0.740042264844783	2.07312721692184	0.000100554980639996	0.00264629325642868	0.00218268018653695	265	tags=34%, list=8%, signal=32%	6279/6282/301/51316/168537/7431/79180/5341/29108/199/8519/1509/2289/7905/7167/54458/4715/9377/27166
GOBP_REGULATION_OF_BIOLOGICAL_PROCESS_INVOLVED_IN_SYMBIOTIC_INTERACTION	GOBP_REGULATION_OF_BIOLOGICAL_PROCESS_INVOLVED_IN_SYMBIOTIC_INTERACTION	GOBP_REGULATION_OF_BIOLOGICAL_PROCESS_INVOLVED_IN_SYMBIOTIC_INTERACTION	15	0.905238111481533	2.04753386516825	0.000101721385678004	0.00266849101761964	0.00220098904683401	220	tags=73%, list=7%, signal=69%	3576/10581/2219/3956/4057/10410/8519/8724/4061/3123/972
MIR103A_3P_MIR107	MIR103A_3P_MIR107	MIR103A_3P_MIR107	66	-0.495523972370843	-1.8958651423973	0.000101701445337252	0.00266849101761964	0.00220098904683401	885	tags=56%, list=27%, signal=42%	55069/23405/7248/23131/59338/5709/140890/55206/9354/10425/4627/5775/1455/55870/60468/57187/9701/91746/1975/2005/8899/55824/54861/387119/65125/8445/6095/1106/4154/5140/23112/25777/79612/4820/54674/27086/22848
GOBP_REGULATION_OF_HISTONE_METHYLATION	GOBP_REGULATION_OF_HISTONE_METHYLATION	GOBP_REGULATION_OF_HISTONE_METHYLATION	29	-0.638372939780786	-2.05545845231555	0.000102228042971662	0.00267753227605811	0.00220844633661361	873	tags=52%, list=27%, signal=38%	64324/10919/1786/2625/5252/10664/54904/55183/55904/546/23476/94104/4297/4302/8473
GSE24142_DN2_VS_DN3_THYMOCYTE_UP	GSE24142_DN2_VS_DN3_THYMOCYTE_UP	GSE24142_DN2_VS_DN3_THYMOCYTE_UP	50	0.759315999618149	2.08844702400228	0.000103000912601509	0.00269350645975498	0.00222162194901657	230	tags=36%, list=7%, signal=34%	7305/5552/6275/6277/3956/8530/6688/301/1992/241/8870/5836/168537/7431/8407/7277/5359/1051
HP_ABNORMAL_PALMAR_DERMATOGLYPHICS	HP_ABNORMAL_PALMAR_DERMATOGLYPHICS	HP_ABNORMAL_PALMAR_DERMATOGLYPHICS	47	-0.548344884159704	-1.97596508408024	0.000103706402866065	0.00270767096392964	0.00223330492577624	902	tags=68%, list=28%, signal=50%	8036/51322/2316/79813/25942/5189/8243/738/56916/6134/9230/2033/6197/10664/8481/283989/25836/23036/7528/171023/10943/57187/1387/5885/23476/29123/6711/6595/23522/55690/10225/27086
GNF2_FGR	GNF2_FGR	GNF2_FGR	21	0.878861367255787	2.0757280459662	0.000104687985374596	0.00272898790896837	0.00225088728308321	224	tags=76%, list=7%, signal=71%	7305/2207/6275/1520/5997/3055/2268/83442/79180/391/29108/10288/199/10287/3689/23406
GSE15767_MED_VS_SCS_MAC_LN_UP	GSE15767_MED_VS_SCS_MAC_LN_UP	GSE15767_MED_VS_SCS_MAC_LN_UP	35	0.802578773375806	2.08871998973619	0.000107036652500939	0.00278143829541355	0.00229414870884998	227	tags=49%, list=7%, signal=46%	2207/10581/2353/10410/79887/199675/51734/1536/728/533/308/427/9086/10092/3123/10577/1622
HP_ABNORMALITY_OF_THE_OUTER_EAR	HP_ABNORMALITY_OF_THE_OUTER_EAR	HP_ABNORMALITY_OF_THE_OUTER_EAR	230	-0.341881071358087	-1.59756504136739	0.0001068853651371	0.00278143829541355	0.00229414870884998	911	tags=43%, list=28%, signal=33%	10730/8243/738/8812/5293/6949/22907/64324/7458/7707/8449/6134/9230/9698/2033/1859/9031/6197/1457/51729/51816/23389/5591/7317/9969/6224/8239/10664/2186/153241/8481/9320/10075/10844/114803/23013/583/11224/113246/25836/85378/5813/23036/23265/55209/7528/9184/6165/171023/7874/8621/51199/8925/10943/57187/55904/7994/1387/5295/5885/54872/8289/5339/546/23476/6418/6218/55023/103/1108/27125/23162/29123/6232…
GSE22886_NAIVE_TCELL_VS_DC_DN	GSE22886_NAIVE_TCELL_VS_DC_DN	GSE22886_NAIVE_TCELL_VS_DC_DN	49	0.768163737294255	2.10319775062964	0.00010801655394748	0.00280249542714286	0.00231151677042034	532	tags=61%, list=16%, signal=52%	25801/79887/6888/10261/2512/4689/7431/5226/6386/533/8724/2876/1476/1522/10092/3281/7167/9741/28956/3920/9144/5052/8560/5538/4190/5693/9296/9375/64747/529
HP_ABNORMAL_DERMATOGLYPHICS	HP_ABNORMAL_DERMATOGLYPHICS	HP_ABNORMAL_DERMATOGLYPHICS	54	-0.534595738107045	-1.97690126360283	0.000109260693307422	0.00283033147067675	0.00233447612329833	1147	tags=67%, list=35%, signal=44%	8036/51322/2316/79813/22930/25942/5922/5189/8243/738/7458/56916/6134/9230/2033/9031/6197/10664/8481/283989/25836/23036/7528/171023/10943/57187/1387/5885/23476/29123/6711/6595/23522/55690/10225/27086
AIZARANI_LIVER_C39_EPCAM_POS_BILE_DUCT_CELLS_4	AIZARANI_LIVER_C39_EPCAM_POS_BILE_DUCT_CELLS_4	AIZARANI_LIVER_C39_EPCAM_POS_BILE_DUCT_CELLS_4	42	0.792025925865045	2.12664809302689	0.000109914600835817	0.0028339447862926	0.00233745640992501	354	tags=48%, list=11%, signal=43%	6282/3576/4792/6277/6303/967/1316/6648/302/3460/308/334/71/7791/9235/3920/57142/91663/81671/805
GSE14415_INDUCED_TREG_VS_TCONV_DN	GSE14415_INDUCED_TREG_VS_TCONV_DN	GSE14415_INDUCED_TREG_VS_TCONV_DN	47	-0.547139102286351	-1.97162003965731	0.000109747367982874	0.0028339447862926	0.00233745640992501	370	tags=34%, list=11%, signal=31%	7597/1831/7185/125488/10125/51274/57690/23522/3726/9840/84441/10225/29997/3575/27086/6932
MIR4753_3P	MIR4753_3P	MIR4753_3P	109	-0.419140366686274	-1.73530358642683	0.000109878803719684	0.0028339447862926	0.00233745640992501	652	tags=33%, list=20%, signal=27%	54665/11329/4627/91782/940/25836/5978/5813/55870/10975/57187/57489/7994/5295/6305/51755/5452/3097/7750/22913/55671/6711/54832/55824/81539/10659/23019/1656/6095/151613/3983/114823/11168/23112/57674/22848
GSE32901_NAIVE_VS_TH1_CD4_TCELL_UP	GSE32901_NAIVE_VS_TH1_CD4_TCELL_UP	GSE32901_NAIVE_VS_TH1_CD4_TCELL_UP	22	-0.688300625621611	-2.02901226756548	0.000112837980803419	0.00290478708526186	0.00239588760682781	676	tags=64%, list=21%, signal=51%	387357/51105/256380/57488/6480/3676/387751/3603/120/5140/10225/10365/7852/1107
GOBP_RNA_SPLICING	GOBP_RNA_SPLICING	GOBP_RNA_SPLICING	230	-0.34107451974828	-1.59379613234073	0.000113063643014654	0.00290606971711227	0.00239694553006429	816	tags=33%, list=25%, signal=27%	10922/3191/10181/55660/11338/10929/9416/1859/140890/51729/4841/55119/220988/1665/5725/23091/26993/55692/3550/9129/8233/283989/24148/7072/5978/9130/8087/58517/6431/23398/8175/8621/10250/143884/6433/10594/57187/10291/5295/7919/10915/23524/51755/27332/91746/22985/10658/29896/23451/22913/9169/8899/6638/57018/27316/10772/3192/51747/10659/23020/3189/81669/10450/4154/6651/9295/94104/11168/3187/6421/9406…
GSE36888_UNTREATED_VS_IL2_TREATED_STAT5_AB_KNOCKIN_TCELL_2H_DN	GSE36888_UNTREATED_VS_IL2_TREATED_STAT5_AB_KNOCKIN_TCELL_2H_DN	GSE36888_UNTREATED_VS_IL2_TREATED_STAT5_AB_KNOCKIN_TCELL_2H_DN	47	-0.544998519417471	-1.9639064325267	0.000113774683349956	0.00291980464553529	0.00240827418990182	460	tags=45%, list=14%, signal=39%	60468/3702/57489/79871/79829/6775/3097/6352/3695/10125/6181/117145/81606/9214/9744/9840/7535/10123/51466/2113/3575
AIZARANI_LIVER_C31_KUPFFER_CELLS_5	AIZARANI_LIVER_C31_KUPFFER_CELLS_5	AIZARANI_LIVER_C31_KUPFFER_CELLS_5	45	0.773187121485843	2.09451692375107	0.000114020266822933	0.00292157046477925	0.0024097306492974	243	tags=44%, list=7%, signal=42%	6282/7305/2207/2219/10135/6303/7940/1520/5997/1462/5660/2268/1536/728/10288/199/51312/23406/4502/1508
GSE11057_EFF_MEM_VS_CENT_MEM_CD4_TCELL_DN	GSE11057_EFF_MEM_VS_CENT_MEM_CD4_TCELL_DN	GSE11057_EFF_MEM_VS_CENT_MEM_CD4_TCELL_DN	65	-0.498881636951242	-1.89954822868585	0.000114299321075088	0.0029241871198266	0.00241188888369299	657	tags=58%, list=20%, signal=48%	54904/2186/9736/808/55183/9792/388011/23195/55870/163882/7874/8925/7994/87/26034/5163/55023/27125/6711/51274/11059/476/321/23049/23499/113791/84441/5140/23077/814/55000/3983/4297/27086/3572/6932/7273/472
TONKS_TARGETS_OF_RUNX1_RUNX1T1_FUSION_HSC_DN	TONKS_TARGETS_OF_RUNX1_RUNX1T1_FUSION_HSC_DN	TONKS_TARGETS_OF_RUNX1_RUNX1T1_FUSION_HSC_DN	60	0.735544873523009	2.07549457386777	0.000116839030753284	0.00298454198030838	0.00246166997194342	173	tags=30%, list=5%, signal=29%	6280/7305/6275/7940/3956/8530/6688/51316/1475/2212/241/4689/1536/83442/5355/7277/1604/4818
MODULE_2	MODULE_2	MODULE_2	71	0.698587241085936	2.01580837711743	0.000117441816542004	0.00299531003393471	0.00247055153381895	232	tags=25%, list=7%, signal=24%	6279/6282/50486/5552/6275/2353/5997/301/23645/8870/133/6515/2992/6348/427/9246/8653/4118
MYC_UP.V1_DN	MYC_UP.V1_DN	MYC_UP.V1_DN	12	0.911005638375646	1.97623183014211	0.000118604968603606	0.00302031481681324	0.00249117564417597	88	tags=33%, list=3%, signal=33%	6279/6280/1992/7846
GNF2_ITGB2	GNF2_ITGB2	GNF2_ITGB2	41	0.783314339966098	2.09658795231957	0.00011940347393099	0.00303597109793456	0.00250408904843128	328	tags=49%, list=10%, signal=44%	7305/2207/6275/7940/5997/3055/2268/83442/79180/391/29108/199/8826/976/9535/3689/4615/5873/26578/26234
GSE36826_WT_VS_IL1R_KO_SKIN_DN	GSE36826_WT_VS_IL1R_KO_SKIN_DN	GSE36826_WT_VS_IL1R_KO_SKIN_DN	87	0.677687735317649	2.02783074758263	0.000121573469691175	0.00308639744022435	0.00254568102918703	294	tags=26%, list=9%, signal=25%	6283/2357/10135/6277/7940/8530/6286/23645/1462/1843/7431/728/83442/60/391/3939/3936/6281/51312/23406/3281/5686/5777
HP_UPSLANTED_PALPEBRAL_FISSURE	HP_UPSLANTED_PALPEBRAL_FISSURE	HP_UPSLANTED_PALPEBRAL_FISSURE	63	-0.512708306933408	-1.93569998320242	0.00012188386709866	0.00308953170481528	0.00254826619135882	967	tags=57%, list=30%, signal=41%	5116/5189/4848/8243/7707/9230/2033/1859/4841/23141/23389/26057/8239/2186/9320/10075/10844/23013/57459/5813/23036/55209/171023/8621/8925/1387/546/55023/1108/23162/29123/6711/6638/3192/10225/64919
GOMF_ORGANIC_ACID_BINDING	GOMF_ORGANIC_ACID_BINDING	GOMF_ORGANIC_ACID_BINDING	10	0.941022322891917	1.96583429717416	0.000123349261343042	0.00312188857919826	0.00257495435543225	118	tags=50%, list=4%, signal=48%	6279/6280/2352/241/2752
MIR548AZ_3P	MIR548AZ_3P	MIR548AZ_3P	120	-0.409311865339826	-1.73493101942087	0.00012560022543292	0.00317399835738512	0.00261793484525401	936	tags=47%, list=29%, signal=35%	165918/57551/55623/9991/54822/7707/55914/23063/55291/55088/5305/140890/29068/10746/54014/90806/54665/51105/7812/6935/55749/5978/9792/51663/57488/11083/23350/55186/246175/8621/90624/7155/8925/5295/1654/687/22887/158219/23469/546/2005/55023/29123/54832/80012/256987/55824/387119/10914/7644/23499/80314/9295/11168/23112/7852
GOBP_ACTIVATION_OF_CYSTEINE_TYPE_ENDOPEPTIDASE_ACTIVITY_INVOLVED_IN_APOPTOTIC_PROCESS	GOBP_ACTIVATION_OF_CYSTEINE_TYPE_ENDOPEPTIDASE_ACTIVITY_INVOLVED_IN_APOPTOTIC_PROCESS	GOBP_ACTIVATION_OF_CYSTEINE_TYPE_ENDOPEPTIDASE_ACTIVITY_INVOLVED_IN_APOPTOTIC_PROCESS	27	0.828488812134226	2.07389273691845	0.000126124293683251	0.00318224946086111	0.00262474040999267	2	tags=7%, list=0%, signal=7%	6279/6280
LAKE_ADULT_KIDNEY_C5_PROXIMAL_TUBULE_EPITHELIAL_CELLS_STRESS_INFLAM	LAKE_ADULT_KIDNEY_C5_PROXIMAL_TUBULE_EPITHELIAL_CELLS_STRESS_INFLAM	LAKE_ADULT_KIDNEY_C5_PROXIMAL_TUBULE_EPITHELIAL_CELLS_STRESS_INFLAM	82	-0.470832936608065	-1.8396593350239	0.000126311831931076	0.00318224946086111	0.00262474040999267	790	tags=65%, list=24%, signal=50%	118/9031/140890/51593/55119/9101/84181/23091/55692/3146/10133/55749/54856/58517/23195/1785/23367/171023/5529/2053/7456/57187/9701/1387/23524/65980/91746/22985/27327/11176/23476/100507612/29123/221078/57690/51747/55268/23522/11214/22992/6095/10507/7644/1106/9267/23215/9725/9295/814/22980/114823/23112/25957
SMTTTTGT_UNKNOWN	SMTTTTGT_UNKNOWN	SMTTTTGT_UNKNOWN	101	-0.433166989210219	-1.75385594503665	0.000127135968338958	0.00318843118169646	0.0026298391342377	694	tags=40%, list=21%, signal=32%	26993/9969/10664/3609/3146/7756/55749/25836/5813/51585/90799/8761/23468/60468/51199/6433/23338/1654/27332/546/7750/6418/1112/27316/81539/7174/51747/23019/22992/1656/1106/80314/4154/10123/6421/7852/27086/2521/6932/10521
MIR548A_3P	MIR548A_3P	MIR548A_3P	121	-0.407127321533119	-1.73293287573388	0.000126976548301375	0.00318843118169646	0.0026298391342377	936	tags=46%, list=29%, signal=34%	165918/57551/55623/9991/54822/7707/55914/23063/55291/55088/5305/140890/29068/10746/54014/90806/54665/51105/7812/6935/55749/5978/9792/51663/57488/11083/23350/55186/246175/8621/90624/7155/8925/5295/1654/687/22887/158219/23469/546/2005/55023/29123/54832/80012/256987/55824/387119/10914/7644/23499/80314/9295/11168/23112/7852
MIR548F_3P	MIR548F_3P	MIR548F_3P	121	-0.407127321533119	-1.73293287573388	0.000126976548301375	0.00318843118169646	0.0026298391342377	936	tags=46%, list=29%, signal=34%	165918/57551/55623/9991/54822/7707/55914/23063/55291/55088/5305/140890/29068/10746/54014/90806/54665/51105/7812/6935/55749/5978/9792/51663/57488/11083/23350/55186/246175/8621/90624/7155/8925/5295/1654/687/22887/158219/23469/546/2005/55023/29123/54832/80012/256987/55824/387119/10914/7644/23499/80314/9295/11168/23112/7852
MIR130A_5P	MIR130A_5P	MIR130A_5P	60	-0.509350934317455	-1.9315392504123	0.000127687539703028	0.00319741207374538	0.0026372466334198	929	tags=55%, list=28%, signal=40%	57551/94056/9748/30011/9821/10746/5725/90806/5527/54665/91782/149041/25836/5813/1729/55870/10320/283991/57187/7994/2534/51755/5452/3097/2308/80012/9857/29121/1656/6095/4154/3983/23112
AIZARANI_LIVER_C24_EPCAM_POS_BILE_DUCT_CELLS_3	AIZARANI_LIVER_C24_EPCAM_POS_BILE_DUCT_CELLS_3	AIZARANI_LIVER_C24_EPCAM_POS_BILE_DUCT_CELLS_3	44	0.773712588901162	2.09458929904755	0.000128353059549081	0.00320921484896772	0.00264698164051373	279	tags=45%, list=9%, signal=42%	6282/3934/3576/706/6277/84418/967/7295/4637/1192/103910/3958/8407/302/6281/308/71/2950/79144/25824
ATACTGT_MIR144	ATACTGT_MIR144	ATACTGT_MIR144	58	-0.512659245140305	-1.91187742249897	0.000129738745160105	0.00323896108951821	0.00267151653652943	946	tags=59%, list=29%, signal=42%	5048/50618/1982/2908/8812/9778/2035/490/9698/2625/140890/9354/7756/57337/940/8106/5813/168850/60468/51199/10957/55700/7994/8289/2308/27125/10772/153222/3192/10659/57561/6651/2113/7273
DARWICHE_PAPILLOMA_RISK_HIGH_UP	DARWICHE_PAPILLOMA_RISK_HIGH_UP	DARWICHE_PAPILLOMA_RISK_HIGH_UP	53	0.753889696234064	2.08620111405487	0.000134138781323686	0.00334375812810944	0.00275795382732672	207	tags=23%, list=6%, signal=22%	6279/6280/6282/10410/7295/1475/2512/3939/2023/8655/4061/5230
GSE38696_LIGHT_ZONE_VS_DARK_ZONE_BCELL_UP	GSE38696_LIGHT_ZONE_VS_DARK_ZONE_BCELL_UP	GSE38696_LIGHT_ZONE_VS_DARK_ZONE_BCELL_UP	74	-0.473931451010115	-1.84488685595125	0.000135302274485669	0.00336768176268773	0.00277768619941251	773	tags=50%, list=24%, signal=39%	5305/55206/9101/10746/1665/11329/256380/22821/7072/55183/23398/11083/163882/90799/246175/29945/9665/57187/51366/9044/5163/23451/10600/170506/331/8821/51747/8527/10659/57326/1106/23499/23077/1938/1107/472/10521
TEF_Q6	TEF_Q6	TEF_Q6	51	-0.548045177672933	-2.00289566947115	0.000136167242942202	0.00338411432196358	0.00279123988302576	811	tags=55%, list=25%, signal=42%	9821/5709/201294/9898/10140/10664/489/113246/5813/51585/9184/51199/8906/10943/55904/23048/3097/11276/55824/5567/51747/23522/10659/57561/7852/27086/7273/10521
GSE22886_NAIVE_TCELL_VS_NKCELL_DN	GSE22886_NAIVE_TCELL_VS_NKCELL_DN	GSE22886_NAIVE_TCELL_VS_NKCELL_DN	42	0.78996061789228	2.12110258862059	0.000136799768416564	0.00339472938831914	0.00279999525998815	45	tags=10%, list=1%, signal=10%	6280/6283/3934/4057
DESCARTES_FETAL_SPLEEN_MYELOID_CELLS	DESCARTES_FETAL_SPLEEN_MYELOID_CELLS	DESCARTES_FETAL_SPLEEN_MYELOID_CELLS	11	0.906184281356035	1.94111596056951	0.000137201092651702	0.0033995838954343	0.00280399928957554	125	tags=73%, list=4%, signal=70%	4332/4069/2219/10261/4688/3055/64231/10288
GOMF_PROTEIN_SERINE_KINASE_ACTIVITY	GOMF_PROTEIN_SERINE_KINASE_ACTIVITY	GOMF_PROTEIN_SERINE_KINASE_ACTIVITY	62	-0.504631123573786	-1.90506223892652	0.000138172283107168	0.00341852293849127	0.00281962033759506	1039	tags=56%, list=32%, signal=39%	57396/8780/51135/1195/1198/57551/9748/54822/9874/5585/127933/5583/1859/6197/1457/10746/5591/51347/11329/1455/6793/8621/51755/8899/5579/5567/54861/6789/65125/8445/23049/814/22848/7273/472
GSE21670_UNTREATED_VS_IL6_TREATED_CD4_TCELL_DN	GSE21670_UNTREATED_VS_IL6_TREATED_CD4_TCELL_DN	GSE21670_UNTREATED_VS_IL6_TREATED_CD4_TCELL_DN	81	-0.461717018094455	-1.80551562450385	0.00014124398064727	0.00348929636495879	0.00287799472800275	676	tags=38%, list=21%, signal=31%	387357/54904/51105/11329/583/25836/23036/64926/10320/81688/6305/8289/6352/10396/3695/10125/1027/22992/9744/55690/113791/10077/393/23112/3707/23526/51466/7852/22848/6932/64919
REACTOME_ADAPTIVE_IMMUNE_SYSTEM	REACTOME_ADAPTIVE_IMMUNE_SYSTEM	REACTOME_ADAPTIVE_IMMUNE_SYSTEM	258	0.536323675129425	1.7723870262657	0.000143627234874355	0.0035428765832365	0.00292218804654028	382	tags=22%, list=12%, signal=21%	6279/6280/7305/4792/929/1520/4688/7846/4689/1536/5721/10288/1535/8519/1509/5691/7277/5720/3122/567/120425/55819/4267/8655/2280/3689/9246/5696/3123/9978/972/5906/7408/1508/5689/4615/5478/5685/5476/10952/7321/830/5686/5777/1075/7334/6921/26234/1211/9616/5698/915/5692/5694/7314/10376/6500
GROSS_HYPOXIA_VIA_ELK3_DN	GROSS_HYPOXIA_VIA_ELK3_DN	GROSS_HYPOXIA_VIA_ELK3_DN	40	0.788749446016411	2.09642971160223	0.000145727685823205	0.0035786648790492	0.00295170646971222	145	tags=30%, list=4%, signal=29%	6279/5552/4792/2353/6303/23645/7538/133/1316/5341/2023/7378
GSE2585_CTEC_VS_MTEC_THYMUS_DN	GSE2585_CTEC_VS_MTEC_THYMUS_DN	GSE2585_CTEC_VS_MTEC_THYMUS_DN	25	0.83784910524155	2.06414459672459	0.000145674317243523	0.0035786648790492	0.00295170646971222	111	tags=28%, list=3%, signal=27%	6279/5552/2357/929/8530/6648/2745
LEE_LIVER_CANCER_MYC_E2F1_UP	LEE_LIVER_CANCER_MYC_E2F1_UP	LEE_LIVER_CANCER_MYC_E2F1_UP	17	0.891578954661449	2.04803063566721	0.000145552727693266	0.0035786648790492	0.00295170646971222	220	tags=76%, list=7%, signal=72%	3934/1520/597/967/8407/302/1154/308/1476/71/5359/4061/972
GOMF_PROTEIN_SERINE_THREONINE_KINASE_ACTIVITY	GOMF_PROTEIN_SERINE_THREONINE_KINASE_ACTIVITY	GOMF_PROTEIN_SERINE_THREONINE_KINASE_ACTIVITY	78	-0.463723902420221	-1.80648978897118	0.000147081726528275	0.00360655740998932	0.00297471241377661	987	tags=51%, list=30%, signal=37%	51135/1195/1198/2185/57551/9748/54822/8812/9874/5585/10922/127933/5583/1859/6197/1457/10746/5591/51347/11329/1455/6793/8621/51755/23476/8899/5579/5567/7048/54861/6789/65125/11214/8445/6046/23049/814/22848/7273/472
HP_THIN_VERMILION_BORDER	HP_THIN_VERMILION_BORDER	HP_THIN_VERMILION_BORDER	101	-0.43197650525668	-1.74903577773075	0.00014734273452452	0.00360760499775814	0.00297557647109947	803	tags=57%, list=25%, signal=45%	4848/1173/6601/8243/738/5293/6134/2033/860/1859/6197/1457/4841/23141/26057/5591/9969/8239/10664/2186/8481/9320/10075/10844/23013/9459/25836/57459/5813/23036/55209/8621/55904/7994/1387/5885/54872/8289/546/23476/55023/27125/23162/29123/6711/6638/6595/3192/1656/55690/1106/10225/6651/23112/4297/6304/8473/64919
LEE_LIVER_CANCER_DENA_UP	LEE_LIVER_CANCER_DENA_UP	LEE_LIVER_CANCER_DENA_UP	15	0.899985850002536	2.03565391545053	0.000148381468579695	0.00360923837048656	0.00297692368773273	189	tags=80%, list=6%, signal=76%	6280/3934/1520/597/967/5997/301/8407/5341/302/308/4061
HP_RELATIVE_MACROCEPHALY	HP_RELATIVE_MACROCEPHALY	HP_RELATIVE_MACROCEPHALY	24	-0.665109564115185	-2.01114217369721	0.000148390514749057	0.00360923837048656	0.00297692368773273	787	tags=67%, list=24%, signal=51%	9321/4841/9969/8239/2186/153241/9320/10075/7874/55904/7067/23162/1656/6651/23112/6304
MIR466	MIR466	MIR466	100	-0.435525445438505	-1.75740858622762	0.000148235720794366	0.00360923837048656	0.00297692368773273	614	tags=35%, list=19%, signal=29%	5775/6935/152926/9792/58517/23350/6653/51199/10957/51366/9044/5295/58487/22887/54476/253260/3716/2005/55023/27125/27436/1112/29123/6844/57690/11320/23019/22992/7343/23499/115362/94104/11168/23112/79612
GOMF_TRANSCRIPTION_COREGULATOR_ACTIVITY	GOMF_TRANSCRIPTION_COREGULATOR_ACTIVITY	GOMF_TRANSCRIPTION_COREGULATOR_ACTIVITY	155	-0.380787238697643	-1.66983932552615	0.000148501366971069	0.00360923837048656	0.00297692368773273	873	tags=45%, list=27%, signal=34%	64324/55578/5469/84851/5585/2033/9321/1859/7832/1788/23389/2130/23175/9994/51564/9969/10140/3146/92140/114803/23013/55749/8202/24148/54856/8725/6867/51773/9792/55729/171023/5927/8464/10155/7994/694/9044/1387/87/10915/2145/10443/8289/22913/23476/4863/10600/322/5579/51586/3275/6595/64710/3192/23522/57326/22992/23613/84441/283149/3337/22980/11168/9774/58508/2113/2521/7536/10521
GOBP_POSITIVE_REGULATION_OF_SIGNALING	GOBP_POSITIVE_REGULATION_OF_SIGNALING	GOBP_POSITIVE_REGULATION_OF_SIGNALING	336	0.497426263720273	1.66219407080469	0.000148420317545355	0.00360923837048656	0.00297692368773273	309	tags=15%, list=9%, signal=15%	6279/6280/6283/7305/50486/6275/929/56729/3956/6688/967/4057/7295/2597/2268/6386/728/2752/29108/302/10288/1535/114769/387/6348/2876/8826/152007/10542/2280/8743/708/3123/972/4118/5906/51714/4615/27230/5478/28956/637/9218/4616/5777/1075/9111/7334/55004
GOMF_PROTEIN_DIMERIZATION_ACTIVITY	GOMF_PROTEIN_DIMERIZATION_ACTIVITY	GOMF_PROTEIN_DIMERIZATION_ACTIVITY	214	0.559483267203756	1.83039911537852	0.000151870053836731	0.00368569218760595	0.00303998330193317	257	tags=16%, list=8%, signal=16%	1668/6282/7305/25801/6277/8530/597/6286/7295/978/5660/7086/168537/1536/6386/4084/5341/29108/1890/10288/1535/2023/2992/6281/567/120425/152007/6772/11157/1051/6827/7167/5901/51100/4869
MIR5001_5P	MIR5001_5P	MIR5001_5P	26	-0.658055031406827	-2.03185059441883	0.00015270419250339	0.00369508373280165	0.00304772951054774	688	tags=54%, list=21%, signal=43%	7317/10664/2186/23367/23060/57659/56882/6158/7185/6482/55690/10450/6651/9806
AAGCACA_MIR218	AAGCACA_MIR218	AAGCACA_MIR218	72	-0.473682938311079	-1.842655918894	0.000152669588929358	0.00369508373280165	0.00304772951054774	836	tags=50%, list=26%, signal=38%	8243/2908/10657/29978/9698/860/6197/10140/6731/7812/6867/9792/5335/57448/23060/10320/81688/23338/9397/5295/58487/5786/87/1831/253260/3097/1112/23162/51274/22992/81618/55082/4154/4297/6235/64919
LIAN_NEUTROPHIL_GRANULE_CONSTITUENTS	LIAN_NEUTROPHIL_GRANULE_CONSTITUENTS	LIAN_NEUTROPHIL_GRANULE_CONSTITUENTS	12	0.909093896311033	1.97208471473474	0.000155852063351937	0.0037657413026571	0.00310600834165525	299	tags=92%, list=9%, signal=84%	4069/3934/5552/2357/1520/4057/1536/1509/3689/1508/1075
HP_ABNORMALITY_OF_THE_PINNA	HP_ABNORMALITY_OF_THE_PINNA	HP_ABNORMALITY_OF_THE_PINNA	177	-0.367539355170472	-1.66127493466265	0.000157056985371695	0.00378931503246425	0.00312545210997073	911	tags=43%, list=28%, signal=33%	10730/8243/738/5293/6949/64324/7458/7707/8449/6134/9230/2033/1859/9031/6197/51816/23389/7317/9969/6224/10664/2186/153241/9320/10075/10844/23013/11224/113246/25836/85378/23036/7528/6165/51199/8925/10943/57187/55904/7994/1387/5295/5885/54872/8289/5339/546/23476/6418/6218/55023/1108/27125/23162/29123/6232/6711/27316/6595/8720/23522/23019/1656/55690/1968/6204/6154/10225/6651/23112/6235/58508/6304/621…
WHITFIELD_CELL_CYCLE_S	WHITFIELD_CELL_CYCLE_S	WHITFIELD_CELL_CYCLE_S	29	-0.630938252012477	-2.03151995044399	0.000160642942572373	0.00387018354503443	0.00319215299418787	761	tags=52%, list=23%, signal=40%	10905/10746/55719/583/58486/90624/58487/283131/55023/400986/23015/10772/23077/8473/440270
GSE33162_UNTREATED_VS_4H_LPS_STIM_HDAC3_KO_MACROPHAGE_UP	GSE33162_UNTREATED_VS_4H_LPS_STIM_HDAC3_KO_MACROPHAGE_UP	GSE33162_UNTREATED_VS_4H_LPS_STIM_HDAC3_KO_MACROPHAGE_UP	78	0.690030764782489	2.01936700974728	0.000162316024902485	0.00390479904448818	0.00322070408716339	367	tags=36%, list=11%, signal=33%	7305/10581/6688/7295/301/2896/6888/51316/168537/83442/79180/1509/4709/2280/5230/10092/58527/4502/7905/4712/7167/9377/10093/8766/54331/91663/1891/5499
SCHERER_PBMC_APSV_WETVAX_AGE_18_32YO_5_TO_7DY_DN	SCHERER_PBMC_APSV_WETVAX_AGE_18_32YO_5_TO_7DY_DN	SCHERER_PBMC_APSV_WETVAX_AGE_18_32YO_5_TO_7DY_DN	99	-0.433520784594529	-1.75990978979724	0.000164872423433955	0.00396053276467001	0.00326667362831963	587	tags=37%, list=18%, signal=32%	11224/113246/3932/23195/6653/6136/4676/7994/10235/3603/6352/4753/2308/6232/6711/6638/331/994/8821/81539/8527/6167/6204/7267/7535/5140/6227/80342/10123/3983/4297/6235/3707/9806/6210/3575/6932
MIR5582_3P	MIR5582_3P	MIR5582_3P	152	-0.37992158134094	-1.65706782282427	0.00016697663243155	0.00400525806124271	0.00330356334884817	975	tags=48%, list=30%, signal=35%	8554/257415/6815/55193/55623/57532/54822/1385/79982/7707/7294/23063/55088/9321/140890/54462/10746/54014/84376/23389/51455/51347/114908/55719/9969/90806/6731/8545/54665/51105/92140/9320/7812/22834/55749/9931/8725/5978/9792/57488/7799/23350/3937/246175/8621/60468/90624/51727/1654/687/54482/118924/5885/23469/546/23451/2005/55023/57620/80012/256987/10125/6789/51747/8445/120/57561/2533/11168/9774/6304…
GSE39110_DAY3_VS_DAY6_POST_IMMUNIZATION_CD8_TCELL_UP	GSE39110_DAY3_VS_DAY6_POST_IMMUNIZATION_CD8_TCELL_UP	GSE39110_DAY3_VS_DAY6_POST_IMMUNIZATION_CD8_TCELL_UP	71	-0.47809304699701	-1.85248291954289	0.000168793338679959	0.00404296740342562	0.00333466626377646	510	tags=37%, list=16%, signal=32%	6653/26119/6136/10628/694/5163/162394/7185/25851/10125/11059/3275/1540/1027/113791/9725/10123/678/6169/10365/51466/6210/3575/27086/6932/1107
GOBP_ION_HOMEOSTASIS	GOBP_ION_HOMEOSTASIS	GOBP_ION_HOMEOSTASIS	119	0.644414592330115	1.99283300378339	0.000169349151981833	0.00405041018061324	0.00334080511564435	241	tags=20%, list=7%, signal=19%	6279/6280/3934/2357/706/4057/2495/2896/2512/133/728/6648/1535/6348/8992/1604/9446/567/2280/2907/51312/4502/9114/51714
NKX3A_01	NKX3A_01	NKX3A_01	36	-0.581318526180074	-1.96687499772274	0.00017016685149588	0.00405237399808703	0.00334242488528991	883	tags=64%, list=27%, signal=47%	80344/9874/22907/22794/30011/10140/153241/9736/6431/3937/8464/23338/50809/115426/7067/1112/331/51747/3726/23613/4154/55000/10521
REACTOME_CLASS_I_MHC_MEDIATED_ANTIGEN_PROCESSING_PRESENTATION	REACTOME_CLASS_I_MHC_MEDIATED_ANTIGEN_PROCESSING_PRESENTATION	REACTOME_CLASS_I_MHC_MEDIATED_ANTIGEN_PROCESSING_PRESENTATION	141	0.615640977030748	1.92993862242029	0.000170085957236539	0.00405237399808703	0.00334242488528991	362	tags=21%, list=11%, signal=20%	6279/6280/929/1520/4688/4689/1536/5721/1535/5691/5720/567/55819/9246/5696/9978/5689/4615/5685/10952/7321/5686/7334/6921/26234/9616/5698/5692/5694/7314
HP_ABNORMALITY_OF_THE_PHILTRUM	HP_ABNORMALITY_OF_THE_PHILTRUM	HP_ABNORMALITY_OF_THE_PHILTRUM	142	-0.383053290257857	-1.67375816191744	0.000169715058912936	0.00405237399808703	0.00334242488528991	930	tags=48%, list=28%, signal=36%	1173/6601/8243/738/8812/64324/7458/7707/6134/2033/9321/860/1859/9031/6197/1788/4841/26057/5591/9969/8239/10664/2186/8481/9320/10075/10844/23013/9459/113246/25836/57459/5813/23036/23265/55209/8621/10943/55904/7994/1387/5885/54872/8289/546/23476/55023/27125/23162/29123/6711/4054/6595/5567/3192/23522/23019/1656/55690/1968/1106/22861/10225/6651/23112/4297/6304/64919
GSE360_L_DONOVANI_VS_B_MALAYI_HIGH_DOSE_DC_UP	GSE360_L_DONOVANI_VS_B_MALAYI_HIGH_DOSE_DC_UP	GSE360_L_DONOVANI_VS_B_MALAYI_HIGH_DOSE_DC_UP	50	0.749361428600841	2.06106765332292	0.000173283323882383	0.0041147320313278	0.00339385820368551	301	tags=38%, list=9%, signal=35%	3576/50486/4792/8530/597/10409/2212/8870/133/6515/1316/7076/1890/3939/6348/4502/637/4616/9111
GOBP_POSITIVE_REGULATION_OF_MULTICELLULAR_ORGANISMAL_PROCESS	GOBP_POSITIVE_REGULATION_OF_MULTICELLULAR_ORGANISMAL_PROCESS	GOBP_POSITIVE_REGULATION_OF_MULTICELLULAR_ORGANISMAL_PROCESS	279	0.529316879272392	1.75776337302478	0.000173220295450448	0.0041147320313278	0.00339385820368551	285	tags=20%, list=9%, signal=20%	7305/4332/3934/3576/50486/2207/2353/2219/929/706/56729/3956/8530/4057/5997/301/2896/306/51316/10409/2597/2268/249/133/1536/6386/728/3958/240/29108/302/10288/199/1535/2023/64115/387/6348/3122/1604/9446/567/152007/10542/1072/708/6772/4050/3123/972/3148/1051/4615/27230/51188/5479/8766
MENON_FETAL_KIDNEY_0_CAP_MESENCHYME_CELLS	MENON_FETAL_KIDNEY_0_CAP_MESENCHYME_CELLS	MENON_FETAL_KIDNEY_0_CAP_MESENCHYME_CELLS	51	-0.544570024786555	-1.9901953138245	0.000174765121928121	0.00414137979501756	0.00341583745548607	654	tags=51%, list=20%, signal=41%	3609/3146/2186/23013/7072/55183/51773/58517/55814/7586/145767/7155/546/6418/1108/57062/29123/100129387/51747/23522/6204/11168/4820/100287887/6625/7503
ZHONG_PFC_C3_MICROGLIA	ZHONG_PFC_C3_MICROGLIA	ZHONG_PFC_C3_MICROGLIA	49	-0.532481580615093	-1.92229809570454	0.000174906703994812	0.00414137979501756	0.00341583745548607	773	tags=57%, list=24%, signal=44%	5305/80351/114804/3837/10133/113246/64781/50861/54765/6709/2534/8880/7067/9750/4753/322/6711/2026/5579/23015/6595/57690/8720/79608/10123/3983/54674/27086
MIR1323	MIR1323	MIR1323	74	-0.468958364706886	-1.82552797707798	0.000176536152380874	0.00417398138826711	0.00344272746529979	836	tags=46%, list=26%, signal=35%	10657/490/55660/140890/29068/5591/9994/8545/7112/11329/23350/55186/55729/10957/51727/3151/1654/253260/91526/9169/55023/125488/80012/11215/153222/65125/10659/23019/11168/9774/58508/2113/22848/7273
GSE9988_LOW_LPS_VS_CTRL_TREATED_MONOCYTE_UP	GSE9988_LOW_LPS_VS_CTRL_TREATED_MONOCYTE_UP	GSE9988_LOW_LPS_VS_CTRL_TREATED_MONOCYTE_UP	43	0.762102816497786	2.05058244866455	0.0001771591672965	0.00418137638117713	0.00344882690437936	117	tags=26%, list=4%, signal=25%	3576/50486/4792/597/7295/23645/8870/1843/133/6648/5341
GSE11057_NAIVE_VS_EFF_MEMORY_CD4_TCELL_UP	GSE11057_NAIVE_VS_EFF_MEMORY_CD4_TCELL_UP	GSE11057_NAIVE_VS_EFF_MEMORY_CD4_TCELL_UP	65	-0.49268780262477	-1.87596450430681	0.000177354924862659	0.00418137638117713	0.00344882690437936	393	tags=52%, list=12%, signal=47%	91782/5150/9792/388011/57185/60468/87/54482/3655/8237/26034/5163/3841/25851/6711/4054/57125/7048/321/9214/113791/84441/5140/814/55000/3983/129293/6304/54674/27086/3572/6932/7273/472
GSE26669_CTRL_VS_COSTIM_BLOCK_MLR_CD8_TCELL_UP	GSE26669_CTRL_VS_COSTIM_BLOCK_MLR_CD8_TCELL_UP	GSE26669_CTRL_VS_COSTIM_BLOCK_MLR_CD8_TCELL_UP	75	0.699928793240155	2.0304253185827	0.00017803205740453	0.00419136155658785	0.00345706274312291	352	tags=28%, list=11%, signal=26%	6279/10581/3956/10410/7086/7431/5226/9446/8655/10577/3422/4712/7167/5685/5686/637/9111/4700/5692/81671/6451
NAKAYA_PBMC_FLUARIX_FLUVIRIN_AGE_18_50YO_3DY_UP	NAKAYA_PBMC_FLUARIX_FLUVIRIN_AGE_18_50YO_3DY_UP	NAKAYA_PBMC_FLUARIX_FLUVIRIN_AGE_18_50YO_3DY_UP	242	0.538663797185896	1.7792014958298	0.000185146490136035	0.00435265439897334	0.00359009814668213	1010	tags=55%, list=31%, signal=41%	2207/7940/8530/51316/64231/2745/7076/10288/199/4709/4048/8826/8992/1476/8655/2280/51192/84817/58527/1622/55017/6827/7905/3281/7167/5476/28956/55303/637/10890/1075/5110/1130/5873/26578/1211/84299/5052/54951/22948/1891/963/84661/7867/5499/153339/64979/29097/11010/11151/118487/7332/10449/5898/834/4711/23557/51082/29095/51023/10169/128346/63931/112495/3611/8459/25847/388753/25994/26521/27068/10487/84…
GRESHOCK_CANCER_COPY_NUMBER_UP	GRESHOCK_CANCER_COPY_NUMBER_UP	GRESHOCK_CANCER_COPY_NUMBER_UP	94	-0.436074517807783	-1.75476360818688	0.000185603131095204	0.00435719168694665	0.00359384053182251	709	tags=40%, list=22%, signal=33%	2130/894/330/54904/4627/10892/11064/7428/3932/10320/51199/3702/2778/694/1387/5108/23048/7750/124540/23476/6418/2308/27125/3895/1540/23522/1656/4926/84441/11168/4297/9159/6421/57674/4302/2521/64919/472
GSE41176_WT_VS_TAK1_KO_ANTI_IGM_STIM_BCELL_3H_DN	GSE41176_WT_VS_TAK1_KO_ANTI_IGM_STIM_BCELL_3H_DN	GSE41176_WT_VS_TAK1_KO_ANTI_IGM_STIM_BCELL_3H_DN	86	0.67856738458397	2.02871685031236	0.000186822106837744	0.00437958717688993	0.00361231248010271	165	tags=16%, list=5%, signal=16%	6280/6282/5265/967/6286/2896/10261/241/302/1535/1509/7378/9446/1476
MODULE_60	MODULE_60	MODULE_60	90	0.676625465492878	2.02917368127031	0.000190960207083097	0.00447025402615062	0.00368709509725079	210	tags=23%, list=6%, signal=22%	1668/6282/50486/2207/6275/929/7940/8530/2896/978/23645/2268/8870/6231/1890/2992/976/4818/9246/7791/4050
GOBP_RESPONSE_TO_ALCOHOL	GOBP_RESPONSE_TO_ALCOHOL	GOBP_RESPONSE_TO_ALCOHOL	50	0.746865171578655	2.0542018681271	0.000191684635518252	0.00447069053704372	0.00368745513432349	170	tags=24%, list=5%, signal=23%	6279/2353/929/706/5997/978/1536/6648/1535/387/6348/10287
HARALAMBIEVA_PBMC_FLUARIX_AGE_50_74YO_CORR_WITH_28D_MEM_B_CELL_RESPONSE_AT_0DY_NEGATIVE	HARALAMBIEVA_PBMC_FLUARIX_AGE_50_74YO_CORR_WITH_28D_MEM_B_CELL_RESPONSE_AT_0DY_NEGATIVE	HARALAMBIEVA_PBMC_FLUARIX_AGE_50_74YO_CORR_WITH_28D_MEM_B_CELL_RESPONSE_AT_0DY_NEGATIVE	69	0.704439364626087	2.02491484632596	0.000192060887112061	0.00447069053704372	0.00368745513432349	230	tags=28%, list=7%, signal=26%	7305/4069/3576/50486/6688/79887/978/7538/9592/7431/6386/5341/533/4048/3122/427/55819/2907/1051
JAK2_DN.V1_DN	JAK2_DN.V1_DN	JAK2_DN.V1_DN	22	-0.679990415710521	-2.00451495167183	0.000191900173920441	0.00447069053704372	0.00368745513432349	361	tags=55%, list=11%, signal=49%	283131/80012/6638/57018/23015/221078/23499/4297/23181/25957/440270/472
FAN_OVARY_CL9_PUTATIVE_APOPTOTIC_ENDOTHELIAL_CELL	FAN_OVARY_CL9_PUTATIVE_APOPTOTIC_ENDOTHELIAL_CELL	FAN_OVARY_CL9_PUTATIVE_APOPTOTIC_ENDOTHELIAL_CELL	196	0.557688812971763	1.80198300900752	0.000191600398288925	0.00447069053704372	0.00368745513432349	484	tags=36%, list=15%, signal=33%	4792/10581/10135/6303/10410/7295/301/23645/8870/2512/6515/168537/55505/6386/1316/6648/3958/10627/8407/5721/533/302/3939/8519/2787/2023/8724/308/2876/1604/567/11345/1072/2280/5359/8743/708/5696/51312/5230/3123/972/4502/51371/3301/10602/5464/55303/830/7170/8766/6921/3185/5052/81671/2537/7314/56943/81631/9939/4599/11007/831/2217/663/10095/51465/9636/3665/51491/10211
GSE20727_H2O2_VS_ROS_INHIBITOR_TREATED_DC_UP	GSE20727_H2O2_VS_ROS_INHIBITOR_TREATED_DC_UP	GSE20727_H2O2_VS_ROS_INHIBITOR_TREATED_DC_UP	57	-0.513602459069207	-1.91161533059011	0.000193771045031499	0.0045041547977997	0.00371505667800416	609	tags=47%, list=19%, signal=39%	22834/149041/57459/163882/57659/864/7155/56987/694/1654/3655/8289/10396/55824/1027/153222/120/113791/81844/11123/6304/678/3575/27086/3572/22848/64919
GOBP_CHEMICAL_HOMEOSTASIS	GOBP_CHEMICAL_HOMEOSTASIS	GOBP_CHEMICAL_HOMEOSTASIS	183	0.569331971350569	1.83330089336191	0.000194921960573377	0.00452454387976996	0.00373187372771324	241	tags=17%, list=7%, signal=17%	6279/6280/3934/2357/706/4057/2495/2896/5836/2512/133/728/6648/240/1535/6348/2876/8992/1604/9446/567/2280/2907/6772/51312/3123/2950/10577/4502/9114/51714
GOBP_GRANULOCYTE_ACTIVATION	GOBP_GRANULOCYTE_ACTIVATION	GOBP_GRANULOCYTE_ACTIVATION	19	0.872318201805332	2.04252109482463	0.000196023260426292	0.00454372570135389	0.0037476950210681	191	tags=58%, list=6%, signal=55%	7305/3576/57126/2207/6688/6813/301/2896/306/6348/3689
GSE6269_HEALTHY_VS_FLU_INF_PBMC_DN	GSE6269_HEALTHY_VS_FLU_INF_PBMC_DN	GSE6269_HEALTHY_VS_FLU_INF_PBMC_DN	62	0.724658490748895	2.05660603044619	0.000196633765376634	0.00454512760892257	0.00374885132370617	358	tags=39%, list=11%, signal=35%	6282/10581/6688/6813/10410/2896/10261/2512/133/83442/60/8407/8519/1509/2280/5359/4061/2907/7791/972/79144/9111/5315/2537
GOBP_REGULATION_OF_CYSTEINE_TYPE_ENDOPEPTIDASE_ACTIVITY	GOBP_REGULATION_OF_CYSTEINE_TYPE_ENDOPEPTIDASE_ACTIVITY	GOBP_REGULATION_OF_CYSTEINE_TYPE_ENDOPEPTIDASE_ACTIVITY	77	0.685500604788803	2.00191141225633	0.000196540618248525	0.00454512760892257	0.00374885132370617	190	tags=16%, list=6%, signal=15%	6279/6280/8530/4057/29108/114769/1509/387/2876/10542/10935/8743
GOBP_POSITIVE_REGULATION_OF_HYDROLASE_ACTIVITY	GOBP_POSITIVE_REGULATION_OF_HYDROLASE_ACTIVITY	GOBP_POSITIVE_REGULATION_OF_HYDROLASE_ACTIVITY	118	0.624890720770485	1.93685264290934	0.000199941836866543	0.00461513790208569	0.00380659627671528	236	tags=17%, list=7%, signal=16%	6279/6280/2896/23645/5660/728/391/5341/5721/29108/1509/64115/387/5720/6348/6281/8743/266747/3148/5906
MIR4498	MIR4498	MIR4498	30	-0.615829888980468	-1.99699099221136	0.000205465719021896	0.00473602780791476	0.00390630707088535	738	tags=50%, list=23%, signal=39%	11230/7317/10664/2186/23367/23060/57659/56882/6158/7185/6482/55690/10450/6651/9806
DURANTE_ADULT_OLFACTORY_NEUROEPITHELIUM_MAST_CELLS	DURANTE_ADULT_OLFACTORY_NEUROEPITHELIUM_MAST_CELLS	DURANTE_ADULT_OLFACTORY_NEUROEPITHELIUM_MAST_CELLS	27	0.816464650690329	2.04379357236631	0.000205858525547051	0.00473847333108093	0.0039083241545731	100	tags=37%, list=3%, signal=36%	7305/2207/5552/4792/2495/5997/23645/241/9592/6386
GOBP_MYELOID_LEUKOCYTE_ACTIVATION	GOBP_MYELOID_LEUKOCYTE_ACTIVATION	GOBP_MYELOID_LEUKOCYTE_ACTIVATION	58	0.732962464587183	2.05740450356739	0.00020645900270197	0.00474568558783791	0.00391427287166461	305	tags=43%, list=9%, signal=40%	6283/7305/3576/57126/2207/8530/6688/6813/301/2896/306/2268/728/29108/199/6348/3460/5359/3689/972/4615/5777/1075/9111/5880
GOBP_SECRETION	GOBP_SECRETION	GOBP_SECRETION	134	0.617312595597349	1.93072320036136	0.000207847196578034	0.00477095919145163	0.00393511870714261	324	tags=25%, list=10%, signal=23%	6279/57126/56729/6688/6813/301/306/3055/2268/133/6386/240/5341/2752/1535/6348/4818/4061/3689/51192/3123/972/5906/51714/27230/5478/8766/10890/5880/9144/27243/5873/6717
KCCGNSWTTT_UNKNOWN	KCCGNSWTTT_UNKNOWN	KCCGNSWTTT_UNKNOWN	45	-0.555312152027379	-1.97742076218151	0.000208743315102567	0.00478488317434136	0.00394660330035512	753	tags=42%, list=23%, signal=33%	4841/1665/10664/3609/9988/25836/51585/7514/90799/4012/10250/55904/10658/22992/1656/3187/7536/8473/10521
GOBP_CELLULAR_HOMEOSTASIS	GOBP_CELLULAR_HOMEOSTASIS	GOBP_CELLULAR_HOMEOSTASIS	146	0.605170599741322	1.90991787009538	0.000209951411188263	0.00480541279753148	0.0039635362693922	354	tags=21%, list=11%, signal=20%	6279/6280/3934/2357/2495/7295/2896/2512/133/728/1535/6348/2876/8992/1604/9446/10935/2280/2907/3123/4502/9114/51714/25824/5777/3920/8031/6717/57142/5052/805
GOBP_CELL_CELL_SIGNALING	GOBP_CELL_CELL_SIGNALING	GOBP_CELL_CELL_SIGNALING	186	0.568099757142724	1.8264530735604	0.000210511215914128	0.00480541279753148	0.0039635362693922	241	tags=14%, list=7%, signal=14%	6279/6280/7305/5552/10135/56729/6813/301/133/6386/240/2752/10288/387/6348/8724/976/4061/8743/3689/7791/4050/3123/9978/5906/51714
MIR5688	MIR5688	MIR5688	181	-0.358175679665828	-1.62012529493877	0.000210416325727482	0.00480541279753148	0.0039635362693922	794	tags=39%, list=24%, signal=31%	2625/7311/9321/6197/140890/54462/5252/55119/84181/80830/51455/151556/26100/23013/10892/152926/55037/149041/25836/51663/23036/23350/23468/3725/60468/10957/7456/3676/375748/51727/9397/1387/58487/5786/1654/5108/253260/91746/27327/8880/56990/10658/3097/7750/2005/124540/10396/80012/11215/51274/8821/1027/6789/65125/10659/22992/22864/9267/57561/5140/4297/6421/9774/58508/6304/9406/25957/2113/27086/22848
GSE3982_BCELL_VS_BASOPHIL_DN	GSE3982_BCELL_VS_BASOPHIL_DN	GSE3982_BCELL_VS_BASOPHIL_DN	57	0.738018823985378	2.07155306249128	0.000211364113117671	0.00480785773377003	0.00396555286897816	376	tags=42%, list=12%, signal=38%	6279/3576/8530/6286/978/6888/2215/1843/1471/2752/10313/9446/567/976/51192/10092/1622/1051/9235/9741/26234/915/7314/81631
LAKE_ADULT_KIDNEY_C9_THIN_ASCENDING_LIMB	LAKE_ADULT_KIDNEY_C9_THIN_ASCENDING_LIMB	LAKE_ADULT_KIDNEY_C9_THIN_ASCENDING_LIMB	202	0.554242982436679	1.80435942950077	0.000211091113525728	0.00480785773377003	0.00396555286897816	438	tags=31%, list=13%, signal=28%	5265/10581/6277/6303/84418/967/10410/2495/2597/4637/2512/6648/103910/10627/302/7076/3939/2023/387/5720/6281/308/2876/8992/567/334/10542/71/9445/8743/5230/2950/4118/7905/518/5689/7167/5901/4869/5478/9741/4697/5479/6175/509/10209/5315/57142/6176/5052/81671/7314/6128/689/10899/5250/3094/6138/6189/6201/7555/831
MIR367_3P	MIR367_3P	MIR367_3P	89	-0.446615450133178	-1.78957888208072	0.000211491049340522	0.00480785773377003	0.00396555286897816	821	tags=40%, list=25%, signal=31%	59338/196441/55088/7832/170960/25998/10140/54665/4627/23360/2802/969/57602/5978/8087/55209/55186/81688/1654/3655/5885/91526/546/2005/9169/23015/10659/8445/6095/57561/23077/94104/84726/10365/25957/64919
GOBP_SUPEROXIDE_ANION_GENERATION	GOBP_SUPEROXIDE_ANION_GENERATION	GOBP_SUPEROXIDE_ANION_GENERATION	14	0.887582543521948	1.98638270936949	0.000212054154794296	0.00481403711028204	0.00397064965960979	212	tags=71%, list=6%, signal=67%	7305/57126/4688/4689/1536/6648/1535/654817/3689/2950
GSE44732_UNSTIM_VS_IL27_STIM_IMATURE_DC_DN	GSE44732_UNSTIM_VS_IL27_STIM_IMATURE_DC_DN	GSE44732_UNSTIM_VS_IL27_STIM_IMATURE_DC_DN	54	0.742401013620157	2.06431419680847	0.000216362848999022	0.00489939064232211	0.00404104981755987	205	tags=19%, list=6%, signal=18%	6279/6280/8875/79887/199675/2268/1535/1509/334/8021
GSE360_T_GONDII_VS_M_TUBERCULOSIS_DC_DN	GSE360_T_GONDII_VS_M_TUBERCULOSIS_DC_DN	GSE360_T_GONDII_VS_M_TUBERCULOSIS_DC_DN	60	0.722629294358732	2.03905055061543	0.000216651717956297	0.00489939064232211	0.00404104981755987	451	tags=48%, list=14%, signal=42%	6279/4332/2207/2353/929/597/6888/241/2745/10627/240/2752/5721/10288/976/2280/9246/5696/4615/10096/5686/5698/5052/684/3312/10791/3669/834/3430
MIR302E	MIR302E	MIR302E	91	-0.447827575271227	-1.81084503375278	0.000216703246780267	0.00489939064232211	0.00404104981755987	945	tags=57%, list=29%, signal=42%	222194/57551/6601/57532/359948/257106/10904/9821/127933/9321/860/6197/80351/10746/84376/23091/26057/114908/54665/79668/9988/22834/8202/5978/57459/51773/168850/7586/10628/694/2145/7597/54476/91612/50809/1844/3716/2005/10600/7048/54861/153222/57690/10659/9214/6095/6482/6651/10123/4302/7852/22848
TBK1.DF_UP	TBK1.DF_UP	TBK1.DF_UP	53	0.74675632915903	2.06646130541544	0.000217814948656733	0.00491779734487681	0.00405623178761101	289	tags=28%, list=9%, signal=26%	6279/3576/50486/25801/1462/7846/6515/976/2907/9100/11157/23585/10602/9741/637
GSE26156_DOUBLE_POSITIVE_VS_CD4_SINGLE_POSITIVE_THYMOCYTE_UP	GSE26156_DOUBLE_POSITIVE_VS_CD4_SINGLE_POSITIVE_THYMOCYTE_UP	GSE26156_DOUBLE_POSITIVE_VS_CD4_SINGLE_POSITIVE_THYMOCYTE_UP	105	-0.433557311906183	-1.79679725980776	0.000218298976089244	0.00492200160685803	0.00405969949070971	426	tags=37%, list=13%, signal=33%	6653/3964/6202/10628/694/9701/1654/3655/1831/6158/10983/6218/1112/8525/7048/8675/54861/3726/120/7178/6167/9214/6164/9267/11119/113791/3133/22861/10123/6235/3727/678/3707/1521/6169/6210/3575/6932/5934
CHEOK_RESPONSE_TO_HD_MTX_UP	CHEOK_RESPONSE_TO_HD_MTX_UP	CHEOK_RESPONSE_TO_HD_MTX_UP	13	0.89907538228342	1.99749677417305	0.000220810748640838	0.00497185182941025	0.00410081628409415	21	tags=38%, list=1%, signal=38%	6279/6280/7305/4069/6275
GOBP_REGULATION_OF_SECRETION	GOBP_REGULATION_OF_SECRETION	GOBP_REGULATION_OF_SECRETION	84	0.674061497324925	2.00145323886928	0.000221656239176752	0.00497316451262541	0.0041018989938951	324	tags=27%, list=10%, signal=25%	6279/57126/56729/6688/6813/301/2268/6386/240/2752/1535/3689/3123/972/5906/51714/27230/5478/10890/5880/27243/5873/6717
MIR181A_5P_MIR181B_5P	MIR181A_5P_MIR181B_5P	MIR181A_5P_MIR181B_5P	120	-0.400535426486859	-1.69773073940108	0.000222072693793039	0.00497316451262541	0.0041018989938951	614	tags=47%, list=19%, signal=39%	4848/57551/22908/9991/1385/8812/23228/10781/490/10939/6197/56252/54014/3837/64848/51105/5775/969/25836/50650/9792/2744/168850/55186/57448/1105/5927/57659/9648/23338/1654/10915/158219/5885/80335/51696/23469/91526/55023/64710/153222/65125/57198/6095/23215/23077/23112/4297/22877/9774/58508/678/25957/2113/27086/472
MIR181C_5P	MIR181C_5P	MIR181C_5P	120	-0.400535426486859	-1.69773073940108	0.000222072693793039	0.00497316451262541	0.0041018989938951	614	tags=47%, list=19%, signal=39%	4848/57551/22908/9991/1385/8812/23228/10781/490/10939/6197/56252/54014/3837/64848/51105/5775/969/25836/50650/9792/2744/168850/55186/57448/1105/5927/57659/9648/23338/1654/10915/158219/5885/80335/51696/23469/91526/55023/64710/153222/65125/57198/6095/23215/23077/23112/4297/22877/9774/58508/678/25957/2113/27086/472
MIR181D_5P	MIR181D_5P	MIR181D_5P	120	-0.400535426486859	-1.69773073940108	0.000222072693793039	0.00497316451262541	0.0041018989938951	614	tags=47%, list=19%, signal=39%	4848/57551/22908/9991/1385/8812/23228/10781/490/10939/6197/56252/54014/3837/64848/51105/5775/969/25836/50650/9792/2744/168850/55186/57448/1105/5927/57659/9648/23338/1654/10915/158219/5885/80335/51696/23469/91526/55023/64710/153222/65125/57198/6095/23215/23077/23112/4297/22877/9774/58508/678/25957/2113/27086/472
GSE23568_CTRL_TRANSDUCED_VS_WT_CD8_TCELL_UP	GSE23568_CTRL_TRANSDUCED_VS_WT_CD8_TCELL_UP	GSE23568_CTRL_TRANSDUCED_VS_WT_CD8_TCELL_UP	55	0.740174062550232	2.06933566484772	0.000223061542385234	0.00498854954127302	0.0041145886673154	380	tags=44%, list=12%, signal=39%	6282/6275/6277/79887/301/51316/4688/3055/133/4689/3958/302/5355/6281/8826/9446/1522/5359/9086/51100/1075/91663/689/64979
BUSSLINGER_GASTRIC_MATURE_PIT_CELLS	BUSSLINGER_GASTRIC_MATURE_PIT_CELLS	BUSSLINGER_GASTRIC_MATURE_PIT_CELLS	59	0.721231718838924	2.02992924318128	0.000225140677933432	0.00502824322189977	0.00414732827772111	322	tags=49%, list=10%, signal=45%	6282/6277/84418/967/6286/51316/10409/1475/4637/83442/103910/4084/79180/3958/60/10627/8407/7114/51155/8655/1072/2950/4502/4118/7408/10109/8763/51635/5873
GSE6269_HEALTHY_VS_FLU_INF_PBMC_UP	GSE6269_HEALTHY_VS_FLU_INF_PBMC_UP	GSE6269_HEALTHY_VS_FLU_INF_PBMC_UP	72	-0.469500542989911	-1.8263861424879	0.000225949681882153	0.00503950120440803	0.00415661393617996	951	tags=47%, list=29%, signal=34%	6430/6234/738/2908/6134/9349/7311/6146/51347/54543/55692/6206/10075/2744/64781/9184/6653/55661/11180/9044/2145/10235/3603/3097/6418/2308/51433/5579/57326/6204/29997/25777/10147/472
PATEL_SKIN_OF_BODY_ZOSTAVAX_AGE_70_93YO_VZV_CHALLENGE_3DY_UP	PATEL_SKIN_OF_BODY_ZOSTAVAX_AGE_70_93YO_VZV_CHALLENGE_3DY_UP	PATEL_SKIN_OF_BODY_ZOSTAVAX_AGE_70_93YO_VZV_CHALLENGE_3DY_UP	37	0.791501064307779	2.07786167887799	0.000228902194034445	0.00509489113142818	0.00420229991446182	187	tags=41%, list=6%, signal=39%	7305/4069/2207/5552/5265/1520/10261/64231/1536/7076/10288/199/3936/1522/2280
JISON_SICKLE_CELL_DISEASE_UP	JISON_SICKLE_CELL_DISEASE_UP	JISON_SICKLE_CELL_DISEASE_UP	56	0.724645997894434	2.02999668023491	0.000229049682982461	0.00509489113142818	0.00420229991446182	723	tags=70%, list=22%, signal=55%	7295/306/6888/1192/133/6515/5341/5721/302/7076/1890/2787/387/9446/4061/6772/9246/5696/5476/4616/3920/5698/5052/684/10791/7332/4599/3430/2647/5684/10063/8673/2633/2014/475/6993/6890/2959/5690
ENK_UV_RESPONSE_EPIDERMIS_UP	ENK_UV_RESPONSE_EPIDERMIS_UP	ENK_UV_RESPONSE_EPIDERMIS_UP	80	0.667715744594263	1.96504791046464	0.000231498364526733	0.00514243746039425	0.00424151644117317	312	tags=25%, list=10%, signal=23%	6279/50486/5265/6286/10410/2495/306/1992/5836/7378/9446/1476/10935/5359/7791/1508/8125/5479/5686/58472
EGFR_UP.V1_UP	EGFR_UP.V1_UP	EGFR_UP.V1_UP	28	0.826663869744134	2.08445265869518	0.000238099157187615	0.00527578813841955	0.00435150496269474	111	tags=25%, list=3%, signal=24%	6279/6280/6303/6286/133/6386/2745
GSE9946_IMMATURE_VS_PROSTAGLANDINE2_TREATED_MATURE_DC_UP	GSE9946_IMMATURE_VS_PROSTAGLANDINE2_TREATED_MATURE_DC_UP	GSE9946_IMMATURE_VS_PROSTAGLANDINE2_TREATED_MATURE_DC_UP	23	-0.671053339591365	-2.02038198436252	0.000238139889348398	0.00527578813841955	0.00435150496269474	416	tags=35%, list=13%, signal=31%	694/3655/51274/10412/79608/3572/7536/6932
GOMF_ATP_DEPENDENT_ACTIVITY_ACTING_ON_DNA	GOMF_ATP_DEPENDENT_ACTIVITY_ACTING_ON_DNA	GOMF_ATP_DEPENDENT_ACTIVITY_ACTING_ON_DNA	29	-0.622201365638344	-2.00338857797259	0.000239997018338757	0.00530981355031411	0.00437956934754725	1023	tags=76%, list=31%, signal=53%	1660/1653/4176/10146/5928/23064/8467/56916/84181/57680/2186/1105/7155/9044/1654/546/1108/170506/6595/92797/1106/1107
MIR762	MIR762	MIR762	24	-0.653764155353878	-1.97683620176603	0.000240830735555725	0.0053211357841303	0.00438890800090999	688	tags=54%, list=21%, signal=43%	7317/10664/23367/23060/57659/56882/6158/7185/6482/55690/10450/6651/9806
GOBP_POSITIVE_REGULATION_OF_INTRINSIC_APOPTOTIC_SIGNALING_PATHWAY	GOBP_POSITIVE_REGULATION_OF_INTRINSIC_APOPTOTIC_SIGNALING_PATHWAY	GOBP_POSITIVE_REGULATION_OF_INTRINSIC_APOPTOTIC_SIGNALING_PATHWAY	23	0.833454976190577	2.01418206149092	0.000241403150674819	0.00532666204432942	0.00439346609688554	2	tags=9%, list=0%, signal=9%	6279/6280
CCTNTMAGA_UNKNOWN	CCTNTMAGA_UNKNOWN	CCTNTMAGA_UNKNOWN	19	-0.68572486534464	-1.9259461032664	0.000241969780298425	0.00533204607865609	0.00439790688402049	620	tags=53%, list=19%, signal=43%	9736/25836/23367/1108/27316/120/4154/10123/4302/64919
MURARO_PANCREAS_MESENCHYMAL_STROMAL_CELL	MURARO_PANCREAS_MESENCHYMAL_STROMAL_CELL	MURARO_PANCREAS_MESENCHYMAL_STROMAL_CELL	185	0.572664912481309	1.83928969257364	0.000243164124063818	0.00535122966498364	0.00441372963294756	417	tags=30%, list=13%, signal=27%	6282/50486/10581/3956/10410/7295/301/6888/1462/10409/7086/2597/8870/6515/7431/5226/83442/60/10627/5216/302/7076/3939/8519/7114/2023/387066/308/9446/71/1072/7791/10577/4502/1051/51371/1508/7167/23585/5901/10109/4869/10096/6175/170954/1075/91663/6176/5052/81671/689/5250/58505/8560/51187
GSE37563_WT_VS_CTLA4_KO_CD4_TCELL_D4_POST_IMMUNIZATION_UP	GSE37563_WT_VS_CTLA4_KO_CD4_TCELL_D4_POST_IMMUNIZATION_UP	GSE37563_WT_VS_CTLA4_KO_CD4_TCELL_D4_POST_IMMUNIZATION_UP	42	-0.550150444662575	-1.92468619853314	0.000245051412365049	0.00538559134595368	0.00444207137475838	694	tags=48%, list=21%, signal=38%	26993/26100/152926/22821/55183/3964/90799/7994/87/1831/54832/256987/331/51747/8527/7644/80314/89846/472/10521
GOBP_CELL_ACTIVATION	GOBP_CELL_ACTIVATION	GOBP_CELL_ACTIVATION	258	0.526954143593378	1.74142356724505	0.000245730949074803	0.00539335377869757	0.00444847388064402	305	tags=21%, list=9%, signal=21%	6283/7305/4332/3576/57126/2207/7940/3956/8530/8993/6688/6813/301/2896/306/2268/1192/728/1316/3958/60/10627/5341/29108/7076/10288/199/3936/64115/387/6348/3460/3122/1604/567/120425/4818/71/2280/5359/3689/3123/972/1051/5573/4615/27240/27166/5478/5777/292/1075/9111/5880
GSE3982_MEMORY_CD4_TCELL_VS_TH1_UP	GSE3982_MEMORY_CD4_TCELL_VS_TH1_UP	GSE3982_MEMORY_CD4_TCELL_VS_TH1_UP	70	-0.474697492938482	-1.83461933790626	0.000250108628276855	0.00548215556967054	0.00452171818537663	541	tags=43%, list=17%, signal=37%	51585/6793/3587/8925/54765/10628/22887/1831/10443/9750/9857/57018/8821/23015/5567/23522/8527/57326/9214/4063/23499/10142/6651/79608/9159/923/678/23526/6170/6932
LAKE_ADULT_KIDNEY_C13_THICK_ASCENDING_LIMB	LAKE_ADULT_KIDNEY_C13_THICK_ASCENDING_LIMB	LAKE_ADULT_KIDNEY_C13_THICK_ASCENDING_LIMB	17	-0.719981930952461	-1.96669869227804	0.000251410211953065	0.0055033861893355	0.00453922934094414	614	tags=76%, list=19%, signal=62%	5775/6867/2272/104472715/27327/124540/476/65125/84441/3983/25957/55599/10521
HP_ABNORMAL_UPPER_LIMB_BONE_MORPHOLOGY	HP_ABNORMAL_UPPER_LIMB_BONE_MORPHOLOGY	HP_ABNORMAL_UPPER_LIMB_BONE_MORPHOLOGY	83	-0.453938577268871	-1.78880692656804	0.000253112165715264	0.00553331317827536	0.00456391331942728	902	tags=52%, list=28%, signal=38%	8243/5293/64324/7458/2033/9321/860/9031/6197/1788/4841/54463/9969/8239/2186/8481/9320/10075/114803/25836/57459/55209/171023/2778/55904/1387/6775/5885/23476/27125/23162/6638/4054/6595/8675/65125/23522/1656/55690/6154/10225/23112/6304
GSE30971_CTRL_VS_LPS_STIM_MACROPHAGE_WBP7_KO_2H_UP	GSE30971_CTRL_VS_LPS_STIM_MACROPHAGE_WBP7_KO_2H_UP	GSE30971_CTRL_VS_LPS_STIM_MACROPHAGE_WBP7_KO_2H_UP	30	0.816217375362486	2.07467492593518	0.000253852080288337	0.00554215763662529	0.00457120828719177	320	tags=53%, list=10%, signal=49%	50486/4792/597/199675/51316/10409/1992/8870/133/6515/1154/7378/51312/10602/4616/54331
RUTELLA_RESPONSE_TO_HGF_DN	RUTELLA_RESPONSE_TO_HGF_DN	RUTELLA_RESPONSE_TO_HGF_DN	106	0.645415768046908	1.96440141798275	0.000255931763788343	0.00558019031679413	0.00460257789343014	267	tags=25%, list=8%, signal=24%	6280/6283/2357/10581/2219/929/10135/5997/51316/1462/7538/64231/6515/728/240/10288/199/7277/4048/1604/334/5359/8021/8125/4615/51108/9489
GOBP_POSITIVE_REGULATION_OF_PEPTIDASE_ACTIVITY	GOBP_POSITIVE_REGULATION_OF_PEPTIDASE_ACTIVITY	GOBP_POSITIVE_REGULATION_OF_PEPTIDASE_ACTIVITY	60	0.719056868949521	2.02897020090562	0.000259072398514088	0.00563380201347676	0.00464679717556433	190	tags=17%, list=6%, signal=16%	6279/6280/2896/5721/29108/1509/64115/387/5720/8743
GSE41867_NAIVE_VS_DAY6_LCMV_EFFECTOR_CD8_TCELL_DN	GSE41867_NAIVE_VS_DAY6_LCMV_EFFECTOR_CD8_TCELL_DN	GSE41867_NAIVE_VS_DAY6_LCMV_EFFECTOR_CD8_TCELL_DN	68	-0.487473262524205	-1.86243651529331	0.000258878172441611	0.00563380201347676	0.00464679717556433	703	tags=53%, list=22%, signal=42%	51347/55692/90806/153241/489/4627/114803/9938/149041/221178/23036/2744/64781/55870/4012/8621/3702/54765/10235/3683/54941/9750/1112/10125/6844/51586/6687/11214/3726/80709/9267/114823/3575/27086/7536/64919
GSE9988_LOW_LPS_VS_VEHICLE_TREATED_MONOCYTE_UP	GSE9988_LOW_LPS_VS_VEHICLE_TREATED_MONOCYTE_UP	GSE9988_LOW_LPS_VS_VEHICLE_TREATED_MONOCYTE_UP	37	0.788024714232201	2.06873550718961	0.000261370079817013	0.00567247480093731	0.00467869474653204	117	tags=30%, list=4%, signal=29%	3576/50486/4792/597/7295/23645/8870/1843/133/6648/5341
GSE34156_NOD2_LIGAND_VS_TLR1_TLR2_LIGAND_24H_TREATED_MONOCYTE_DN	GSE34156_NOD2_LIGAND_VS_TLR1_TLR2_LIGAND_24H_TREATED_MONOCYTE_DN	GSE34156_NOD2_LIGAND_VS_TLR1_TLR2_LIGAND_24H_TREATED_MONOCYTE_DN	80	-0.455605089764596	-1.78517401833646	0.000261537229885293	0.00567247480093731	0.00467869474653204	433	tags=31%, list=13%, signal=28%	23398/29945/10943/2272/91746/10600/2308/6173/6638/6181/10772/57125/387119/57690/22992/10412/100131564/6204/7267/10225/94104/6235/379025/6169/6170
GSE11057_PBMC_VS_MEM_CD4_TCELL_UP	GSE11057_PBMC_VS_MEM_CD4_TCELL_UP	GSE11057_PBMC_VS_MEM_CD4_TCELL_UP	17	0.884203430922353	2.03108844732508	0.000262730104482886	0.00569087868517516	0.00469387439201679	164	tags=76%, list=5%, signal=73%	5552/1441/1520/6688/199675/10261/2212/5836/728/4084/10288/4048/427
ENK_UV_RESPONSE_KERATINOCYTE_UP	ENK_UV_RESPONSE_KERATINOCYTE_UP	ENK_UV_RESPONSE_KERATINOCYTE_UP	231	0.53681512558413	1.7667005444336	0.000263350591934826	0.00569685239909276	0.00469880155077982	455	tags=26%, list=14%, signal=24%	6283/6282/2353/3956/6813/2896/978/6888/23645/7538/8870/1843/133/9592/4084/8407/5216/533/302/1535/4946/2023/1509/5691/5720/8992/567/11345/4267/1072/9445/4061/5696/3123/2950/1051/6827/4118/7408/3301/4616/27243/10209/1211/1891/5692/1340/7314/689/5499/10899/81631/6500/3669/10263/7534/5531/834/4282/1329/9636
MATSUMIYA_PBMC_MODIFIED_VACCINIA_ANKARA_VACCINE_AGE_18_55YO_2DY_UP	MATSUMIYA_PBMC_MODIFIED_VACCINIA_ANKARA_VACCINE_AGE_18_55YO_2DY_UP	MATSUMIYA_PBMC_MODIFIED_VACCINIA_ANKARA_VACCINE_AGE_18_55YO_2DY_UP	22	0.86342171483282	2.07729707674494	0.000265247916709949	0.00573039518884357	0.00472646786569501	198	tags=50%, list=6%, signal=47%	6279/6280/10581/597/10410/29108/1890/114769/6348/8743/6772
MIR4803	MIR4803	MIR4803	86	-0.444681738493785	-1.78137212281451	0.000267019427567751	0.0057611358739063	0.00475182298612392	898	tags=49%, list=27%, signal=36%	2908/1385/5293/474344/56916/5142/23484/490/5583/54014/84376/51455/55692/6935/5978/57488/2744/55186/1105/3725/1387/22887/253260/29896/2005/9169/54832/331/27316/7048/1027/6789/1968/151613/80314/6651/23112/3187/3727/678/2521/22848
GSE6269_HEALTHY_VS_E_COLI_INF_PBMC_UP	GSE6269_HEALTHY_VS_E_COLI_INF_PBMC_UP	GSE6269_HEALTHY_VS_E_COLI_INF_PBMC_UP	49	-0.522642935941438	-1.88677985693536	0.000270581055741778	0.00583036911113998	0.0048089270182612	589	tags=37%, list=18%, signal=31%	9938/51585/2744/11180/2145/6305/23550/10347/54872/10235/8237/84901/54737/3661/9744/22861/23526/10147
ZNF184_TARGET_GENES	ZNF184_TARGET_GENES	ZNF184_TARGET_GENES	329	-0.291328434372381	-1.41061152110914	0.000270964995269738	0.00583103968336322	0.00480948011066763	680	tags=28%, list=21%, signal=25%	6224/27128/6778/123920/3550/5527/5589/3150/6206/8481/11329/64773/10075/7812/9988/23360/11322/5775/51181/23214/54856/152926/9130/23036/7514/6793/81628/55870/55729/171023/6202/23060/283991/58486/9648/6136/375748/6709/2778/23473/55904/554203/2272/3151/56882/51755/6829/10983/8289/8880/11176/84166/115426/1108/170506/8525/7351/9857/6844/11215/54851/10772/8720/10618/321/64062/23019/22992/7343/80709/5576…
VALK_AML_WITH_CEBPA	VALK_AML_WITH_CEBPA	VALK_AML_WITH_CEBPA	11	0.89375806878635	1.91449806391791	0.000271789561249272	0.00584117825587349	0.0048178424723538	69	tags=36%, list=2%, signal=36%	3934/8993/4057/10409
RAF_UP.V1_UP	RAF_UP.V1_UP	RAF_UP.V1_UP	37	0.786582710751481	2.06494993581326	0.00027435724992528	0.0058763096791884	0.00484681910274351	337	tags=41%, list=10%, signal=37%	6279/6280/6303/6286/5836/6386/1316/2745/7378/10577/23406/10602/9111/51635/5698
SMID_BREAST_CANCER_RELAPSE_IN_BONE_DN	SMID_BREAST_CANCER_RELAPSE_IN_BONE_DN	SMID_BREAST_CANCER_RELAPSE_IN_BONE_DN	51	0.744019511064288	2.04864008415266	0.000274490898065798	0.0058763096791884	0.00484681910274351	137	tags=18%, list=4%, signal=17%	6279/6280/3576/6515/1316/6648/8407/1535/2023
MOOTHA_PGC	MOOTHA_PGC	MOOTHA_PGC	169	0.573882863480463	1.83003151757189	0.000274093670106368	0.0058763096791884	0.00484681910274351	969	tags=58%, list=30%, signal=43%	4332/3934/2353/6303/2597/51734/1843/55505/6648/2745/1890/3939/2023/7378/4709/3122/9446/10935/5230/4502/4706/1622/4118/4712/7167/5686/637/64981/292/509/5315/57142/7341/4700/11344/4814/7419/1032/4711/1329/6390/5693/6119/1349/1347/26521/10016/65993/1312/8673/55052/1337/5695/26517/4191/8192/80273/27257/7284/6183/4722/5162/7001/3398/4717/1537/3428/4702/2987/10097/10632/25874/28973/51073/7384/2879/6408…
GSE18281_CORTICAL_VS_MEDULLARY_THYMOCYTE_UP	GSE18281_CORTICAL_VS_MEDULLARY_THYMOCYTE_UP	GSE18281_CORTICAL_VS_MEDULLARY_THYMOCYTE_UP	75	0.692551780540044	2.00902532260244	0.000276454501854842	0.00590305368495474	0.00486887773564559	477	tags=49%, list=15%, signal=43%	3934/4792/2353/929/1520/8875/10410/23645/1316/2745/1535/5720/6281/567/4061/8743/6772/5696/10577/972/4502/4118/4615/5464/5479/4616/1075/9111/58505/3669/10263/4599/5436/3430/9636/2923/3665
PAX3_TARGET_GENES	PAX3_TARGET_GENES	PAX3_TARGET_GENES	285	-0.310841693806538	-1.51249271737938	0.000276170685654968	0.00590305368495474	0.00486887773564559	994	tags=42%, list=30%, signal=32%	440026/9667/5922/9140/8554/5903/10910/163/4848/5411/55193/1173/6601/9166/29080/2908/1385/25831/79101/23405/7458/23353/55914/5585/10922/5583/55291/55088/118/54462/6146/51729/84181/220988/4731/3837/7317/330/5527/54665/3146/7112/55250/7756/79668/9320/7812/23360/9736/5775/256380/11064/8725/55183/5978/8087/51663/5937/55209/23195/1785/2744/23350/57448/3937/7586/9665/9648/60468/23253/51199/56987/23473/5…
GOBP_ANTIGEN_PROCESSING_AND_PRESENTATION_OF_PEPTIDE_OR_POLYSACCHARIDE_ANTIGEN_VIA_MHC_CLASS_II	GOBP_ANTIGEN_PROCESSING_AND_PRESENTATION_OF_PEPTIDE_OR_POLYSACCHARIDE_ANTIGEN_VIA_MHC_CLASS_II	GOBP_ANTIGEN_PROCESSING_AND_PRESENTATION_OF_PEPTIDE_OR_POLYSACCHARIDE_ANTIGEN_VIA_MHC_CLASS_II	11	0.892617387336207	1.91205463710688	0.000279724883968667	0.0059521133499423	0.00490934247192013	220	tags=73%, list=7%, signal=68%	2207/1520/29108/1509/3122/567/3123/972
BUSSLINGER_GASTRIC_ISTHMUS_CELLS	BUSSLINGER_GASTRIC_ISTHMUS_CELLS	BUSSLINGER_GASTRIC_ISTHMUS_CELLS	198	0.556247434923712	1.7991634235081	0.000279832520899447	0.0059521133499423	0.00490934247192013	375	tags=26%, list=11%, signal=25%	6282/706/6277/967/6286/7295/6888/7086/1992/2597/8870/4637/1192/79180/3958/8407/5216/302/7076/5355/7114/2023/387/51155/6281/9446/1476/71/8655/1072/51142/2950/6637/3148/1622/51371/7408/5901/10109/79144/5478/5685/7170/9144/3185/5052/22948/81671/805/1340/10376/83443
HP_ATTENTION_DEFICIT_HYPERACTIVITY_DISORDER	HP_ATTENTION_DEFICIT_HYPERACTIVITY_DISORDER	HP_ATTENTION_DEFICIT_HYPERACTIVITY_DISORDER	83	-0.451503546471916	-1.77921135532973	0.000279447256081984	0.0059521133499423	0.00490934247192013	1032	tags=58%, list=32%, signal=41%	25942/7337/54888/2592/5116/1173/51185/8243/64324/7458/7248/30011/1859/9031/6197/1457/51729/26057/9969/6224/8239/2186/6609/9320/10075/23013/9459/25836/23036/55209/7528/7874/55904/5885/23476/55023/23162/6711/6638/6687/6595/7048/10659/1656/1106/23112/6304/27086
GSE28737_BCL6_HET_VS_BCL6_KO_FOLLICULAR_BCELL_DN	GSE28737_BCL6_HET_VS_BCL6_KO_FOLLICULAR_BCELL_DN	GSE28737_BCL6_HET_VS_BCL6_KO_FOLLICULAR_BCELL_DN	47	0.766825443800865	2.0854533397101	0.000280945040897221	0.00596809600373827	0.00492252507051686	269	tags=28%, list=8%, signal=26%	6279/706/6303/84418/6813/64231/51734/9446/2289/3148/4118/51108/79144
FLETCHER_PBMC_BCG_10W_INFANT_BCG_STIMULATED_VS_UNSTIMULATED_10W_UP	FLETCHER_PBMC_BCG_10W_INFANT_BCG_STIMULATED_VS_UNSTIMULATED_10W_UP	FLETCHER_PBMC_BCG_10W_INFANT_BCG_STIMULATED_VS_UNSTIMULATED_10W_UP	31	0.792295888293577	2.03744372460213	0.000283277702900806	0.00600992374305728	0.00495702486665149	351	tags=52%, list=11%, signal=47%	3576/50486/5265/10135/597/1992/8870/6648/5721/6348/6772/9246/4502/4616/5698/83666
CAGCCTC_MIR4855P	CAGCCTC_MIR4855P	CAGCCTC_MIR4855P	26	-0.645704718186815	-1.99371701886711	0.000283939054213449	0.00601529599669191	0.0049614559369937	368	tags=42%, list=11%, signal=38%	1831/5339/91746/11176/124540/153222/91689/23049/23112/3727/7536
MIR138_2_3P	MIR138_2_3P	MIR138_2_3P	41	-0.558774204298866	-1.93180882999524	0.00028425885964884	0.00601529599669191	0.0049614559369937	572	tags=46%, list=18%, signal=39%	149041/51585/57488/9044/5295/4863/27125/55671/4054/29121/3275/81539/6789/64710/153222/9214/11168/6421/6304
NAKAYAMA_SOFT_TISSUE_TUMORS_PCA1_UP	NAKAYAMA_SOFT_TISSUE_TUMORS_PCA1_UP	NAKAYAMA_SOFT_TISSUE_TUMORS_PCA1_UP	24	0.838251632079387	2.04258687783224	0.000285443199470463	0.00603263396118713	0.00497575640482231	158	tags=42%, list=5%, signal=40%	4069/5265/6275/929/6277/2212/4689/7076/199/3122
KAECH_NAIVE_VS_DAY15_EFF_CD8_TCELL_DN	KAECH_NAIVE_VS_DAY15_EFF_CD8_TCELL_DN	KAECH_NAIVE_VS_DAY15_EFF_CD8_TCELL_DN	75	0.691148587365027	2.00495479574752	0.000290928430586147	0.0061407077551689	0.00506489638514566	253	tags=29%, list=8%, signal=28%	6282/5552/6275/6277/3956/8993/597/7295/301/2268/79180/3958/60/2745/302/1509/6281/9535/11345/5359/3148/54458
GSE7219_UNSTIM_VS_LPS_AND_ANTI_CD40_STIM_DC_UP	GSE7219_UNSTIM_VS_LPS_AND_ANTI_CD40_STIM_DC_UP	GSE7219_UNSTIM_VS_LPS_AND_ANTI_CD40_STIM_DC_UP	54	-0.515852782061566	-1.90759099633216	0.000293501297135511	0.00618149452623766	0.00509853758378014	586	tags=39%, list=18%, signal=32%	256380/22821/285527/23195/26119/154075/60468/5295/10235/5452/1606/3716/9750/5579/51274/10365/7852/2113/27086/3572/6932
GOBP_REGULATION_OF_IMMUNE_SYSTEM_PROCESS	GOBP_REGULATION_OF_IMMUNE_SYSTEM_PROCESS	GOBP_REGULATION_OF_IMMUNE_SYSTEM_PROCESS	339	0.492510721847728	1.64746489836783	0.000293608834216528	0.00618149452623766	0.00509853758378014	305	tags=18%, list=9%, signal=18%	7305/4332/3576/57126/2207/2357/4792/2353/2219/929/1441/7940/3956/8530/8993/1520/6688/6813/4057/301/2896/7538/2215/2212/3055/2268/1843/728/3958/391/29108/10288/199/1535/64115/387/6348/2876/3122/1604/567/4267/2280/5359/3689/708/6772/3123/972/3148/1051/5573/4615/27240/27166/5777/1075/9111/7334/5880
GSE24634_TREG_VS_TCONV_POST_DAY5_IL4_CONVERSION_DN	GSE24634_TREG_VS_TCONV_POST_DAY5_IL4_CONVERSION_DN	GSE24634_TREG_VS_TCONV_POST_DAY5_IL4_CONVERSION_DN	65	0.701520471508474	2.00023111964125	0.000294802058953552	0.00619619288032463	0.0051106608834796	243	tags=32%, list=7%, signal=31%	6279/7305/2207/1520/8875/2896/10261/10409/3055/64231/2512/1536/3958/5341/1890/3460/654817/55819/1522/10577/1508
GSE2405_S_AUREUS_VS_A_PHAGOCYTOPHILUM_NEUTROPHIL_DN	GSE2405_S_AUREUS_VS_A_PHAGOCYTOPHILUM_NEUTROPHIL_DN	GSE2405_S_AUREUS_VS_A_PHAGOCYTOPHILUM_NEUTROPHIL_DN	24	-0.648156426445678	-1.95987968705864	0.000295056803824983	0.00619619288032463	0.0051106608834796	840	tags=71%, list=26%, signal=53%	4650/126432/5725/114804/54856/9931/57185/8906/440193/10347/57125/57326/81844/11123/9159/89846/10147
GSE7568_CTRL_VS_3H_TGFB_TREATED_MACROPHAGES_WITH_IL4_AND_DEXAMETHASONE_DN	GSE7568_CTRL_VS_3H_TGFB_TREATED_MACROPHAGES_WITH_IL4_AND_DEXAMETHASONE_DN	GSE7568_CTRL_VS_3H_TGFB_TREATED_MACROPHAGES_WITH_IL4_AND_DEXAMETHASONE_DN	47	-0.52782258348979	-1.90201281290899	0.000297475726216138	0.0062390625979367	0.00514602011020437	859	tags=66%, list=26%, signal=49%	5142/10919/9821/127933/1859/23141/23248/57680/64848/51105/155435/2802/7072/51663/5335/90799/29945/9648/253260/27327/4548/9750/124540/25851/54851/8720/23499/79612/7536/6932/1107
MIR363_3P	MIR363_3P	MIR363_3P	88	-0.439626187819066	-1.76226591802241	0.000298467285347535	0.00625192499992232	0.00515662910446345	821	tags=40%, list=25%, signal=31%	59338/196441/55088/7832/170960/25998/10140/54665/4627/23360/2802/969/57602/5978/8087/55209/55186/81688/1654/3655/5885/91526/546/2005/9169/10659/8445/6095/57561/23077/94104/84726/10365/25957/64919
GSE9650_NAIVE_VS_MEMORY_CD8_TCELL_DN	GSE9650_NAIVE_VS_MEMORY_CD8_TCELL_DN	GSE9650_NAIVE_VS_MEMORY_CD8_TCELL_DN	79	0.664378124985184	1.95204240766041	0.000300100470209332	0.00627817781158181	0.00517828259721632	253	tags=29%, list=8%, signal=28%	6282/6275/2353/6277/3956/8530/8993/597/7295/301/2268/1316/79180/2745/302/1509/6281/9446/11345/5359/8743/3148/54458
GOBP_MYELOID_CELL_ACTIVATION_INVOLVED_IN_IMMUNE_RESPONSE	GOBP_MYELOID_CELL_ACTIVATION_INVOLVED_IN_IMMUNE_RESPONSE	GOBP_MYELOID_CELL_ACTIVATION_INVOLVED_IN_IMMUNE_RESPONSE	27	0.810931644180233	2.02994321995775	0.000301130066910689	0.00629175299093926	0.00518947949496763	305	tags=56%, list=9%, signal=51%	7305/57126/2207/6688/6813/2896/306/2268/29108/6348/3689/4615/5777/9111/5880
GSE21379_TFH_VS_NON_TFH_CD4_TCELL_UP	GSE21379_TFH_VS_NON_TFH_CD4_TCELL_UP	GSE21379_TFH_VS_NON_TFH_CD4_TCELL_UP	54	-0.514615535924091	-1.90301573828536	0.000302462997321892	0.00631162368275116	0.00520586897304427	710	tags=44%, list=22%, signal=35%	57680/26751/10140/10664/54904/11325/92140/285527/51773/51663/57185/55729/7586/10320/23253/23338/440193/11176/23230/1540/55082/2533/100093630/58508
MIR381_3P	MIR381_3P	MIR381_3P	113	-0.396608271219705	-1.64570237356037	0.00030695547389818	0.0063972927075854	0.00527652935153837	946	tags=54%, list=29%, signal=40%	5048/4848/57551/5504/81558/9991/54822/2908/285331/54557/10657/23063/83734/55119/84376/9898/9813/8545/9736/10892/149041/7528/7514/168850/55186/55729/171023/246175/23468/5529/10957/10594/23338/9044/58487/22887/2534/3655/1964/253260/91746/3097/55023/2308/27125/51274/153222/64062/6095/83641/1106/10142/57561/80314/23077/94104/11168/58508/25957/4820/2521
MARTINEZ_RB1_TARGETS_DN	MARTINEZ_RB1_TARGETS_DN	MARTINEZ_RB1_TARGETS_DN	135	0.595038830960798	1.86139580178765	0.000309475435287609	0.00643358555848845	0.00530646393508711	253	tags=15%, list=8%, signal=14%	6279/7305/4332/5552/2353/10409/1992/241/64231/5226/7277/7378/567/284996/2289/2950/8653/1051/3422/54458
MIR7159_5P	MIR7159_5P	MIR7159_5P	84	-0.437969917058336	-1.7297511311137	0.000309329436296072	0.00643358555848845	0.00530646393508711	766	tags=44%, list=23%, signal=35%	4087/80351/9101/10746/54014/84376/3146/114803/6935/22834/54664/168850/55186/55870/8907/8816/58487/1964/23476/4863/9169/57620/80012/64710/387119/153222/10914/6095/6482/10450/57561/55082/79608/11123/79612/2113/27086
HALLMARK_INFLAMMATORY_RESPONSE	HALLMARK_INFLAMMATORY_RESPONSE	HALLMARK_INFLAMMATORY_RESPONSE	50	0.737411202977014	2.02819937035142	0.000311293786739157	0.00645872277059545	0.00532719727394796	190	tags=38%, list=6%, signal=36%	3576/2357/4792/929/10135/1441/7439/133/1536/728/1316/4084/391/7076/8519/3460/1604/4061/8743
GOBP_NEUTROPHIL_ACTIVATION_INVOLVED_IN_IMMUNE_RESPONSE	GOBP_NEUTROPHIL_ACTIVATION_INVOLVED_IN_IMMUNE_RESPONSE	GOBP_NEUTROPHIL_ACTIVATION_INVOLVED_IN_IMMUNE_RESPONSE	11	0.888763055088169	1.90379836297155	0.00031146620972739	0.00645872277059545	0.00532719727394796	57	tags=55%, list=2%, signal=54%	7305/57126/2207/6688/6813/306
GSE16385_IFNG_TNF_VS_UNSTIM_MACROPHAGE_ROSIGLITAZONE_TREATED_DN	GSE16385_IFNG_TNF_VS_UNSTIM_MACROPHAGE_ROSIGLITAZONE_TREATED_DN	GSE16385_IFNG_TNF_VS_UNSTIM_MACROPHAGE_ROSIGLITAZONE_TREATED_DN	79	-0.461319989103861	-1.78999904442616	0.00031274400739624	0.00647709299528528	0.00534234915681481	682	tags=46%, list=21%, signal=37%	26751/8718/9129/10140/5775/940/3937/8621/5529/8906/1387/3631/5786/87/2145/6352/4863/10600/4753/10396/9857/54851/8675/10618/3726/120/10507/5140/814/730092/11123/9159/3707/10365/3572/5934
MIR3065_5P	MIR3065_5P	MIR3065_5P	116	-0.400740666265723	-1.6676466827063	0.000315308003800171	0.00652202175069516	0.00537940669153839	1054	tags=57%, list=32%, signal=40%	65056/55339/51742/4673/23369/1901/6917/51574/51752/5928/5048/57551/57532/1998/79982/56916/23063/11338/860/4087/1788/10746/84376/56270/55719/3146/2186/92140/5775/6935/5978/221178/51663/23036/7799/2744/168850/55186/55870/4012/8816/5295/58487/51696/253260/124540/23476/4863/9169/27125/9057/57620/80012/1027/64710/387119/22992/7343/6095/23049/57561/6651/79608/9295/2113/27086
GOBP_HISTONE_METHYLATION	GOBP_HISTONE_METHYLATION	GOBP_HISTONE_METHYLATION	48	-0.531295437550814	-1.91385773678269	0.000316422187199175	0.00653688685980095	0.00539166753188067	873	tags=48%, list=27%, signal=36%	64324/10919/1786/2625/5252/10664/54904/55183/55209/7799/55870/55904/1387/2145/80335/546/23476/3275/94104/4297/58508/4302/8473
MZF1_02	MZF1_02	MZF1_02	65	-0.483672416359654	-1.8416374019595	0.000318184326023905	0.00656508409013368	0.00541492479402007	709	tags=46%, list=22%, signal=37%	2130/9969/8545/79668/7812/6935/283989/51585/7514/171023/8621/864/81688/23338/55904/2534/51755/10235/8289/124540/8675/7178/23613/1106/84441/283149/6651/4302/27086/64919
GOBP_DETOXIFICATION	GOBP_DETOXIFICATION	GOBP_DETOXIFICATION	36	0.781956980569351	2.03146800222537	0.000320694714345035	0.00659037218961074	0.00543578258578206	421	tags=50%, list=13%, signal=44%	6280/7295/241/6648/2745/2876/9446/10935/84817/2950/4502/51714/25824/5052/373156/9403/11315/9973
FARMER_BREAST_CANCER_APOCRINE_VS_LUMINAL	FARMER_BREAST_CANCER_APOCRINE_VS_LUMINAL	FARMER_BREAST_CANCER_APOCRINE_VS_LUMINAL	69	0.693749686584909	1.99418730772579	0.000321192453212501	0.00659037218961074	0.00543578258578206	233	tags=17%, list=7%, signal=16%	6279/6280/3576/10135/133/7277/1476/334/2289/5230/1622/7905
GSE32901_NAIVE_VS_TH17_ENRICHED_CD4_TCELL_UP	GSE32901_NAIVE_VS_TH17_ENRICHED_CD4_TCELL_UP	GSE32901_NAIVE_VS_TH17_ENRICHED_CD4_TCELL_UP	45	-0.543341947799612	-1.93479585242378	0.000320070302829264	0.00659037218961074	0.00543578258578206	552	tags=38%, list=17%, signal=32%	283130/3932/26119/1831/25851/3695/57018/120/23499/10225/3983/11168/89846/56829/2113/64919/378938
MIR548AC	MIR548AC	MIR548AC	160	-0.364824453609677	-1.61574495021587	0.000321403762620334	0.00659037218961074	0.00543578258578206	934	tags=46%, list=29%, signal=34%	1982/57551/5504/57532/9991/8243/7707/55914/5469/9778/23484/22794/1786/9821/127933/1859/6197/54463/84376/10808/894/55719/9969/54665/2186/7112/7756/10075/9931/5150/149041/55183/168850/55729/246175/8464/10155/60468/51366/1387/5295/3631/1964/8289/253260/124540/10600/57620/80012/331/11059/8675/54861/153222/55619/8445/22992/1656/130872/6095/151613/55082/80314/10225/6651/3337/4194/11168/23112/6421/58508…
MIR548H_3P_MIR548Z	MIR548H_3P_MIR548Z	MIR548H_3P_MIR548Z	160	-0.364824453609677	-1.61574495021587	0.000321403762620334	0.00659037218961074	0.00543578258578206	934	tags=46%, list=29%, signal=34%	1982/57551/5504/57532/9991/8243/7707/55914/5469/9778/23484/22794/1786/9821/127933/1859/6197/54463/84376/10808/894/55719/9969/54665/2186/7112/7756/10075/9931/5150/149041/55183/168850/55729/246175/8464/10155/60468/51366/1387/5295/3631/1964/8289/253260/124540/10600/57620/80012/331/11059/8675/54861/153222/55619/8445/22992/1656/130872/6095/151613/55082/80314/10225/6651/3337/4194/11168/23112/6421/58508…
MIR548BB_3P	MIR548BB_3P	MIR548BB_3P	160	-0.364654211220896	-1.61499097586666	0.000326465135412743	0.00668586033824833	0.0055145418425553	934	tags=46%, list=29%, signal=34%	1982/57551/5504/57532/9991/8243/7707/55914/5469/9778/23484/22794/1786/9821/127933/1859/6197/54463/84376/10808/894/55719/9969/54665/2186/7112/7756/10075/9931/5150/149041/55183/168850/55729/246175/8464/10155/60468/51366/1387/5295/3631/1964/8289/253260/124540/10600/57620/80012/331/11059/8675/54861/153222/55619/8445/22992/1656/130872/6095/151613/55082/80314/10225/6651/3337/4194/11168/23112/6421/58508…
GSE5589_LPS_AND_IL10_VS_LPS_AND_IL6_STIM_IL10_KO_MACROPHAGE_45MIN_UP	GSE5589_LPS_AND_IL10_VS_LPS_AND_IL6_STIM_IL10_KO_MACROPHAGE_45MIN_UP	GSE5589_LPS_AND_IL10_VS_LPS_AND_IL6_STIM_IL10_KO_MACROPHAGE_45MIN_UP	46	0.748593342331256	2.03106101711758	0.000327641265433071	0.00670164256659946	0.00552755912891906	162	tags=15%, list=5%, signal=15%	6279/6280/6888/2752/302/2876/9446
GSE25123_IL4_VS_IL4_AND_ROSIGLITAZONE_STIM_MACROPHAGE_DAY10_UP	GSE25123_IL4_VS_IL4_AND_ROSIGLITAZONE_STIM_MACROPHAGE_DAY10_UP	GSE25123_IL4_VS_IL4_AND_ROSIGLITAZONE_STIM_MACROPHAGE_DAY10_UP	30	0.810764759644703	2.06081537644272	0.000331183503598958	0.00676572282321382	0.00558041294854792	220	tags=40%, list=7%, signal=38%	6282/5552/10581/6277/3956/8530/8993/597/1992/3958/5359/972
GSE24142_EARLY_THYMIC_PROGENITOR_VS_DN3_THYMOCYTE_UP	GSE24142_EARLY_THYMIC_PROGENITOR_VS_DN3_THYMOCYTE_UP	GSE24142_EARLY_THYMIC_PROGENITOR_VS_DN3_THYMOCYTE_UP	39	0.772722259712697	2.05271888589909	0.000332275512468899	0.00677965110441173	0.00559190108703346	167	tags=41%, list=5%, signal=39%	7305/6275/6277/6688/4057/301/2212/1992/3055/8870/1471/8407/5341/2752/427/284996
RB_P107_DN.V1_DN	RB_P107_DN.V1_DN	RB_P107_DN.V1_DN	38	0.775064472027273	2.04713512381515	0.000334166127049092	0.00680981945960586	0.00561678414600006	111	tags=13%, list=3%, signal=13%	6279/6280/301/5226/2745
HP_SHORT_FOOT	HP_SHORT_FOOT	HP_SHORT_FOOT	24	-0.644750479933578	-1.94958086857608	0.000336586722212311	0.00685070044089022	0.00565050304984369	787	tags=71%, list=24%, signal=54%	9321/1859/8239/153241/10075/23013/25836/9130/7874/10943/5885/23476/23162/6638/4054/6651/6304
GSE5679_CTRL_VS_PPARG_LIGAND_ROSIGLITAZONE_AND_RARA_AGONIST_AM580_TREATED_DC_UP	GSE5679_CTRL_VS_PPARG_LIGAND_ROSIGLITAZONE_AND_RARA_AGONIST_AM580_TREATED_DC_UP	GSE5679_CTRL_VS_PPARG_LIGAND_ROSIGLITAZONE_AND_RARA_AGONIST_AM580_TREATED_DC_UP	53	0.738691436704062	2.04414373335108	0.000339817925041128	0.00690795922159252	0.00569773047100745	225	tags=28%, list=7%, signal=27%	6279/2357/10135/706/8875/1536/6648/3939/3122/57085/4061/5696/3123/972/4502
GSE26030_TH1_VS_TH17_RESTIMULATED_DAY15_POST_POLARIZATION_UP	GSE26030_TH1_VS_TH17_RESTIMULATED_DAY15_POST_POLARIZATION_UP	GSE26030_TH1_VS_TH17_RESTIMULATED_DAY15_POST_POLARIZATION_UP	51	0.739090611517804	2.03506847610807	0.000342113992102216	0.00693756803370961	0.00572215201514201	281	tags=27%, list=9%, signal=25%	6280/4069/2357/10581/1441/8875/6192/168537/240/4048/3148/51108/7321/55303
GOBP_PHAGOCYTOSIS	GOBP_PHAGOCYTOSIS	GOBP_PHAGOCYTOSIS	64	0.705726450720753	2.0162417951194	0.000341964995369931	0.00693756803370961	0.00572215201514201	322	tags=34%, list=10%, signal=32%	7305/2207/2219/929/301/306/4688/3055/2268/4689/391/29108/199/1535/8724/5359/3689/4615/1130/5880/64422/5873
HP_LONG_FINGERS	HP_LONG_FINGERS	HP_LONG_FINGERS	65	-0.481824609813104	-1.83460166964852	0.000346892167707059	0.00702584173491981	0.00579496074794429	902	tags=54%, list=28%, signal=40%	8243/8812/56916/6134/9230/9698/860/1859/6197/4087/54463/8239/8481/10075/23013/57459/7528/171023/8925/55904/54872/3097/546/55023/1108/6595/7048/65125/23019/1656/1968/6651/4297/58508/7273
MIR4735_3P	MIR4735_3P	MIR4735_3P	22	-0.665417134345945	-1.96155499265581	0.000347445722834242	0.00702843997708875	0.00579710379527595	929	tags=77%, list=28%, signal=56%	57551/153830/57532/55069/23405/4087/285527/57659/56987/55700/80012/23230/120/22992/6095/25957/472
DODD_NASOPHARYNGEAL_CARCINOMA_UP	DODD_NASOPHARYNGEAL_CARCINOMA_UP	DODD_NASOPHARYNGEAL_CARCINOMA_UP	158	0.581933954984193	1.85230964115387	0.000354613063909722	0.00716465783280681	0.00590945718392858	279	tags=22%, list=9%, signal=21%	6280/3934/6277/6303/84418/6286/4057/79887/301/51316/7538/10409/1992/5836/1843/7846/103910/79180/3958/2752/302/7277/64115/1604/1476/152007/334/8021/4118/3281/1508/5573/79144/25824
HAHTOLA_MYCOSIS_FUNGOIDES_CD4_DN	HAHTOLA_MYCOSIS_FUNGOIDES_CD4_DN	HAHTOLA_MYCOSIS_FUNGOIDES_CD4_DN	83	-0.447952283563858	-1.76521711909139	0.000355814905810817	0.00718016233007983	0.00592224539586156	809	tags=42%, list=25%, signal=33%	9284/29978/3384/220988/114908/64848/8886/4925/6731/10892/969/54981/3937/10155/58486/3631/87/687/5885/1964/8880/3895/11059/3275/64710/51747/64062/120/130872/7267/22861/55000/56829/51466/3572
AIZARANI_LIVER_C28_NK_NKT_CELLS_6	AIZARANI_LIVER_C28_NK_NKT_CELLS_6	AIZARANI_LIVER_C28_NK_NKT_CELLS_6	73	-0.464266772084485	-1.79186355339223	0.000361654493072689	0.00728103732433545	0.00600544775854147	456	tags=44%, list=14%, signal=39%	864/7456/3702/10628/694/28638/5295/2534/1831/23048/56990/54941/27436/6232/6173/81539/6789/10659/3726/57326/80709/11123/6235/6304/678/9806/56829/7852/2113/3575/6932/64919
CAGGTA_AREB6_01	CAGGTA_AREB6_01	CAGGTA_AREB6_01	121	-0.391283654031797	-1.66549448279615	0.000361694901874473	0.00728103732433545	0.00600544775854147	453	tags=28%, list=14%, signal=25%	11180/56987/10628/23338/2272/3151/158219/3097/29896/4753/79048/1112/55671/57620/331/5567/1540/81539/51747/55690/80162/4926/283149/4154/10123/55000/3187/3707/4302/7852/27086/7536/64919/10521
NFMUE1_Q6	NFMUE1_Q6	NFMUE1_Q6	105	-0.425909634693148	-1.76510289072917	0.00036392933496929	0.00731710476768547	0.00603519642444911	873	tags=43%, list=27%, signal=32%	64324/7248/5469/10922/2033/10181/55088/80351/55119/1665/23248/5589/7756/55749/916/7072/55183/5978/8106/51585/7528/55870/6165/23468/58486/10250/23338/51366/10658/7750/322/6232/80012/6844/51747/22992/1656/3189/1106/23215/80314/6421/9774/7536/64919
HP_ABNORMAL_HAIR_WHORL	HP_ABNORMAL_HAIR_WHORL	HP_ABNORMAL_HAIR_WHORL	23	-0.659626371360809	-1.9859781011139	0.000364522772197584	0.00732013105238089	0.00603769252408865	803	tags=70%, list=25%, signal=53%	2033/23389/9969/2186/9320/10075/7528/55904/1387/23162/6638/1656/23112/6304/27086/8473
MIR1185_1_3P_MIR1185_2_3P	MIR1185_1_3P_MIR1185_2_3P	MIR1185_1_3P_MIR1185_2_3P	93	-0.426806136260616	-1.72483851218023	0.000370928939004842	0.00743973613462746	0.00613634358726713	576	tags=39%, list=18%, signal=33%	5150/149041/23036/23350/171023/7874/9648/60468/3676/56987/6433/1387/5108/5885/80335/23469/253260/546/9750/2005/4863/6418/331/51274/11214/6095/10142/4154/23077/6421/58508/6304/25957/4820/22848/5934
GSE21063_WT_VS_NFATC1_KO_8H_ANTI_IGM_STIM_BCELL_DN	GSE21063_WT_VS_NFATC1_KO_8H_ANTI_IGM_STIM_BCELL_DN	GSE21063_WT_VS_NFATC1_KO_8H_ANTI_IGM_STIM_BCELL_DN	64	-0.484273599756703	-1.82628296602136	0.000372393336315785	0.00746005414459513	0.00615310201631824	564	tags=38%, list=17%, signal=32%	5978/23195/11083/6793/81688/5452/7185/2005/8525/6711/8720/54737/1656/23613/6164/6191/23112/6235/9159/1938/58508/9138/27086/6170
POOLA_INVASIVE_BREAST_CANCER_UP	POOLA_INVASIVE_BREAST_CANCER_UP	POOLA_INVASIVE_BREAST_CANCER_UP	73	0.680786729232598	1.97917107774167	0.000374798726281359	0.00748610570703782	0.00617458951738557	245	tags=33%, list=8%, signal=31%	4332/4069/2207/5552/7940/8530/1520/597/6286/51316/1462/4688/2215/2212/5341/10288/199/6348/3689/4050/3123/972/23406/9235
HP_EXCESSIVE_SALIVATION	HP_EXCESSIVE_SALIVATION	HP_EXCESSIVE_SALIVATION	24	-0.64185465488685	-1.94082454301207	0.000375052672924748	0.00748610570703782	0.00617458951738557	775	tags=67%, list=24%, signal=51%	6197/4841/8239/23013/9459/55209/10320/8925/546/6711/23230/6638/6595/1968/6304/27086
MARTINEZ_TP53_TARGETS_UP	MARTINEZ_TP53_TARGETS_UP	MARTINEZ_TP53_TARGETS_UP	173	0.574467266985396	1.83609300370943	0.000374676060186799	0.00748610570703782	0.00617458951738557	339	tags=18%, list=10%, signal=17%	6279/7305/4332/4069/5552/2353/56729/3956/2495/4688/5660/1992/241/8870/64231/1843/60/2745/3936/567/8653/972/54458/27230/9741/637/6921/8031/401152/57142/5052
GSE36826_NORMAL_VS_STAPH_AUREUS_INF_SKIN_UP	GSE36826_NORMAL_VS_STAPH_AUREUS_INF_SKIN_UP	GSE36826_NORMAL_VS_STAPH_AUREUS_INF_SKIN_UP	89	0.643845869176193	1.93097617687515	0.000377370363356401	0.00752328105571923	0.00620525199094076	206	tags=20%, list=6%, signal=19%	6280/3576/2357/2353/2219/10135/8530/6286/51316/2597/5226/391/5216/1890/308/4048/51142/51312
GSE43955_TH0_VS_TGFB_IL6_TH17_ACT_CD4_TCELL_42H_DN	GSE43955_TH0_VS_TGFB_IL6_TH17_ACT_CD4_TCELL_42H_DN	GSE43955_TH0_VS_TGFB_IL6_TH17_ACT_CD4_TCELL_42H_DN	41	0.759853047535213	2.03379239178053	0.000380125989842063	0.00756264528776019	0.00623771986997318	294	tags=32%, list=9%, signal=29%	6279/10135/1441/9592/3939/7277/152007/4118/5906/51714/7167/55303/5777
HP_ABNORMAL_LIP_MORPHOLOGY	HP_ABNORMAL_LIP_MORPHOLOGY	HP_ABNORMAL_LIP_MORPHOLOGY	199	-0.339767946578792	-1.55649784643881	0.000380260073463346	0.00756264528776019	0.00623771986997318	946	tags=44%, list=29%, signal=33%	5048/4848/1173/6601/8243/738/8812/5293/6949/22907/64324/7458/7707/6134/9230/2033/9321/860/1859/9031/6197/1457/1788/4841/23141/23389/26057/5591/9969/8239/10664/2186/8481/9320/10075/10844/23013/9459/113246/25836/57459/5813/23036/23265/55209/7528/171023/8621/10943/55904/7994/1387/1654/5885/54872/8289/546/23476/6418/55023/27125/23162/29123/6711/6638/4054/27316/6595/5567/3192/23522/22872/23019/1656/55…
HP_ABNORMALITY_OF_UPPER_LIP	HP_ABNORMALITY_OF_UPPER_LIP	HP_ABNORMALITY_OF_UPPER_LIP	176	-0.35459550720884	-1.6000258038745	0.000383327526929697	0.007614488025922	0.00628048010341545	946	tags=45%, list=29%, signal=34%	5048/4848/1173/6601/8243/738/8812/6949/64324/7458/7707/6134/9230/2033/9321/860/1859/9031/6197/1457/1788/4841/23141/26057/5591/9969/8239/10664/2186/8481/9320/10075/10844/23013/9459/113246/25836/57459/5813/23036/23265/55209/7528/171023/8621/10943/55904/7994/1387/1654/5885/54872/8289/546/23476/55023/27125/23162/29123/6711/6638/4054/6595/5567/3192/23522/23019/1656/55690/1968/1106/22861/10225/6651/231…
GSE28726_ACT_CD4_TCELL_VS_ACT_VA24NEG_NKTCELL_DN	GSE28726_ACT_CD4_TCELL_VS_ACT_VA24NEG_NKTCELL_DN	GSE28726_ACT_CD4_TCELL_VS_ACT_VA24NEG_NKTCELL_DN	122	-0.39348144343257	-1.67557018659442	0.000384101710524413	0.00762070704662302	0.00628560959283648	426	tags=44%, list=13%, signal=40%	26751/9813/4925/10140/489/9736/5775/8106/6431/7799/26112/6653/3964/10628/23338/694/9701/5786/1654/3655/23524/10235/1112/6232/6844/84901/994/7048/54861/3726/120/9214/7327/9267/113791/4154/3133/3337/10123/2533/393/3983/6235/25777/3707/9806/23526/6169/6210/7852/25957/3575/6932/1107
HOSHIDA_LIVER_CANCER_SUBCLASS_S1	HOSHIDA_LIVER_CANCER_SUBCLASS_S1	HOSHIDA_LIVER_CANCER_SUBCLASS_S1	101	0.646982042194008	1.96611238573159	0.000384671648975859	0.00762286372017268	0.00628738843144941	220	tags=33%, list=7%, signal=31%	6282/5552/3956/1520/597/4057/301/2896/1462/2212/241/8870/1536/5216/533/5355/199/1535/4946/7114/3936/7277/387/6348/6281/308/8826/427/3689/5230/2950/10577/972
GOMF_SIGNALING_RECEPTOR_REGULATOR_ACTIVITY	GOMF_SIGNALING_RECEPTOR_REGULATOR_ACTIVITY	GOMF_SIGNALING_RECEPTOR_REGULATOR_ACTIVITY	34	0.797895614165545	2.0752223823163	0.000386177356220865	0.00764353672606255	0.00630443966348591	245	tags=50%, list=8%, signal=47%	3576/10135/56729/146225/2896/133/3958/7076/1890/6348/9535/4061/8743/51192/4050/3148/9235
GSE9988_LPS_VS_CTRL_TREATED_MONOCYTE_UP	GSE9988_LPS_VS_CTRL_TREATED_MONOCYTE_UP	GSE9988_LPS_VS_CTRL_TREATED_MONOCYTE_UP	45	0.749631111202406	2.03070512344599	0.000390714163329036	0.00772408250877868	0.00637087435798415	320	tags=33%, list=10%, signal=30%	3576/50486/4792/597/7295/23645/8870/1843/133/6648/5341/266747/7321/4616/54331
MIR4649_3P	MIR4649_3P	MIR4649_3P	37	-0.57810450474322	-1.95680617065851	0.000393239932881709	0.00776472684675748	0.00640439807686366	701	tags=51%, list=21%, signal=41%	894/51564/90806/92822/6431/23338/9583/253260/57506/11176/10125/55824/10659/22992/4063/114823/57674/9406/22848
GSE11057_NAIVE_VS_CENT_MEMORY_CD4_TCELL_DN	GSE11057_NAIVE_VS_CENT_MEMORY_CD4_TCELL_DN	GSE11057_NAIVE_VS_CENT_MEMORY_CD4_TCELL_DN	52	0.722009757016326	2.0002924158867	0.000399436381474717	0.00787766715588621	0.00649755199107848	466	tags=48%, list=14%, signal=42%	5552/6275/3956/967/301/1192/83442/79180/3958/8407/8826/3123/972/23406/7905/51100/10602/5476/1075/5873/5315/8560/10971/831/8477
GSE12003_MIR223_KO_VS_WT_BM_PROGENITOR_4D_CULTURE_UP	GSE12003_MIR223_KO_VS_WT_BM_PROGENITOR_4D_CULTURE_UP	GSE12003_MIR223_KO_VS_WT_BM_PROGENITOR_4D_CULTURE_UP	64	-0.482829715570964	-1.82083781870247	0.000401223402545899	0.00790347934907756	0.00651884205880358	460	tags=33%, list=14%, signal=29%	60468/8925/3702/27332/91746/8880/3716/2308/8899/51274/55824/2734/7267/283149/23077/814/4297/6304/7536/22848/5934
GOBP_CELL_ACTIVATION_INVOLVED_IN_IMMUNE_RESPONSE	GOBP_CELL_ACTIVATION_INVOLVED_IN_IMMUNE_RESPONSE	GOBP_CELL_ACTIVATION_INVOLVED_IN_IMMUNE_RESPONSE	80	0.656511207236185	1.93207362027984	0.000402484979404027	0.00791889196977424	0.00653155449032851	322	tags=31%, list=10%, signal=29%	7305/57126/2207/3956/8993/6688/6813/301/2896/306/2268/3958/29108/3936/6348/3122/4818/3689/3123/972/4615/5777/9111/5880/5873
GSE7460_TCONV_VS_TREG_THYMUS_DN	GSE7460_TCONV_VS_TREG_THYMUS_DN	GSE7460_TCONV_VS_TREG_THYMUS_DN	41	0.75824636481694	2.02949200883276	0.000405680095707644	0.00797226509127258	0.00657557699407221	253	tags=44%, list=8%, signal=41%	6282/5552/6275/6277/8993/597/4689/4084/3958/1154/8724/6281/9446/4818/5359/10923/1051/54458
LEE_LIVER_CANCER_E2F1_UP	LEE_LIVER_CANCER_E2F1_UP	LEE_LIVER_CANCER_E2F1_UP	19	0.859444574176609	2.01237767245402	0.000408440177097292	0.00801697245473508	0.00661245192325281	220	tags=68%, list=7%, signal=64%	3934/1520/597/967/301/8407/302/308/1476/71/5359/4061/972
GHANDHI_BYSTANDER_IRRADIATION_UP	GHANDHI_BYSTANDER_IRRADIATION_UP	GHANDHI_BYSTANDER_IRRADIATION_UP	14	0.879257008778822	1.96775041609073	0.000410844386810705	0.00805459689302554	0.00664348480888885	105	tags=43%, list=3%, signal=42%	3576/50486/10135/6303/597/6648
MIR6833_3P	MIR6833_3P	MIR6833_3P	65	-0.479906282948676	-1.82729742325526	0.000413877265463672	0.0080948515577729	0.00667668712270887	807	tags=49%, list=25%, signal=38%	127933/2033/55291/55206/10746/170960/54665/489/7756/5813/55729/10320/3676/51755/5452/124540/10396/54832/5579/81539/387119/7178/23613/7644/4154/10123/114823/23112/4297/57674/9774/22848
GOBP_POSITIVE_REGULATION_OF_NUCLEOBASE_CONTAINING_COMPOUND_METABOLIC_PROCESS	GOBP_POSITIVE_REGULATION_OF_NUCLEOBASE_CONTAINING_COMPOUND_METABOLIC_PROCESS	GOBP_POSITIVE_REGULATION_OF_NUCLEOBASE_CONTAINING_COMPOUND_METABOLIC_PROCESS	431	-0.277401363336539	-1.38028728068791	0.000413760619043837	0.0080948515577729	0.00667668712270887	806	tags=33%, list=25%, signal=29%	9698/2033/7515/2625/11338/9321/860/1859/7832/9031/6197/4087/80351/84181/10746/170960/57634/57680/5591/23175/26993/55719/9969/6778/10140/8239/10664/54904/3609/3150/3146/2186/92140/7812/114803/6935/55749/8202/24148/940/149041/25836/6867/55183/5978/51773/7428/9792/23036/7528/1785/7799/55870/55729/171023/246175/5927/8464/23060/7874/3725/10155/8621/864/54765/55904/7994/1387/5295/58487/7919/1654/87/109…
STEARMAN_LUNG_CANCER_EARLY_VS_LATE_DN	STEARMAN_LUNG_CANCER_EARLY_VS_LATE_DN	STEARMAN_LUNG_CANCER_EARLY_VS_LATE_DN	17	0.875825751915494	2.01184422540606	0.000415705015033892	0.00812098910575075	0.00669824554521451	272	tags=76%, list=8%, signal=70%	4069/3934/6303/1520/10409/1509/6348/8826/1476/1522/1072/23406/5685
GSE18791_UNSTIM_VS_NEWCATSLE_VIRUS_DC_2H_DN	GSE18791_UNSTIM_VS_NEWCATSLE_VIRUS_DC_2H_DN	GSE18791_UNSTIM_VS_NEWCATSLE_VIRUS_DC_2H_DN	26	-0.63657675624021	-1.96553297038808	0.000418942233536452	0.00817456705272366	0.00674243699036482	1087	tags=77%, list=33%, signal=52%	10180/57396/9140/6773/257415/10181/140890/64773/23360/23398/55870/283131/29896/57018/55769/130872/3187/379025/58508/378938
JECHLINGER_EPITHELIAL_TO_MESENCHYMAL_TRANSITION_UP	JECHLINGER_EPITHELIAL_TO_MESENCHYMAL_TRANSITION_UP	JECHLINGER_EPITHELIAL_TO_MESENCHYMAL_TRANSITION_UP	13	0.888077150640551	1.97306174607514	0.00042064798441028	0.00819817127163762	0.00676190590629733	198	tags=54%, list=6%, signal=51%	6279/10410/7431/7378/567/1522/6772
HP_SINGLE_TRANSVERSE_PALMAR_CREASE	HP_SINGLE_TRANSVERSE_PALMAR_CREASE	HP_SINGLE_TRANSVERSE_PALMAR_CREASE	38	-0.568266744149375	-1.93846255635544	0.0004212714647084	0.00820065194020699	0.00676395197814616	957	tags=74%, list=29%, signal=53%	51322/2316/79813/25942/5189/8243/738/56916/6134/9230/2033/6197/10664/8481/283989/25836/23036/10943/57187/1387/5885/23476/29123/6711/23522/55690/10225/27086
GCM_NUMA1	GCM_NUMA1	GCM_NUMA1	20	-0.687636617538304	-1.95307387710895	0.000422455513680933	0.0082140262054174	0.00677498316057968	453	tags=50%, list=14%, signal=43%	11180/10594/55761/11176/170506/64710/23020/4926/4297/84726
NADLER_OBESITY_UP	NADLER_OBESITY_UP	NADLER_OBESITY_UP	33	0.792142130019591	2.04325181979519	0.000424093101515751	0.00823617707256265	0.00679325334235757	274	tags=48%, list=8%, signal=45%	2207/1520/2896/5660/10409/2212/241/1843/3958/5216/1509/1476/1522/1072/1508/5476
GSE17974_CTRL_VS_ACT_IL4_AND_ANTI_IL12_0.5H_CD4_TCELL_UP	GSE17974_CTRL_VS_ACT_IL4_AND_ANTI_IL12_0.5H_CD4_TCELL_UP	GSE17974_CTRL_VS_ACT_IL4_AND_ANTI_IL12_0.5H_CD4_TCELL_UP	11	0.884857800833266	1.89543301000721	0.000426646093995733	0.0082760328585299	0.00682612665832065	125	tags=45%, list=4%, signal=44%	50486/929/3055/5341/10288
GSE30971_CTRL_VS_LPS_STIM_MACROPHAGE_WBP7_HET_2H_UP	GSE30971_CTRL_VS_LPS_STIM_MACROPHAGE_WBP7_HET_2H_UP	GSE30971_CTRL_VS_LPS_STIM_MACROPHAGE_WBP7_HET_2H_UP	30	0.805600353875903	2.04768840380124	0.000429119390126308	0.00830451541055913	0.00684961925568309	260	tags=47%, list=8%, signal=43%	3576/50486/4792/597/199675/1475/8870/6515/5226/6648/1154/7378/51312/10602
KAECH_NAIVE_VS_MEMORY_CD8_TCELL_DN	KAECH_NAIVE_VS_MEMORY_CD8_TCELL_DN	KAECH_NAIVE_VS_MEMORY_CD8_TCELL_DN	84	0.664251740302203	1.97232567403497	0.000428690462269762	0.00830451541055913	0.00684961925568309	221	tags=30%, list=7%, signal=28%	6282/6275/2353/6277/3956/8530/8993/597/7295/301/2268/1316/79180/2745/302/1154/1509/6281/9446/976/11345/5359/8743/3689/3148
HP_ABNORMALITY_OF_REFRACTION	HP_ABNORMALITY_OF_REFRACTION	HP_ABNORMALITY_OF_REFRACTION	119	-0.399837718601317	-1.69593479232007	0.000429993032401391	0.00831168987894478	0.00685553680467592	925	tags=52%, list=28%, signal=39%	6601/22926/10730/8243/64324/7458/7707/6134/9230/2033/1859/9031/4841/23389/9969/8239/10664/2186/9320/10075/10133/6935/23013/113246/25836/57459/5813/55209/7528/63901/171023/7874/8925/55904/7994/1387/5295/5885/54872/8289/546/23451/23476/55023/1108/27125/23162/29123/6638/1656/6095/55690/1968/6651/9725/23112/58508/6304/27086/8473/1107/64919
ALONSO_METASTASIS_EMT_UP	ALONSO_METASTASIS_EMT_UP	ALONSO_METASTASIS_EMT_UP	11	0.884238837305166	1.89410714284297	0.000434620557319013	0.00839132470889175	0.00692122013930303	250	tags=82%, list=8%, signal=76%	967/1462/7846/6386/5216/7277/334/1508/5901
GSE17186_CD21LOW_VS_CD21HIGH_TRANSITIONAL_BCELL_CORD_BLOOD_DN	GSE17186_CD21LOW_VS_CD21HIGH_TRANSITIONAL_BCELL_CORD_BLOOD_DN	GSE17186_CD21LOW_VS_CD21HIGH_TRANSITIONAL_BCELL_CORD_BLOOD_DN	71	-0.461361457400085	-1.78765247672472	0.000443256890396901	0.00854808241258994	0.00705051493046719	838	tags=49%, list=26%, signal=37%	6168/23228/23344/30011/85007/7515/118/5252/3384/54463/197370/5394/51564/6609/23195/64781/246175/9194/6709/23338/2145/6775/23550/7597/8237/5452/3716/9169/6173/5579/3895/120/7343/4063/692227
BURTON_ADIPOGENESIS_6	BURTON_ADIPOGENESIS_6	BURTON_ADIPOGENESIS_6	59	0.709802749243541	1.99776205059241	0.000446431109322611	0.00858925138972618	0.00708447137519492	258	tags=17%, list=8%, signal=16%	6279/3934/50486/56729/7086/4709/57136/7905/4712/4715
GSE15930_NAIVE_VS_72H_IN_VITRO_STIM_TRICHOSTATINA_CD8_TCELL_UP	GSE15930_NAIVE_VS_72H_IN_VITRO_STIM_TRICHOSTATINA_CD8_TCELL_UP	GSE15930_NAIVE_VS_72H_IN_VITRO_STIM_TRICHOSTATINA_CD8_TCELL_UP	50	-0.517157969758306	-1.87878902082832	0.000446115315858122	0.00858925138972618	0.00708447137519492	877	tags=68%, list=27%, signal=51%	1901/79647/1195/159013/6168/7458/7248/5142/6146/5252/3384/123920/9736/8202/11064/5937/1729/23036/23265/7586/6136/1387/10235/57062/23162/6232/11276/7178/6482/9159/89846/10365/6210/7852
MIR448	MIR448	MIR448	64	-0.480714687504359	-1.81286166693075	0.000454078585181859	0.00872622881081463	0.00719745125839054	861	tags=58%, list=26%, signal=43%	57551/1998/7707/23484/54557/79863/30011/9821/118/860/5725/23389/8886/6867/5978/8087/9792/7799/6653/9194/10320/60468/8816/9044/5295/10443/8289/23469/253260/23451/57620/11059/120/9295/94104/6304/7273
MARKEY_RB1_CHRONIC_LOF_DN	MARKEY_RB1_CHRONIC_LOF_DN	MARKEY_RB1_CHRONIC_LOF_DN	30	0.804968073621083	2.04608126331338	0.000456149990763796	0.00875585470075871	0.0072218868884298	167	tags=37%, list=5%, signal=35%	7305/5552/929/1520/6688/51316/64231/51734/533/6348/284996
GSE41176_UNSTIM_VS_ANTI_IGM_STIM_BCELL_3H_UP	GSE41176_UNSTIM_VS_ANTI_IGM_STIM_BCELL_3H_UP	GSE41176_UNSTIM_VS_ANTI_IGM_STIM_BCELL_3H_UP	33	0.791266394216751	2.0409929464125	0.000457485594230015	0.00876949016195022	0.00723313350703667	105	tags=27%, list=3%, signal=27%	3576/50486/10135/597/7295/51316/1992/8870/6648
GSE12845_PRE_GC_VS_DARKZONE_GC_TONSIL_BCELL_UP	GSE12845_PRE_GC_VS_DARKZONE_GC_TONSIL_BCELL_UP	GSE12845_PRE_GC_VS_DARKZONE_GC_TONSIL_BCELL_UP	72	0.673789785201728	1.94063927919066	0.000457921583455136	0.00876949016195022	0.00723313350703667	243	tags=28%, list=7%, signal=26%	7305/4069/3576/2207/4792/10581/929/7940/10410/51316/7538/5660/3055/8870/9592/2876/9246/10577/4502/1508
GSE35435_RESTING_VS_IL4_TREATED_MACROPHAGE_UP	GSE35435_RESTING_VS_IL4_TREATED_MACROPHAGE_UP	GSE35435_RESTING_VS_IL4_TREATED_MACROPHAGE_UP	52	-0.520911905391659	-1.90594945043359	0.000460166191948141	0.0088022762202858	0.00726017566487382	357	tags=33%, list=11%, signal=30%	54872/26034/54941/103/6181/65125/11214/1656/81618/23613/7644/80342/4297/6235/4820/54674/5934
MIR1910_3P	MIR1910_3P	MIR1910_3P	40	-0.549936967299809	-1.90123785751302	0.000460881027060373	0.00880575807425062	0.00726304752106094	862	tags=50%, list=26%, signal=37%	56916/10657/4087/894/22834/9459/8202/256380/10320/54765/10163/27125/10396/57620/9857/51586/55690/9806/4820/64919
CHIANG_LIVER_CANCER_SUBCLASS_UNANNOTATED_DN	CHIANG_LIVER_CANCER_SUBCLASS_UNANNOTATED_DN	CHIANG_LIVER_CANCER_SUBCLASS_UNANNOTATED_DN	92	0.648956368432117	1.95284002198748	0.000464952311999863	0.00887328736769253	0.00731874612908499	700	tags=47%, list=21%, signal=38%	7305/4069/2207/5226/387/6281/10542/51142/708/5230/1622/9114/51714/23585/5901/3301/4697/830/5686/51398/292/64422/7386/8813/58505/3312/23478/6632/7419/23582/6119/9375/10575/6643/1603/22803/3608/55012/8520/6183/5714/51649/10576
RUBENSTEIN_SKELETAL_MUSCLE_SMOOTH_MUSCLE_CELLS	RUBENSTEIN_SKELETAL_MUSCLE_SMOOTH_MUSCLE_CELLS	RUBENSTEIN_SKELETAL_MUSCLE_SMOOTH_MUSCLE_CELLS	260	0.517087419575908	1.7149056504502	0.000471795218821875	0.00899349432695401	0.00741789362440755	876	tags=50%, list=27%, signal=39%	6275/2353/706/84418/2495/23645/7538/2597/4637/7431/60/5355/3939/8724/4709/10935/515/7791/10092/4502/4706/1622/518/5906/7167/5901/10109/4869/4715/9377/79144/4697/830/4616/292/2971/509/5315/2958/7386/6176/1891/6902/4700/6451/805/5694/1340/7314/6128/689/6500/29097/11315/5250/55845/10476/6392/4190/6138/6189/51187/6201/7419/10971/7555/4726/92259/7388/1329/29085/4694/112495/3611/1349/8896/59286/28972/6…
DESCARTES_FETAL_LUNG_SQUAMOUS_EPITHELIAL_CELLS	DESCARTES_FETAL_LUNG_SQUAMOUS_EPITHELIAL_CELLS	DESCARTES_FETAL_LUNG_SQUAMOUS_EPITHELIAL_CELLS	17	0.872847227435789	2.00500230820778	0.000475624939795169	0.00905605228109995	0.00746949183888848	269	tags=53%, list=8%, signal=49%	6280/3934/2495/7439/1475/3958/4502/4118/79144
HU_FETAL_RETINA_FIBROBLAST	HU_FETAL_RETINA_FIBROBLAST	HU_FETAL_RETINA_FIBROBLAST	89	0.637502104315625	1.91195041402739	0.000482040777922925	0.00916765009980689	0.00756153845812111	299	tags=37%, list=9%, signal=35%	6282/4792/10581/2353/3956/10410/79887/5997/23645/1462/7538/1192/6515/9592/10627/5216/302/7076/1535/6281/308/8826/9446/567/4267/4061/51312/4502/5573/10602/9741/4616/1075
JAEGER_METASTASIS_DN	JAEGER_METASTASIS_DN	JAEGER_METASTASIS_DN	26	0.826932657623702	2.03651710313324	0.00048873176070489	0.00928421817145945	0.00765768457486791	141	tags=35%, list=4%, signal=33%	6279/6280/6286/4057/978/1475/29108/5355/7277
GSE45365_NK_CELL_VS_CD11B_DC_UP	GSE45365_NK_CELL_VS_CD11B_DC_UP	GSE45365_NK_CELL_VS_CD11B_DC_UP	12	-0.757027839748605	-1.87003227541429	0.000492797643040143	0.00935070797534378	0.00771252580502731	633	tags=58%, list=19%, signal=47%	57337/9931/921/2054/10983/1521/147138
GSE19401_UNSTIM_VS_RETINOIC_ACID_AND_PAM2CSK4_STIM_FOLLICULAR_DC_UP	GSE19401_UNSTIM_VS_RETINOIC_ACID_AND_PAM2CSK4_STIM_FOLLICULAR_DC_UP	GSE19401_UNSTIM_VS_RETINOIC_ACID_AND_PAM2CSK4_STIM_FOLLICULAR_DC_UP	62	0.705004143846254	2.00082630954251	0.000497781223256329	0.00941865727674459	0.00776857083839475	181	tags=18%, list=6%, signal=17%	6279/6275/2219/3956/2215/3958/5355/4048/9446/1476/4267
FREAC2_01	FREAC2_01	FREAC2_01	50	-0.514119159599123	-1.86774929312941	0.00049808836811731	0.00941865727674459	0.00776857083839475	681	tags=46%, list=21%, signal=37%	26100/10140/5150/25836/5813/51585/8906/10628/23338/55904/2145/5885/115426/7067/51274/7174/153222/6095/1106/4154/4302/3572/64919
MURARO_PANCREAS_ACINAR_CELL	MURARO_PANCREAS_ACINAR_CELL	MURARO_PANCREAS_ACINAR_CELL	249	0.519472052785555	1.71523752145557	0.000498056644563887	0.00941865727674459	0.00776857083839475	350	tags=22%, list=11%, signal=21%	6282/4069/3934/3576/4792/10135/6303/6192/10410/2495/7295/6888/7086/1992/2512/9592/7431/1316/6648/103910/3958/2745/10627/8407/2752/3939/7114/1509/387066/51155/3122/567/71/2280/5359/8743/5696/51312/4050/3123/2950/58527/972/9235/4869/27230/5478/6175/9218/292/9144/6717/6176/5052/81671
GSE13547_CTRL_VS_ANTI_IGM_STIM_ZFX_KO_BCELL_12H_DN	GSE13547_CTRL_VS_ANTI_IGM_STIM_ZFX_KO_BCELL_12H_DN	GSE13547_CTRL_VS_ANTI_IGM_STIM_ZFX_KO_BCELL_12H_DN	38	-0.563804029633722	-1.92323941497446	0.000504764638107961	0.00953399448458317	0.00786370173052402	701	tags=55%, list=21%, signal=44%	5330/894/51564/6143/54904/256380/26119/60468/6480/5163/25851/2308/10125/51274/23522/7267/84441/25777/51466/27086/6932
MIR6868_3P	MIR6868_3P	MIR6868_3P	42	-0.535135337180337	-1.87215625800337	0.000508283427528558	0.00958581353002433	0.00790644242205355	786	tags=48%, list=24%, signal=37%	860/6197/4087/5591/51347/894/6935/25836/285527/83448/1964/1112/9057/57620/3895/57561/3983/23112/4297/22848
ZHENG_FOXP3_TARGETS_IN_THYMUS_UP	ZHENG_FOXP3_TARGETS_IN_THYMUS_UP	ZHENG_FOXP3_TARGETS_IN_THYMUS_UP	78	-0.442286079045496	-1.72297628271867	0.000508668147021924	0.00958581353002433	0.00790644242205355	604	tags=41%, list=18%, signal=34%	10892/969/8202/940/50650/246175/23253/7155/5295/3655/158219/6775/7597/26034/3097/54941/51274/8821/7174/65125/23522/55619/11214/10659/120/9840/4154/678/56829/7852/2113/3575
HP_DOWNTURNED_CORNERS_OF_MOUTH	HP_DOWNTURNED_CORNERS_OF_MOUTH	HP_DOWNTURNED_CORNERS_OF_MOUTH	28	-0.606101822909594	-1.91847752027704	0.000512365603418204	0.00964449467846544	0.00795484302153908	628	tags=57%, list=19%, signal=47%	23389/9320/25836/55209/10943/7994/5295/5885/54872/23476/27125/6638/55690/1968/6651/27086
GSE21360_TERTIARY_VS_QUATERNARY_MEMORY_CD8_TCELL_DN	GSE21360_TERTIARY_VS_QUATERNARY_MEMORY_CD8_TCELL_DN	GSE21360_TERTIARY_VS_QUATERNARY_MEMORY_CD8_TCELL_DN	47	0.755979445597905	2.05595663565873	0.000514192496337709	0.00966787188506635	0.0079741246962138	259	tags=32%, list=8%, signal=30%	6280/3934/4792/10581/7940/8530/1462/1536/7378/284996/6772/84817/5230/1051/27230
PARK_APL_PATHOGENESIS_DN	PARK_APL_PATHOGENESIS_DN	PARK_APL_PATHOGENESIS_DN	21	0.853087502331698	2.01485435613394	0.000516873088806931	0.0097072290212638	0.00800658672254755	322	tags=71%, list=10%, signal=65%	4332/4069/3576/5552/6688/6286/1536/2752/1509/427/2289/7791/9235/1130/5873
GSE14308_TH1_VS_TH17_DN	GSE14308_TH1_VS_TH17_DN	GSE14308_TH1_VS_TH17_DN	72	-0.456561547332266	-1.77605264933293	0.000518050868100687	0.00971830499103297	0.00801572225569496	715	tags=38%, list=22%, signal=30%	151556/5591/140606/26751/3550/11224/11064/6202/7586/921/51366/8289/91746/1975/9057/256987/11214/3726/1656/23049/4926/80314/25777/678/25957/5934/378938
SWEET_LUNG_CANCER_KRAS_DN	SWEET_LUNG_CANCER_KRAS_DN	SWEET_LUNG_CANCER_KRAS_DN	62	0.703211616999715	1.99573905593355	0.000521915781792516	0.00977970762549309	0.00806636755485509	171	tags=26%, list=5%, signal=25%	6279/6280/4332/50486/5552/4792/10410/5997/3055/64231/1843/7846/2752/2992/976/9535
NAKAYA_B_CELL_FLUMIST_AGE_18_50YO_7DY_UP	NAKAYA_B_CELL_FLUMIST_AGE_18_50YO_7DY_UP	NAKAYA_B_CELL_FLUMIST_AGE_18_50YO_7DY_UP	142	-0.367115770260339	-1.60411888494214	0.000524270783899762	0.00981271035731751	0.0080935884264194	684	tags=32%, list=21%, signal=26%	90806/26751/3609/6609/92140/10075/7188/8202/285527/51585/55186/7586/6767/3725/6480/23253/5529/3702/9044/387751/79871/56882/3631/58487/687/54482/5108/59307/440193/7597/6158/54872/3603/57506/9750/57035/1112/84901/8527/113791/5930/3337/2113/5934/472
GSE13738_RESTING_VS_BYSTANDER_ACTIVATED_CD4_TCELL_DN	GSE13738_RESTING_VS_BYSTANDER_ACTIVATED_CD4_TCELL_DN	GSE13738_RESTING_VS_BYSTANDER_ACTIVATED_CD4_TCELL_DN	47	0.755873266078521	2.05566787054915	0.000526810560703139	0.00984909291486514	0.00812359700060212	370	tags=51%, list=11%, signal=46%	25801/10135/6303/3956/1192/4689/10627/240/8407/302/2023/976/10287/8655/1622/9377/10952/28956/170954/5880/6921/54331/4700/153339
MIR186_5P	MIR186_5P	MIR186_5P	121	-0.386338671139539	-1.64444621860286	0.000535075500515464	0.00998350893891807	0.00823446422657591	1064	tags=46%, list=33%, signal=32%	26054/92703/1794/143686/8780/11231/79647/7337/84146/7175/94056/9748/64324/23405/9230/9821/29978/9698/6197/140890/55206/10905/55119/10746/1665/84376/23175/10140/5775/8202/8725/149041/8087/23265/7528/9648/56987/7994/58487/3655/91612/7750/9169/55023/54832/80012/331/153222/51747/130872/23049/80314/5140/23112/6304/79612
MIR3646	MIR3646	MIR3646	175	-0.347628998274166	-1.56803657325955	0.000535208381429262	0.00998350893891807	0.00823446422657591	1052	tags=51%, list=32%, signal=36%	55339/10015/51742/6996/79664/55031/11231/9147/51752/7073/5922/257415/29979/5048/222194/4848/153830/9991/2908/1385/8812/8467/56916/7707/54557/59338/55291/55088/55206/4841/9101/84181/10746/5725/54014/84376/23389/55719/64848/8545/51105/7112/57337/9320/9736/114803/5775/969/9931/55183/5978/221178/7428/23036/168850/246175/9194/60468/7456/55904/7994/10291/5295/58487/1964/23469/26034/253260/55023/2308/88…
RODWELL_AGING_KIDNEY_UP	RODWELL_AGING_KIDNEY_UP	RODWELL_AGING_KIDNEY_UP	181	0.548643372167356	1.76488780334524	0.000538412025343567	0.0100319453696202	0.00827441491508835	320	tags=25%, list=10%, signal=24%	7305/4069/2207/5552/929/7940/597/4057/2896/1462/7086/64231/7846/1192/7431/240/8407/5216/5721/302/7076/1890/8519/64115/387/3122/976/120425/152007/10287/9535/4818/4061/3689/5696/4050/3123/58527/9235/7170/170954/5777/5880/9144/54331
KAECH_DAY8_EFF_VS_MEMORY_CD8_TCELL_UP	KAECH_DAY8_EFF_VS_MEMORY_CD8_TCELL_UP	KAECH_DAY8_EFF_VS_MEMORY_CD8_TCELL_UP	70	0.679443735572751	1.959023074775	0.000539244834558775	0.0100361479512983	0.0082778812322619	365	tags=41%, list=11%, signal=38%	6275/3956/597/7295/301/51734/6515/3958/2745/302/6281/8992/1476/10542/84817/58527/3148/1622/7905/27166/5685/5479/5686/3920/5052/81671/6451/689/51699
GOMF_KINASE_ACTIVITY	GOMF_KINASE_ACTIVITY	GOMF_KINASE_ACTIVITY	117	-0.385612178331556	-1.60881557357827	0.000541234655150163	0.0100618505575554	0.00829908091195857	932	tags=48%, list=29%, signal=35%	2185/57551/9748/54822/8812/5293/9874/7294/5585/10922/127933/5583/1859/9031/6197/5305/1457/10746/5591/51347/11329/1455/3932/54981/64781/6793/10155/8621/3702/51727/2534/51755/1606/5163/3716/23476/6352/8899/8525/5579/5567/7048/54861/6789/65125/11214/8527/8445/6046/23049/7535/814/3707/22848/7273/472
MIR3128	MIR3128	MIR3128	27	-0.628776113223271	-1.95421250150852	0.000545366226245052	0.0101213152108082	0.00834812775139665	728	tags=56%, list=22%, signal=44%	54014/9813/7528/56987/22887/51755/8289/91526/84901/51274/65125/6095/3189/57561/23112
GSE41867_NAIVE_VS_DAY15_LCMV_EFFECTOR_CD8_TCELL_DN	GSE41867_NAIVE_VS_DAY15_LCMV_EFFECTOR_CD8_TCELL_DN	GSE41867_NAIVE_VS_DAY15_LCMV_EFFECTOR_CD8_TCELL_DN	66	-0.464648689786833	-1.77773690788904	0.00054565812626793	0.0101213152108082	0.00834812775139665	634	tags=56%, list=19%, signal=46%	2908/474344/64324/7707/9230/9416/84181/9987/4627/9988/8202/5937/2744/64781/6793/5335/54765/1387/5108/91526/54941/23451/9750/23476/27125/1112/6232/10125/1027/11214/120/9295/393/22877/25957/4820/7536
GOBP_POSITIVE_REGULATION_OF_SECRETION	GOBP_POSITIVE_REGULATION_OF_SECRETION	GOBP_POSITIVE_REGULATION_OF_SECRETION	53	0.729476848543348	2.01864466607046	0.000547990110031539	0.0101531755027929	0.00837440633102246	324	tags=28%, list=10%, signal=26%	6279/57126/56729/2268/6386/2752/1535/3689/3123/51714/27230/5478/27243/5873/6717
TRAVAGLINI_LUNG_PLATELET_MEGAKARYOCYTE_CELL	TRAVAGLINI_LUNG_PLATELET_MEGAKARYOCYTE_CELL	TRAVAGLINI_LUNG_PLATELET_MEGAKARYOCYTE_CELL	166	0.555896063827545	1.76512292385174	0.000554562919797977	0.0102634505884672	0.00846536195129818	648	tags=43%, list=20%, signal=37%	3934/6303/6813/6888/2597/5836/4637/1192/83442/60/10627/8407/5341/10313/4946/7114/7277/2876/8992/9446/11345/8655/9445/2280/7791/10092/2950/9978/23585/10093/79144/5476/25824/830/7170/8766/9218/10890/55004/8031/5315/1211/57142/4700/6451/54918/11315/10204/7419/7534/1032/11007/7388/10095/2108/91300/7884/83706/3611/8459/64747/25994/10487/378/754/55233/6009/124446/51094/801/375/6001
MIR5695	MIR5695	MIR5695	16	-0.707498745556094	-1.90762534187253	0.000557378722665174	0.0103040247757129	0.00849882780938892	838	tags=69%, list=26%, signal=51%	23228/55088/29068/80830/256380/246175/10235/27125/80012/57561/814
WUNDER_INFLAMMATORY_RESPONSE_AND_CHOLESTEROL_UP	WUNDER_INFLAMMATORY_RESPONSE_AND_CHOLESTEROL_UP	WUNDER_INFLAMMATORY_RESPONSE_AND_CHOLESTEROL_UP	28	0.811634669539415	2.04655617201978	0.00056000387616337	0.0103409877780469	0.00852931513827185	220	tags=46%, list=7%, signal=44%	1668/5265/929/1520/51316/5721/199/7378/567/6772/5696/3123/972
GSE2770_IL12_VS_IL4_TREATED_ACT_CD4_TCELL_2H_DN	GSE2770_IL12_VS_IL4_TREATED_ACT_CD4_TCELL_2H_DN	GSE2770_IL12_VS_IL4_TREATED_ACT_CD4_TCELL_2H_DN	22	0.85073357052671	2.04677080595095	0.000561359624034034	0.0103544536901903	0.00854042191170199	2	tags=9%, list=0%, signal=9%	6279/6280
WIELAND_UP_BY_HBV_INFECTION	WIELAND_UP_BY_HBV_INFECTION	WIELAND_UP_BY_HBV_INFECTION	57	0.719690279259912	2.02010647099106	0.000563406042151952	0.0103690552991596	0.00855246541538832	419	tags=53%, list=13%, signal=47%	7305/4069/2207/5552/51316/10261/6648/3958/5721/5720/6281/3122/567/1072/6772/9246/3123/972/23406/1508/1075/5880/5873/5698/915/963/8635/5538/9473/3669
MODULE_44	MODULE_44	MODULE_44	140	0.598635499906567	1.87628818437158	0.000563138180353605	0.0103690552991596	0.00855246541538832	261	tags=18%, list=8%, signal=17%	6279/6280/1668/6282/5552/6275/929/2896/241/4689/391/1890/3936/427/9535/5359/3689/2289/6772/9246/7791/4050/4118/9235/27240
GOBP_POSITIVE_REGULATION_OF_CELL_GROWTH	GOBP_POSITIVE_REGULATION_OF_CELL_GROWTH	GOBP_POSITIVE_REGULATION_OF_CELL_GROWTH	33	0.786289259225446	2.02815492184221	0.000564341825253128	0.0103747245227569	0.00855714142852059	143	tags=15%, list=4%, signal=15%	6279/6280/6386/1535/387
GSE10325_LUPUS_CD4_TCELL_VS_LUPUS_BCELL_DN	GSE10325_LUPUS_CD4_TCELL_VS_LUPUS_BCELL_DN	GSE10325_LUPUS_CD4_TCELL_VS_LUPUS_BCELL_DN	25	0.817367197701687	2.01368489161238	0.000567574312751395	0.0104225562964914	0.00859659339196557	220	tags=52%, list=7%, signal=49%	2896/10409/2212/3055/2268/1536/240/10288/8724/3122/654817/3123/972
WP_SPINAL_CORD_INJURY	WP_SPINAL_CORD_INJURY	WP_SPINAL_CORD_INJURY	28	0.811278854951235	2.04565897705157	0.000573579563464117	0.0105094899078587	0.00866829680979894	210	tags=46%, list=6%, signal=44%	3576/2353/301/1462/7538/2212/7431/3958/10288/199/387/2280/4050
GOTZMANN_EPITHELIAL_TO_MESENCHYMAL_TRANSITION_DN	GOTZMANN_EPITHELIAL_TO_MESENCHYMAL_TRANSITION_DN	GOTZMANN_EPITHELIAL_TO_MESENCHYMAL_TRANSITION_DN	85	0.637125733129567	1.90426013267494	0.000573703158015267	0.0105094899078587	0.00866829680979894	604	tags=44%, list=18%, signal=36%	6279/4792/2353/7086/9592/3958/5216/4946/5720/1604/2950/830/7170/2222/26578/1891/963/805/6388/10971/1432/7534/51082/397/6727/529/23587/22931/6150/378/10175/10134/22803/6647/506/7353/837
GOMF_SEQUENCE_SPECIFIC_DNA_BINDING	GOMF_SEQUENCE_SPECIFIC_DNA_BINDING	GOMF_SEQUENCE_SPECIFIC_DNA_BINDING	215	-0.321907503339033	-1.50205735311664	0.000574216094076141	0.0105094899078587	0.00866829680979894	659	tags=30%, list=20%, signal=25%	10664/3146/2186/9988/6935/22834/55749/5978/57459/92822/5813/7528/7799/5927/7586/10320/3725/57659/60468/864/56987/57215/58487/687/22887/6775/7597/5452/11176/84166/3097/7067/2005/2308/170506/1112/7581/51274/27316/6595/153222/3192/3726/22992/3661/7343/55769/6095/7644/23049/1106/22806/4297/22877/6421/6304/3727/10365/2113/27086/6932/5934/1107/64919
GOBP_POSITIVE_REGULATION_OF_GROWTH	GOBP_POSITIVE_REGULATION_OF_GROWTH	GOBP_POSITIVE_REGULATION_OF_GROWTH	45	0.739816910283647	2.00411904958856	0.000581302927504863	0.0106156834064894	0.00875588591007616	143	tags=13%, list=4%, signal=13%	6279/6280/10409/6386/1535/387
GOBP_PROTEOLYSIS	GOBP_PROTEOLYSIS	GOBP_PROTEOLYSIS	424	0.463741936667634	1.55921701378996	0.000581139986633041	0.0106156834064894	0.00875588591007616	463	tags=19%, list=14%, signal=19%	6279/6280/5552/5265/2219/8530/1520/4057/2896/1475/1992/2597/6386/1471/5721/29108/302/7076/114769/2023/1509/5691/64115/387/5720/6281/4048/2876/1476/284996/334/10542/11345/55819/10935/1522/8743/9100/9246/5696/5230/9978/1508/5689/27166/5685/5476/10952/7321/25824/5686/637/1075/7334/6921/27243/26234/7341/9616/5698/5692/2537/5694/7314/684/56943/83443/6500/11315/23478/3094/6201/7332/1032/831/834/51465/9…
GOMF_CYTOSKELETAL_PROTEIN_BINDING	GOMF_CYTOSKELETAL_PROTEIN_BINDING	GOMF_CYTOSKELETAL_PROTEIN_BINDING	194	0.541219568348503	1.74869135371475	0.000583604546370957	0.0106342142644684	0.00877117028434271	396	tags=23%, list=12%, signal=21%	6279/6280/6275/6277/5997/2597/10094/51734/103910/60/10627/5216/29108/302/199/7114/3936/387/8826/9535/11345/1072/10092/23406/7408/10109/10602/10096/10093/830/7170/8766/170954/9218/10890/5873/22948/6902/805/11344/81631/282991/11151/829
MIR8068	MIR8068	MIR8068	76	-0.446773222384138	-1.74467326609219	0.000583446591174481	0.0106342142644684	0.00877117028434271	806	tags=43%, list=25%, signal=33%	9698/84897/5305/54462/51669/1788/114908/90806/51105/7756/5775/8621/5529/3676/5452/5163/3841/162394/54941/2005/23230/117145/23522/10914/6095/7267/22806/79608/23112/6304/25957/54674/64919
MIR4768_5P	MIR4768_5P	MIR4768_5P	52	-0.516038282080553	-1.88811749156439	0.00059419144407197	0.0108152004363188	0.00892044887634131	807	tags=56%, list=25%, signal=43%	127933/2033/55291/55206/10746/170960/54665/7756/5813/10320/3676/51755/5452/10396/54832/5579/81539/387119/7178/23613/7644/4154/10123/114823/23112/4297/57674/9774/22848
GOBP_RESPONSE_TO_TOXIC_SUBSTANCE	GOBP_RESPONSE_TO_TOXIC_SUBSTANCE	GOBP_RESPONSE_TO_TOXIC_SUBSTANCE	51	0.7238525393187	1.99311080557919	0.000601005572024329	0.0109237072753448	0.00900994603508234	387	tags=37%, list=12%, signal=33%	6280/2353/7295/241/6648/2745/6348/2876/9446/10935/84817/2950/4502/51714/25824/5052/373156/9403/11315
GOCC_FICOLIN_1_RICH_GRANULE_LUMEN	GOCC_FICOLIN_1_RICH_GRANULE_LUMEN	GOCC_FICOLIN_1_RICH_GRANULE_LUMEN	73	0.670557172551354	1.94943189239583	0.000601474775855497	0.0109237072753448	0.00900994603508234	326	tags=34%, list=10%, signal=32%	4332/5265/2219/1520/2495/978/5836/1471/240/1509/2992/4048/427/1476/9535/1522/10092/2950/23406/1508/5689/5478/5686/26578/5315
GNF2_MYD88	GNF2_MYD88	GNF2_MYD88	44	0.742855574352967	2.01105340548662	0.000607561014965642	0.0110163543320973	0.00908636194047123	450	tags=50%, list=14%, signal=44%	7305/2207/7940/5997/10094/1536/83442/29108/1535/387/8826/3689/10092/4615/26578/963/54918/8635/11151/9473/834/10095
HP_BROAD_LONG_BONES	HP_BROAD_LONG_BONES	HP_BROAD_LONG_BONES	33	-0.584217935783073	-1.93064301901633	0.000608292246040916	0.0110163543320973	0.00908636194047123	888	tags=64%, list=27%, signal=47%	5293/64324/2033/1788/9969/8239/10664/2186/9320/10075/57459/55209/2778/55904/1387/23162/6595/1656/55690/23112/6304
REN_ALVEOLAR_RHABDOMYOSARCOMA_DN	REN_ALVEOLAR_RHABDOMYOSARCOMA_DN	REN_ALVEOLAR_RHABDOMYOSARCOMA_DN	126	0.591194824919271	1.83553037016849	0.000608735248292469	0.0110163543320973	0.00908636194047123	667	tags=48%, list=20%, signal=39%	706/6277/301/2896/1462/10094/1843/1192/1471/1316/83442/2745/8407/302/7076/387/6281/308/8826/8992/9446/1476/334/4061/7791/10092/7905/9114/1508/23585/54458/27230/10952/3920/64422/58472/1211/54918/11010/831/10095/8459/10159/64747/64834/6643/10487/847/378/10016/10134/873/832/7319/837/4478/50999/375/6342/475
DESCARTES_FETAL_STOMACH_LYMPHOID_CELLS	DESCARTES_FETAL_STOMACH_LYMPHOID_CELLS	DESCARTES_FETAL_STOMACH_LYMPHOID_CELLS	55	-0.486992093752863	-1.79262351810639	0.000609242322232523	0.0110163543320973	0.00908636194047123	979	tags=64%, list=30%, signal=45%	374403/919/4068/286336/126259/3004/914/7294/2625/4242/917/64005/387357/969/256380/916/940/3932/64926/154075/921/60468/3702/28638/387751/6775/10235/7535/80342/923/1521/3575/147138/6932/64919
GOBP_CELLULAR_OXIDANT_DETOXIFICATION	GOBP_CELLULAR_OXIDANT_DETOXIFICATION	GOBP_CELLULAR_OXIDANT_DETOXIFICATION	27	0.798689022239342	1.9992971999365	0.000612072911504493	0.011055441539273	0.0091186013275619	421	tags=63%, list=13%, signal=55%	6280/7295/241/6648/2745/2876/9446/10935/84817/2950/51714/25824/5052/373156/9403/11315/9973
REACTOME_HEMOSTASIS	REACTOME_HEMOSTASIS	REACTOME_HEMOSTASIS	136	0.581996756240107	1.82150588382951	0.00061365283537175	0.0110598041550588	0.00912219964192638	324	tags=28%, list=10%, signal=26%	57126/2207/5552/5265/967/6813/5660/2268/7846/60/8407/391/5216/5341/302/7076/2787/7114/7277/387/6281/308/120425/334/4267/1072/3689/708/972/5906/5573/5478/830/5777/3920/5880/54331/6717
HP_APLASIA_HYPOPLASIA_INVOLVING_BONES_OF_THE_LOWER_LIMBS	HP_APLASIA_HYPOPLASIA_INVOLVING_BONES_OF_THE_LOWER_LIMBS	HP_APLASIA_HYPOPLASIA_INVOLVING_BONES_OF_THE_LOWER_LIMBS	66	-0.462075751739559	-1.76789289664164	0.000613260120581019	0.0110598041550588	0.00912219964192638	787	tags=56%, list=24%, signal=43%	9321/860/1859/1788/9969/8239/2186/153241/8481/9320/10075/23013/113246/25836/9130/171023/7874/10943/2778/55904/7994/5885/54872/23476/1108/27125/23162/6638/4054/6595/23522/1656/6651/23112/4297/6304/3575
GOCC_PHAGOCYTIC_VESICLE	GOCC_PHAGOCYTIC_VESICLE	GOCC_PHAGOCYTIC_VESICLE	52	0.711730224684215	1.97181347863833	0.000618970426817228	0.0111192654826177	0.00917124373831019	305	tags=38%, list=9%, signal=35%	8993/1520/4057/306/4688/4689/7431/1536/533/1535/8724/8992/567/71/7791/9114/8766/10890/3920/5880
TRAVAGLINI_LUNG_CD8_MEMORY_EFFECTOR_T_CELL	TRAVAGLINI_LUNG_CD8_MEMORY_EFFECTOR_T_CELL	TRAVAGLINI_LUNG_CD8_MEMORY_EFFECTOR_T_CELL	24	-0.623758808872528	-1.88610676258661	0.000618671867431932	0.0111192654826177	0.00917124373831019	387	tags=46%, list=12%, signal=41%	123036/2534/1844/56990/6352/6232/22806/6235/3575/100130231/378938
FULLER_PBMC_F_TULARENSIS_VACCINE_LVS_AGE_22_54YO_192HR_DN	FULLER_PBMC_F_TULARENSIS_VACCINE_LVS_AGE_22_54YO_192HR_DN	FULLER_PBMC_F_TULARENSIS_VACCINE_LVS_AGE_22_54YO_192HR_DN	11	0.878260195251813	1.88130043481341	0.000618034025222667	0.0111192654826177	0.00917124373831019	220	tags=55%, list=7%, signal=51%	2207/2212/6648/29108/567/972
GSE3982_MAST_CELL_VS_BCELL_DN	GSE3982_MAST_CELL_VS_BCELL_DN	GSE3982_MAST_CELL_VS_BCELL_DN	47	-0.507507964630106	-1.82880892476723	0.000622292687099303	0.0111668091636158	0.00921045808096003	544	tags=49%, list=17%, signal=41%	3932/11083/10957/10943/694/3631/79829/10347/80335/23070/5163/3716/103/9057/7351/29121/54737/57198/9214/10123/29997/10365/51466
GOBP_RESPONSE_TO_ETHANOL	GOBP_RESPONSE_TO_ETHANOL	GOBP_RESPONSE_TO_ETHANOL	26	0.82176308659682	2.02378581272519	0.000627377001070782	0.0112298601366123	0.00926246294065084	170	tags=27%, list=5%, signal=26%	6279/929/5997/1536/6648/387/10287
GSE26669_CTRL_VS_COSTIM_BLOCK_MLR_CD8_TCELL_DN	GSE26669_CTRL_VS_COSTIM_BLOCK_MLR_CD8_TCELL_DN	GSE26669_CTRL_VS_COSTIM_BLOCK_MLR_CD8_TCELL_DN	55	-0.486255860989253	-1.78991343680573	0.000627844785274387	0.0112298601366123	0.00926246294065084	822	tags=53%, list=25%, signal=40%	5585/3191/5305/84364/51669/10425/153241/9736/24148/81628/55729/5335/9194/10320/1387/10347/7185/9750/6352/5579/5567/3726/8445/1656/113791/5140/9725/11168/25777
GSE41867_DAY6_EFFECTOR_VS_DAY30_MEMORY_CD8_TCELL_LCMV_ARMSTRONG_DN	GSE41867_DAY6_EFFECTOR_VS_DAY30_MEMORY_CD8_TCELL_LCMV_ARMSTRONG_DN	GSE41867_DAY6_EFFECTOR_VS_DAY30_MEMORY_CD8_TCELL_LCMV_ARMSTRONG_DN	72	-0.453728381252118	-1.76503145810023	0.00062659186233278	0.0112298601366123	0.00926246294065084	743	tags=46%, list=23%, signal=36%	84181/23248/51347/26100/10140/489/4627/79668/9988/114803/22821/940/6431/7799/64781/5927/7155/3702/3631/10983/10235/3683/27436/3695/6232/6711/1656/9267/393/114823/23112/3727/51466
GSE40274_LEF1_VS_FOXP3_AND_LEF1_TRANSDUCED_ACTIVATED_CD4_TCELL_DN	GSE40274_LEF1_VS_FOXP3_AND_LEF1_TRANSDUCED_ACTIVATED_CD4_TCELL_DN	GSE40274_LEF1_VS_FOXP3_AND_LEF1_TRANSDUCED_ACTIVATED_CD4_TCELL_DN	47	-0.506530526150177	-1.82528671755063	0.000630427116950658	0.0112638583371281	0.00929050488137811	773	tags=47%, list=24%, signal=36%	5305/3384/23175/25998/387357/8886/11329/5150/83448/3702/10235/5163/6595/5567/11320/8445/120/84441/9725/3983/6304/51466
HP_BROAD_FINGER	HP_BROAD_FINGER	HP_BROAD_FINGER	31	-0.585589114666312	-1.91213702144972	0.000633608058767917	0.0113084669408827	0.00932729835289817	888	tags=65%, list=27%, signal=47%	5293/64324/2033/6197/9969/8239/2186/9320/10075/57459/55209/2778/55904/1387/23162/6595/1656/55690/23112/6304
GSE21774_CD62L_POS_CD56_BRIGHT_VS_CD62L_NEG_CD56_DIM_NK_CELL_UP	GSE21774_CD62L_POS_CD56_BRIGHT_VS_CD62L_NEG_CD56_DIM_NK_CELL_UP	GSE21774_CD62L_POS_CD56_BRIGHT_VS_CD62L_NEG_CD56_DIM_NK_CELL_UP	33	0.785079699748671	2.02503498350234	0.00063780563357301	0.011358850976359	0.00936885543871424	187	tags=48%, list=6%, signal=46%	6282/7305/3934/929/6688/306/51316/10261/3055/249/4689/1536/302/7076/64115/2280
GSE9006_TYPE_1_DIABETES_AT_DX_VS_4MONTH_POST_DX_PBMC_UP	GSE9006_TYPE_1_DIABETES_AT_DX_VS_4MONTH_POST_DX_PBMC_UP	GSE9006_TYPE_1_DIABETES_AT_DX_VS_4MONTH_POST_DX_PBMC_UP	91	0.645929923468174	1.93886329763383	0.000637442230980989	0.011358850976359	0.00936885543871424	238	tags=25%, list=7%, signal=24%	50486/2357/4792/10135/6303/6286/23645/7538/1843/133/6515/9592/1536/2752/1890/10313/1509/7378/1522/3148/23406/9114/7408
GSE9988_ANTI_TREM1_VS_ANTI_TREM1_AND_LPS_MONOCYTE_DN	GSE9988_ANTI_TREM1_VS_ANTI_TREM1_AND_LPS_MONOCYTE_DN	GSE9988_ANTI_TREM1_VS_ANTI_TREM1_AND_LPS_MONOCYTE_DN	41	0.746636945090945	1.9984186985548	0.000642056638229307	0.011422249795496	0.0094211472042032	151	tags=27%, list=5%, signal=26%	3576/50486/4792/597/23645/7538/8870/1316/6648/5341/3460
GAO_SMALL_INTESTINE_24W_C4_ENTEROCYTE_PROGENITOR_SUBTYPE_2	GAO_SMALL_INTESTINE_24W_C4_ENTEROCYTE_PROGENITOR_SUBTYPE_2	GAO_SMALL_INTESTINE_24W_C4_ENTEROCYTE_PROGENITOR_SUBTYPE_2	13	0.881361135518524	1.95814061843012	0.00064447383314445	0.0114406219552936	0.00943630068315973	274	tags=54%, list=8%, signal=50%	6280/50486/2745/427/58527/9235/5476
FOXO4_02	FOXO4_02	FOXO4_02	54	-0.499246006586266	-1.8461801898455	0.000643937050592326	0.0114406219552936	0.00943630068315973	681	tags=41%, list=21%, signal=33%	26100/54904/5150/51773/5813/11083/9184/171023/3937/10628/2778/23338/2145/27327/7067/2308/153222/1106/113791/10123/4297/3572
GOBP_POSITIVE_REGULATION_OF_HISTONE_METHYLATION	GOBP_POSITIVE_REGULATION_OF_HISTONE_METHYLATION	GOBP_POSITIVE_REGULATION_OF_HISTONE_METHYLATION	19	-0.666745481400589	-1.87264007282069	0.000645499124601204	0.0114465279316353	0.00944117197152202	817	tags=47%, list=25%, signal=36%	1786/5252/54904/55183/55904/23476/94104/4297/8473
GCAAAAA_MIR129	GCAAAAA_MIR129	GCAAAAA_MIR129	46	-0.523776318125697	-1.88332967825962	0.000649007695638105	0.0114964096310943	0.0094823147272674	818	tags=50%, list=25%, signal=38%	30011/2033/23389/51347/3609/54665/3146/2186/25836/5937/5335/23060/60468/5295/1654/87/3655/5579/10659/22992/1656/25777/2113
HP_ABNORMALITY_OF_THE_INCISOR	HP_ABNORMALITY_OF_THE_INCISOR	HP_ABNORMALITY_OF_THE_INCISOR	28	-0.601502606434501	-1.90391974617896	0.00064991156986252	0.0115000947699335	0.0094853542541639	803	tags=68%, list=25%, signal=52%	2033/1788/9969/10664/2186/9320/10075/10844/57459/5813/55904/1387/546/23162/29123/23019/1656/23112/6304
GOBP_REGULATION_OF_MRNA_METABOLIC_PROCESS	GOBP_REGULATION_OF_MRNA_METABOLIC_PROCESS	GOBP_REGULATION_OF_MRNA_METABOLIC_PROCESS	132	-0.373039283474751	-1.61341608103548	0.000650794506768906	0.0115034019394328	0.00948808202944816	843	tags=36%, list=26%, signal=28%	22794/10657/10922/3191/9698/10181/11338/1859/7832/5725/90806/10140/7812/7188/149041/7072/5978/8087/58517/6431/23367/8761/246175/10250/6433/6829/91746/27327/10658/29896/170506/79048/27316/10772/57690/3192/10659/10914/23019/4154/6651/23112/678/56829/2521/7536/6625/10521
GCM_DFFA	GCM_DFFA	GCM_DFFA	47	-0.505945492372485	-1.82317854375139	0.00065483041502542	0.0115623742191508	0.00953672275593702	626	tags=40%, list=19%, signal=33%	4087/26057/7812/9988/58517/9665/10594/10915/8289/11176/10658/7750/170506/3192/23020/3189/23049/4297/84726
HAHTOLA_SEZARY_SYNDROM_UP	HAHTOLA_SEZARY_SYNDROM_UP	HAHTOLA_SEZARY_SYNDROM_UP	37	0.764237650653954	2.00628931464342	0.000655834677676288	0.0115677478313298	0.00954115494681563	256	tags=38%, list=8%, signal=35%	6283/6286/4689/5226/2752/5691/51155/8826/1604/8743/6772/51312/9086/51100
HP_CRYPTORCHIDISM	HP_CRYPTORCHIDISM	HP_CRYPTORCHIDISM	126	-0.384778767960243	-1.65175601466806	0.000660079327137615	0.0116302036669545	0.00959266893326463	902	tags=44%, list=28%, signal=33%	8243/6949/64324/7458/6134/201595/2033/1859/9031/1788/4841/23141/23389/7317/9969/10664/2186/153241/8481/9320/10075/23013/583/25836/8087/55209/7528/1785/55870/7874/57187/55904/7994/1387/5885/54872/8289/546/23476/55023/1108/27125/23162/29123/6638/6595/23522/1656/6095/55690/1968/10225/23112/6304/8473
GSE26928_NAIVE_VS_EFF_MEMORY_CD4_TCELL_UP	GSE26928_NAIVE_VS_EFF_MEMORY_CD4_TCELL_UP	GSE26928_NAIVE_VS_EFF_MEMORY_CD4_TCELL_UP	49	-0.503084086395475	-1.81617095588577	0.000663732700487674	0.0116821196389348	0.0096354895704449	366	tags=29%, list=11%, signal=26%	1964/26034/57506/8880/100129482/7581/57125/8675/151613/730092/11123/6304/51466/54674
MIR3614_5P	MIR3614_5P	MIR3614_5P	14	-0.744633745604172	-1.92847139270891	0.000665220482223611	0.0116958499039464	0.00964681438386984	537	tags=71%, list=16%, signal=60%	7528/60468/253260/55023/27436/1112/80012/54851/23499/23112
GSE3337_CTRL_VS_16H_IFNG_IN_CD8POS_DC_UP	GSE3337_CTRL_VS_16H_IFNG_IN_CD8POS_DC_UP	GSE3337_CTRL_VS_16H_IFNG_IN_CD8POS_DC_UP	38	0.758396876435723	2.00311192110562	0.000671632573323705	0.0117585503594501	0.00969853013441345	263	tags=34%, list=8%, signal=32%	7305/6275/929/79887/1462/2268/8870/4689/728/1509/308/1508/9377
RUBENSTEIN_SKELETAL_MUSCLE_FAP_CELLS	RUBENSTEIN_SKELETAL_MUSCLE_FAP_CELLS	RUBENSTEIN_SKELETAL_MUSCLE_FAP_CELLS	63	0.684938271931078	1.94825207128755	0.000669511883036385	0.0117585503594501	0.00969853013441345	339	tags=40%, list=10%, signal=36%	6282/6275/6277/967/301/1462/5660/7431/1471/302/7076/6281/8992/1476/4267/9445/10577/1622/7905/9741/5479/51635/6717/57142/5052
RICKMAN_METASTASIS_DN	RICKMAN_METASTASIS_DN	RICKMAN_METASTASIS_DN	73	0.667810769263046	1.94144759757539	0.000671547420409271	0.0117585503594501	0.00969853013441345	337	tags=30%, list=10%, signal=28%	6282/57126/2207/706/6277/6688/6813/7295/83442/8407/391/1890/8519/387/51155/10092/7408/4615/10096/26578/5315/5698
GSE24574_BCL6_HIGH_VS_LOW_TFH_CD4_TCELL_UP	GSE24574_BCL6_HIGH_VS_LOW_TFH_CD4_TCELL_UP	GSE24574_BCL6_HIGH_VS_LOW_TFH_CD4_TCELL_UP	95	-0.410865967284833	-1.64409680975853	0.000671317114580858	0.0117585503594501	0.00969853013441345	242	tags=40%, list=7%, signal=38%	4925/10140/6206/9736/22821/6431/7799/6653/6202/10628/694/2272/9701/1606/6181/6844/3726/120/22992/6167/9214/6164/9267/11119/113791/3133/10123/25777/3727/678/3707/1521/23526/6210/7852/25957/3575/5934
MIR25_3P	MIR25_3P	MIR25_3P	85	-0.433368179972638	-1.70887597470832	0.000678330658539231	0.0118632495171194	0.00978488669237877	821	tags=39%, list=25%, signal=30%	59338/196441/55088/7832/170960/25998/10140/54665/23360/2802/969/57602/5978/8087/55186/1654/3655/5885/91526/546/2005/9169/256987/10659/8445/6095/57561/23077/94104/84726/10365/25957/64919
GOBP_PROTEIN_METHYLATION	GOBP_PROTEIN_METHYLATION	GOBP_PROTEIN_METHYLATION	59	-0.480260486584763	-1.81043057956984	0.000682669937030388	0.0119265180225171	0.00983707097423336	873	tags=44%, list=27%, signal=33%	64324/10919/1786/2625/7832/5252/1788/10664/54904/55183/55209/7799/55870/55904/694/1387/2145/80335/546/23476/3275/94104/4297/58508/4302/8473
GSE29617_CTRL_VS_DAY7_TIV_FLU_VACCINE_PBMC_2008_UP	GSE29617_CTRL_VS_DAY7_TIV_FLU_VACCINE_PBMC_2008_UP	GSE29617_CTRL_VS_DAY7_TIV_FLU_VACCINE_PBMC_2008_UP	36	0.769490613100774	1.99908127604261	0.000684286520357341	0.0119421365596048	0.00984995324696	101	tags=28%, list=3%, signal=27%	3576/50486/2353/10135/6303/2495/5997/1843/6515/728
LIU_VAV3_PROSTATE_CARCINOGENESIS_UP	LIU_VAV3_PROSTATE_CARCINOGENESIS_UP	LIU_VAV3_PROSTATE_CARCINOGENESIS_UP	25	0.812956120725916	2.00281765949586	0.000692926718330754	0.0120801686433042	0.00996380302285505	220	tags=56%, list=7%, signal=53%	7305/2207/6303/1520/597/4057/1992/1536/3958/8743/3689/6772/5696/972
GOBP_POSITIVE_REGULATION_OF_CYSTEINE_TYPE_ENDOPEPTIDASE_ACTIVITY	GOBP_POSITIVE_REGULATION_OF_CYSTEINE_TYPE_ENDOPEPTIDASE_ACTIVITY	GOBP_POSITIVE_REGULATION_OF_CYSTEINE_TYPE_ENDOPEPTIDASE_ACTIVITY	46	0.730146768022209	1.98101232464351	0.000696877532410011	0.0121362433910856	0.0100100538458318	190	tags=13%, list=6%, signal=12%	6279/6280/29108/1509/387/8743
TAATAAT_MIR126	TAATAAT_MIR126	TAATAAT_MIR126	53	-0.507917754636229	-1.86624348460943	0.000702055169999518	0.0122134345677768	0.0100737216390857	941	tags=49%, list=29%, signal=35%	5411/57551/94056/23405/55914/23063/490/196441/55291/3635/10746/3146/81628/23264/10250/5529/10957/51696/8289/1112/10659/8445/80709/55082/8473/64919
GSE32986_UNSTIM_VS_GMCSF_AND_CURDLAN_LOWDOSE_STIM_DC_DN	GSE32986_UNSTIM_VS_GMCSF_AND_CURDLAN_LOWDOSE_STIM_DC_DN	GSE32986_UNSTIM_VS_GMCSF_AND_CURDLAN_LOWDOSE_STIM_DC_DN	88	-0.424140292370635	-1.70018984859122	0.000702787939369261	0.0122134345677768	0.0100737216390857	867	tags=58%, list=27%, signal=44%	3004/10904/23484/283349/2035/3073/860/10106/5330/51669/23248/51816/9898/2186/6609/64773/79668/23360/54664/283130/5335/26119/246175/9665/10957/23338/387751/7597/10384/322/6232/256987/51586/153222/11214/57326/9214/4063/6164/22806/113791/7535/80314/9725/2533/923/25777/23526/51466/27086/1107
GCGSCMNTTT_UNKNOWN	GCGSCMNTTT_UNKNOWN	GCGSCMNTTT_UNKNOWN	29	-0.599518359990503	-1.9303529388072	0.000704456887421945	0.012216746042416	0.0100764529652777	464	tags=34%, list=14%, signal=30%	58486/8237/29896/4863/27316/51747/23019/80314/9774/472
GOBP_POSITIVE_REGULATION_OF_HISTONE_MODIFICATION	GOBP_POSITIVE_REGULATION_OF_HISTONE_MODIFICATION	GOBP_POSITIVE_REGULATION_OF_HISTONE_MODIFICATION	30	-0.589500740393617	-1.91161177710444	0.000704456887421945	0.012216746042416	0.0100764529652777	817	tags=43%, list=25%, signal=33%	1786/2625/5252/26993/54904/25836/55183/55904/23476/94104/4297/8473/472
[truncated: 621 more rows]
