# Supplementary material for: A donor PD-1+CD8+ TSCM-like regulatory subset mobilized by G-CSF alleviates recipient acute graft-versus-host-disease
Source: Signal Transduct Target Ther. 2025 Apr 2;10:120. doi: 10.1038/s41392-025-02183-1 (PMC11965471; doi:10.1038/s41392-025-02183-1)
Supplement: Supplementary file 2 — Supplementary files of GO and GSEA analysis [file 41392_2025_2183_MOESM2_ESM.zip › GSEA/8. GSEA results enriched in. PD-1+CD8+CCR7+ cells of D5 compared with PD-1+CD8+CCR7+ cells of D0.csv.csv]

	ID	Description	setSize	enrichmentScore	NES	pvalue	p.adjust	qvalue	rank	leading_edge	core_enrichment
WP_CYTOPLASMIC_RIBOSOMAL_PROTEINS	WP_CYTOPLASMIC_RIBOSOMAL_PROTEINS	WP_CYTOPLASMIC_RIBOSOMAL_PROTEINS	82	-0.751207492325826	-3.12113426903277	1e-10	1.45483606557377e-08	1.20250215703192e-08	467	tags=68%, list=12%, signal=62%	6189/6157/6228/6152/6229/6124/6132/6137/7311/6205/6207/23521/6208/6136/6187/6156/6155/6194/6159/6209/6144/6230/6134/6234/11224/6143/6135/6218/6193/6224/6217/6204/6160/6158/6206/9349/6168/6222/6161/6173/6202/6165/6146/6181/6191/25873/6154/6167/6171/6232/6227/6164/6169/6210/6235/6170
TRAVAGLINI_LUNG_CD4_NAIVE_T_CELL	TRAVAGLINI_LUNG_CD4_NAIVE_T_CELL	TRAVAGLINI_LUNG_CD4_NAIVE_T_CELL	124	-0.69065605610154	-3.09696634808678	1e-10	1.45483606557377e-08	1.20250215703192e-08	433	tags=55%, list=11%, signal=51%	728658/6124/1606/6132/6137/4753/6207/23521/3945/51176/11123/6208/6136/23178/6187/6156/6155/123036/6194/6159/6209/9806/117145/51669/9840/129293/6134/6234/11224/6143/80342/6135/6193/6224/439949/113791/3983/6217/6160/6158/6206/9349/147138/9214/923/6168/6304/6161/6202/3572/6165/6181/64919/25873/6154/100130231/22848/6167/6171/6932/6232/6227/1236/6164/6169/6210/6235/6170
GNF2_EIF3S6	GNF2_EIF3S6	GNF2_EIF3S6	110	-0.702399342562225	-3.09216315388954	1e-10	1.45483606557377e-08	1.20250215703192e-08	608	tags=57%, list=15%, signal=50%	29080/4736/10914/6189/1933/6157/6228/2091/6152/6229/1975/6124/6132/6137/7311/6207/23521/51690/6208/6136/10250/6187/6156/10412/6155/6194/6159/10399/5930/6209/6144/6230/8409/6234/11224/6143/6135/6218/6767/6224/6217/6204/6160/6158/6206/1350/9349/6222/6161/6173/6202/6165/6146/6181/6191/25873/6167/6171/6227/6164/6169/6235/6170
REACTOME_EUKARYOTIC_TRANSLATION_ELONGATION	REACTOME_EUKARYOTIC_TRANSLATION_ELONGATION	REACTOME_EUKARYOTIC_TRANSLATION_ELONGATION	87	-0.742579131141796	-3.08991878274796	1e-10	1.45483606557377e-08	1.20250215703192e-08	553	tags=68%, list=14%, signal=60%	6189/1933/6157/6228/1936/6152/6229/6124/6132/6137/7311/6205/6207/23521/6208/6136/6187/6156/6155/6194/6159/6209/6144/6230/6134/6234/11224/6143/6135/6218/6193/6224/6217/6204/6160/6158/6206/9349/6168/6222/6161/6173/6202/1938/6165/6146/6181/6191/25873/6154/6167/6171/6232/6227/6164/6169/6210/6235/6170
GOCC_CYTOSOLIC_RIBOSOME	GOCC_CYTOSOLIC_RIBOSOME	GOCC_CYTOSOLIC_RIBOSOME	87	-0.739870634582036	-3.07864855706825	1e-10	1.45483606557377e-08	1.20250215703192e-08	467	tags=64%, list=12%, signal=58%	6189/6157/6228/6152/6229/6124/6132/6137/7311/6205/6207/23521/6208/6136/6187/6156/6155/6194/6159/6209/6144/6230/6134/6234/11224/6143/6135/6218/6193/6224/6217/6204/6160/6158/6206/9349/6168/6222/6161/6173/6202/6165/6146/6181/6191/25873/6154/6167/6171/6232/6227/6164/6169/6210/6235/6170
REACTOME_EUKARYOTIC_TRANSLATION_INITIATION	REACTOME_EUKARYOTIC_TRANSLATION_INITIATION	REACTOME_EUKARYOTIC_TRANSLATION_INITIATION	107	-0.700454576802886	-3.04999304964746	1e-10	1.45483606557377e-08	1.20250215703192e-08	467	tags=52%, list=12%, signal=48%	6152/6229/1964/1975/6124/6132/6137/7311/6205/6207/23521/6208/6136/1968/6187/6156/6155/6194/6159/6209/6144/6230/6134/6234/11224/6143/6135/6218/6193/6224/6217/6204/6160/6158/6206/9349/6168/6222/6161/6173/6202/6165/6146/6181/6191/25873/6154/6167/6171/6232/6227/6164/6169/6210/6235/6170
KEGG_RIBOSOME	KEGG_RIBOSOME	KEGG_RIBOSOME	84	-0.732146586791417	-3.02331729999078	1e-10	1.45483606557377e-08	1.20250215703192e-08	467	tags=65%, list=12%, signal=59%	6189/6157/6228/6152/6229/6124/6132/6137/7311/6205/6207/23521/6136/6187/6156/6155/6194/6159/6209/6144/6230/6134/6234/11224/6143/6135/6218/6193/6224/6217/6204/6160/6158/6206/9349/6168/6222/6161/6173/6202/6165/6146/6181/6191/25873/6154/6167/6171/6232/6227/6164/6169/6210/6235/6170
JISON_SICKLE_CELL_DISEASE_DN	JISON_SICKLE_CELL_DISEASE_DN	JISON_SICKLE_CELL_DISEASE_DN	122	-0.670907301750332	-3.0112960040607	1e-10	1.45483606557377e-08	1.20250215703192e-08	667	tags=54%, list=17%, signal=47%	9987/22838/687/4666/11322/1915/4736/6418/8906/8761/55658/1933/23020/6431/10235/7188/2091/6152/6229/546/1975/6124/1606/6137/22887/4753/6207/23521/8445/26034/6156/23215/5934/6194/6430/54462/5930/694/3707/1831/6421/51669/9774/6144/2534/6234/54543/6143/80342/6135/6126/6224/10147/3187/6304/1938/5140/6146/6625/472/8473/6167/6171/1236/1844/7852
REACTOME_RESPONSE_OF_EIF2AK4_GCN2_TO_AMINO_ACID_DEFICIENCY	REACTOME_RESPONSE_OF_EIF2AK4_GCN2_TO_AMINO_ACID_DEFICIENCY	REACTOME_RESPONSE_OF_EIF2AK4_GCN2_TO_AMINO_ACID_DEFICIENCY	89	-0.716726819112694	-2.98151004950249	1e-10	1.45483606557377e-08	1.20250215703192e-08	467	tags=61%, list=12%, signal=55%	6152/6229/6124/6132/6137/7311/6205/6207/23521/6208/6136/1968/6187/6156/6155/6194/6159/6209/6144/6230/6134/6234/11224/6143/6135/6218/6193/6224/6217/6204/6160/6158/6206/9349/6168/6222/6161/6173/6202/6165/6146/6181/6191/25873/6154/6167/6171/6232/6227/6164/6169/6210/6235/6170
REACTOME_NONSENSE_MEDIATED_DECAY_NMD	REACTOME_NONSENSE_MEDIATED_DECAY_NMD	REACTOME_NONSENSE_MEDIATED_DECAY_NMD	103	-0.690034592828799	-2.96984360437829	1e-10	1.45483606557377e-08	1.20250215703192e-08	467	tags=52%, list=12%, signal=48%	6152/6229/6124/6132/6137/7311/6205/6207/23521/6208/6136/6187/6156/6155/6194/6159/6209/6144/6230/6134/6234/11224/6143/6135/6218/6193/6224/6217/6204/6160/6158/6206/9349/6168/6222/23049/6161/6173/6202/6165/6146/6181/6191/25873/6154/6167/6171/6232/6227/6164/6169/6210/6235/6170
REACTOME_SELENOAMINO_ACID_METABOLISM	REACTOME_SELENOAMINO_ACID_METABOLISM	REACTOME_SELENOAMINO_ACID_METABOLISM	89	-0.712597569847932	-2.9643327961174	1e-10	1.45483606557377e-08	1.20250215703192e-08	467	tags=60%, list=12%, signal=54%	6152/6229/6124/6132/6137/7311/6205/6207/23521/6208/6136/6187/6156/6155/6194/6159/6209/6144/6230/6134/6234/11224/6143/6135/6218/6193/6224/6217/6204/6160/6158/6206/9349/6168/6222/6161/6173/6202/6165/6146/6181/6191/25873/6154/6167/6171/6232/6227/6164/6169/6210/6235/6170
GOCC_CYTOSOLIC_LARGE_RIBOSOMAL_SUBUNIT	GOCC_CYTOSOLIC_LARGE_RIBOSOMAL_SUBUNIT	GOCC_CYTOSOLIC_LARGE_RIBOSOMAL_SUBUNIT	51	-0.776213834371097	-2.95192710093747	1e-10	1.45483606557377e-08	1.20250215703192e-08	467	tags=61%, list=12%, signal=54%	6152/6124/6132/6137/7311/23521/6136/6156/6155/6159/6144/6134/11224/6143/6135/6160/6158/9349/6168/6161/6173/6165/6146/6181/25873/6154/6167/6171/6164/6169/6170
GNF2_TPT1	GNF2_TPT1	GNF2_TPT1	37	-0.832047947159544	-2.93720776555997	1e-10	1.45483606557377e-08	1.20250215703192e-08	553	tags=89%, list=14%, signal=78%	6189/6157/6228/6229/7311/6205/6207/23521/6208/6136/6187/6156/6155/6194/6144/6134/6143/6218/6224/6204/6160/7178/6206/9349/6168/6222/6161/6191/6167/6171/6232/6169/6170
GSE22886_NAIVE_TCELL_VS_DC_UP	GSE22886_NAIVE_TCELL_VS_DC_UP	GSE22886_NAIVE_TCELL_VS_DC_UP	163	-0.631384209748914	-2.90376182171353	1e-10	1.45483606557377e-08	1.20250215703192e-08	657	tags=52%, list=16%, signal=45%	51710/4666/399/26751/5922/9744/9750/8440/55658/1933/6228/23240/11083/1936/1975/1606/23077/22887/7311/4753/3631/171023/23521/29116/51176/55268/23338/6208/3676/10507/26034/6156/7644/10443/29121/5934/29896/54851/6159/994/8481/6209/694/1831/10125/6144/6230/8409/11224/6143/80342/6135/6218/57326/4297/113791/3983/6204/6160/6158/22861/3097/9349/9214/29997/923/6222/9159/6304/2026/6165/6146/6181/64919/2587…
GOBP_CYTOPLASMIC_TRANSLATION	GOBP_CYTOPLASMIC_TRANSLATION	GOBP_CYTOPLASMIC_TRANSLATION	120	-0.659206159965645	-2.90029403596463	1e-10	1.45483606557377e-08	1.20250215703192e-08	553	tags=50%, list=14%, signal=44%	6189/3192/6157/6228/6152/6229/1975/6124/6132/6137/7311/6205/170506/6207/23521/6208/6136/1968/6187/6156/6155/6194/6159/6209/6144/6230/6134/6234/11224/6143/6135/6218/6193/6224/6217/6204/6160/6158/6206/9349/6168/6222/6161/6173/6202/6165/6146/6181/6191/25873/6154/6167/6171/6232/6227/6164/6169/6210/6235/6170
NAKAYA_PBMC_FLUARIX_FLUVIRIN_AGE_18_50YO_CORRELATED_WITH_HAI_28DY_RESPONSE_AT_3DY_NEGATIVE	NAKAYA_PBMC_FLUARIX_FLUVIRIN_AGE_18_50YO_CORRELATED_WITH_HAI_28DY_RESPONSE_AT_3DY_NEGATIVE	NAKAYA_PBMC_FLUARIX_FLUVIRIN_AGE_18_50YO_CORRELATED_WITH_HAI_28DY_RESPONSE_AT_3DY_NEGATIVE	227	-0.576152849378495	-2.84285410595886	1e-10	1.45483606557377e-08	1.20250215703192e-08	879	tags=51%, list=22%, signal=42%	7259/54861/50861/55341/54664/940/55031/10153/23043/262/5567/23360/7048/51119/64710/6789/51663/163882/7109/80853/3655/57187/94081/9194/56987/80169/65117/80063/387357/3702/9584/54800/864/5504/687/1039/399/11320/26751/7750/56650/246175/490/54737/92106/10163/90799/55186/1105/55422/6431/57602/56990/64786/546/27436/81689/23015/153222/10988/5144/868/170506/143884/23224/55818/23522/4925/84441/7174/51176/…
REACTOME_SRP_DEPENDENT_COTRANSLATIONAL_PROTEIN_TARGETING_TO_MEMBRANE	REACTOME_SRP_DEPENDENT_COTRANSLATIONAL_PROTEIN_TARGETING_TO_MEMBRANE	REACTOME_SRP_DEPENDENT_COTRANSLATIONAL_PROTEIN_TARGETING_TO_MEMBRANE	106	-0.657870221364917	-2.8387243233393	1e-10	1.45483606557377e-08	1.20250215703192e-08	467	tags=50%, list=12%, signal=45%	6152/6229/6124/6132/6137/7311/6205/6207/23521/6208/6136/6187/6156/6155/6194/6159/6209/6144/6230/6134/6234/11224/6143/6135/6218/6193/6224/6217/6204/6160/6158/6206/9349/6168/6222/6161/6173/6202/6165/6146/6181/6191/25873/6154/6167/6171/6232/6227/6164/6169/6210/6235/6170
REACTOME_RRNA_PROCESSING	REACTOME_RRNA_PROCESSING	REACTOME_RRNA_PROCESSING	128	-0.620304539449276	-2.78650653701456	1e-10	1.45483606557377e-08	1.20250215703192e-08	553	tags=45%, list=14%, signal=40%	6189/6157/6228/2091/6152/6229/6124/6132/6137/7311/6205/6207/23521/6208/6136/6187/6156/6155/6194/6159/6209/6144/6230/6134/6234/11224/6143/6135/6218/6193/6224/6217/6204/6160/6158/6206/9349/6168/6222/6161/6173/6202/6165/6146/6181/6191/25873/6154/6167/6171/6232/6227/6164/6169/6210/6235/6170
AIZARANI_LIVER_C23_KUPFFER_CELLS_3	AIZARANI_LIVER_C23_KUPFFER_CELLS_3	AIZARANI_LIVER_C23_KUPFFER_CELLS_3	144	0.869973324813684	2.72031645436296	1e-10	1.45483606557377e-08	1.20250215703192e-08	311	tags=65%, list=8%, signal=62%	6279/6280/6283/3576/4332/4069/7305/6282/2357/4792/2207/25801/1441/10135/929/7940/8875/5552/6275/2219/3956/597/706/6277/2495/6303/10261/199/2212/10409/1520/6888/7431/4688/79887/3055/6648/5997/2896/1462/5660/6386/1992/728/7086/1475/11025/533/5355/6556/60/4067/1536/10288/64115/26253/83442/240/51312/2268/120425/11031/120892/1890/10313/29992/10875/6281/6515/391/55313/4946/3689/334/3303/3687/4048/1604/…
BILANGES_SERUM_AND_RAPAMYCIN_SENSITIVE_GENES	BILANGES_SERUM_AND_RAPAMYCIN_SENSITIVE_GENES	BILANGES_SERUM_AND_RAPAMYCIN_SENSITIVE_GENES	58	-0.703245305828393	-2.70761859813467	1e-10	1.45483606557377e-08	1.20250215703192e-08	553	tags=62%, list=14%, signal=54%	6189/1933/6157/6228/6152/6229/1975/6124/6132/6137/7311/6207/23521/6208/6156/6194/6159/10399/5930/6144/6230/6134/6218/6193/6217/6204/6158/7178/9349/29997/6161/6173/6202/1938/6191/6154
REACTOME_INFLUENZA_INFECTION	REACTOME_INFLUENZA_INFECTION	REACTOME_INFLUENZA_INFECTION	123	-0.598395291418132	-2.69348492967855	1e-10	1.45483606557377e-08	1.20250215703192e-08	553	tags=47%, list=14%, signal=42%	6189/8106/6157/6228/6152/6229/6124/6132/6137/7311/6205/6207/23521/6208/6136/3841/6187/6156/6155/6194/6159/6209/6144/6230/6134/6234/11224/6143/6135/6218/6193/6224/6217/6204/6160/6158/6206/9349/6168/6222/6161/6173/6202/6165/6146/6181/6191/25873/6154/6167/6171/6232/6227/6164/6169/6210/6235/6170
DURANTE_ADULT_OLFACTORY_NEUROEPITHELIUM_DENDRITIC_CELLS	DURANTE_ADULT_OLFACTORY_NEUROEPITHELIUM_DENDRITIC_CELLS	DURANTE_ADULT_OLFACTORY_NEUROEPITHELIUM_DENDRITIC_CELLS	90	0.894753626344355	2.68818310355768	1e-10	1.45483606557377e-08	1.20250215703192e-08	216	tags=71%, list=5%, signal=69%	6279/6280/6283/50486/3576/4332/7305/2357/5265/4792/2207/25801/1441/10135/929/7940/10581/5552/6275/2219/6688/597/6813/2495/10261/199/1520/4688/6648/5997/1462/5660/728/7086/1475/4084/64231/6556/60/4067/1536/10288/3936/6348/26253/83442/7076/29108/2268/120425/2512/64332/1890/29992/10875/1843/4946/3689/114769/284996/9535/1535/1471/1051
GSE22886_NAIVE_CD8_TCELL_VS_MONOCYTE_DN	GSE22886_NAIVE_CD8_TCELL_VS_MONOCYTE_DN	GSE22886_NAIVE_CD8_TCELL_VS_MONOCYTE_DN	85	0.889755189898653	2.66864308787852	1e-10	1.45483606557377e-08	1.20250215703192e-08	280	tags=71%, list=7%, signal=67%	6279/6280/6283/4332/4069/7305/6282/2357/5265/2207/25801/1441/929/2219/6303/10261/2212/1520/4688/79887/3055/2896/1462/5660/6386/728/1475/3958/2180/11025/64231/302/6556/4067/1536/10288/240/5226/2752/2268/11031/2512/79143/29992/10875/4946/1052/334/3303/822/427/23643/1471/3460/2876/1508/829/637/55819/10602
GSE22886_NAIVE_BCELL_VS_NEUTROPHIL_DN	GSE22886_NAIVE_BCELL_VS_NEUTROPHIL_DN	GSE22886_NAIVE_BCELL_VS_NEUTROPHIL_DN	113	0.863686821522521	2.65629621481744	1e-10	1.45483606557377e-08	1.20250215703192e-08	418	tags=73%, list=10%, signal=67%	6279/6280/6283/3576/4332/7305/6282/2357/5265/2207/25801/1441/10135/7940/10581/8875/5552/2219/597/8870/6277/2215/10261/199/2212/967/10410/6888/4688/6286/79887/133/3055/306/6648/7295/366/728/5836/51734/1475/2180/11025/55505/10092/11031/10313/29992/10875/55313/1052/4709/3303/11314/23643/51192/5538/10935/8021/9100/976/637/58472/5899/7408/55819/4542/4835/4814/29982/3920/1075/79180/837/51100/9111/57136…
GNF2_ST13	GNF2_ST13	GNF2_ST13	61	-0.690057782430156	-2.64590695257179	1e-10	1.45483606557377e-08	1.20250215703192e-08	681	tags=59%, list=17%, signal=50%	6122/6133/4666/4736/6189/1933/6228/2091/6152/6229/1975/6124/6132/6207/51690/6136/10412/6155/6194/10399/27316/8409/6143/6218/6767/6224/6160/6206/9349/6161/6173/6165/6146/6191/6167/6169
GSE29618_MONOCYTE_VS_MDC_UP	GSE29618_MONOCYTE_VS_MDC_UP	GSE29618_MONOCYTE_VS_MDC_UP	93	0.876362280330654	2.63944369885612	1e-10	1.45483606557377e-08	1.20250215703192e-08	295	tags=67%, list=7%, signal=63%	6279/6280/6283/50486/3576/7305/2357/5265/4792/2207/1441/10135/929/8875/6275/2219/597/8870/199/2212/1520/967/4688/133/978/7439/6648/1462/5660/6386/728/5836/7086/2180/11025/6556/1536/5226/2752/2268/2512/1378/10313/29992/334/9445/1509/4048/427/9535/3684/7277/1051/3460/1508/3134/5732/10602/4814/1102/654817/7378
NAKAYA_PBMC_FLUARIX_FLUVIRIN_AGE_18_50YO_CORRELATED_WITH_HAI_28DY_RESPONSE_AT_7DY_NEGATIVE	NAKAYA_PBMC_FLUARIX_FLUVIRIN_AGE_18_50YO_CORRELATED_WITH_HAI_28DY_RESPONSE_AT_7DY_NEGATIVE	NAKAYA_PBMC_FLUARIX_FLUVIRIN_AGE_18_50YO_CORRELATED_WITH_HAI_28DY_RESPONSE_AT_7DY_NEGATIVE	275	-0.546900868007602	-2.63266519167113	1e-10	1.45483606557377e-08	1.20250215703192e-08	850	tags=46%, list=21%, signal=39%	10746/83752/23141/140775/262/5469/23360/9255/84196/7048/51119/6789/51663/9882/56882/7109/23392/91526/9194/56987/80169/90480/28951/51696/56339/387357/9584/54800/5504/80012/7320/687/7750/9057/6433/9397/246175/57120/90799/55186/1105/6431/57602/57035/64061/7188/57693/58487/50809/285331/27436/23469/1606/9725/3725/23015/926/55183/143884/171023/8899/29116/57018/92797/1654/23522/152926/57062/51176/55054/…
GCM_TPT1	GCM_TPT1	GCM_TPT1	65	-0.673966991652239	-2.62527291964661	1e-10	1.45483606557377e-08	1.20250215703192e-08	681	tags=65%, list=17%, signal=55%	6122/6133/4666/4736/6189/6157/6228/6229/6124/7311/6205/23521/6208/6187/6155/6194/6159/10399/6144/6230/6234/11224/6143/6135/6218/6217/6204/6160/6158/7178/9349/6222/6161/6173/6202/1938/6165/6181/6227/6164/6169/6235
GOCC_RIBOSOMAL_SUBUNIT	GOCC_RIBOSOMAL_SUBUNIT	GOCC_RIBOSOMAL_SUBUNIT	139	-0.583211261824536	-2.62124995606193	1e-10	1.45483606557377e-08	1.20250215703192e-08	467	tags=39%, list=12%, signal=36%	6152/6229/6124/6132/6137/7311/6205/6207/23521/6208/6136/6187/6156/6155/6194/6159/10399/6209/6144/6230/6134/6234/11224/6143/6135/6218/6193/6224/6217/6204/6160/6158/6206/9349/6168/6222/6161/6173/6202/6165/6146/6181/6191/25873/6154/6167/6171/6232/6227/6164/6169/6210/6235/6170
GSE22886_NAIVE_CD4_TCELL_VS_MONOCYTE_DN	GSE22886_NAIVE_CD4_TCELL_VS_MONOCYTE_DN	GSE22886_NAIVE_CD4_TCELL_VS_MONOCYTE_DN	99	0.865696121956002	2.61887372056925	1e-10	1.45483606557377e-08	1.20250215703192e-08	466	tags=77%, list=12%, signal=70%	6279/6280/6283/4332/4069/6282/2357/2207/25801/1441/929/8875/2219/6688/10261/2212/1520/6888/4688/79887/3055/2896/1462/5660/6386/728/1475/3958/11025/533/302/6556/2745/1536/10288/2597/240/5226/2752/2268/11031/2512/1890/29992/10875/4946/1052/5476/3303/822/427/3684/23643/5359/3460/2876/1508/29887/829/637/55819/10602/9114/654817/8031/3611/10577/7321/5791/3281/3459/1955/7071/59342/2799/51108
GOMF_STRUCTURAL_CONSTITUENT_OF_RIBOSOME	GOMF_STRUCTURAL_CONSTITUENT_OF_RIBOSOME	GOMF_STRUCTURAL_CONSTITUENT_OF_RIBOSOME	134	-0.582003500562174	-2.60552226315758	1e-10	1.45483606557377e-08	1.20250215703192e-08	467	tags=40%, list=12%, signal=36%	6152/6229/6124/6132/6137/7311/6205/6207/23521/6208/6136/6187/6156/6155/6194/6159/6209/6144/6230/6134/6234/11224/6143/6135/6218/6193/6224/6217/6204/6160/6158/6206/9349/6168/6222/6161/6173/6202/6165/6146/6181/6191/25873/6154/6167/6171/6232/6227/6164/6169/6210/6235/6170
REACTOME_CELLULAR_RESPONSE_TO_STARVATION	REACTOME_CELLULAR_RESPONSE_TO_STARVATION	REACTOME_CELLULAR_RESPONSE_TO_STARVATION	107	-0.598282402906721	-2.60510421520935	1e-10	1.45483606557377e-08	1.20250215703192e-08	467	tags=50%, list=12%, signal=46%	6152/6229/6124/6132/6137/7311/6205/6207/23521/6208/6136/1968/6187/6156/6155/6194/6159/6209/6144/6230/6134/6234/11224/6143/6135/6218/6193/6224/6217/6204/6160/6158/6206/9349/6168/6222/6161/6173/6202/6165/6146/6181/6191/25873/6154/6167/6171/6232/6227/6164/6169/6210/6235/6170
GSE11057_NAIVE_CD4_VS_PBMC_CD4_TCELL_UP	GSE11057_NAIVE_CD4_VS_PBMC_CD4_TCELL_UP	GSE11057_NAIVE_CD4_VS_PBMC_CD4_TCELL_UP	87	-0.625064625674145	-2.60093348480199	1e-10	1.45483606557377e-08	1.20250215703192e-08	1034	tags=63%, list=26%, signal=48%	10946/91523/54665/57659/738/939/3932/55180/27018/50861/23484/130916/25851/23360/163882/5252/54870/55623/3702/4300/246175/1933/8379/55422/90624/11083/9725/583/171023/4925/84441/11123/55268/23642/23338/28984/26034/2308/59307/51466/113246/6143/80342/113791/3983/1350/9214/923/814/3572/54674/1107/64919/3337/472
GSE10325_LUPUS_CD4_TCELL_VS_LUPUS_MYELOID_DN	GSE10325_LUPUS_CD4_TCELL_VS_LUPUS_MYELOID_DN	GSE10325_LUPUS_CD4_TCELL_VS_LUPUS_MYELOID_DN	64	0.892706812117566	2.60001173882318	1e-10	1.45483606557377e-08	1.20250215703192e-08	293	tags=78%, list=7%, signal=74%	6280/6283/7305/2357/5265/2207/25801/1441/929/7940/2219/2215/10261/199/2212/10409/4688/3055/2896/1462/5660/6386/728/1475/3958/2180/11025/533/6556/4067/1536/10288/11031/2512/29992/10875/1052/334/1509/5476/3687/427/1471/1051/2876/1508/29887/637/55819/654817
GSE29618_MONOCYTE_VS_MDC_DAY7_FLU_VACCINE_UP	GSE29618_MONOCYTE_VS_MDC_DAY7_FLU_VACCINE_UP	GSE29618_MONOCYTE_VS_MDC_DAY7_FLU_VACCINE_UP	104	0.850656591133057	2.59691782111985	1e-10	1.45483606557377e-08	1.20250215703192e-08	295	tags=59%, list=7%, signal=56%	6279/6280/6283/50486/3576/5265/4792/1441/10135/929/8875/2219/8870/6303/199/2212/1520/967/4688/79887/978/7439/6648/1462/5660/6386/728/5836/7086/51734/4689/3958/353514/2180/6556/2745/1536/10288/5226/2752/387/2512/1378/10313/29992/1843/334/9445/1509/5476/4048/427/3684/1051/1508/3134/5732/10602/4814/654817/7378
TRAVAGLINI_LUNG_CLASSICAL_MONOCYTE_CELL	TRAVAGLINI_LUNG_CLASSICAL_MONOCYTE_CELL	TRAVAGLINI_LUNG_CLASSICAL_MONOCYTE_CELL	139	0.828574454334143	2.57467945897671	1e-10	1.45483606557377e-08	1.20250215703192e-08	485	tags=62%, list=12%, signal=56%	6279/6280/6283/4332/4069/7305/2357/5265/2207/1441/929/6275/2219/3956/6688/706/6277/6813/6303/2212/1520/4688/79887/3055/1462/5660/728/5836/7086/1475/2180/533/64231/6556/4067/1536/25798/29108/5226/2268/11031/120892/1890/1378/10313/29992/10875/55313/1052/334/114769/284996/4048/427/3684/1471/1051/2876/57085/2124/8021/6817/8301/55819/4542/8826/23406/79180/8031/10097/10577/5879/5791/409/8743/3459/1955/…
GSE22886_NAIVE_BCELL_VS_NEUTROPHIL_UP	GSE22886_NAIVE_BCELL_VS_NEUTROPHIL_UP	GSE22886_NAIVE_BCELL_VS_NEUTROPHIL_UP	110	-0.584614310962496	-2.57363969761206	1e-10	1.45483606557377e-08	1.20250215703192e-08	496	tags=43%, list=12%, signal=39%	7188/23195/6229/9284/3725/6132/6205/6207/6480/3128/6208/969/6156/6155/7267/6194/55013/10399/6209/81606/3119/51466/6144/6230/6134/11224/6135/6218/6193/6224/6217/6158/9349/9214/6168/6222/6173/1938/6165/6154/6167/6171/6232/6164/440270/6169/6170
GSE22886_NAIVE_TCELL_VS_MONOCYTE_DN	GSE22886_NAIVE_TCELL_VS_MONOCYTE_DN	GSE22886_NAIVE_TCELL_VS_MONOCYTE_DN	85	0.856931721228515	2.57019564550199	1e-10	1.45483606557377e-08	1.20250215703192e-08	391	tags=71%, list=10%, signal=65%	6280/6283/4332/6282/2357/25801/1441/929/8875/10261/2212/6888/4688/79887/2896/1462/5660/6386/51734/4689/1475/3958/2180/11025/533/6556/2745/1536/2597/5226/2752/2268/2512/29992/10875/4946/1052/334/3303/822/427/23643/1051/5359/3460/2876/1508/29887/637/8301/55819/10602/9114/654817/8031/55911/10577/7321/5791/7805
HAY_BONE_MARROW_NEUTROPHIL	HAY_BONE_MARROW_NEUTROPHIL	HAY_BONE_MARROW_NEUTROPHIL	227	0.800212010911787	2.56899120772325	1e-10	1.45483606557377e-08	1.20250215703192e-08	497	tags=56%, list=12%, signal=52%	6279/6280/6283/3576/4332/7305/2357/25801/1441/929/8875/5552/146225/6275/2219/706/6277/6813/10261/10409/6888/7431/4688/6286/79887/199675/978/5997/2896/1462/366/6386/1992/5836/7086/51734/4689/1475/4084/2180/11025/533/64231/302/6556/60/1536/25798/3936/26253/2597/83442/240/29108/5226/11031/120892/1890/79143/1378/10313/10875/1843/6281/6515/4946/308/334/114769/1509/5691/4048/822/1604/9535/3684/1535/295…
GSE22886_NAIVE_BCELL_VS_MONOCYTE_DN	GSE22886_NAIVE_BCELL_VS_MONOCYTE_DN	GSE22886_NAIVE_BCELL_VS_MONOCYTE_DN	127	0.83227452302562	2.56850534316282	1e-10	1.45483606557377e-08	1.20250215703192e-08	282	tags=52%, list=7%, signal=50%	6279/6280/6283/4332/4069/7305/6282/5265/2207/25801/929/5552/6275/3956/6813/2212/6888/7431/4688/79887/3055/2896/1462/5660/6386/728/7086/1475/3958/11025/302/6556/2745/10288/2597/5226/11031/2512/10313/6281/391/2992/1509/3303/11314/822/427/3684/23643/301/1051/23585/7167/51192/2876/1508/5538/6817/5315/637/7408/64422/8301/55819/10602/4542
GSE6269_FLU_VS_STAPH_AUREUS_INF_PBMC_DN	GSE6269_FLU_VS_STAPH_AUREUS_INF_PBMC_DN	GSE6269_FLU_VS_STAPH_AUREUS_INF_PBMC_DN	69	0.870089612801888	2.56716949472859	1e-10	1.45483606557377e-08	1.20250215703192e-08	313	tags=70%, list=8%, signal=65%	6279/6280/4069/2357/5265/1441/8875/5552/2219/6688/2495/967/7431/79887/133/6648/2896/1462/6386/1992/7086/4689/4084/3958/353514/2180/5355/6556/2597/7076/5226/2752/387/23645/79143/2907/6281/334/1509/7791/1051/1508/5538/55819/10602/4814/3920/1032
GNF2_FBL	GNF2_FBL	GNF2_FBL	130	-0.56814669406641	-2.56632458136651	1e-10	1.45483606557377e-08	1.20250215703192e-08	547	tags=39%, list=14%, signal=35%	1933/8106/23020/6228/2091/6152/7919/1975/6124/6132/6137/10772/10915/23521/51690/6136/1968/10250/6187/10412/6155/6434/6194/6159/10399/5930/6209/27316/6230/8409/11224/6143/6218/6767/6224/6217/6204/6158/6206/1350/6161/6202/6165/6146/6191/25873/7536/6167/6227/6169/6235
TRAVAGLINI_LUNG_BRONCHIAL_VESSEL_1_CELL	TRAVAGLINI_LUNG_BRONCHIAL_VESSEL_1_CELL	TRAVAGLINI_LUNG_BRONCHIAL_VESSEL_1_CELL	134	-0.572878359735382	-2.56467069172255	1e-10	1.45483606557377e-08	1.20250215703192e-08	467	tags=42%, list=12%, signal=38%	6152/6229/1975/728658/6124/6132/6137/7311/6207/23521/6208/6136/2308/6187/6156/6155/6194/6159/6209/51466/6144/6134/8409/6234/11224/6143/6135/6193/6224/6217/6160/6158/7178/6206/60674/9349/6168/6161/6202/441951/1938/6165/6146/6181/6191/25873/6154/6167/6171/6232/6227/6164/6169/6210/6235/6170
GSE29618_MONOCYTE_VS_PDC_DAY7_FLU_VACCINE_UP	GSE29618_MONOCYTE_VS_PDC_DAY7_FLU_VACCINE_UP	GSE29618_MONOCYTE_VS_PDC_DAY7_FLU_VACCINE_UP	98	0.845493944188239	2.56126224235996	1e-10	1.45483606557377e-08	1.20250215703192e-08	421	tags=67%, list=10%, signal=62%	6280/6283/50486/3576/2357/5265/1441/10135/929/7940/8875/2219/8870/6303/10261/199/1520/4688/79887/3055/7439/6648/1192/728/5836/7086/2180/11025/2597/240/7076/2268/2512/29992/10875/6515/55313/1052/3689/334/9445/4048/427/9535/3684/7277/1051/3460/8021/5899/64422/8301/5732/10602/4542/1102/7378/79180/3385/5873/4478/7321/101/1955/26234/677
GSE29618_MONOCYTE_VS_PDC_UP	GSE29618_MONOCYTE_VS_PDC_UP	GSE29618_MONOCYTE_VS_PDC_UP	99	0.846322795269206	2.560266208241	1e-10	1.45483606557377e-08	1.20250215703192e-08	310	tags=60%, list=8%, signal=56%	6280/6283/50486/3576/7305/6282/2357/5265/10135/929/7940/10581/6275/6688/597/8870/706/199/1520/4688/79887/3055/7439/6648/6386/728/5836/7086/3958/2180/11025/2597/240/7076/2268/11031/2512/29992/10875/6281/6515/3689/334/9445/3687/427/9535/301/3460/9592/2124/8021/3134/5315/10602/4542/1102/7378/79180
GSE22886_NAIVE_CD4_TCELL_VS_48H_ACT_TH1_UP	GSE22886_NAIVE_CD4_TCELL_VS_48H_ACT_TH1_UP	GSE22886_NAIVE_CD4_TCELL_VS_48H_ACT_TH1_UP	109	-0.584136985590332	-2.55971932962904	1e-10	1.45483606557377e-08	1.20250215703192e-08	715	tags=56%, list=18%, signal=47%	2197/3384/11119/9882/678/80063/79958/58486/22838/687/3133/5922/285672/25949/921/64061/10235/23451/55108/6229/9736/9284/55056/54765/22887/29116/51176/10347/55268/7832/2308/6156/7644/476/81558/6194/6430/54462/51274/7597/694/1831/728661/55769/51669/9840/6687/11188/2533/6224/57326/22861/4926/7327/81669/3275/6161/4820/25957/7273/6232
DESCARTES_FETAL_PANCREAS_MYELOID_CELLS	DESCARTES_FETAL_PANCREAS_MYELOID_CELLS	DESCARTES_FETAL_PANCREAS_MYELOID_CELLS	48	0.910047580065661	2.55953517380499	1e-10	1.45483606557377e-08	1.20250215703192e-08	199	tags=75%, list=5%, signal=72%	6279/6280/6283/1668/3576/4332/4069/7305/2357/2207/1441/929/7940/5552/2219/6688/597/10261/2212/4688/56729/3055/366/728/1475/353514/11025/64231/1536/10288/2268/120425/29992/10875/3687/3684
NABA_MATRISOME	NABA_MATRISOME	NABA_MATRISOME	66	0.870667391785176	2.55782768520345	1e-10	1.45483606557377e-08	1.20250215703192e-08	244	tags=59%, list=6%, signal=56%	6279/6280/6283/3576/6282/5265/5552/6275/2219/3956/6277/1520/5266/6286/4318/306/1462/1992/1475/3958/302/6348/26253/4050/9560/7076/10875/6351/6281/308/1509/5476/1471/301/8530/1476/1508/10417/1522
GOCC_RIBOSOME	GOCC_RIBOSOME	GOCC_RIBOSOME	155	-0.554496171372252	-2.55529483190134	1e-10	1.45483606557377e-08	1.20250215703192e-08	467	tags=35%, list=12%, signal=33%	6152/6229/6124/6132/6137/7311/6205/6207/23521/6208/6136/6187/6156/6155/6194/6159/10399/6209/6144/6230/6134/6234/11224/6143/6135/6218/6193/6224/6217/6204/6160/6158/6206/9349/6168/6222/6161/6173/6202/6165/6146/6181/6191/25873/6154/7536/6167/6171/6232/6227/6164/6169/6210/6235/6170
HOEK_NK_CELL_2011_2012_TIV_3D_VS_0DY_ADULT_3D_DN	HOEK_NK_CELL_2011_2012_TIV_3D_VS_0DY_ADULT_3D_DN	HOEK_NK_CELL_2011_2012_TIV_3D_VS_0DY_ADULT_3D_DN	48	0.907493385590254	2.55235142787374	1e-10	1.45483606557377e-08	1.20250215703192e-08	230	tags=77%, list=6%, signal=74%	6279/6280/6283/4332/4069/2357/5265/25801/1441/929/2219/6688/10261/199/4688/79887/56729/3055/1462/728/5836/4689/1475/353514/11025/64231/6556/1536/10288/240/120425/120892/1890/1843/1471/1051/3460
GSE22886_NAIVE_CD8_TCELL_VS_NEUTROPHIL_DN	GSE22886_NAIVE_CD8_TCELL_VS_NEUTROPHIL_DN	GSE22886_NAIVE_CD8_TCELL_VS_NEUTROPHIL_DN	47	0.910685915714355	2.55122581550805	1e-10	1.45483606557377e-08	1.20250215703192e-08	216	tags=79%, list=5%, signal=75%	6280/6283/4332/7305/2357/5265/25801/10135/7940/8875/5552/597/2215/2495/6303/10409/1520/6888/4688/6286/6648/5997/366/6386/728/1475/2180/4067/1536/240/10092/2752/7846/10875/1052/23643/1051
GAL_LEUKEMIC_STEM_CELL_DN	GAL_LEUKEMIC_STEM_CELL_DN	GAL_LEUKEMIC_STEM_CELL_DN	50	0.905295073011469	2.5511947527542	1e-10	1.45483606557377e-08	1.20250215703192e-08	290	tags=70%, list=7%, signal=66%	6279/6280/6283/50486/4332/4069/2357/5265/929/2219/3956/10261/2212/4688/6286/4318/1462/1475/3958/11025/64231/6556/2268/1890/29992/10875/6351/1052/822/7167/8477/10449/6966/10602/1524
HOWARD_PBMC_INACT_MONOV_INFLUENZA_A_INDONESIA_05_2005_H5N1_AGE_19_39YO_AS03_ADJUVANT_VS_BUFFER_1DY_UP	HOWARD_PBMC_INACT_MONOV_INFLUENZA_A_INDONESIA_05_2005_H5N1_AGE_19_39YO_AS03_ADJUVANT_VS_BUFFER_1DY_UP	HOWARD_PBMC_INACT_MONOV_INFLUENZA_A_INDONESIA_05_2005_H5N1_AGE_19_39YO_AS03_ADJUVANT_VS_BUFFER_1DY_UP	89	0.846140294565642	2.55052120212354	1e-10	1.45483606557377e-08	1.20250215703192e-08	270	tags=57%, list=7%, signal=55%	6279/6280/6283/4332/4069/2357/5265/2207/25801/10135/929/5552/2219/597/10261/199/2212/1520/10410/79887/199675/133/3055/7439/6648/1462/366/51734/353514/4502/2180/11025/4067/10288/26253/2752/11031/120892/5721/1890/2907/10875/1843/114769/5685/6772/5359/3460/1508/29887/58472
GSE22886_NAIVE_TCELL_VS_MONOCYTE_UP	GSE22886_NAIVE_TCELL_VS_MONOCYTE_UP	GSE22886_NAIVE_TCELL_VS_MONOCYTE_UP	123	-0.566352725760467	-2.54925557335688	1e-10	1.45483606557377e-08	1.20250215703192e-08	799	tags=52%, list=20%, signal=43%	489/9882/3655/3150/64112/28951/3702/4300/1039/11320/26751/5922/92822/8440/79829/921/26119/8464/7029/7188/23195/25864/1606/9725/11276/4753/11230/868/23175/23224/171023/29116/55818/23522/4925/51176/55268/23338/969/55037/6095/5335/81539/23178/29121/994/54462/7597/9806/81606/51466/4063/57326/113791/3983/9214/923/3275/6304/2026/54674/64919/3337/440270
GSE6269_HEALTHY_VS_STAPH_PNEUMO_INF_PBMC_DN	GSE6269_HEALTHY_VS_STAPH_PNEUMO_INF_PBMC_DN	GSE6269_HEALTHY_VS_STAPH_PNEUMO_INF_PBMC_DN	60	0.882701365080657	2.5452983777792	1e-10	1.45483606557377e-08	1.20250215703192e-08	239	tags=58%, list=6%, signal=56%	6279/6280/6283/3576/2357/3934/1441/929/2219/6688/706/1520/967/6286/79887/133/978/2896/1462/4057/6386/1992/4689/3958/2180/5355/1536/5226/2752/51312/79143/334/7791/3460/5538
MODULE_5	MODULE_5	MODULE_5	156	0.808790092730468	2.54167001834637	1e-10	1.45483606557377e-08	1.20250215703192e-08	480	tags=57%, list=12%, signal=52%	6279/6280/1668/50486/3576/4332/6282/5265/2207/3934/1441/10135/929/7940/5552/6275/2219/8870/2215/199/2212/249/6286/241/133/978/4318/3055/306/5997/2896/1462/4818/1992/4689/2180/11025/302/4067/2745/1536/3936/6348/240/2268/11031/23645/1890/84525/6515/391/2992/3689/9235/5476/822/1604/427/963/9535/3684/6772/7791/301/8530/5359/976/3561/7378/5880/2214/1075/837/9246/5698/5878/11151/10312/5292/7805/8743/34…
GSE22886_NAIVE_CD4_TCELL_VS_NEUTROPHIL_DN	GSE22886_NAIVE_CD4_TCELL_VS_NEUTROPHIL_DN	GSE22886_NAIVE_CD4_TCELL_VS_NEUTROPHIL_DN	48	0.899286702972907	2.52926989534789	1e-10	1.45483606557377e-08	1.20250215703192e-08	314	tags=79%, list=8%, signal=74%	6280/6283/4332/2357/25801/10135/7940/8875/5552/597/8870/2215/2212/10409/6888/4688/6286/6648/366/6386/51734/1475/240/10092/2752/2512/7846/10875/55313/1052/3303/23643/1051/5359/51192/637/3920/8031
NABA_MATRISOME_ASSOCIATED	NABA_MATRISOME_ASSOCIATED	NABA_MATRISOME_ASSOCIATED	60	0.873523524243741	2.51883377228765	1e-10	1.45483606557377e-08	1.20250215703192e-08	244	tags=58%, list=6%, signal=56%	6279/6280/6283/3576/6282/5265/6275/2219/3956/6277/1520/5266/6286/4318/306/1992/1475/3958/302/6348/26253/4050/9560/7076/6351/6281/308/1509/5476/1471/301/8530/1476/1508/1522
MCLACHLAN_DENTAL_CARIES_UP	MCLACHLAN_DENTAL_CARIES_UP	MCLACHLAN_DENTAL_CARIES_UP	116	0.817273683230512	2.51591674122004	1e-10	1.45483606557377e-08	1.20250215703192e-08	365	tags=56%, list=9%, signal=52%	6279/6280/50486/3576/4332/4069/7305/2357/5265/2207/10135/929/5552/2219/597/8870/2215/6303/2212/1520/51316/5266/4688/241/133/4318/3055/6648/5997/728/4689/4502/2180/64231/4067/2745/1536/3936/6348/4050/240/7076/11031/1890/10875/6515/1052/3689/822/1604/6192/963/1535/23643/1508/2124/9086/10095/5880/1075/972/11151/3002/3122/8673
GNF2_HCK	GNF2_HCK	GNF2_HCK	61	0.866141218362419	2.5146656760214	1e-10	1.45483606557377e-08	1.20250215703192e-08	301	tags=72%, list=7%, signal=68%	6280/4332/7305/2357/2207/929/7940/6275/2219/6688/6813/10261/199/2212/1520/4688/79887/978/3055/5997/5660/6386/728/353514/11025/64231/1536/10288/83442/29108/2268/1890/29992/10875/391/3689/3687/23643/5538/2124/6817/55819/4542/23406
GSE36888_UNTREATED_VS_IL2_TREATED_TCELL_6H_UP	GSE36888_UNTREATED_VS_IL2_TREATED_TCELL_6H_UP	GSE36888_UNTREATED_VS_IL2_TREATED_TCELL_6H_UP	66	0.855493866837611	2.51325123435759	1e-10	1.45483606557377e-08	1.20250215703192e-08	226	tags=45%, list=6%, signal=44%	6279/6280/6283/2357/2207/10135/929/8875/8870/6813/2495/2212/10409/51316/199675/978/7439/6648/1992/728/4084/11025/5355/4067/51312/11031/64332/1604/118788/5359
TRAVAGLINI_LUNG_MACROPHAGE_CELL	TRAVAGLINI_LUNG_MACROPHAGE_CELL	TRAVAGLINI_LUNG_MACROPHAGE_CELL	94	0.83104049289849	2.50344611144715	1e-10	1.45483606557377e-08	1.20250215703192e-08	448	tags=70%, list=11%, signal=64%	3576/4069/7305/6282/2357/5265/2207/3956/597/706/2495/10261/2212/1520/7431/4688/199675/241/56729/3055/6648/2896/366/5660/6386/1475/3958/2180/302/6556/1536/55505/5226/2752/11031/2512/1890/2907/29992/6281/308/334/1509/4048/822/427/1471/9446/1476/5359/2876/1508/5538/29887/637/10890/1075/152007/972/10577/5879/1175/3281/128346/84790/2537
AIZARANI_LIVER_C18_NK_NKT_CELLS_5	AIZARANI_LIVER_C18_NK_NKT_CELLS_5	AIZARANI_LIVER_C18_NK_NKT_CELLS_5	79	0.839460336426207	2.49795332669111	1e-10	1.45483606557377e-08	1.20250215703192e-08	216	tags=51%, list=5%, signal=49%	6279/6280/3576/4332/4069/7305/6282/2357/2207/7940/2219/597/8870/2495/6303/10261/199/2212/1520/7431/4688/3055/5997/1462/5660/728/11025/6556/4067/1536/10288/240/2268/11031/10875/3303/3687/1471/301/1051
GSE10325_LUPUS_BCELL_VS_LUPUS_MYELOID_DN	GSE10325_LUPUS_BCELL_VS_LUPUS_MYELOID_DN	GSE10325_LUPUS_BCELL_VS_LUPUS_MYELOID_DN	71	0.84101303436923	2.49057566552722	1e-10	1.45483606557377e-08	1.20250215703192e-08	456	tags=77%, list=11%, signal=70%	7305/6282/5265/2207/1441/7940/6275/706/6277/6303/10261/199/2212/6888/4688/7439/1462/5660/6386/728/51734/3958/11025/6556/60/10288/7076/2752/11031/2512/29992/10875/391/334/1509/5476/10487/3684/1471/1051/1508/55819/4542/7378/79180/8031/55911/5879/5791/409/3281/3459/5175/4947/2799
ICHIBA_GRAFT_VERSUS_HOST_DISEASE_35D_UP	ICHIBA_GRAFT_VERSUS_HOST_DISEASE_35D_UP	ICHIBA_GRAFT_VERSUS_HOST_DISEASE_35D_UP	69	0.844101216805226	2.49049162564714	1e-10	1.45483606557377e-08	1.20250215703192e-08	343	tags=52%, list=9%, signal=49%	6279/6280/4332/4069/7305/6282/2357/10135/929/6275/597/6277/199/1520/51316/3055/1192/2896/4057/4689/3958/1536/9560/64332/10875/7114/3689/963/1535/6772/29887/5315/8826/1075/972/5698
GSE34156_UNTREATED_VS_6H_TLR1_TLR2_LIGAND_TREATED_MONOCYTE_UP	GSE34156_UNTREATED_VS_6H_TLR1_TLR2_LIGAND_TREATED_MONOCYTE_UP	GSE34156_UNTREATED_VS_6H_TLR1_TLR2_LIGAND_TREATED_MONOCYTE_UP	54	0.871811860951211	2.4894678669966	1e-10	1.45483606557377e-08	1.20250215703192e-08	376	tags=74%, list=9%, signal=68%	4332/2357/25801/929/3956/10261/2212/967/6888/4688/133/3055/2896/1462/5660/4689/3958/11025/533/6556/1536/25798/10288/55505/2752/51312/11031/2512/29992/308/427/23643/9446/2876/1522/5689/8031/5777/10577/5879
GSE34205_HEALTHY_VS_RSV_INF_INFANT_PBMC_DN	GSE34205_HEALTHY_VS_RSV_INF_INFANT_PBMC_DN	GSE34205_HEALTHY_VS_RSV_INF_INFANT_PBMC_DN	58	0.861005357817458	2.48414332622749	1e-10	1.45483606557377e-08	1.20250215703192e-08	202	tags=40%, list=5%, signal=38%	6279/6280/6283/57126/3934/3956/6303/84418/10410/8993/6286/79887/199675/133/56729/4318/306/4057/4689/2180/7846/10376/3939
BLANCO_MELO_COVID19_SARS_COV_2_POS_PATIENT_LUNG_TISSUE_UP	BLANCO_MELO_COVID19_SARS_COV_2_POS_PATIENT_LUNG_TISSUE_UP	BLANCO_MELO_COVID19_SARS_COV_2_POS_PATIENT_LUNG_TISSUE_UP	62	0.849608784324403	2.46973785253127	1e-10	1.45483606557377e-08	1.20250215703192e-08	262	tags=50%, list=6%, signal=47%	6279/6283/7305/6282/2357/2207/1441/131540/10581/5552/6688/597/10261/10409/51316/10410/6286/241/978/366/1475/4084/353514/3936/26253/6351/114769/963/23643/2124/3561
GSE34156_NOD2_LIGAND_VS_TLR1_TLR2_LIGAND_6H_TREATED_MONOCYTE_DN	GSE34156_NOD2_LIGAND_VS_TLR1_TLR2_LIGAND_6H_TREATED_MONOCYTE_DN	GSE34156_NOD2_LIGAND_VS_TLR1_TLR2_LIGAND_6H_TREATED_MONOCYTE_DN	51	0.873944673553865	2.45977565989767	1e-10	1.45483606557377e-08	1.20250215703192e-08	314	tags=76%, list=8%, signal=71%	3576/7305/929/6303/10261/2212/4688/3055/1192/2896/1462/4689/3958/2180/11025/60/4067/1536/25798/10288/3820/7076/5226/2752/51312/11031/2512/79143/29992/308/1509/822/427/2876/1522/7094/55819/654817/8031
GSE22886_NAIVE_CD4_TCELL_VS_DC_UP	GSE22886_NAIVE_CD4_TCELL_VS_DC_UP	GSE22886_NAIVE_CD4_TCELL_VS_DC_UP	126	-0.551361461990401	-2.45848682158251	1e-10	1.45483606557377e-08	1.20250215703192e-08	665	tags=45%, list=16%, signal=39%	8175/687/80162/8925/11118/29080/23345/8440/55658/921/11083/5144/23224/29116/6844/51176/55054/969/6095/26034/23178/7644/6155/81558/29121/51586/29896/54851/994/59307/6711/7597/6209/694/9806/1831/81606/9840/6230/81618/8409/57326/4297/113791/9138/3097/2113/923/814/9267/1938/6165/7273/64919/3337/6932/1236
GNF2_CARD15	GNF2_CARD15	GNF2_CARD15	41	0.894270007095165	2.45779447520404	1e-10	1.45483606557377e-08	1.20250215703192e-08	301	tags=78%, list=7%, signal=73%	6280/4332/7305/2357/929/7940/6275/2219/10261/199/1520/4688/79887/978/3055/5997/1462/5660/11025/64231/1536/10288/29108/1890/29992/10875/1843/55313/5538/6817/55819/23406
REACTOME_NEUTROPHIL_DEGRANULATION	REACTOME_NEUTROPHIL_DEGRANULATION	REACTOME_NEUTROPHIL_DEGRANULATION	260	0.762698310899873	2.45421671416547	1e-10	1.45483606557377e-08	1.20250215703192e-08	465	tags=42%, list=12%, signal=40%	6279/6280/6283/4332/57126/4069/7305/6282/2357/5265/2207/25801/3934/929/2219/2215/2495/2212/84418/1520/51316/967/8993/6286/199675/978/56729/4318/2896/4057/5660/6386/1992/728/5836/3958/11025/302/6556/1536/25798/10288/240/10092/29108/2268/11031/387/2512/1378/10875/6515/391/55313/2992/3689/1509/26578/5476/3303/11314/3687/4048/1604/427/10487/5906/963/9535/3684/1535/2950/1471/567/1476/1508/1522/976/561…
CUI_DEVELOPING_HEART_C8_MACROPHAGE	CUI_DEVELOPING_HEART_C8_MACROPHAGE	CUI_DEVELOPING_HEART_C8_MACROPHAGE	203	0.770343448930006	2.45375567576077	1e-10	1.45483606557377e-08	1.20250215703192e-08	422	tags=54%, list=10%, signal=51%	6279/6280/3576/4332/4069/7305/2357/4792/2207/1441/10135/929/7940/5552/6275/6688/8870/6813/10261/199/2212/10409/1520/51316/4688/241/56729/3055/6648/5997/2896/5660/1992/10094/728/7086/4689/1475/533/64231/4067/2745/1536/10288/3936/64115/6348/83442/240/29108/2752/120425/11031/29992/10875/1843/6515/391/1052/3689/114769/1509/26578/3303/11314/3687/10487/963/9535/7170/3684/1535/23643/1471/118788/1051/287…
GSE29618_BCELL_VS_MONOCYTE_DAY7_FLU_VACCINE_DN	GSE29618_BCELL_VS_MONOCYTE_DAY7_FLU_VACCINE_DN	GSE29618_BCELL_VS_MONOCYTE_DAY7_FLU_VACCINE_DN	74	0.825641046306891	2.45308407723963	1e-10	1.45483606557377e-08	1.20250215703192e-08	465	tags=69%, list=12%, signal=62%	6283/7305/2357/1441/10135/929/7940/967/6888/7431/2896/5660/6386/728/5836/7086/51734/2180/11025/5226/2512/29992/55313/1052/9445/1509/2950/7791/1471/2280/2876/2023/6817/5315/5732/55819/10602/4542/7378/3920/79180/5873/55911/7321/1175/3281/26234/9741/7071/2799/965
AIZARANI_LIVER_C2_KUPFFER_CELLS_1	AIZARANI_LIVER_C2_KUPFFER_CELLS_1	AIZARANI_LIVER_C2_KUPFFER_CELLS_1	107	0.799083300445719	2.44962790501893	1e-10	1.45483606557377e-08	1.20250215703192e-08	422	tags=59%, list=10%, signal=54%	3576/4332/4069/7305/6282/2357/2207/7940/5552/3956/8870/2495/6303/10261/199/2212/10409/1520/7431/4688/3055/5997/2896/5660/10094/728/11025/64231/4067/1536/10288/64115/26253/240/2268/120425/11031/2512/10875/7114/3689/3687/1471/301/2876/1508/5538/2124/5315/64744/55819/10095/23406/2214/8031/3122/10577/5791/7805/409/5341/3459/128346
TRAVAGLINI_LUNG_TREM2_DENDRITIC_CELL	TRAVAGLINI_LUNG_TREM2_DENDRITIC_CELL	TRAVAGLINI_LUNG_TREM2_DENDRITIC_CELL	283	0.760145814189849	2.44930703548418	1e-10	1.45483606557377e-08	1.20250215703192e-08	615	tags=57%, list=15%, signal=52%	50486/4332/4069/7305/6282/5265/2207/929/3956/6688/706/6277/2495/10261/199/2212/10409/1520/967/6888/7431/4688/79887/199675/56729/4318/3055/2896/7295/5660/6386/728/3958/11025/4637/533/64231/302/6556/2745/1536/25798/55505/26253/83442/240/29108/5226/2752/11031/387/2512/5721/1890/2907/8407/29992/7114/6281/7905/308/10376/3689/334/9445/1509/284996/5691/5476/3303/3687/4048/822/427/3684/1535/6772/51155/29…
GSE29618_PDC_VS_MDC_DN	GSE29618_PDC_VS_MDC_DN	GSE29618_PDC_VS_MDC_DN	114	0.794355640521883	2.44283494709197	1e-10	1.45483606557377e-08	1.20250215703192e-08	421	tags=54%, list=10%, signal=50%	6280/4332/10135/7940/10581/6275/2219/3956/6688/597/199/2212/10409/10410/4688/79887/3055/1992/7086/1475/3958/302/2597/240/7076/2268/11031/7846/29992/10875/6281/6515/391/308/1052/3689/3687/9535/3684/2950/1471/301/1476/51192/2023/5538/5315/58472/64422/8301/1102/8826/23406/79180/3385/55911/4478/3122/101/1955/26234/677
AIZARANI_LIVER_C6_KUPFFER_CELLS_2	AIZARANI_LIVER_C6_KUPFFER_CELLS_2	AIZARANI_LIVER_C6_KUPFFER_CELLS_2	114	0.791530642591012	2.43414739794023	1e-10	1.45483606557377e-08	1.20250215703192e-08	460	tags=63%, list=11%, signal=58%	4069/7305/6282/2207/929/7940/2219/6688/8870/2495/6303/10261/199/2212/10409/1520/3055/5997/2896/5660/6386/728/7086/11025/64231/6556/60/4067/1536/10288/64115/9560/240/29108/2752/2268/11031/2512/1890/2907/29992/10875/6351/391/3689/1509/3687/427/1535/1471/1051/3460/2876/1508/5538/2124/29887/10095/23406/2214/1075/3122/8673/10577/10312/7805/409/5341/128346/8935/2537/8635
GSE29618_BCELL_VS_MONOCYTE_DN	GSE29618_BCELL_VS_MONOCYTE_DN	GSE29618_BCELL_VS_MONOCYTE_DN	98	0.801724553146456	2.42867124106776	1e-10	1.45483606557377e-08	1.20250215703192e-08	489	tags=70%, list=12%, signal=63%	6282/1441/929/6277/6813/1520/967/7431/978/7439/6648/5660/6386/728/353514/2180/11025/4637/2745/2787/7076/29108/11031/387/2512/10313/29992/391/55313/4946/308/1052/3689/9445/5476/11314/4048/9535/9446/7167/2280/2023/1508/5315/58472/8301/55819/10602/4542/1102/23406/8031/5230/8673/7321/10109/3281/5341/830/3459/10159/26234/55303/5175/2799/51108/831/7763/7555
FAN_EMBRYONIC_CTX_BRAIN_MYELOID	FAN_EMBRYONIC_CTX_BRAIN_MYELOID	FAN_EMBRYONIC_CTX_BRAIN_MYELOID	102	0.797046466884059	2.42273874507165	1e-10	1.45483606557377e-08	1.20250215703192e-08	361	tags=53%, list=9%, signal=49%	6279/6280/4069/6282/5265/4792/10135/7940/10581/6275/2219/3956/6688/597/6277/6813/1520/51316/10410/7431/56729/3055/1462/728/7086/1475/353514/4502/11025/64231/302/10288/7076/2268/120425/64332/1890/10875/6281/55313/114769/3687/301/1051/4061/976/4542/8826/23406/79180/972/5698/55911/3122
GOCC_VESICLE_LUMEN	GOCC_VESICLE_LUMEN	GOCC_VESICLE_LUMEN	144	0.774767481697402	2.42261764660218	1e-10	1.45483606557377e-08	1.20250215703192e-08	344	tags=35%, list=9%, signal=34%	6279/6280/6283/1668/4332/4069/6282/5265/25801/3934/5552/2219/51316/8993/6286/978/56729/2896/4057/6386/1992/5836/302/240/10092/7076/29108/2268/2512/7114/55313/2992/1509/26578/5476/10487/9535/2950/567/1476/1522/5611/5315/5689/23406/1075/3312/5777/10097/5873/5686
TRAVAGLINI_LUNG_NONCLASSICAL_MONOCYTE_CELL	TRAVAGLINI_LUNG_NONCLASSICAL_MONOCYTE_CELL	TRAVAGLINI_LUNG_NONCLASSICAL_MONOCYTE_CELL	85	0.80653944951456	2.41905408530805	1e-10	1.45483606557377e-08	1.20250215703192e-08	511	tags=69%, list=13%, signal=62%	7305/6282/5265/2207/7940/2219/6688/597/6813/2495/6303/1520/10410/4688/3055/5660/728/353514/6556/4067/1536/25798/7076/2268/2512/64332/1890/29992/10875/1843/55313/11314/3687/4048/427/2950/1471/118788/1051/637/64422/10287/23406/10890/2214/5777/10577/10312/3281/8743/128346/9094/5175/2799/81671/7763/389/9473/1130
MODULE_84	MODULE_84	MODULE_84	228	0.752285231928799	2.41725362307816	1e-10	1.45483606557377e-08	1.20250215703192e-08	414	tags=45%, list=10%, signal=43%	6279/6280/1668/3576/4332/4069/7305/6282/2357/5265/2207/1441/10135/929/7940/5552/6275/2219/597/8870/10261/199/2212/10409/84418/1520/51316/5266/4688/249/6286/79887/241/133/4318/3055/2896/1462/366/4057/4818/4689/1475/3958/2180/11025/4067/2745/1536/10288/3936/64115/6348/4050/240/2268/11031/1890/10875/6351/3689/9235/10578/11314/822/3669/963/9535/3684/1535/6772/7791/301/567/8530/8477/5359/55843/2124/22…
GOCC_SECRETORY_GRANULE	GOCC_SECRETORY_GRANULE	GOCC_SECRETORY_GRANULE	317	0.747932289909672	2.41495163173264	1e-10	1.45483606557377e-08	1.20250215703192e-08	465	tags=38%, list=12%, signal=37%	6279/6280/6283/1668/4332/57126/4069/7305/6282/2357/5265/2207/25801/3934/929/5552/2219/6813/2215/2495/2212/84418/1520/51316/967/8993/4688/6286/199675/978/56729/4318/306/2896/4057/5660/6386/1992/728/5836/3958/11025/302/6556/1536/25798/10288/240/10092/7076/29108/2268/11031/387/2512/1378/10875/7114/6515/391/55313/2992/3689/334/1509/26578/5476/3303/11314/3687/4048/1604/427/10487/5906/963/9535/3684/153…
FAN_OVARY_CL13_MONOCYTE_MACROPHAGE	FAN_OVARY_CL13_MONOCYTE_MACROPHAGE	FAN_OVARY_CL13_MONOCYTE_MACROPHAGE	353	0.743905348190186	2.40689337332068	1e-10	1.45483606557377e-08	1.20250215703192e-08	640	tags=58%, list=16%, signal=53%	6280/50486/3576/4332/4069/7305/6282/5265/4792/2207/10135/929/7940/5552/6275/2219/3956/6688/597/8870/706/6277/2495/6303/10261/199/2212/10409/1520/967/6888/241/4318/6648/5997/1192/2896/7295/5660/6386/1992/10094/1475/3958/5216/4637/533/64231/302/60/25798/3936/55505/2787/2597/83442/10092/7076/29108/2268/120425/387/2512/5721/1890/2907/8407/1072/10875/7114/1843/6281/10096/391/4946/308/3689/114769/8724/…
TRAVAGLINI_LUNG_NEUTROPHIL_CELL	TRAVAGLINI_LUNG_NEUTROPHIL_CELL	TRAVAGLINI_LUNG_NEUTROPHIL_CELL	207	0.752913587800312	2.40585306163292	1e-10	1.45483606557377e-08	1.20250215703192e-08	351	tags=41%, list=9%, signal=40%	6279/6280/6283/50486/3576/4332/7305/6282/2357/25801/1441/10135/10581/8875/5552/146225/6688/597/6277/2215/2495/6303/2212/10409/1520/10410/8993/4688/249/6286/241/133/978/4318/7439/6648/5997/366/728/5836/7086/51734/4689/4084/2180/4637/6556/25798/55505/64115/26253/5226/51312/120425/120892/2512/1378/10313/1843/6515/1052/1509/284996/4709/3687/1051/1476/91300/2289/3561/5315/64744/5899/7408/4542/54458/10…
HAY_BONE_MARROW_MONOCYTE	HAY_BONE_MARROW_MONOCYTE	HAY_BONE_MARROW_MONOCYTE	107	0.783390745319414	2.4015216300949	1e-10	1.45483606557377e-08	1.20250215703192e-08	556	tags=64%, list=14%, signal=57%	6282/5265/2207/7940/6688/2495/6303/199/10410/3055/6648/5660/10094/728/353514/4637/4067/10288/64115/2787/10092/7076/2268/64332/7846/5721/29992/7114/391/55313/284996/3687/51155/118788/1476/2280/4061/637/64744/5899/7408/10287/10095/23406/832/10890/2214/5777/5230/10312/409/3281/805/8743/830/9094/5175/4947/8635/192286/10791/9144/389/9473/9208/6397/136319/3614/4615
ZAK_PBMC_MRKAD5_HIV_1_GAG_POL_NEF_AGE_20_50YO_1DY_UP	ZAK_PBMC_MRKAD5_HIV_1_GAG_POL_NEF_AGE_20_50YO_1DY_UP	ZAK_PBMC_MRKAD5_HIV_1_GAG_POL_NEF_AGE_20_50YO_1DY_UP	316	0.738772005289953	2.38521551208875	1e-10	1.45483606557377e-08	1.20250215703192e-08	679	tags=53%, list=17%, signal=48%	6280/4332/7305/6282/2357/5265/2207/25801/1441/10135/929/7940/10581/2219/6688/597/6813/6303/10261/2212/84418/51316/967/10410/4688/199675/133/3055/7439/1192/2896/366/4057/728/51734/4689/4084/353514/4502/2180/11025/64231/302/6556/4067/2745/1536/10288/55505/2787/6348/240/7076/29108/2752/2268/11031/120892/7846/5721/1890/79143/2907/29992/10875/55313/308/5696/2992/114769/1509/284996/5685/11314/822/3669/…
NAKAYA_PBMC_FLUARIX_FLUVIRIN_AGE_18_50YO_3DY_DN	NAKAYA_PBMC_FLUARIX_FLUVIRIN_AGE_18_50YO_3DY_DN	NAKAYA_PBMC_FLUARIX_FLUVIRIN_AGE_18_50YO_3DY_DN	250	-0.487969661720281	-2.37498273887274	1e-10	1.45483606557377e-08	1.20250215703192e-08	756	tags=44%, list=19%, signal=38%	905/55339/56987/64112/5252/54870/65117/51696/23350/9584/79668/7320/23787/687/1039/80162/81894/399/9898/56650/490/283991/9744/10914/10051/8556/54737/11184/9583/90799/23020/55186/29123/57602/64061/283989/23195/23469/1606/55056/23015/140890/22872/22887/5144/10772/23175/171023/8899/29116/5142/55818/57018/23522/115426/57062/51755/55054/11123/23642/4676/10507/58517/28984/6095/94120/54476/4194/5527/2989…
TRAVAGLINI_LUNG_OLR1_CLASSICAL_MONOCYTE_CELL	TRAVAGLINI_LUNG_OLR1_CLASSICAL_MONOCYTE_CELL	TRAVAGLINI_LUNG_OLR1_CLASSICAL_MONOCYTE_CELL	372	0.732313677847446	2.37335677645013	1e-10	1.45483606557377e-08	1.20250215703192e-08	421	tags=37%, list=10%, signal=37%	6279/6280/6283/50486/3576/4069/7305/6282/2357/5265/4792/2207/25801/1441/10135/929/7940/5552/2219/3956/6688/597/8870/6277/6813/2495/6303/10261/199/2212/10409/84418/1520/10410/7431/4688/199675/241/133/3055/6648/1192/1462/366/5660/6386/1992/728/1475/4084/353514/5216/4502/2180/11025/4637/6231/302/6556/60/4067/1536/25798/10288/3936/55505/2787/6348/26253/2597/10092/7076/51312/2268/11031/387/23645/1890/…
GOCC_SECRETORY_VESICLE	GOCC_SECRETORY_VESICLE	GOCC_SECRETORY_VESICLE	352	0.731810458176581	2.36723469140703	1e-10	1.45483606557377e-08	1.20250215703192e-08	542	tags=39%, list=13%, signal=37%	6279/6280/6283/1668/4332/57126/4069/7305/6282/2357/5265/2207/25801/3934/929/5552/2219/6813/2215/2495/2212/84418/1520/51316/967/8993/4688/6286/199675/978/56729/4318/306/2896/4057/5660/6386/1992/728/5836/3958/11025/302/6556/1536/25798/10288/240/10092/7076/29108/2268/11031/120892/387/2512/1378/10875/7114/6515/391/55313/2992/3689/334/1509/26578/5476/3303/11314/3687/4048/1604/427/10487/5906/963/9535/3…
DELYS_THYROID_CANCER_UP	DELYS_THYROID_CANCER_UP	DELYS_THYROID_CANCER_UP	103	0.776615007740949	2.36656774829959	1e-10	1.45483606557377e-08	1.20250215703192e-08	387	tags=49%, list=10%, signal=45%	50486/3576/4332/6282/5265/3934/7940/6275/3956/597/8870/706/10261/2212/1520/4688/241/133/1462/3958/64231/302/4067/240/7076/6281/334/1509/5476/822/1604/1535/6772/301/51192/2876/1508/10449/4061/976/5315/637/4814/1524/7378/1075/5873/8673/10577/5791
AIZARANI_LIVER_C25_KUPFFER_CELLS_4	AIZARANI_LIVER_C25_KUPFFER_CELLS_4	AIZARANI_LIVER_C25_KUPFFER_CELLS_4	99	0.78190968793492	2.36540592207405	1e-10	1.45483606557377e-08	1.20250215703192e-08	422	tags=57%, list=10%, signal=52%	3576/4332/4069/7305/6282/2357/2207/10135/7940/5552/2219/8870/2495/6303/10261/199/2212/10409/1520/7431/4688/3055/5997/2896/1462/5660/728/11025/6556/60/4067/1536/10288/26253/2268/120425/11031/10875/3689/3687/1604/1471/301/2876/5538/2124/23406/3002/3122/10577/5791/7805/409/5341/64092/128346
TRAVAGLINI_LUNG_EREG_DENDRITIC_CELL	TRAVAGLINI_LUNG_EREG_DENDRITIC_CELL	TRAVAGLINI_LUNG_EREG_DENDRITIC_CELL	280	0.728158381488811	2.34757355231079	1e-10	1.45483606557377e-08	1.20250215703192e-08	621	tags=51%, list=15%, signal=47%	50486/3576/4069/7305/6282/2357/2207/10135/929/7940/5552/2219/3956/6688/597/8870/6277/2495/6303/10261/199/2212/10409/10410/4688/3055/6648/5997/1192/1462/5660/728/1475/4084/4502/2180/11025/4637/533/64231/6231/302/6556/60/1536/25798/10288/55505/2787/26253/2597/10092/7076/2752/51312/2268/11031/2512/1890/2907/10875/1843/6281/6515/308/1052/334/284996/71/3687/7170/23643/7791/51371/1471/1051/9446/2280/53…
GSE29618_PDC_VS_MDC_DAY7_FLU_VACCINE_DN	GSE29618_PDC_VS_MDC_DAY7_FLU_VACCINE_DN	GSE29618_PDC_VS_MDC_DAY7_FLU_VACCINE_DN	107	0.765472365658326	2.34659198407921	1e-10	1.45483606557377e-08	1.20250215703192e-08	421	tags=55%, list=10%, signal=51%	4332/5265/7940/10581/6275/2219/3956/6303/10261/199/2212/10409/10410/4688/79887/3055/1462/1475/3958/5216/302/2597/7076/2268/11031/7846/29992/10875/6281/6515/391/308/1052/3689/334/71/3687/427/9535/3939/1471/301/7277/8530/1051/7167/51192/64422/8301/1102/23406/79180/3385/55911/4478/3122/101/1955/677
SCHERER_PBMC_APSV_WETVAX_AGE_18_32YO_5_TO_7DY_UP	SCHERER_PBMC_APSV_WETVAX_AGE_18_32YO_5_TO_7DY_UP	SCHERER_PBMC_APSV_WETVAX_AGE_18_32YO_5_TO_7DY_UP	125	0.759085701851729	2.33945141119027	1e-10	1.45483606557377e-08	1.20250215703192e-08	644	tags=64%, list=16%, signal=56%	6280/4332/2357/5265/25801/7940/10581/2219/597/706/10261/199/1520/967/10410/4688/133/3055/6648/2896/366/4818/5660/10094/11025/64231/302/4067/2745/1536/5721/10875/391/308/2992/9445/284996/5685/5691/822/6772/5720/1051/9446/5359/3460/1508/4061/29887/2214/79180/837/972/9246/5698/3122/10577/8743/26234/2633/2537/5690/29103/831/79792/9473/2040/10241/4615/10561/2885/11177/4600/475/3123/4599/7171/834/754/2…
RUBENSTEIN_SKELETAL_MUSCLE_MYELOID_CELLS	RUBENSTEIN_SKELETAL_MUSCLE_MYELOID_CELLS	RUBENSTEIN_SKELETAL_MUSCLE_MYELOID_CELLS	303	0.716667988995987	2.31015494396956	1e-10	1.45483606557377e-08	1.20250215703192e-08	475	tags=50%, list=12%, signal=48%	6279/6280/6283/3576/4332/4069/7305/6282/2357/5265/4792/2207/25801/10135/929/7940/5552/6275/2219/6688/597/8870/706/6277/6813/2495/6303/10261/199/1520/51316/6888/79887/3055/6648/5997/1462/5660/1992/10094/728/7086/1475/353514/5216/533/64231/5355/60/2745/1536/3936/55505/6348/2597/83442/10092/7076/29108/120425/2512/23645/64332/1890/1072/29992/10875/7114/1843/10096/391/7905/4946/3689/114769/8724/26578/…
MODULE_45	MODULE_45	MODULE_45	275	0.717124847456331	2.30856447255609	1e-10	1.45483606557377e-08	1.20250215703192e-08	467	tags=42%, list=12%, signal=40%	6279/6280/1668/3576/4332/6282/5265/2207/1441/10135/929/7940/5552/6275/2219/6688/597/8870/2215/10261/199/2212/1520/5266/4688/249/6286/241/133/978/4318/3055/6648/5997/2896/1462/366/4818/1992/5836/4689/1475/2180/11025/6556/4067/2745/1536/10288/3936/4050/240/2268/11031/1890/10875/6515/391/5696/3689/9235/10578/11314/822/1604/427/3669/963/9535/3684/6772/23643/7791/301/8530/5359/2124/976/3561/4814/1102/…
DESCARTES_FETAL_CEREBELLUM_MICROGLIA	DESCARTES_FETAL_CEREBELLUM_MICROGLIA	DESCARTES_FETAL_CEREBELLUM_MICROGLIA	162	0.729046344171173	2.2956718208932	1e-10	1.45483606557377e-08	1.20250215703192e-08	414	tags=40%, list=10%, signal=37%	6280/3576/4332/4069/7305/2357/5265/2207/1441/929/7940/6275/6688/597/6813/10261/199/2212/1520/79887/241/3055/728/4689/3958/11025/64231/6556/4067/1536/10288/3936/240/2512/64332/1890/3689/3687/822/963/3684/23643/118788/55843/1508/1522/2124/64744/4542/4814/1524/5880/832/2214/1075/5777/972/11151/55911/7805/409/5341/3459/64092
FOURATI_BLOOD_TWINRIX_AGE_25_83YO_RESPONDERS_VS_POOR_RESPONDERS_0DY_UP	FOURATI_BLOOD_TWINRIX_AGE_25_83YO_RESPONDERS_VS_POOR_RESPONDERS_0DY_UP	FOURATI_BLOOD_TWINRIX_AGE_25_83YO_RESPONDERS_VS_POOR_RESPONDERS_0DY_UP	153	-0.498386865869452	-2.28861388331676	1e-10	1.45483606557377e-08	1.20250215703192e-08	794	tags=42%, list=20%, signal=35%	51663/9882/54940/3655/8087/28951/51696/5813/55619/50650/80012/51710/4300/84186/6872/6418/83641/55422/56990/7188/546/1964/8545/27436/1975/10915/3945/6480/1654/23522/11059/51176/7112/388011/6095/2308/1968/4154/81539/29121/7267/8481/6711/117145/51669/27316/10125/8242/3119/9774/439949/3983/11168/3097/9214/400986/54674/27086/6146/6191/472/8473/6932/7503
REACTOME_INNATE_IMMUNE_SYSTEM	REACTOME_INNATE_IMMUNE_SYSTEM	REACTOME_INNATE_IMMUNE_SYSTEM	453	0.702743291656739	2.28329876346283	1e-10	1.45483606557377e-08	1.20250215703192e-08	618	tags=40%, list=15%, signal=38%	6279/6280/6283/1668/4332/57126/4069/7305/6282/2357/5265/4792/2207/25801/3934/929/2219/2215/2495/2212/84418/1520/51316/5266/967/8993/4688/6286/199675/978/56729/4318/3055/2896/7295/4057/5660/6386/1992/10094/728/5836/4689/3958/11025/533/302/6556/60/4067/1536/25798/10288/26253/240/10092/29108/2268/3824/11031/387/2512/5721/1378/1072/10875/6515/10096/391/55313/5696/2992/3689/1509/10578/26578/5685/5691/…
JAATINEN_HEMATOPOIETIC_STEM_CELL_DN	JAATINEN_HEMATOPOIETIC_STEM_CELL_DN	JAATINEN_HEMATOPOIETIC_STEM_CELL_DN	119	0.742724956227802	2.28311223367113	1e-10	1.45483606557377e-08	1.20250215703192e-08	363	tags=45%, list=9%, signal=42%	6279/6280/6283/4332/4069/7305/2357/5265/2207/929/2219/2215/10261/2212/84418/4688/79887/4318/3055/1462/4057/4818/5660/728/1475/3958/353514/64231/1536/6348/3820/51312/2268/10875/6351/6515/1052/3689/10578/3669/3684/8530/8477/1508/10417/1524/7378/23406/1032/915/3001/3002/53637
GOBP_RESPONSE_TO_BACTERIUM	GOBP_RESPONSE_TO_BACTERIUM	GOBP_RESPONSE_TO_BACTERIUM	160	0.725797963664505	2.28213013073753	1e-10	1.45483606557377e-08	1.20250215703192e-08	296	tags=31%, list=7%, signal=30%	6279/6280/6283/1668/3576/4069/4792/2207/3934/929/6688/706/51316/5266/7431/8993/249/133/3055/306/6648/2896/4057/728/5836/6556/4067/10288/6348/26253/29108/2268/387/114769/8724/10578/1604/1535/2950/23643/567/1051/2876/10417/10935/2289/5732/1524/3148
HARALAMBIEVA_PBMC_M_M_R_II_AGE_11_22YO_VACCINATED_VS_UNVACCINATED_7YR_DN	HARALAMBIEVA_PBMC_M_M_R_II_AGE_11_22YO_VACCINATED_VS_UNVACCINATED_7YR_DN	HARALAMBIEVA_PBMC_M_M_R_II_AGE_11_22YO_VACCINATED_VS_UNVACCINATED_7YR_DN	132	0.734779395850647	2.27724426175485	1e-10	1.45483606557377e-08	1.20250215703192e-08	446	tags=40%, list=11%, signal=37%	6279/6280/6283/4069/2357/929/7940/6275/2219/706/199/2212/79887/199675/978/4318/1462/5836/1475/3958/64231/6556/1536/64115/83442/3820/240/120425/1378/84525/3689/334/5476/4048/3684/23643/2280/5538/2124/515/55819/23406/3001/8673/1175/409/57136/805/3459/10159/128346/8935/5175
RUBENSTEIN_SKELETAL_MUSCLE_T_CELLS	RUBENSTEIN_SKELETAL_MUSCLE_T_CELLS	RUBENSTEIN_SKELETAL_MUSCLE_T_CELLS	174	-0.48929227129707	-2.27619919809261	1e-10	1.45483606557377e-08	1.20250215703192e-08	475	tags=42%, list=12%, signal=39%	1936/6152/6229/6124/51372/6132/6137/7311/6207/23521/3945/6208/6136/969/6187/5527/6156/6155/6194/6159/10399/6209/694/1831/51669/2533/51466/6144/6230/6134/8409/6234/54543/11224/6143/80342/6135/6193/6224/439949/6217/6204/6160/6158/7178/6206/1350/9349/29997/2113/6168/6222/6161/6173/6202/441951/6165/6146/6181/6191/25873/6154/6167/6171/6232/6227/6164/6169/6210/100093630/6235/6170/7852
FAN_EMBRYONIC_CTX_BIG_GROUPS_MICROGLIA	FAN_EMBRYONIC_CTX_BIG_GROUPS_MICROGLIA	FAN_EMBRYONIC_CTX_BIG_GROUPS_MICROGLIA	206	0.709982296351557	2.2670711618719	1e-10	1.45483606557377e-08	1.20250215703192e-08	514	tags=52%, list=13%, signal=48%	4332/7305/6282/2357/5265/4792/2207/1441/929/7940/5552/8870/6303/10261/199/2212/1520/241/3055/5997/2896/5660/10094/4689/5216/533/4067/2745/1536/3936/64115/2787/6348/29108/2752/23645/64332/6351/1843/391/308/1052/3689/334/9445/1509/26578/3303/11314/3687/427/10487/963/9535/3684/1535/23643/567/8992/2876/1508/5538/9592/2124/8763/7094/55819/170954/4542/54458/4814/1524/10287/10095/23406/832/3920/2214/107…
NAKAYA_PBMC_FLUARIX_FLUVIRIN_AGE_18_50YO_CORRELATED_WITH_HAI_28DY_RESPONSE_AT_3DY_POSITIVE	NAKAYA_PBMC_FLUARIX_FLUVIRIN_AGE_18_50YO_CORRELATED_WITH_HAI_28DY_RESPONSE_AT_3DY_POSITIVE	NAKAYA_PBMC_FLUARIX_FLUVIRIN_AGE_18_50YO_CORRELATED_WITH_HAI_28DY_RESPONSE_AT_3DY_POSITIVE	181	0.712099813717639	2.25765982161743	1e-10	1.45483606557377e-08	1.20250215703192e-08	549	tags=48%, list=14%, signal=43%	4332/6282/5265/25801/1441/7940/10581/8875/10410/4688/3055/7439/2896/366/1992/51734/4689/11025/6556/2745/25798/10288/26253/29108/120425/120892/1890/79143/1378/29992/10875/10096/55313/334/1509/284996/4709/11314/3687/822/10487/963/51155/7791/118788/7167/1476/51192/3460/10935/57085/6817/170954/4835/9114/1102/1524/654817/10095/8826/832/10890/3920/79180/5777/5873/11151/55911/3611/10312/5052/1955/26234/…
TRAVAGLINI_LUNG_PROLIFERATING_MACROPHAGE_CELL	TRAVAGLINI_LUNG_PROLIFERATING_MACROPHAGE_CELL	TRAVAGLINI_LUNG_PROLIFERATING_MACROPHAGE_CELL	476	0.693986785974431	2.25742568595983	1e-10	1.45483606557377e-08	1.20250215703192e-08	993	tags=59%, list=25%, signal=51%	3576/4332/4069/7305/6282/2357/5265/2207/25801/929/6275/3956/6688/597/706/6277/6813/2495/10261/1520/967/6888/7431/4688/79887/199675/241/56729/3055/2896/7295/5660/6386/10094/7086/4689/1475/3958/5216/4502/4637/533/64231/5355/302/6556/2745/25798/55505/2787/2597/240/10092/29108/5226/2752/120425/387/2512/5721/2907/10313/8407/1072/29992/7114/6281/103910/7905/4946/308/10376/334/9445/8724/1509/5685/4709/5…
REACTOME_TRANSLATION	REACTOME_TRANSLATION	REACTOME_TRANSLATION	208	-0.474478277564453	-2.24556951830523	1e-10	1.45483606557377e-08	1.20250215703192e-08	475	tags=28%, list=12%, signal=26%	1936/6152/6229/1964/1975/6124/6132/6137/7311/6205/6207/23521/6208/6136/55037/1968/6187/6156/6155/6194/6159/6209/6144/6230/6134/6234/11224/6143/6135/6218/6193/6224/6217/6204/6160/6158/6206/9349/6168/6222/6161/6173/6202/1938/6165/6146/6181/6191/25873/6154/6167/6171/6232/6227/6164/6169/6210/6235/6170
MODULE_16	MODULE_16	MODULE_16	176	0.704172896412969	2.23329799414091	1e-10	1.45483606557377e-08	1.20250215703192e-08	413	tags=31%, list=10%, signal=29%	6279/6280/3576/4332/6282/2207/7940/5552/6275/8870/199/10409/6286/241/978/4318/3055/1992/5836/4689/1475/6231/2745/1536/3936/6348/2268/11031/6351/6515/391/2992/3689/5685/822/5906/963/7791/301/8530/3561/5880/3920/1075/10093/3385/5878/11151/896/10312/9111/7805/5341/3459
BUSSLINGER_DUODENAL_STEM_CELLS	BUSSLINGER_DUODENAL_STEM_CELLS	BUSSLINGER_DUODENAL_STEM_CELLS	207	-0.466297186459985	-2.20393428368853	1e-10	1.45483606557377e-08	1.20250215703192e-08	560	tags=39%, list=14%, signal=35%	10155/6189/1933/3192/6157/6228/6431/2091/4176/54407/6152/6229/546/1964/27436/1975/6124/3725/6132/6137/6205/5885/6207/23224/23521/22877/7832/6208/5295/6136/1968/6187/6156/10412/6155/7267/6194/10399/6209/6421/9774/6230/6134/6234/54543/11224/6135/6193/6224/6217/6160/7178/6206/60674/1350/9349/641638/6168/6222/6161/6202/1027/441951/1938/6165/6146/6191/25873/6154/6167/6171/2354/6232/6164/6169/7503/6210…
HU_FETAL_RETINA_MICROGLIA	HU_FETAL_RETINA_MICROGLIA	HU_FETAL_RETINA_MICROGLIA	256	0.679747217290702	2.18610239619442	1e-10	1.45483606557377e-08	1.20250215703192e-08	433	tags=45%, list=11%, signal=42%	3576/4332/7305/6282/2357/4792/2207/1441/929/7940/5552/6688/6813/6303/10261/199/2212/1520/241/3055/5997/2896/5660/10094/4689/5216/60/4067/2745/1536/3936/64115/2787/9560/240/10092/29108/2752/11031/387/2512/23645/64332/1890/10875/7114/1843/6515/10096/391/10627/4946/308/1052/3689/9445/1509/26578/3303/11314/3687/10487/5906/963/9535/3684/1535/23643/7791/1471/567/1051/8992/5359/2876/1508/5538/2124/8763/…
ZHONG_PFC_MAJOR_TYPES_MICROGLIA	ZHONG_PFC_MAJOR_TYPES_MICROGLIA	ZHONG_PFC_MAJOR_TYPES_MICROGLIA	233	0.679956413914428	2.18454505348022	1e-10	1.45483606557377e-08	1.20250215703192e-08	514	tags=47%, list=13%, signal=44%	4332/7305/6282/2357/5265/4792/2207/1441/929/7940/10581/5552/8870/6813/6303/10261/199/2212/1520/967/241/3055/5997/2896/5660/728/4689/5216/4067/1536/25798/3936/64115/2787/6348/9560/240/29108/2752/11031/2512/6351/1843/391/10627/308/1052/3689/334/9445/1509/26578/5476/3303/11314/3687/427/10487/963/9535/3684/1535/23643/567/8992/2876/1508/5538/9592/8763/7094/64744/55819/170954/4542/54458/4814/1524/37315…
CHEN_METABOLIC_SYNDROM_NETWORK	CHEN_METABOLIC_SYNDROM_NETWORK	CHEN_METABOLIC_SYNDROM_NETWORK	344	0.662281098367031	2.14144081318434	1e-10	1.45483606557377e-08	1.20250215703192e-08	531	tags=38%, list=13%, signal=36%	6279/4069/7305/6282/5265/2207/1441/929/5552/3956/6688/597/6277/6813/6303/10261/199/2212/84418/1520/51316/967/7431/4688/241/306/5997/1192/2896/1462/5660/4689/3958/533/64231/302/6556/4067/2745/1536/3936/64115/6348/83442/9560/10092/29108/11031/7846/8407/1072/29992/7114/10096/10627/308/3689/1509/26578/284996/71/11314/3687/822/427/963/9535/7170/1535/118788/8477/1476/2280/5359/51192/5862/55843/1508/976…
GOBP_INNATE_IMMUNE_RESPONSE	GOBP_INNATE_IMMUNE_RESPONSE	GOBP_INNATE_IMMUNE_RESPONSE	263	0.658722973182769	2.11840069568826	1e-10	1.45483606557377e-08	1.20250215703192e-08	592	tags=34%, list=15%, signal=31%	6279/6280/6283/1668/4332/57126/7305/2207/3934/929/10581/2219/6688/199/5266/10410/7431/8993/4688/3055/2896/4057/4818/51734/3958/353514/6556/4067/1536/6348/26253/2597/29108/259197/2268/3824/257101/10219/1378/6351/10096/71/1604/3669/3684/1535/6772/7791/301/5359/10417/60489/3134/1524/3148/2214/837/5777/972/10097/5873/11151/3002/9111/11126/409/101/5052/203068/2633/2537/8635/965/79792/1130/6397/998/553…
OSMAN_BLADDER_CANCER_DN	OSMAN_BLADDER_CANCER_DN	OSMAN_BLADDER_CANCER_DN	239	-0.43184960714849	-2.11191248850431	1e-10	1.45483606557377e-08	1.20250215703192e-08	655	tags=37%, list=16%, signal=33%	7320/23787/399/9057/10106/6595/4736/9397/6189/1933/8106/23020/6431/57602/10235/7188/2091/7874/11083/6152/6229/54904/23469/6124/1606/9725/6137/7311/4753/6205/6207/171023/23521/22877/84441/152926/51755/6136/1968/54476/4194/5527/80314/81844/6194/6159/8481/6209/55000/3707/81606/11188/1106/6230/6134/113246/11224/6143/6126/6218/6767/6193/6224/57198/6217/6204/6158/60674/3097/9214/29997/6222/3275/6304/61…
HARALAMBIEVA_PBMC_FLUARIX_AGE_50_74YO_CORR_WITH_28D_MEM_B_CELL_RESPONSE_AT_28DY_POSITIVE	HARALAMBIEVA_PBMC_FLUARIX_AGE_50_74YO_CORR_WITH_28D_MEM_B_CELL_RESPONSE_AT_28DY_POSITIVE	HARALAMBIEVA_PBMC_FLUARIX_AGE_50_74YO_CORR_WITH_28D_MEM_B_CELL_RESPONSE_AT_28DY_POSITIVE	293	0.646042244948096	2.08518809997258	1e-10	1.45483606557377e-08	1.20250215703192e-08	690	tags=41%, list=17%, signal=36%	50486/3576/4069/7305/4792/1441/10135/5552/2219/6688/597/8870/2215/2495/6303/10261/10409/7431/4688/79887/133/978/4318/6648/5997/2896/6386/1992/728/7086/4689/4084/2180/533/4067/1536/2787/2597/240/29108/5226/2752/51312/120892/2512/23645/64332/2907/29992/6515/1052/334/3687/1604/427/2950/1471/301/1051/3460/9592/1522/2124/29887/5611/829/8301/55819/4542/4814/654817/23406/29982/8031/7538/55233/5878/15333…
GOBP_DEFENSE_RESPONSE_TO_OTHER_ORGANISM	GOBP_DEFENSE_RESPONSE_TO_OTHER_ORGANISM	GOBP_DEFENSE_RESPONSE_TO_OTHER_ORGANISM	329	0.636434024628759	2.05596778994629	1e-10	1.45483606557377e-08	1.20250215703192e-08	592	tags=32%, list=15%, signal=30%	6279/6280/6283/1668/4332/57126/4069/7305/2207/3934/929/10581/2219/6688/199/51316/5266/10410/7431/8993/4688/3055/306/2896/4057/4818/728/51734/3958/353514/6556/4067/1536/6348/26253/2597/29108/259197/2268/3824/257101/10219/1378/10875/6351/10096/10578/71/3687/1604/3669/3684/1535/6772/7791/301/1051/5359/3460/10417/60489/5611/3134/1524/3148/23406/2214/837/5777/972/10097/5873/11151/3002/8673/9111/11126/…
MURARO_PANCREAS_DUCTAL_CELL	MURARO_PANCREAS_DUCTAL_CELL	MURARO_PANCREAS_DUCTAL_CELL	492	0.6278092129436	2.04020073498171	1e-10	1.45483606557377e-08	1.20250215703192e-08	621	tags=39%, list=15%, signal=37%	3576/4069/7305/6282/5265/4792/2207/3934/10135/10581/5552/8870/6277/2495/6303/10261/1520/967/10410/4688/241/133/3055/306/6648/1192/2896/7295/5660/6386/10094/728/3958/5216/302/60/4067/1536/25798/3936/55505/2787/6348/4050/83442/240/10092/2752/64332/8407/1072/10875/7114/1843/6281/10096/391/10627/103910/55313/308/5696/3689/334/1509/3303/71/11314/822/427/10487/963/3939/51155/79144/2950/7791/301/567/118…
GOBP_DEFENSE_RESPONSE	GOBP_DEFENSE_RESPONSE	GOBP_DEFENSE_RESPONSE	454	0.627394996012118	2.03854152799678	1e-10	1.45483606557377e-08	1.20250215703192e-08	613	tags=33%, list=15%, signal=32%	6279/6280/6283/1668/3576/4332/57126/4069/7305/2357/5265/4792/2207/3934/1441/929/10581/2219/3956/6688/199/51316/5266/10410/7431/8993/4688/241/133/4318/3055/306/2896/4057/4818/728/51734/3958/353514/11025/6556/4067/1536/10288/6348/26253/2597/240/7076/29108/259197/2268/3824/257101/120892/64332/10219/1378/10875/6351/7114/10096/3689/9235/10578/71/3687/1604/3669/3684/1535/6772/2950/23643/7791/1471/301/8…
MANNO_MIDBRAIN_NEUROTYPES_HMGL	MANNO_MIDBRAIN_NEUROTYPES_HMGL	MANNO_MIDBRAIN_NEUROTYPES_HMGL	253	0.628639505933122	2.0199954828642	1e-10	1.45483606557377e-08	1.20250215703192e-08	626	tags=44%, list=16%, signal=40%	3576/4332/7305/2357/4792/2207/1441/929/5552/6688/597/6813/6303/10261/2212/1520/4688/241/6648/2896/5836/4689/4067/2745/1536/25798/3936/6348/240/29108/120892/2512/23645/64332/1890/10875/6351/1843/391/308/1052/3689/9445/1509/26578/822/427/963/9535/1535/6772/23643/567/8477/5359/2876/1508/5538/9592/2124/2289/7094/4542/4814/1524/10287/10095/832/2214/1075/79180/837/5777/7538/972/55911/8673/10577/5791/78…
GOBP_BIOLOGICAL_PROCESS_INVOLVED_IN_INTERSPECIES_INTERACTION_BETWEEN_ORGANISMS	GOBP_BIOLOGICAL_PROCESS_INVOLVED_IN_INTERSPECIES_INTERACTION_BETWEEN_ORGANISMS	GOBP_BIOLOGICAL_PROCESS_INVOLVED_IN_INTERSPECIES_INTERACTION_BETWEEN_ORGANISMS	496	0.58891280880464	1.91449192969373	1e-10	1.45483606557377e-08	1.20250215703192e-08	611	tags=29%, list=15%, signal=28%	6279/6280/6283/1668/3576/4332/57126/4069/7305/4792/2207/3934/929/10581/2219/3956/6688/706/199/51316/5266/10410/7431/8993/4688/249/133/3055/306/6648/2896/4057/4818/728/5836/51734/3958/353514/6556/4067/1536/10288/6348/26253/2597/29108/259197/2268/3824/257101/387/10219/1378/1072/10875/6351/10096/114769/8724/10578/3303/71/3687/1604/3669/3684/1535/6772/2950/23643/7791/301/567/1051/5359/3460/2876/2023/…
LENAOUR_DENDRITIC_CELL_MATURATION_DN	LENAOUR_DENDRITIC_CELL_MATURATION_DN	LENAOUR_DENDRITIC_CELL_MATURATION_DN	66	0.834495522286554	2.45156275544716	1.08875199489228e-10	1.57107798027179e-08	1.29858250345004e-08	286	tags=41%, list=7%, signal=39%	6279/6280/6283/3576/4069/5265/4792/2207/10135/929/7940/6275/2219/8870/2212/4318/6648/728/6556/1536/10875/4048/7277/5359/8021/3561/4814
GSE10325_BCELL_VS_MYELOID_DN	GSE10325_BCELL_VS_MYELOID_DN	GSE10325_BCELL_VS_MYELOID_DN	62	0.842339598950006	2.44860697134519	1.31610303112032e-10	1.88383166930278e-08	1.55709065744685e-08	456	tags=77%, list=11%, signal=70%	2357/5265/7940/5552/6275/6303/10261/199/2212/4688/79887/133/978/5997/366/5660/728/7086/51734/1475/3958/11025/64231/6556/10288/10313/29992/10875/1843/308/1052/5476/71/11314/1051/1508/6817/637/55819/4542/23406/3920/5873/5791/3281/1955/4947/2799
REACTOME_REGULATION_OF_EXPRESSION_OF_SLITS_AND_ROBOS	REACTOME_REGULATION_OF_EXPRESSION_OF_SLITS_AND_ROBOS	REACTOME_REGULATION_OF_EXPRESSION_OF_SLITS_AND_ROBOS	139	-0.51911522582621	-2.33316955957105	1.53458912888518e-10	2.17899379588665e-08	1.80105841593876e-08	467	tags=38%, list=12%, signal=35%	6152/6229/6124/6132/6137/7311/6205/6207/23521/6208/6136/6187/6156/6155/6194/6159/6209/6144/6230/6134/6234/11224/6143/6135/6218/6193/6224/6217/6204/6160/6158/6206/9349/6168/6222/6161/6173/6202/6165/6146/6181/6191/25873/6154/6167/6171/6232/6227/6164/6169/6210/6235/6170
MODULE_55	MODULE_55	MODULE_55	102	0.76052263313656	2.31171923640417	1.57894781216534e-10	2.22418608873988e-08	1.8384123356849e-08	214	tags=26%, list=5%, signal=26%	6279/6280/1668/50486/6282/5265/3934/1441/929/5552/6275/8870/249/133/978/2896/366/4057/5836/2180/2745/11031/6515/9235/1604/7791/8530
MODULE_75	MODULE_75	MODULE_75	130	0.726933765346656	2.24907544841855	1.65878463081457e-10	2.31824948128565e-08	1.91616091170018e-08	361	tags=45%, list=9%, signal=43%	3576/4332/7305/4792/2207/1441/10135/929/7940/10581/2219/2215/10261/199/2212/1520/10410/8993/4688/133/2896/366/4057/728/4689/4084/11025/1536/10288/6348/4050/7076/2268/1378/6351/3689/10578/822/1604/3669/963/9535/6772/567/8530/8477/2876/4061/5611/3134/3561/1524/654817/2214/1075/915/5698/3001/3122
RUTELLA_RESPONSE_TO_HGF_VS_CSF2RB_AND_IL4_UP	RUTELLA_RESPONSE_TO_HGF_VS_CSF2RB_AND_IL4_UP	RUTELLA_RESPONSE_TO_HGF_VS_CSF2RB_AND_IL4_UP	140	0.721430700406833	2.24809231339692	1.69968140646987e-10	2.35684728776826e-08	1.94806412516206e-08	466	tags=40%, list=12%, signal=37%	6280/6283/2357/10135/929/10581/2219/2495/199/967/4318/6648/366/4818/728/3958/4502/1536/10288/6348/26253/240/6515/308/334/1509/11314/4048/1604/427/6772/7277/8992/5359/1508/10449/8021/29887/5732/1524/3920/8031/9489/4190/10312/5052/26234/5175/7071/2537/4947/2799/10134/8635/81671/51108
FLETCHER_PBMC_BCG_10W_INFANT_BCG_STIMULATED_VS_UNSTIMULATED_10W_DN	FLETCHER_PBMC_BCG_10W_INFANT_BCG_STIMULATED_VS_UNSTIMULATED_10W_DN	FLETCHER_PBMC_BCG_10W_INFANT_BCG_STIMULATED_VS_UNSTIMULATED_10W_DN	71	0.818706421983755	2.42451687247976	1.71986690419244e-10	2.36635020794664e-08	1.95591881221787e-08	387	tags=63%, list=10%, signal=58%	4332/4069/7305/6282/6275/3956/6688/706/6277/10261/199/1520/967/7431/79887/4318/6386/728/3958/302/1536/83442/2752/2268/2512/10875/6281/308/1509/3687/822/3684/7791/1471/301/1051/2280/1508/5315/55819/152007/5777/2539/10577/5791
GSE34156_TLR1_TLR2_LIGAND_VS_NOD2_AND_TLR1_TLR2_LIGAND_24H_TREATED_MONOCYTE_UP	GSE34156_TLR1_TLR2_LIGAND_VS_NOD2_AND_TLR1_TLR2_LIGAND_24H_TREATED_MONOCYTE_UP	GSE34156_TLR1_TLR2_LIGAND_VS_NOD2_AND_TLR1_TLR2_LIGAND_24H_TREATED_MONOCYTE_UP	59	0.841947612362588	2.43409414027424	2.04062068874443e-10	2.78607512342499e-08	2.3028445780592e-08	413	tags=75%, list=10%, signal=68%	7305/929/6303/10261/2212/6888/4688/3055/1192/2896/1462/5660/4689/3958/11025/6556/60/4067/1536/25798/10288/26253/3820/7076/2752/51312/11031/2512/29992/308/1509/822/427/5862/1522/7094/55819/10287/654817/8031/10097/5879/5791/3459
GOCC_COLLAGEN_CONTAINING_EXTRACELLULAR_MATRIX	GOCC_COLLAGEN_CONTAINING_EXTRACELLULAR_MATRIX	GOCC_COLLAGEN_CONTAINING_EXTRACELLULAR_MATRIX	39	0.885971669004233	2.44114052777524	2.06522435043613e-10	2.79814251877029e-08	2.31281894512079e-08	266	tags=64%, list=7%, signal=60%	6279/6280/5265/6275/2219/3956/6277/1520/4318/1462/5660/1992/3958/302/7076/10875/6281/308/1509/301/1476/5359/1508/1522/5315
BUSSLINGER_GASTRIC_LYZ_POSITIVE_CELLS	BUSSLINGER_GASTRIC_LYZ_POSITIVE_CELLS	BUSSLINGER_GASTRIC_LYZ_POSITIVE_CELLS	70	-0.635746082530686	-2.49127449838014	2.22391761132489e-10	2.99032679419738e-08	2.47166983644617e-08	308	tags=54%, list=8%, signal=51%	6208/6136/6187/6156/6194/6159/10399/6209/6134/6234/11224/6143/6135/6193/6224/6204/6160/6158/7178/6206/9349/29997/6168/6222/6161/6202/1938/6165/6191/25873/6154/6167/6171/6232/6227/6164/6210/6170
GOBP_LOCOMOTION	GOBP_LOCOMOTION	GOBP_LOCOMOTION	365	0.58363757981875	1.88855519784341	2.32002123097302e-10	3.09609449838648e-08	2.5590926708406e-08	613	tags=30%, list=15%, signal=28%	6279/6280/6283/3576/57126/6282/2357/2207/1441/146225/6688/706/199/967/6286/4318/3055/306/6648/2896/6386/10094/728/3958/5216/5355/60/4067/3936/64115/6348/240/10092/7076/29108/2752/2268/120425/120892/387/1890/79143/1072/6351/7114/1843/10096/391/3689/4267/71/11314/3687/10487/6772/301/51192/2876/9592/7408/4814/1524/3148/8826/5880/152007/28956/972/3309/11151/3611/4478/133418/5479/10109/5879/409/101/87…
DESCARTES_FETAL_HEART_MYELOID_CELLS	DESCARTES_FETAL_HEART_MYELOID_CELLS	DESCARTES_FETAL_HEART_MYELOID_CELLS	28	0.923190729491723	2.39176936263119	2.59068686437397e-10	3.43020200320697e-08	2.83525092999728e-08	187	tags=79%, list=5%, signal=75%	6279/1668/4332/4069/7305/2357/929/2219/6688/10261/4688/4318/3055/728/1475/11025/64231/6556/1536/120425/29992/3687
DESCARTES_FETAL_CEREBRUM_MICROGLIA	DESCARTES_FETAL_CEREBRUM_MICROGLIA	DESCARTES_FETAL_CEREBRUM_MICROGLIA	98	0.770513240326084	2.33412253659649	2.6090330183838e-10	3.43020200320697e-08	2.83525092999728e-08	352	tags=44%, list=9%, signal=41%	6279/6280/4332/4069/7305/5265/1441/6688/597/199/1520/4688/728/4689/3958/11025/64231/6556/1536/10288/1890/3689/284996/3687/822/5906/3684/23643/118788/8477/55843/1508/5538/2124/64744/4542/4814/1524/2214/1075/972/11151/55911
GSE24634_TREG_VS_TCONV_POST_DAY10_IL4_CONVERSION_DN	GSE24634_TREG_VS_TCONV_POST_DAY10_IL4_CONVERSION_DN	GSE24634_TREG_VS_TCONV_POST_DAY10_IL4_CONVERSION_DN	52	0.848271575972725	2.40375737368296	2.81575226323221e-10	3.64794065110281e-08	3.01522391799211e-08	366	tags=71%, list=9%, signal=66%	6279/6280/4332/7305/929/10261/2212/967/79887/3055/2896/366/5660/5836/2180/2752/2268/11031/2512/29992/10875/3689/334/5476/3687/822/3684/23643/1051/2876/1508/1522/55819/3920/1075/3122/10577
MODULE_88	MODULE_88	MODULE_88	104	0.753046934445663	2.29893123098804	2.80656354964296e-10	3.64794065110281e-08	3.01522391799211e-08	351	tags=31%, list=9%, signal=29%	6279/6280/1668/50486/6282/5265/2207/3934/1441/929/7940/5552/6275/8870/249/133/2896/366/4057/2180/2745/11031/6515/9235/7791/8530/3561/654817/5880/1075/9246/11151
GOCC_VESICLE_MEMBRANE	GOCC_VESICLE_MEMBRANE	GOCC_VESICLE_MEMBRANE	359	0.582642414213732	1.88637579326115	2.87233809754101e-10	3.69428470240981e-08	3.05352982955218e-08	820	tags=38%, list=20%, signal=34%	57126/7305/2357/2207/1441/929/10581/2215/2212/84418/967/10410/199675/306/5660/728/4689/3958/11025/533/302/6556/4067/1536/25798/10288/26253/11031/120892/387/1378/6515/391/3689/334/9445/8724/1509/11314/3687/1604/5906/963/3684/1535/23643/301/567/2923/8992/3460/57085/29887/976/8763/3134/10542/9114/8826/8655/5880/10890/3920/3312/28956/51699/915/972/5873/6717/5878/11151/7314/3122/8673/5879/10312/58533/…
GOBP_INFLAMMATORY_RESPONSE	GOBP_INFLAMMATORY_RESPONSE	GOBP_INFLAMMATORY_RESPONSE	186	0.675308174642688	2.14133798117526	3.87236202898659e-10	4.94464414766065e-08	4.08702079500084e-08	397	tags=33%, list=10%, signal=31%	6279/6280/6283/3576/4069/2357/5265/4792/929/3956/199/8993/241/133/4318/3055/2896/4818/728/353514/6556/4067/1536/6348/240/7076/29108/259197/2268/120892/64332/10219/6351/7114/3689/1535/2950/23643/7791/301/8530/118788/1051/5359/2876/976/5732/4814/1524/3148/2214/1075/837/7538/25824/8673/5879/10312/9111/58533/101
GSE36888_UNTREATED_VS_IL2_TREATED_STAT5_AB_KNOCKIN_TCELL_6H_UP	GSE36888_UNTREATED_VS_IL2_TREATED_STAT5_AB_KNOCKIN_TCELL_6H_UP	GSE36888_UNTREATED_VS_IL2_TREATED_STAT5_AB_KNOCKIN_TCELL_6H_UP	50	0.85478172050654	2.40884403894117	4.25836209873252e-10	5.39869063502882e-08	4.46231523082971e-08	136	tags=40%, list=3%, signal=39%	6279/6280/6283/2357/10135/929/8875/8870/2212/51316/3055/7439/6648/1192/4084/353514/11025/4067/11031/64332
DESCARTES_FETAL_INTESTINE_MYELOID_CELLS	DESCARTES_FETAL_INTESTINE_MYELOID_CELLS	DESCARTES_FETAL_INTESTINE_MYELOID_CELLS	55	0.851155060323577	2.43562350473832	4.5721779028769e-10	5.75543160270653e-08	4.75718129394515e-08	331	tags=67%, list=8%, signal=63%	3576/4332/4069/7305/2357/2207/1441/10135/929/131540/2219/6688/597/10261/199/2212/1520/4688/56729/4318/3055/728/4689/353514/11025/64231/1536/10288/1890/1378/10875/3687/1471/637/1524/2214/972
FAN_OVARY_CL0_XBP1_SELK_HIGH_STROMAL_CELL	FAN_OVARY_CL0_XBP1_SELK_HIGH_STROMAL_CELL	FAN_OVARY_CL0_XBP1_SELK_HIGH_STROMAL_CELL	119	-0.535206333955327	-2.3679483305684	4.69341978333578e-10	5.86644420664978e-08	4.84893932693483e-08	728	tags=45%, list=18%, signal=38%	6147/65117/26156/6122/6133/7320/4666/4736/10914/6189/6228/2091/1936/6152/6229/6132/6137/10772/6207/23521/6208/6136/283131/6187/6156/476/6194/10399/6209/27316/6144/6134/6135/6767/6193/6160/6206/6222/6161/6173/6202/441951/6165/6181/6191/25873/6154/6171/6232/6164/6169/100093630/6170
GOCC_VACUOLE	GOCC_VACUOLE	GOCC_VACUOLE	283	0.61465520720088	1.9805138636442	5.39116455126424e-10	6.69145312030692e-08	5.53085464490023e-08	550	tags=33%, list=14%, signal=31%	1668/4332/4069/2357/25801/1441/10581/5552/6813/2495/1520/51316/967/10410/4688/79887/56729/3055/2896/1462/4818/5660/6386/1992/4689/533/302/6556/4067/25798/29108/120892/2512/55313/2992/1509/10578/5476/427/10487/8530/8992/11345/5862/1508/5538/1522/8763/5611/3134/10542/9114/29982/3920/1075/8031/3312/28956/972/10097/5873/51100/5878/3002/3122/8673/10577/10312/1175/7805/101/203068/23593/55004/10159/3895…
GOCC_TERTIARY_GRANULE	GOCC_TERTIARY_GRANULE	GOCC_TERTIARY_GRANULE	79	0.794860044290271	2.36523776732752	5.69182989824546e-10	7.01557561555269e-08	5.79875974355607e-08	417	tags=54%, list=10%, signal=50%	57126/4069/2357/2207/6813/2495/84418/1520/8993/199675/978/4318/4057/3958/6556/1536/10288/387/1378/6515/3689/1509/11314/3687/4048/1604/427/963/3684/1535/1471/567/1476/8655/3920/28956/5777/8673/5879/10312/101/55004/10159
GOBP_REGULATION_OF_TRANSPORT	GOBP_REGULATION_OF_TRANSPORT	GOBP_REGULATION_OF_TRANSPORT	414	0.557040501478316	1.80952199355684	5.99385317629883e-10	7.33688965697434e-08	6.06434350040485e-08	470	tags=26%, list=12%, signal=25%	6279/57126/4792/2207/929/2219/6688/706/6813/1520/967/56729/4318/3055/7439/5997/1192/7295/6386/3958/353514/2180/302/6556/60/4067/2745/1536/10288/3936/6348/240/29108/2752/2268/11031/120892/387/6351/7114/7905/4946/3689/8724/3303/71/11314/5906/3684/1535/301/567/1051/9446/2280/5359/51714/3460/5538/10449/8021/3134/3561/64422/8301/1622/5880/10890/3312/801/5777/4697/972/2539/10434/5873/51100/6717/401152/…
GSE45365_HEALTHY_VS_MCMV_INFECTION_CD11B_DC_UP	GSE45365_HEALTHY_VS_MCMV_INFECTION_CD11B_DC_UP	GSE45365_HEALTHY_VS_MCMV_INFECTION_CD11B_DC_UP	50	-0.701744609133503	-2.65111364174882	6.07811220204118e-10	7.38906941602937e-08	6.10747294591549e-08	739	tags=56%, list=18%, signal=46%	57337/5591/6949/8925/8720/490/338758/10914/57634/100129482/100506710/11338/55056/7515/554203/25777/4154/7644/5930/55690/51669/1106/55007/9267/23181/472/1844/7852
GSE24634_TEFF_VS_TCONV_DAY10_IN_CULTURE_DN	GSE24634_TEFF_VS_TCONV_DAY10_IN_CULTURE_DN	GSE24634_TEFF_VS_TCONV_DAY10_IN_CULTURE_DN	61	0.822454986998153	2.38783154759353	6.45334595488345e-10	7.79186648661404e-08	6.44040691537492e-08	458	tags=59%, list=11%, signal=53%	6279/6280/4332/4069/2207/25801/706/967/4688/79887/978/2896/5660/6386/3958/6556/2752/11031/2512/10875/3689/334/3687/822/3684/1522/64422/4814/3920/3122/10577/5791/3459/1955/59342/10134
GSE34156_UNTREATED_VS_24H_NOD2_LIGAND_TREATED_MONOCYTE_DN	GSE34156_UNTREATED_VS_24H_NOD2_LIGAND_TREATED_MONOCYTE_DN	GSE34156_UNTREATED_VS_24H_NOD2_LIGAND_TREATED_MONOCYTE_DN	60	0.835897153241896	2.41033689569795	6.90406129541863e-10	8.2797421575936e-08	6.84366303515288e-08	424	tags=68%, list=11%, signal=62%	4332/25801/929/3956/6303/10261/2212/6888/4688/133/3055/2896/1462/4689/3958/11025/6556/1536/25798/10288/55505/5226/2752/51312/11031/2512/79143/2907/29992/308/427/23643/2876/5689/8031/5777/10577/5879/5791/830/11235
GOBP_REGULATION_OF_RESPONSE_TO_EXTERNAL_STIMULUS	GOBP_REGULATION_OF_RESPONSE_TO_EXTERNAL_STIMULUS	GOBP_REGULATION_OF_RESPONSE_TO_EXTERNAL_STIMULUS	266	0.613298687889851	1.97072462673408	8.79308522712854e-10	1.04743939393493e-07	8.65766363903147e-08	397	tags=25%, list=10%, signal=24%	6279/6280/6283/3576/4332/7305/4792/2219/3956/6688/199/8993/241/4318/3055/2896/4057/4818/728/353514/4067/6348/240/29108/259197/2268/3824/120892/64332/1378/10875/6351/84525/7114/1843/114769/1604/1535/6772/2950/23643/7791/301/8530/118788/1051/5359/2876/60489/3134/4814/1524/3148/5880/1075/837/5777/7538/972/8673/5879/9111/58533/11126/409/101
GOBP_CELL_MIGRATION	GOBP_CELL_MIGRATION	GOBP_CELL_MIGRATION	312	0.588816008991395	1.89995659161307	9.86248810590741e-10	1.16699534261167e-07	9.64585941979169e-08	613	tags=29%, list=15%, signal=27%	6279/6280/6283/3576/57126/6282/2207/1441/6688/706/199/967/6286/4318/3055/306/6648/2896/6386/728/3958/5216/4067/3936/64115/6348/240/10092/7076/29108/2752/2268/120425/120892/387/79143/6351/7114/1843/391/3689/4267/71/11314/3687/10487/6772/301/51192/2876/4814/1524/3148/8826/5880/152007/28956/972/3309/11151/3611/4478/5479/5879/409/101/8766/1955/1432/11235/10016/5175/811/7763/389/5728/2833/51411/1130/5…
MODULE_117	MODULE_117	MODULE_117	79	0.791140488103568	2.35416961157647	9.97560358525962e-10	1.17256283466737e-07	9.69187780883676e-08	360	tags=39%, list=9%, signal=36%	6280/6283/4332/7305/7940/8875/2219/597/10261/1520/8993/249/241/306/1462/4057/1475/11025/1536/1378/6351/10578/3684/8477/1522/2124/654817/5880/11151/3001/3002
GSE41176_UNSTIM_VS_ANTI_IGM_STIM_TAK1_KO_BCELL_24H_DN	GSE41176_UNSTIM_VS_ANTI_IGM_STIM_TAK1_KO_BCELL_24H_DN	GSE41176_UNSTIM_VS_ANTI_IGM_STIM_TAK1_KO_BCELL_24H_DN	53	0.853053117507875	2.43091328806091	1.08925587205681e-09	1.27192121533792e-07	1.05131295629195e-07	238	tags=43%, list=6%, signal=41%	6279/6280/6283/2357/4792/2207/6813/10409/5266/133/56729/3055/1462/4084/4502/5355/26253/2752/79143/29992/5359/3460/1508
REACTOME_SIGNALING_BY_ROBO_RECEPTORS	REACTOME_SIGNALING_BY_ROBO_RECEPTORS	REACTOME_SIGNALING_BY_ROBO_RECEPTORS	155	-0.479008203780069	-2.20742225239972	1.12833006268485e-09	1.30893661977735e-07	1.08190822728853e-07	467	tags=36%, list=12%, signal=33%	6152/6229/6124/6132/6137/7311/4753/6205/6207/23521/6208/6136/6187/6156/6155/6194/6159/6209/51466/6144/6230/6134/6234/11224/6143/6135/6218/6193/6224/6217/6204/6160/6158/6206/9349/6168/6222/6161/6173/6202/6165/6146/6181/6191/25873/6154/6167/6171/6232/6227/6164/6169/6210/6235/6170/7852
GSE22886_NAIVE_CD8_TCELL_VS_DC_DN	GSE22886_NAIVE_CD8_TCELL_VS_DC_DN	GSE22886_NAIVE_CD8_TCELL_VS_DC_DN	86	0.780768675074988	2.34295653235089	1.13873085410398e-09	1.31242428113581e-07	1.08479097154116e-07	562	tags=62%, list=14%, signal=54%	4332/6282/2207/25801/7940/2495/10409/1520/967/7431/79887/7295/533/302/2787/5226/2752/11031/2512/308/10376/8724/51155/23643/1471/8992/51714/2876/2108/1508/5538/637/55819/1102/3920/972/4190/8673/5879/1175/3281/830/10159/84790/9741/965/9144/171546/1211/847/6643/3614/2885
GSE11057_CD4_CENT_MEM_VS_PBMC_UP	GSE11057_CD4_CENT_MEM_VS_PBMC_UP	GSE11057_CD4_CENT_MEM_VS_PBMC_UP	96	-0.564592196139724	-2.4345390182776	1.51223990556946e-09	1.73166103767434e-07	1.4313132471254e-07	898	tags=55%, list=22%, signal=44%	51575/4012/23484/25851/55031/23141/23043/163882/9882/55294/5252/2035/28951/51696/3702/4300/1039/399/55870/11325/11184/83641/8379/921/55824/23195/25864/23469/1606/9725/23048/171023/57062/11059/55268/8832/8445/26034/5335/2734/81558/59307/3707/55690/89846/4063/57326/4297/113791/3097/923/1107/6932
GOBP_RESPONSE_TO_MOLECULE_OF_BACTERIAL_ORIGIN	GOBP_RESPONSE_TO_MOLECULE_OF_BACTERIAL_ORIGIN	GOBP_RESPONSE_TO_MOLECULE_OF_BACTERIAL_ORIGIN	92	0.760827541515882	2.28831951757972	1.67481854383372e-09	1.90553553426312e-07	1.57503009753107e-07	296	tags=35%, list=7%, signal=33%	6279/6280/1668/3576/4792/929/6688/706/7431/249/133/3055/6648/4057/728/6556/4067/10288/6348/29108/387/114769/1604/2950/23643/567/1051/10417/10935/5732/1524/3148
VERHAAK_AML_WITH_NPM1_MUTATED_UP	VERHAAK_AML_WITH_NPM1_MUTATED_UP	VERHAAK_AML_WITH_NPM1_MUTATED_UP	53	0.848930534972156	2.41916532013075	2.30551098611348e-09	2.60640219697632e-07	2.15433500593118e-07	474	tags=79%, list=12%, signal=71%	50486/2357/5265/4792/10135/929/8875/2219/597/8870/6277/2215/6303/2212/10409/3055/6648/1462/366/728/353514/2180/11025/10288/6348/2268/1890/29992/10875/6351/1509/6966/29887/4814/1524/2214/10312/5341/8743/59342/2799/831
MODULE_46	MODULE_46	MODULE_46	128	0.723479881760749	2.231651712604	2.34732226451107e-09	2.63687486536754e-07	2.17952234513597e-07	361	tags=45%, list=9%, signal=42%	3576/4332/7305/4792/2207/1441/10135/929/7940/10581/2219/2215/10261/2212/1520/10410/8993/4688/2896/366/4057/728/4689/4084/11025/1536/10288/6348/4050/7076/2268/1378/6351/3689/10578/822/1604/3669/963/6772/567/8530/1051/8477/3460/4061/5611/3134/3561/1524/654817/2214/1075/915/5698/3001/3122
VERHAAK_GLIOBLASTOMA_MESENCHYMAL	VERHAAK_GLIOBLASTOMA_MESENCHYMAL	VERHAAK_GLIOBLASTOMA_MESENCHYMAL	100	0.757784970940907	2.29778375167916	2.41986644045623e-09	2.70127103469545e-07	2.23274932675528e-07	510	tags=55%, list=13%, signal=49%	6282/5265/929/6275/3956/6813/6303/2212/4688/79887/1192/2896/728/5836/4689/1475/3958/2180/11025/302/6556/10288/3936/240/7076/1890/391/3689/3684/23643/301/1051/1508/1522/58472/4542/10095/8826/5880/1075/837/3385/5777/5873/10577/10312/7805/59342/831/10791/9144/3566/2014/9473/9208
GSE42088_UNINF_VS_LEISHMANIA_INF_DC_4H_DN	GSE42088_UNINF_VS_LEISHMANIA_INF_DC_4H_DN	GSE42088_UNINF_VS_LEISHMANIA_INF_DC_4H_DN	129	-0.507393881144592	-2.30322916377039	2.5705286877951e-09	2.83380830308541e-07	2.34229868073228e-07	498	tags=42%, list=12%, signal=38%	10235/7874/1936/6229/1975/6132/6137/7311/6205/6207/23521/57018/1654/7832/6208/5366/969/6156/6155/5734/6430/10399/59307/694/1831/3119/6144/6134/6135/6217/9138/6160/6158/22861/29997/6222/6161/6202/6165/6146/6181/6191/6154/10365/6167/2354/3727/6164/10123/6169/6210/6235/6170/7852
GSE29618_BCELL_VS_MDC_DN	GSE29618_BCELL_VS_MDC_DN	GSE29618_BCELL_VS_MDC_DN	112	0.731929126504021	2.244923545172	2.56942960192835e-09	2.83380830308541e-07	2.34229868073228e-07	559	tags=63%, list=14%, signal=56%	1441/6275/3956/6277/967/7431/79887/2896/7295/5216/4637/302/60/2745/3936/2787/2597/10092/7076/29108/11031/79143/6281/391/10627/55313/308/10376/1052/3689/71/3687/822/10487/9535/2950/1471/9446/1476/2280/51192/2023/1508/5315/64422/8301/55819/10095/23406/79180/10093/28956/4697/11151/55911/3611/3122/10109/57136/101/805/830/10159/84790/56005/9144/11010/2040/847/9948/57142
GOBP_TAXIS	GOBP_TAXIS	GOBP_TAXIS	109	0.728891153634087	2.23834969485579	2.70738353528648e-09	2.96625619554319e-07	2.45177416057749e-07	397	tags=35%, list=10%, signal=32%	6279/6280/6283/3576/2357/2207/1441/146225/6688/199/728/3958/5355/4067/6348/240/120425/387/1890/6351/7114/1843/391/3689/301/51192/7408/4814/1524/3148/5880/972/11151/133418/5479/5879/409/101
GSE24574_BCL6_HIGH_TFH_VS_TFH_CD4_TCELL_DN	GSE24574_BCL6_HIGH_TFH_VS_TFH_CD4_TCELL_DN	GSE24574_BCL6_HIGH_TFH_VS_TFH_CD4_TCELL_DN	140	-0.484638271121944	-2.16838747981229	3.15774119707009e-09	3.43845082863786e-07	2.84206903865456e-07	880	tags=55%, list=22%, signal=45%	10140/54861/10983/23484/9929/7799/10291/7048/11119/678/3655/64112/11143/28951/9584/3964/9987/6001/3133/26751/23345/490/8556/10904/55251/6228/6431/9736/9701/1112/1606/6137/6207/23224/5142/6844/1654/4925/51176/8525/7832/6156/6159/694/3707/6421/51669/2533/6134/6234/6224/113791/3983/6217/7178/6206/4926/9349/7327/9267/6304/6161/6173/6202/3572/25957/6146/6181/1107/6625/6167/6932/6164/10123/6210/5996/78…
GSE6269_E_COLI_VS_STAPH_AUREUS_INF_PBMC_DN	GSE6269_E_COLI_VS_STAPH_AUREUS_INF_PBMC_DN	GSE6269_E_COLI_VS_STAPH_AUREUS_INF_PBMC_DN	68	0.806089739755945	2.373851618981	3.77089108354231e-09	4.08106986840198e-07	3.37322907774898e-07	397	tags=50%, list=10%, signal=46%	6280/4069/1441/929/8870/6277/4318/5997/2896/5836/3958/533/5355/2597/1378/334/1509/3687/822/3684/7791/10602/4542/51635/2286/10130/5873/51100/3309/55911/5879/5791/57136/101
TRAVAGLINI_LUNG_CLUB_CELL	TRAVAGLINI_LUNG_CLUB_CELL	TRAVAGLINI_LUNG_CLUB_CELL	70	-0.61322301532153	-2.40301419366837	3.85069418307813e-09	4.11722717201529e-07	3.40311508113887e-07	555	tags=66%, list=14%, signal=58%	153830/6189/6157/6228/6152/6229/728658/6137/6205/6207/23521/6208/6136/6156/6155/6194/6159/6209/6144/6134/6234/11224/6143/6135/6193/6224/6217/6160/7178/6206/6168/6161/6202/3572/6165/6181/25873/6154/6167/6232/6227/6164/6169/6210/6235/6170
GOBP_LEUKOCYTE_MIGRATION	GOBP_LEUKOCYTE_MIGRATION	GOBP_LEUKOCYTE_MIGRATION	112	0.729902637479391	2.23870803500757	3.84720539621363e-09	4.11722717201529e-07	3.40311508113887e-07	376	tags=31%, list=9%, signal=29%	6279/6280/6283/3576/57126/2207/1441/6688/199/4318/3055/728/3958/4067/6348/240/29108/120425/387/6351/1843/391/3689/4267/11314/301/51192/4814/1524/5880/972/11151/4478/5479/5879
GOCC_EXTERNAL_ENCAPSULATING_STRUCTURE	GOCC_EXTERNAL_ENCAPSULATING_STRUCTURE	GOCC_EXTERNAL_ENCAPSULATING_STRUCTURE	46	0.860866436081009	2.4064792345281	4.04051679612498e-09	4.29431931822888e-07	3.549491496224e-07	266	tags=61%, list=7%, signal=58%	6279/6280/5265/6275/2219/3956/6277/1520/5266/249/4318/1462/5660/1992/3958/302/7076/10875/6281/308/1509/301/1476/5359/1508/10417/1522/5315
MORF_TPT1	MORF_TPT1	MORF_TPT1	97	-0.554209979748193	-2.38797589358927	4.11537480762218e-09	4.3478444916956e-07	3.59373300086656e-07	553	tags=52%, list=14%, signal=46%	6189/1933/6157/6228/6152/6229/6124/6132/6137/6205/6207/23521/6208/6136/6156/6155/6194/6159/10399/6144/6230/6134/6143/6135/6218/6193/6224/6217/6204/6160/6158/7178/6206/1350/9349/6222/6161/6173/6202/1938/6146/6181/6191/6167/6232/3727/6164/6169/6210/6235
GAO_LARGE_INTESTINE_24W_C11_PANETH_LIKE_CELL	GAO_LARGE_INTESTINE_24W_C11_PANETH_LIKE_CELL	GAO_LARGE_INTESTINE_24W_C11_PANETH_LIKE_CELL	126	0.715139964508803	2.20615047498449	4.15350960660305e-09	4.36216816613003e-07	3.60557230689671e-07	414	tags=46%, list=10%, signal=43%	3576/4069/7305/2357/2207/1441/10135/929/7940/5552/6688/597/10261/199/2212/4688/4318/3055/6648/728/4689/64231/4067/1536/10288/3936/6348/5226/51312/1378/10875/6351/3689/11314/3687/963/9535/3684/118788/1051/8477/1522/2124/29887/4814/10287/23406/5880/2214/1075/972/3122/5791/7805/409/5341/3459/64092
GSE26156_DOUBLE_POSITIVE_VS_CD4_SINGLE_POSITIVE_THYMOCYTE_UP	GSE26156_DOUBLE_POSITIVE_VS_CD4_SINGLE_POSITIVE_THYMOCYTE_UP	GSE26156_DOUBLE_POSITIVE_VS_CD4_SINGLE_POSITIVE_THYMOCYTE_UP	117	-0.529315844863675	-2.32823526148544	4.71445018870006e-09	4.9221633176022e-07	4.06843915045899e-07	724	tags=49%, list=18%, signal=41%	3726/11143/9584/3964/9987/6001/7320/3133/26751/8675/8379/6228/6431/23240/9701/1112/6137/6207/23224/5142/1654/4925/8525/7832/6156/5934/6159/694/3707/1831/51669/6134/6234/6135/6218/6224/113791/6160/6158/7178/6206/22861/9214/9267/6161/6202/6146/6167/6932/3727/1236/6164/10123/6169/6210/6235/5996
MODULE_170	MODULE_170	MODULE_170	39	0.867336696361412	2.38979510834044	4.86199697940328e-09	5.04652540277361e-07	4.17123126512425e-07	238	tags=62%, list=6%, signal=58%	4069/7305/2357/2207/929/10581/6275/8870/2495/199/2212/967/10410/7431/4318/1536/7076/2512/1052/3689/9235/10578/2876/1508
GNF2_GLTSCR2	GNF2_GLTSCR2	GNF2_GLTSCR2	29	-0.786603763675407	-2.61489660357269	5.10164932292956e-09	5.24713613852476e-07	4.33704709013226e-07	547	tags=72%, list=14%, signal=63%	1933/1936/6137/23521/6208/6136/6156/6209/11224/6143/6217/6204/6158/29997/6165/6181/6232/6227/6164/6169/6235
GOBP_MYELOID_LEUKOCYTE_MIGRATION	GOBP_MYELOID_LEUKOCYTE_MIGRATION	GOBP_MYELOID_LEUKOCYTE_MIGRATION	63	0.809380360823881	2.35832799185675	5.11439828702904e-09	5.24713613852476e-07	4.33704709013226e-07	229	tags=35%, list=6%, signal=33%	6279/6280/6283/3576/57126/2207/1441/6688/199/728/3958/4067/6348/120425/6351/1843/391/3689/4267/11314/301/51192
GNF2_CASP1	GNF2_CASP1	GNF2_CASP1	76	0.786936117926304	2.33991862263067	5.23080044609202e-09	5.33571707572916e-07	4.4102641147722e-07	446	tags=59%, list=11%, signal=54%	4332/7305/2207/7940/6275/2219/10261/199/1520/4688/79887/3055/5997/5660/7086/11025/64231/1536/10288/83442/29108/2268/1890/29992/10875/1843/391/55313/3689/9535/3684/5359/5538/9592/2124/4542/10095/8826/23406/10312/409/3459/26234/8935/5175
BLANCO_MELO_COVID19_BRONCHIAL_EPITHELIAL_CELLS_SARS_COV_2_INFECTION_UP	BLANCO_MELO_COVID19_BRONCHIAL_EPITHELIAL_CELLS_SARS_COV_2_INFECTION_UP	BLANCO_MELO_COVID19_BRONCHIAL_EPITHELIAL_CELLS_SARS_COV_2_INFECTION_UP	39	0.865909392266505	2.38586242065591	5.6930888151646e-09	5.74128598752025e-07	4.74548916369312e-07	171	tags=41%, list=4%, signal=40%	6279/6280/6283/50486/3576/4792/8870/5266/10410/6286/6648/1992/4050/51312/64332/9235
BUSSLINGER_GASTRIC_PPP1R1B_POSITIVE_CELLS	BUSSLINGER_GASTRIC_PPP1R1B_POSITIVE_CELLS	BUSSLINGER_GASTRIC_PPP1R1B_POSITIVE_CELLS	89	-0.5626564041511	-2.34059292698195	5.67457745814018e-09	5.74128598752025e-07	4.74548916369312e-07	428	tags=58%, list=11%, signal=53%	6189/1933/6157/6228/6229/6124/3725/6132/6137/6207/23521/6208/6136/6187/6156/6155/6194/6159/10399/6209/6234/11224/6143/6135/6193/6224/6217/6204/6160/6158/6206/9349/6168/6222/6161/6202/1938/6165/6146/6181/6191/25873/6154/6167/6171/2354/6232/6227/6164/6210/6235/6170
GSE23502_WT_VS_HDC_KO_MYELOID_DERIVED_SUPPRESSOR_CELL_COLON_TUMOR_UP	GSE23502_WT_VS_HDC_KO_MYELOID_DERIVED_SUPPRESSOR_CELL_COLON_TUMOR_UP	GSE23502_WT_VS_HDC_KO_MYELOID_DERIVED_SUPPRESSOR_CELL_COLON_TUMOR_UP	52	0.828153798247988	2.34674938482928	6.32279735419845e-09	6.34030114348409e-07	5.24060819063121e-07	307	tags=38%, list=8%, signal=36%	6279/6280/1441/10581/10261/2212/10409/10410/5997/7295/728/6556/2752/8407/29992/1843/3939/1508/3148/2214
GSE22886_NAIVE_CD4_TCELL_VS_MONOCYTE_UP	GSE22886_NAIVE_CD4_TCELL_VS_MONOCYTE_UP	GSE22886_NAIVE_CD4_TCELL_VS_MONOCYTE_UP	107	-0.528409659918435	-2.30085696273683	6.76966485424573e-09	6.75026862348356e-07	5.57946889849927e-07	734	tags=46%, list=18%, signal=38%	84124/91782/28951/3702/4300/1039/11320/26751/8440/55422/921/26119/7188/1606/5144/4753/868/23175/23224/29116/4925/51176/55268/5295/969/6095/5335/81539/23178/29121/994/7597/9806/81606/9840/81618/4063/57326/3983/23112/9214/2113/923/814/3275/2026/54674/64919/440270
GOMF_SIGNALING_RECEPTOR_BINDING	GOMF_SIGNALING_RECEPTOR_BINDING	GOMF_SIGNALING_RECEPTOR_BINDING	294	0.593917917316195	1.91436101156778	7.23354192141778e-09	7.17252153984605e-07	5.92848419634223e-07	610	tags=29%, list=15%, signal=26%	6279/6280/6283/3576/57126/7305/2357/10135/146225/6275/2219/133/56729/3055/2896/6386/3958/4067/10288/3936/6348/4050/7076/29108/2268/120425/3824/1890/29992/10875/6351/3689/9235/3303/3687/9535/3684/6772/23643/301/118788/2280/5359/51192/11345/4061/7094/3134/637/8301/1524/3148/1622/3312/3385/972/6717/4478/3122/58533/11126/409/8743/203068/8837/811/10134/965/506/6397/998/11315/8895/6643/6503/4615/5515/7…
GSE2770_IL12_AND_TGFB_ACT_VS_ACT_CD4_TCELL_6H_UP	GSE2770_IL12_AND_TGFB_ACT_VS_ACT_CD4_TCELL_6H_UP	GSE2770_IL12_AND_TGFB_ACT_VS_ACT_CD4_TCELL_6H_UP	57	-0.652786552695789	-2.48771834598409	7.29464055907018e-09	7.19292084905204e-07	5.9453453492258e-07	720	tags=63%, list=18%, signal=53%	51816/3603/50717/6001/11118/10106/9397/51011/26119/55056/11123/10384/149628/59307/6711/5330/9806/1831/728661/63917/81606/321/51466/81618/4063/80342/6135/84726/6224/57326/113791/22861/7128/1027/6932/7852
GSE45365_NK_CELL_VS_CD11B_DC_DN	GSE45365_NK_CELL_VS_CD11B_DC_DN	GSE45365_NK_CELL_VS_CD11B_DC_DN	78	0.779070159390506	2.32617356501518	7.47052043370232e-09	7.32565012031947e-07	6.05505340415872e-07	397	tags=46%, list=10%, signal=42%	6279/6280/4792/1441/929/6688/8870/8993/79887/4318/4067/26253/7076/11031/64332/1072/29992/6351/1843/6515/3689/284996/7170/1051/5359/7408/170954/4542/79180/9489/5777/7538/11151/4478/5292/101
GSE36888_UNTREATED_VS_IL2_TREATED_TCELL_17H_DN	GSE36888_UNTREATED_VS_IL2_TREATED_TCELL_17H_DN	GSE36888_UNTREATED_VS_IL2_TREATED_TCELL_17H_DN	52	0.827098889117276	2.34376007612987	7.5794875981208e-09	7.35787850159241e-07	6.08169193678478e-07	266	tags=54%, list=7%, signal=51%	6283/50486/5265/2207/10135/597/2495/84418/51316/241/133/3055/7439/6648/1192/4502/2180/5355/4067/2745/26253/51312/64332/6351/3939/118788/5359/5315
GOBP_RESPONSE_TO_OXYGEN_CONTAINING_COMPOUND	GOBP_RESPONSE_TO_OXYGEN_CONTAINING_COMPOUND	GOBP_RESPONSE_TO_OXYGEN_CONTAINING_COMPOUND	384	0.556763016810382	1.80774642270565	7.58629650003612e-09	7.35787850159241e-07	6.08169193678478e-07	426	tags=23%, list=11%, signal=22%	6279/6280/1668/3576/4792/10135/929/6688/706/199/7431/249/133/978/56729/4318/3055/6648/5997/7295/366/4057/728/2180/6556/60/4067/1536/10288/6348/7076/29108/2752/11031/120892/387/114769/4048/1604/5906/1535/6772/2950/23643/301/1051/51714/2876/10417/10935/57085/4061/5315/10542/5732/1524/10287/10095/3148/10890/1032/8031/837/28956/7538/2539/10097/25824/6717/11344/3309/4478/896/58533/5292/5791/409/9324/5…
GOCC_SECRETORY_GRANULE_MEMBRANE	GOCC_SECRETORY_GRANULE_MEMBRANE	GOCC_SECRETORY_GRANULE_MEMBRANE	129	0.700827690065462	2.16295318777175	7.80444608492847e-09	7.52832138920628e-07	6.22257237332083e-07	465	tags=40%, list=12%, signal=36%	57126/7305/2357/2207/929/2215/2212/84418/967/199675/5660/728/3958/11025/6556/1536/25798/10288/11031/387/1378/6515/391/3689/334/11314/3687/1604/5906/963/3684/1535/976/8826/8655/10890/3920/28956/5873/6717/5878/8673/5879/10312/101/8560/55004/10159/9218/5175/965
MODULE_128	MODULE_128	MODULE_128	37	0.882657104927328	2.40139768959285	8.48413116132085e-09	8.09595935388622e-07	6.69175642305199e-07	238	tags=65%, list=6%, signal=62%	4069/7305/2357/2207/929/10581/6275/8870/2495/199/2212/967/10410/7431/4318/1536/7076/2512/1052/3689/9235/10578/2876/1508
MODULE_79	MODULE_79	MODULE_79	37	0.882657104927328	2.40139768959285	8.48413116132085e-09	8.09595935388622e-07	6.69175642305199e-07	238	tags=65%, list=6%, signal=62%	4069/7305/2357/2207/929/10581/6275/8870/2495/199/2212/967/10410/7431/4318/1536/7076/2512/1052/3689/9235/10578/2876/1508
GOBP_BIOLOGICAL_ADHESION	GOBP_BIOLOGICAL_ADHESION	GOBP_BIOLOGICAL_ADHESION	301	0.578917143492483	1.86584174994877	8.77981120530617e-09	8.33330850711119e-07	6.88793857406992e-07	528	tags=28%, list=13%, signal=26%	6279/6280/3576/57126/6282/1441/3956/6688/199/967/3055/1192/1462/4057/1475/3958/302/60/4067/10288/64115/240/29108/120425/387/64332/1378/10875/6351/1843/6281/10627/3689/9235/4267/71/11314/3687/1604/3684/7791/301/567/1051/10417/976/8763/7094/4814/1524/29766/5880/10890/3385/5777/972/11151/3611/4478/3122/133418/10109/5879/11126/7805/101/5341/1955/1432/677/5499/2633/5175/811/81671/965/3566/5728/2833/94…
STARK_PREFRONTAL_CORTEX_22Q11_DELETION_UP	STARK_PREFRONTAL_CORTEX_22Q11_DELETION_UP	STARK_PREFRONTAL_CORTEX_22Q11_DELETION_UP	72	-0.606846191394081	-2.40053414987352	8.89200710485198e-09	8.39490606936265e-07	6.93885235276159e-07	884	tags=53%, list=22%, signal=42%	9663/10983/10746/22985/6789/8467/5529/10982/9584/54800/5214/687/284361/6595/51773/490/29123/7874/1785/65125/23077/5295/58517/10250/55082/1108/10396/6711/9806/7343/114823/84726/151613/9295/27086/6146/8473/378938
GOBP_POSITIVE_REGULATION_OF_RESPONSE_TO_EXTERNAL_STIMULUS	GOBP_POSITIVE_REGULATION_OF_RESPONSE_TO_EXTERNAL_STIMULUS	GOBP_POSITIVE_REGULATION_OF_RESPONSE_TO_EXTERNAL_STIMULUS	136	0.701607673124179	2.1761951015112	8.98997392826615e-09	8.44248927263471e-07	6.97818249168729e-07	397	tags=31%, list=10%, signal=29%	6279/6280/6283/3576/4332/7305/4792/2219/3956/6688/199/241/3055/2896/4818/728/353514/4067/6348/29108/259197/3824/120892/64332/6351/7114/1535/23643/1051/5359/3134/4814/1524/3148/5880/1075/972/8673/5879/9111/11126/101
DESCARTES_FETAL_KIDNEY_MYELOID_CELLS	DESCARTES_FETAL_KIDNEY_MYELOID_CELLS	DESCARTES_FETAL_KIDNEY_MYELOID_CELLS	26	0.918421373241892	2.34937843823375	9.26081009070592e-09	8.65105885789155e-07	7.15057674427526e-07	238	tags=81%, list=6%, signal=76%	6279/3576/4332/131540/2219/6688/8870/10261/199/4688/56729/3055/5997/366/1475/64231/1536/10288/23643/1471/1508
GSE29618_BCELL_VS_MDC_DAY7_FLU_VACCINE_DN	GSE29618_BCELL_VS_MDC_DAY7_FLU_VACCINE_DN	GSE29618_BCELL_VS_MDC_DAY7_FLU_VACCINE_DN	85	0.75838900139344	2.27463642748993	1.08961001244424e-08	1.01253864454831e-06	8.36918971806854e-07	567	tags=62%, list=14%, signal=55%	7305/2207/7940/6275/3956/10261/199/967/7431/79887/2896/5660/1475/4637/60/2787/7076/11031/6281/10376/1052/71/3687/3939/2950/1471/301/8530/7167/2280/51192/2876/2023/5538/5315/64422/55819/23406/79180/55911/5791/1175/57136/101/84790/7071/292/389/11315/847/4615/57142/2217
GOCC_LARGE_RIBOSOMAL_SUBUNIT	GOCC_LARGE_RIBOSOMAL_SUBUNIT	GOCC_LARGE_RIBOSOMAL_SUBUNIT	84	-0.578548808882937	-2.38905248530942	1.09985179197015e-08	1.0167327841499e-06	8.40385659248243e-07	467	tags=37%, list=12%, signal=33%	6152/6124/6132/6137/7311/23521/6136/6156/6155/6159/6144/6134/11224/6143/6135/6160/6158/9349/6168/6161/6173/6165/6146/6181/25873/6154/6167/6171/6164/6169/6170
RUTELLA_RESPONSE_TO_CSF2RB_AND_IL4_DN	RUTELLA_RESPONSE_TO_CSF2RB_AND_IL4_DN	RUTELLA_RESPONSE_TO_CSF2RB_AND_IL4_DN	142	0.685117867914149	2.13872745518032	1.106846005237e-08	1.01789687808039e-06	8.41347847013254e-07	466	tags=39%, list=12%, signal=36%	6280/6283/2357/10135/929/10581/2219/199/51316/6648/5997/1462/366/4818/728/3958/4502/64231/1536/10288/6348/26253/240/6515/308/334/1509/11314/4048/1604/427/6772/7277/8125/5359/1508/10449/8021/29887/5732/1524/8031/9489/3385/7538/10312/23593/26234/5175/7071/2537/4947/2799/8635/81671/51108
GSE22886_NAIVE_CD4_TCELL_VS_12H_ACT_TH1_UP	GSE22886_NAIVE_CD4_TCELL_VS_12H_ACT_TH1_UP	GSE22886_NAIVE_CD4_TCELL_VS_12H_ACT_TH1_UP	105	-0.533809783952921	-2.30424516164173	1.11873598384426e-08	1.02352809161092e-06	8.46002355227209e-07	634	tags=45%, list=16%, signal=39%	55139/7259/23353/50861/83752/678/10077/80169/51816/8925/26751/56995/8906/6778/10235/1975/54765/6132/23077/23048/3631/57018/11059/55268/22864/8525/9857/476/6159/10396/54462/51274/7597/694/55769/51669/6224/57326/9138/22861/3275/1938/4820/64919/7536/3337/6235
GOCC_FICOLIN_1_RICH_GRANULE	GOCC_FICOLIN_1_RICH_GRANULE	GOCC_FICOLIN_1_RICH_GRANULE	117	0.720607656139045	2.21474411242487	1.16333531476782e-08	1.0588737693238e-06	8.75217505096852e-07	550	tags=47%, list=14%, signal=42%	4332/2357/5265/2207/2219/2495/1520/978/4318/5836/3958/6556/10288/240/10092/387/1378/10875/6515/2992/3689/1509/26578/3303/11314/3687/4048/1604/427/9535/2950/1471/1476/1508/1522/5315/5689/8655/23406/3920/3312/10097/5686/5879/10312/101/55004/10159/1432/2799/965/79792/51411/847/3614
GSE24574_BCL6_HIGH_VS_LOW_TFH_CD4_TCELL_UP	GSE24574_BCL6_HIGH_VS_LOW_TFH_CD4_TCELL_UP	GSE24574_BCL6_HIGH_VS_LOW_TFH_CD4_TCELL_UP	103	-0.532072996263931	-2.28999183727718	1.18484408447941e-08	1.07294885997066e-06	8.86851342931766e-07	452	tags=39%, list=11%, signal=35%	9736/9701/1606/6207/23224/5142/6844/4925/25777/7832/6208/6156/5934/6159/694/3707/51669/6134/6135/113791/22992/6160/6206/9214/9267/6161/7128/6202/23526/25957/6146/6181/6167/3727/1236/6164/10123/6210/5996/7852
GOMF_CALCIUM_ION_BINDING	GOMF_CALCIUM_ION_BINDING	GOMF_CALCIUM_ION_BINDING	98	0.745322579316074	2.2578122456139	1.2008622604055e-08	1.07646991211804e-06	8.89761686510973e-07	345	tags=31%, list=9%, signal=29%	6279/6280/6283/6282/25801/6275/6277/199/249/6286/306/1462/7086/4637/302/3936/26253/6281/10627/103910/308/301/5359/976/8826/79180/9489/801/6717/3309
RUBENSTEIN_SKELETAL_MUSCLE_NK_CELLS	RUBENSTEIN_SKELETAL_MUSCLE_NK_CELLS	RUBENSTEIN_SKELETAL_MUSCLE_NK_CELLS	213	0.626990042572228	2.007785639314	1.20007942576402e-08	1.07646991211804e-06	8.89761686510973e-07	808	tags=58%, list=20%, signal=49%	7305/2207/10581/5552/6275/51316/241/1192/4818/10094/5216/6231/60/2745/3936/6348/83442/3820/10092/3824/5721/1072/6351/84525/7114/10096/10627/152100/3689/4267/1509/10578/26578/4709/71/10487/963/9535/7170/1535/301/5720/567/8530/8477/2923/8992/51714/58527/51192/2023/10417/9592/8763/3561/7534/170954/54458/10095/1622/5880/832/2214/1075/837/3312/801/51635/5698/3309/6637/11151/4478/7314/3001/3002/896/867…
GSE16450_IMMATURE_VS_MATURE_NEURON_CELL_LINE_UP	GSE16450_IMMATURE_VS_MATURE_NEURON_CELL_LINE_UP	GSE16450_IMMATURE_VS_MATURE_NEURON_CELL_LINE_UP	101	-0.530940273609452	-2.28968791232094	1.30682712346596e-08	1.16557158866318e-06	9.63409130904264e-07	866	tags=55%, list=21%, signal=45%	23484/7402/3003/25851/197358/11119/23389/678/3655/57337/11214/84124/51816/80063/284058/8925/23533/246175/9750/9583/1656/1455/153222/23224/22877/25777/5295/26034/123036/100131564/3587/8481/51274/9806/1831/10125/321/286530/89846/84166/84726/57326/113791/3983/22861/23112/9214/9267/23526/4820/64919/10365/472/10123/378938/7852
CHNG_MULTIPLE_MYELOMA_HYPERPLOID_UP	CHNG_MULTIPLE_MYELOMA_HYPERPLOID_UP	CHNG_MULTIPLE_MYELOMA_HYPERPLOID_UP	49	-0.666787155294984	-2.50839268857212	1.43055828626602e-08	1.26954895114678e-06	1.04935214924682e-06	547	tags=51%, list=14%, signal=45%	1933/6157/6228/2091/6152/6124/7311/6207/23521/6208/6194/6159/6209/6144/11224/6218/6217/6158/6161/1938/6165/6181/25873/6625/6167
GSE32986_UNSTIM_VS_GMCSF_AND_CURDLAN_HIGHDOSE_STIM_DC_DN	GSE32986_UNSTIM_VS_GMCSF_AND_CURDLAN_HIGHDOSE_STIM_DC_DN	GSE32986_UNSTIM_VS_GMCSF_AND_CURDLAN_HIGHDOSE_STIM_DC_DN	81	-0.572216388854916	-2.36300922846607	1.45804624210873e-08	1.28750560951183e-06	1.0641943166415e-06	532	tags=43%, list=13%, signal=38%	6228/7994/8464/143098/9725/5339/55692/92797/84441/28984/8445/3841/5335/2734/80314/7644/7267/3587/694/55769/130872/129293/4063/84726/6204/147138/2113/23526/6165/55599/4820/22980/1107/7273/378938
GOBP_DEFENSE_RESPONSE_TO_BACTERIUM	GOBP_DEFENSE_RESPONSE_TO_BACTERIUM	GOBP_DEFENSE_RESPONSE_TO_BACTERIUM	60	0.81668477073371	2.35493735972137	1.49958037298011e-08	1.31762633861505e-06	1.08909075863594e-06	241	tags=37%, list=6%, signal=35%	6279/6280/6283/1668/4069/2207/3934/51316/5266/8993/306/2896/4057/728/6556/26253/29108/2268/10578/1535/1051/10417
GSE4748_CYANOBACTERIUM_LPSLIKE_VS_LPS_AND_CYANOBACTERIUM_LPSLIKE_STIM_DC_3H_DN	GSE4748_CYANOBACTERIUM_LPSLIKE_VS_LPS_AND_CYANOBACTERIUM_LPSLIKE_STIM_DC_3H_DN	GSE4748_CYANOBACTERIUM_LPSLIKE_VS_LPS_AND_CYANOBACTERIUM_LPSLIKE_STIM_DC_3H_DN	43	0.852212045266383	2.35818023975716	1.5340915600035e-08	1.34130990633015e-06	1.10866653211142e-06	340	tags=56%, list=8%, signal=52%	6280/6282/3934/131540/2215/199/10409/84418/8993/79887/56729/4318/306/4057/5836/4689/11025/7277/2280/2289/7408/10602/7538/51100
GSE34205_HEALTHY_VS_FLU_INF_INFANT_PBMC_UP	GSE34205_HEALTHY_VS_FLU_INF_INFANT_PBMC_UP	GSE34205_HEALTHY_VS_FLU_INF_INFANT_PBMC_UP	93	-0.544096409166014	-2.32178100065352	1.60029791396599e-08	1.39233763112658e-06	1.15084375784025e-06	707	tags=46%, list=18%, signal=39%	1676/3603/4666/84186/3115/8761/6189/1933/6228/2091/1936/6124/6132/6137/7311/4753/6208/7644/6155/10399/117145/81606/3119/6144/6134/8409/113246/11224/6143/6767/6193/57326/55904/6204/6160/7178/6206/29997/6222/6161/1938/6181/6169
NABA_SECRETED_FACTORS	NABA_SECRETED_FACTORS	NABA_SECRETED_FACTORS	23	0.91574018243679	2.30043327769657	1.61612906093911e-08	1.39925242451748e-06	1.1565592155229e-06	154	tags=57%, list=4%, signal=55%	6279/6280/6283/3576/6282/6275/6277/6286/6348/4050/9560/6351/6281
GSE6269_E_COLI_VS_STREP_PNEUMO_INF_PBMC_DN	GSE6269_E_COLI_VS_STREP_PNEUMO_INF_PBMC_DN	GSE6269_E_COLI_VS_STREP_PNEUMO_INF_PBMC_DN	57	0.81599614463499	2.35043712822502	1.66497137430288e-08	1.43454256905349e-06	1.18572846416245e-06	419	tags=54%, list=10%, signal=49%	6280/57126/3934/1441/8993/6286/79887/241/978/56729/4318/306/4057/5836/4689/240/5226/1378/10313/2992/334/1509/822/3684/2289/4542/51635/5873/57136/101/1432
GSE24634_NAIVE_CD4_TCELL_VS_DAY7_IL4_CONV_TREG_UP	GSE24634_NAIVE_CD4_TCELL_VS_DAY7_IL4_CONV_TREG_UP	GSE24634_NAIVE_CD4_TCELL_VS_DAY7_IL4_CONV_TREG_UP	85	-0.564906801582956	-2.33538355336196	1.77659598727357e-08	1.52332377672071e-06	1.25911102337309e-06	750	tags=46%, list=19%, signal=38%	26993/56987/64112/80063/54941/79786/23787/1039/80162/11320/9057/57798/8379/65980/64061/11083/8545/4753/2802/23013/10347/8525/23338/2308/81558/5734/7267/55000/113791/6158/6304/7128/64919/7536/472/6932/3727/10123/7852
GSE36888_UNTREATED_VS_IL2_TREATED_STAT5_AB_KNOCKIN_TCELL_2H_UP	GSE36888_UNTREATED_VS_IL2_TREATED_STAT5_AB_KNOCKIN_TCELL_2H_UP	GSE36888_UNTREATED_VS_IL2_TREATED_STAT5_AB_KNOCKIN_TCELL_2H_UP	45	0.850296825766736	2.37636177222097	1.89784954540234e-08	1.6194678644878e-06	1.33857940861703e-06	150	tags=44%, list=4%, signal=43%	6280/6283/50486/3576/5265/2207/2495/84418/6888/4688/133/3055/6648/1192/7295/5355/4067/2597/64332/6351
GSE22886_NAIVE_CD4_TCELL_VS_DC_DN	GSE22886_NAIVE_CD4_TCELL_VS_DC_DN	GSE22886_NAIVE_CD4_TCELL_VS_DC_DN	110	0.722883473352955	2.22020523607136	2.00430121620139e-08	1.70212164049562e-06	1.40689730799289e-06	688	tags=58%, list=17%, signal=50%	4332/6282/10409/967/6888/7431/4688/2896/6386/5836/1475/533/2787/5226/11031/2512/10875/7905/308/10376/3303/3687/2950/23643/1471/1476/8992/2876/2108/1508/5538/10935/55819/1102/8655/3920/1075/28956/972/3122/8673/1175/3281/5052/805/3459/10159/84790/965/9144/1211/10440/506/2217/7319/3123/529/55161/9375/6009/5573/7296/5693/60496
GSE24634_NAIVE_CD4_TCELL_VS_DAY3_IL4_CONV_TREG_UP	GSE24634_NAIVE_CD4_TCELL_VS_DAY3_IL4_CONV_TREG_UP	GSE24634_NAIVE_CD4_TCELL_VS_DAY3_IL4_CONV_TREG_UP	106	-0.534827956788533	-2.30779427375132	2.15507493778299e-08	1.82144881289097e-06	1.50552778986875e-06	361	tags=33%, list=9%, signal=31%	5142/51176/55268/22864/8525/7832/5295/2308/81558/5734/55013/10384/6430/55000/1831/2533/2534/6143/6135/113791/3983/22861/3097/9214/923/9267/7128/3572/6165/64919/25873/472/6932/6232/7852
REACTOME_TOLL_LIKE_RECEPTOR_TLR1_TLR2_CASCADE	REACTOME_TOLL_LIKE_RECEPTOR_TLR1_TLR2_CASCADE	REACTOME_TOLL_LIKE_RECEPTOR_TLR1_TLR2_CASCADE	39	0.855712237282551	2.35776593724656	2.16549031751317e-08	1.82157761353276e-06	1.50563425069499e-06	21	tags=13%, list=1%, signal=13%	6279/6280/6283/4792/929
KAMIKUBO_MYELOID_CEBPA_NETWORK	KAMIKUBO_MYELOID_CEBPA_NETWORK	KAMIKUBO_MYELOID_CEBPA_NETWORK	15	0.948327551849598	2.14213904671823	2.5115740434066e-08	2.10273243851056e-06	1.73802420272879e-06	210	tags=93%, list=5%, signal=89%	6279/6280/57126/4069/3934/3956/4057/1992/2745/1536/5226/11031/3684/301
REACTOME_SIGNALING_BY_INTERLEUKINS	REACTOME_SIGNALING_BY_INTERLEUKINS	REACTOME_SIGNALING_BY_INTERLEUKINS	182	0.643251722889523	2.03797653848608	2.72606048159675e-08	2.27158908393712e-06	1.87759352270887e-06	597	tags=35%, list=15%, signal=31%	6283/3576/2357/4792/3934/1441/6813/6888/7431/4318/3055/6648/302/4067/3936/6348/240/7076/5721/1072/6351/5696/1052/3689/9235/5685/5691/3687/3684/6772/301/5720/9446/3561/829/7534/5689/3312/5777/5698/5686/4478/7314/5292/3185/1432/5690/3566/79792/7979/5684/5694/998/9978/5062/4615/5515/2885/5782/7132/7334/5478/1154
GOLDRATH_ANTIGEN_RESPONSE	GOLDRATH_ANTIGEN_RESPONSE	GOLDRATH_ANTIGEN_RESPONSE	140	0.689927131976755	2.14992220503822	2.77053724663303e-08	2.29786287806027e-06	1.89931026100957e-06	507	tags=44%, list=13%, signal=40%	7305/6282/6275/3956/597/8870/6277/10410/8993/79887/7295/4689/3958/5355/302/4067/2745/6348/2597/9560/3820/10219/10875/84525/1843/6281/6515/7905/9445/8724/1509/3687/822/1471/301/9446/7167/5359/58527/29887/4542/3148/1622/79180/972/401152/3001/3002/5292/101/1891/8766/8935/9094/59342/5551/11034/2014/5901/962/4616/2833
GOBP_REGULATION_OF_DEFENSE_RESPONSE	GOBP_REGULATION_OF_DEFENSE_RESPONSE	GOBP_REGULATION_OF_DEFENSE_RESPONSE	203	0.630683776305257	2.00890122174567	2.88660403750724e-08	2.38299232845191e-06	1.96967444165182e-06	397	tags=26%, list=10%, signal=24%	6279/6280/6283/4332/7305/4792/2219/3956/6688/8993/241/4318/3055/2896/4818/353514/4067/6348/240/29108/259197/2268/3824/120892/64332/1378/10875/7114/1535/6772/2950/7791/301/8530/118788/1051/5359/2876/60489/3134/4814/3148/1075/837/5777/7538/8673/9111/58533/11126/409/101
GSE15330_LYMPHOID_MULTIPOTENT_VS_MEGAKARYOCYTE_ERYTHROID_PROGENITOR_IKAROS_KO_DN	GSE15330_LYMPHOID_MULTIPOTENT_VS_MEGAKARYOCYTE_ERYTHROID_PROGENITOR_IKAROS_KO_DN	GSE15330_LYMPHOID_MULTIPOTENT_VS_MEGAKARYOCYTE_ERYTHROID_PROGENITOR_IKAROS_KO_DN	99	0.731659216179562	2.21338994719713	2.98532576103891e-08	2.45308087651295e-06	2.02760648789471e-06	507	tags=43%, list=13%, signal=39%	6279/6280/6282/5552/6275/3956/6277/199/967/8993/4818/4637/6348/2597/168537/10219/10875/6351/84525/6281/7905/3687/301/118788/5359/29887/4542/54458/79180/84817/837/3001/3002/805/5341/1891/3459/54331/10923/5551/11034/962/2833
GSE6269_E_COLI_VS_STAPH_AUREUS_INF_PBMC_UP	GSE6269_E_COLI_VS_STAPH_AUREUS_INF_PBMC_UP	GSE6269_E_COLI_VS_STAPH_AUREUS_INF_PBMC_UP	53	-0.629530823521423	-2.37075159235025	3.41739755873744e-08	2.78454122266269e-06	2.30157672457454e-06	886	tags=60%, list=22%, signal=48%	23230/9663/10140/23484/940/23043/80063/79621/10982/4300/399/9898/9397/10051/8556/8202/6228/8464/3725/23521/5366/969/55013/694/1831/2113/3572/54674/6146/7273/10365/10521
GSE22886_NAIVE_TCELL_VS_NEUTROPHIL_DN	GSE22886_NAIVE_TCELL_VS_NEUTROPHIL_DN	GSE22886_NAIVE_TCELL_VS_NEUTROPHIL_DN	36	0.868901678140103	2.3572152182932	3.42007992867466e-08	2.78454122266269e-06	2.30157672457454e-06	330	tags=72%, list=8%, signal=67%	6283/4332/25801/1441/8875/597/10261/2212/6888/6286/79887/133/6648/366/6386/51734/26253/10092/55313/23643/3460/8021/9100/5899/8031/3732
GSE45881_CXCR6HI_VS_CXCR1LO_COLONIC_LAMINA_PROPRIA_UP	GSE45881_CXCR6HI_VS_CXCR1LO_COLONIC_LAMINA_PROPRIA_UP	GSE45881_CXCR6HI_VS_CXCR1LO_COLONIC_LAMINA_PROPRIA_UP	85	-0.555753615503419	-2.29754332879552	3.84330846335744e-08	3.11483479069093e-06	2.57458255485762e-06	1060	tags=59%, list=26%, signal=44%	26036/9320/8880/64848/9922/80152/916/2033/23435/23230/752/23043/57187/23499/54870/3964/50717/8925/56650/10051/8556/9583/7994/116984/58487/4204/27436/23140/1606/23015/22887/6844/7174/51755/55054/6775/58517/8445/51586/10125/79612/23042/3189/22861/9159/3572/2026/4820/22848/440270
GSE11057_CD4_EFF_MEM_VS_PBMC_DN	GSE11057_CD4_EFF_MEM_VS_PBMC_DN	GSE11057_CD4_EFF_MEM_VS_PBMC_DN	54	0.815507570828032	2.3286903789698	3.93760898463237e-08	3.16238108001086e-06	2.61388218236825e-06	536	tags=76%, list=13%, signal=67%	4069/5552/6688/2495/6888/366/5660/6386/10094/7086/4084/2180/11025/10092/5226/2512/2907/4946/334/3687/4048/427/2950/1051/8125/5359/3460/2876/1522/55819/972/11126/5791/5341/26234/9741/59342/4947/171546/1130/847
REACTOME_CYTOKINE_SIGNALING_IN_IMMUNE_SYSTEM	REACTOME_CYTOKINE_SIGNALING_IN_IMMUNE_SYSTEM	REACTOME_CYTOKINE_SIGNALING_IN_IMMUNE_SYSTEM	281	0.58235168239455	1.87759544810694	3.92238599034185e-08	3.16238108001086e-06	2.61388218236825e-06	710	tags=34%, list=18%, signal=30%	6283/3576/2357/4792/3934/1441/10581/6813/10410/6888/7431/4318/3055/6648/4502/302/4067/3936/6348/4050/240/7076/5721/1072/6351/5696/1052/3689/9235/5685/5691/3687/3669/3684/6772/301/5720/567/9446/3460/8021/3134/3561/829/7534/5689/3312/5777/9246/5698/5686/4478/7314/3122/7321/5292/9616/3459/3185/1432/2633/2537/5690/3566/79792/7979/5684/5694/998/9978/5062/6503/4615/5515/2885/5782/7132/4600/7334/5478/87…
GOCC_VACUOLAR_LUMEN	GOCC_VACUOLAR_LUMEN	GOCC_VACUOLAR_LUMEN	63	0.792334035682783	2.30865934694718	3.96788285716277e-08	3.17234021764784e-06	2.62211395828722e-06	460	tags=52%, list=11%, signal=47%	1668/4332/4069/25801/1520/51316/56729/2896/1462/5660/6386/302/29108/2512/55313/2992/1509/5476/427/10487/1508/5538/5611/3920/1075/3312/972/10097/10577/203068/23593/2799/8635
BOYLAN_MULTIPLE_MYELOMA_C_D_DN	BOYLAN_MULTIPLE_MYELOMA_C_D_DN	BOYLAN_MULTIPLE_MYELOMA_C_D_DN	81	0.76382812099886	2.27143890416183	4.06622227436199e-08	3.2363847151413e-06	2.6750502637613e-06	432	tags=43%, list=11%, signal=39%	6279/6280/57126/4069/2357/25801/3934/10261/10409/10410/8993/199675/4318/4057/4818/5836/1475/302/26253/4050/3824/10875/3669/5359/58472/4542/7378/837/915/3001/5791/9324/5341/1955/55303
GSE34156_NOD2_LIGAND_VS_TLR1_TLR2_LIGAND_24H_TREATED_MONOCYTE_DN	GSE34156_NOD2_LIGAND_VS_TLR1_TLR2_LIGAND_24H_TREATED_MONOCYTE_DN	GSE34156_NOD2_LIGAND_VS_TLR1_TLR2_LIGAND_24H_TREATED_MONOCYTE_DN	86	-0.552148921268313	-2.29186784632368	4.14744207521535e-08	3.27168663968877e-06	2.7042292492293e-06	753	tags=35%, list=19%, signal=29%	55339/57690/54870/4300/399/5922/29945/2091/926/6137/10772/387119/23398/2308/94104/10412/6155/7267/100131564/6638/8409/6135/22992/6204/379025/6173/6181/6169/6235/6170
LI_INDUCED_T_TO_NATURAL_KILLER_UP	LI_INDUCED_T_TO_NATURAL_KILLER_UP	LI_INDUCED_T_TO_NATURAL_KILLER_UP	124	0.703570943648255	2.16576158491151	4.14107811359972e-08	3.27168663968877e-06	2.7042292492293e-06	706	tags=55%, list=18%, signal=47%	7305/6282/2207/10581/6275/3956/8870/706/6277/2212/967/10410/7431/8993/366/4818/4689/3958/4637/5355/302/2745/6348/83442/9560/120425/3824/2512/84525/6281/26578/822/427/1476/5359/4542/54458/1524/7378/23406/832/152007/51699/55911/5479/23753/11126/8743/54331/84790/10550/11010/2833/8459/1312/10227/1154/834/219285/924/9046/51167/2123/57823/7494/9516/64834/8519
MODULE_64	MODULE_64	MODULE_64	104	0.722114434574116	2.20449928159092	4.56996962652986e-08	3.58904384518931e-06	2.96654246320199e-06	413	tags=45%, list=10%, signal=42%	6280/3576/7305/2357/2207/1441/10135/929/6277/10261/2212/967/8993/133/5997/2896/366/4818/728/3958/11025/10288/6348/4050/2268/6351/3689/3687/1604/963/3684/6772/301/567/8477/4061/3561/1524/2214/3385/915/3732/3122/5791/7805/8743/3459
REACTOME_METABOLISM_OF_AMINO_ACIDS_AND_DERIVATIVES	REACTOME_METABOLISM_OF_AMINO_ACIDS_AND_DERIVATIVES	REACTOME_METABOLISM_OF_AMINO_ACIDS_AND_DERIVATIVES	161	-0.448878046590424	-2.0517102537312	5.46185200162141e-08	4.27059080073914e-06	3.52987856928345e-06	467	tags=34%, list=12%, signal=31%	6152/6229/6124/6132/6137/7311/6205/6207/23521/152926/6208/6136/6187/6156/6155/6194/6159/6209/6144/6230/6134/6234/11224/6143/6135/6218/6193/6224/6217/6204/6160/6158/6206/9349/6168/6222/6161/6173/6202/6165/6146/6181/6191/25873/6154/6167/6171/6232/6227/6164/6169/6210/6235/6170
GNF2_DAP3	GNF2_DAP3	GNF2_DAP3	106	-0.523898307744069	-2.26063260024722	5.87526765724986e-08	4.57368972142666e-06	3.78040652535048e-06	681	tags=42%, list=17%, signal=36%	6122/6133/4666/29080/10914/6189/3192/6157/23020/6228/2091/6152/6229/5725/7919/6124/51372/7311/23521/6136/10250/6187/10412/6155/6434/6194/27316/8409/6234/6143/6218/6217/6160/1350/9349/6168/6161/6202/6165/6146/6167/6171/6169/6235/6170
GNF2_TNFRSF1B	GNF2_TNFRSF1B	GNF2_TNFRSF1B	48	0.826039891386364	2.32326111654174	5.94387509974986e-08	4.60689253910307e-06	3.80785048334699e-06	301	tags=62%, list=7%, signal=59%	7305/2207/7940/6275/2219/6813/10261/199/1520/4688/3055/5997/5660/11025/64231/1536/10288/83442/29108/2268/1890/29992/10875/1843/391/3689/5538/55819/10095/23406
HALLMARK_COMPLEMENT	HALLMARK_COMPLEMENT	HALLMARK_COMPLEMENT	81	0.760671179125649	2.26205092747984	5.99388324804291e-08	4.62545364215277e-06	3.82319225757318e-06	426	tags=46%, list=11%, signal=42%	6280/6283/5265/2207/25801/2219/1520/978/4057/51734/3958/5216/4067/7076/1378/391/308/1509/3303/4048/1604/3684/1051/5359/1508/60489/3920/1075/837/801/5698/3309/3001/3002/5292/5341/54331
BUSSLINGER_ESOPHAGEAL_LATE_SUPRABASAL_CELLS	BUSSLINGER_ESOPHAGEAL_LATE_SUPRABASAL_CELLS	BUSSLINGER_ESOPHAGEAL_LATE_SUPRABASAL_CELLS	46	0.841330045771308	2.35186690951755	6.0737945876721e-08	4.66683030894338e-06	3.8573923521707e-06	474	tags=63%, list=12%, signal=56%	6279/6280/6282/706/978/6648/2896/7295/1992/1475/3958/302/60/83442/7114/6281/79144/1471/301/1476/7534/1622/10890/401152/10109/8766/84790/9022/831
MODULE_24	MODULE_24	MODULE_24	69	0.782293410601232	2.30812981797996	6.13192108287185e-08	4.69118393534019e-06	3.87752196606102e-06	214	tags=29%, list=5%, signal=28%	6279/6280/1668/5265/1441/929/5552/6275/8870/249/133/4057/5836/2180/2745/23645/6515/9235/7791/8530
BOYLAN_MULTIPLE_MYELOMA_PCA1_UP	BOYLAN_MULTIPLE_MYELOMA_PCA1_UP	BOYLAN_MULTIPLE_MYELOMA_PCA1_UP	36	0.8644719913088	2.34519806436922	6.45943233927033e-08	4.92053496093172e-06	4.06709322396253e-06	226	tags=50%, list=6%, signal=48%	6279/6280/57126/4069/2357/3934/10261/10409/10410/8993/4318/4057/4818/1475/4050/10875/3669/5359
CAIRO_LIVER_DEVELOPMENT_DN	CAIRO_LIVER_DEVELOPMENT_DN	CAIRO_LIVER_DEVELOPMENT_DN	44	0.841638105460326	2.32769913553131	6.57809718487747e-08	4.98951482625599e-06	4.12410888284468e-06	270	tags=45%, list=7%, signal=43%	6279/6280/4069/5265/3934/51316/8993/241/366/4057/5660/5836/2180/1536/3936/3669/301/2108/10449/58472
GOBP_REGULATION_OF_PEPTIDASE_ACTIVITY	GOBP_REGULATION_OF_PEPTIDASE_ACTIVITY	GOBP_REGULATION_OF_PEPTIDASE_ACTIVITY	136	0.687507505215194	2.13246023727093	7.07618377989846e-08	5.34447599614544e-06	4.41750384503673e-06	542	tags=37%, list=13%, signal=33%	6279/6280/5265/5266/4318/2896/4057/1992/1475/302/4067/64115/2597/7076/29108/387/5721/1378/5696/334/114769/1509/1471/5720/8530/1476/2876/1508/10935/637/10542/8301/1032/837/25824/5698/7805/409/8743/8837/10016/2537/10550/10134/831/10010/5684/11315/51107/5062
GSE3565_DUSP1_VS_WT_SPLENOCYTES_POST_LPS_INJECTION_UP	GSE3565_DUSP1_VS_WT_SPLENOCYTES_POST_LPS_INJECTION_UP	GSE3565_DUSP1_VS_WT_SPLENOCYTES_POST_LPS_INJECTION_UP	80	-0.5619761041736	-2.31249279805226	7.33942948833667e-08	5.51981076222405e-06	4.56242768862392e-06	614	tags=41%, list=15%, signal=36%	56650/4736/1933/3192/23195/6152/23476/11338/6132/6137/6187/6155/29121/7185/6159/5330/6209/84901/6143/6193/6224/3983/6204/9138/10142/81669/6161/6173/3572/6165/25873/1236/6210
DESCARTES_MAIN_FETAL_MYELOID_CELLS	DESCARTES_MAIN_FETAL_MYELOID_CELLS	DESCARTES_MAIN_FETAL_MYELOID_CELLS	26	0.904776246468149	2.31447336354451	7.9569292685129e-08	5.95896783066817e-06	4.92541519943435e-06	143	tags=65%, list=4%, signal=63%	6283/7305/10135/929/5552/6688/199/1520/56729/4689/353514/11025/64231/10288/29108/120425/1378
MARKEY_RB1_ACUTE_LOF_DN	MARKEY_RB1_ACUTE_LOF_DN	MARKEY_RB1_ACUTE_LOF_DN	99	0.72433528002262	2.19123383092713	8.09721280942409e-08	6.03854748548186e-06	4.99119216828587e-06	360	tags=40%, list=9%, signal=38%	4069/7305/2357/10135/7940/5552/597/6303/51316/4688/3055/6648/2896/51734/4689/2745/3936/6348/9560/5721/2907/5696/3689/3687/3669/9535/3684/6772/1508/1522/637/8826/5880/837/5777/51635/25824/9246/5698/3002
GOBP_CELL_CHEMOTAXIS	GOBP_CELL_CHEMOTAXIS	GOBP_CELL_CHEMOTAXIS	73	0.771918280508737	2.29214996289671	9.09353777906487e-08	6.75318836990052e-06	5.58188222976556e-06	397	tags=42%, list=10%, signal=39%	6279/6280/6283/3576/2207/1441/6688/199/728/3958/4067/6348/240/120425/6351/7114/1843/391/3689/301/51192/4814/1524/3148/5880/972/11151/5479/5879/409/101
GOBP_CELL_CELL_ADHESION	GOBP_CELL_CELL_ADHESION	GOBP_CELL_CELL_ADHESION	206	0.617260981824202	1.97099924664807	9.34165995758421e-08	6.90854677446509e-06	5.71029451003733e-06	480	tags=29%, list=12%, signal=27%	6279/6280/57126/6282/3956/6688/199/1192/1475/3958/302/60/4067/10288/64115/240/29108/120425/387/64332/1378/10875/10627/3689/4267/71/11314/3687/1604/3684/301/567/1051/8763/7094/4814/1524/29766/5880/10890/3385/5777/972/11151/3611/4478/3122/133418/11126/7805/101/5341/1432/677/5499/5175/81671/965/3566
DESCARTES_FETAL_EYE_CORNEAL_AND_CONJUNCTIVAL_EPITHELIAL_CELLS	DESCARTES_FETAL_EYE_CORNEAL_AND_CONJUNCTIVAL_EPITHELIAL_CELLS	DESCARTES_FETAL_EYE_CORNEAL_AND_CONJUNCTIVAL_EPITHELIAL_CELLS	45	0.838953256507251	2.34465940249323	9.89439863527617e-08	7.27124541995963e-06	6.01008492208471e-06	252	tags=44%, list=6%, signal=42%	6279/6280/3576/5265/4792/3934/8870/6277/51316/6286/306/1992/3958/84525/1604/79144/301/9592/57085/4061
GOBP_REGULATION_OF_HYDROLASE_ACTIVITY	GOBP_REGULATION_OF_HYDROLASE_ACTIVITY	GOBP_REGULATION_OF_HYDROLASE_ACTIVITY	278	0.577975706881664	1.8622382076911	9.9140311658698e-08	7.27124541995963e-06	6.01008492208471e-06	542	tags=28%, list=13%, signal=26%	6279/6280/5265/5266/4318/5997/2896/4057/5660/1992/728/1475/3958/302/4067/64115/6348/2597/7076/29108/120892/387/23645/5721/1378/6351/6281/391/5696/334/114769/1509/3303/11314/5906/1471/301/5720/8530/8477/1476/2280/2876/55843/1508/5538/10935/637/10542/8301/266747/3148/8826/1032/837/801/25824/5698/3001/7805/409/805/5341/8743/8837/10016/2537/10550/10134/831/10010/389/5684/11315/64333/51107/5062
GOLDRATH_NAIVE_VS_EFF_CD8_TCELL_DN	GOLDRATH_NAIVE_VS_EFF_CD8_TCELL_DN	GOLDRATH_NAIVE_VS_EFF_CD8_TCELL_DN	74	0.758214670997931	2.252751779813	1.05459854573425e-07	7.70290929557083e-06	6.36687889620887e-06	503	tags=53%, list=12%, signal=47%	2207/6275/3956/597/6277/10410/7295/3958/4502/5355/302/4067/2745/10219/10875/6351/84525/6281/7905/4267/3687/822/301/7167/5359/29887/4542/79180/3001/3002/101/8766/8935/9094/59342/5551/11034/2014/962
GOBP_LEUKOCYTE_CHEMOTAXIS	GOBP_LEUKOCYTE_CHEMOTAXIS	GOBP_LEUKOCYTE_CHEMOTAXIS	63	0.783225130261414	2.28211831918055	1.08186860957918e-07	7.8697073571397e-06	6.50474668322046e-06	397	tags=43%, list=10%, signal=39%	6279/6280/6283/3576/2207/1441/6688/199/728/3958/4067/6348/240/120425/6351/1843/3689/301/51192/4814/1524/5880/972/11151/5479/5879/101
BUSSLINGER_ESOPHAGEAL_DENDRITIC_CELLS	BUSSLINGER_ESOPHAGEAL_DENDRITIC_CELLS	BUSSLINGER_ESOPHAGEAL_DENDRITIC_CELLS	133	0.677520887802304	2.09901230652081	1.08649419456183e-07	7.87109610582772e-06	6.50589456051911e-06	402	tags=44%, list=10%, signal=41%	7305/7940/5552/6275/3956/6688/2495/199/10409/1520/7431/241/3055/5997/5216/533/64231/60/4067/2745/1536/3936/4050/83442/240/7076/120425/2512/1072/10875/7114/6515/391/308/10376/3689/3303/3687/10487/5906/7791/1471/567/51192/2876/5538/2124/3561/7408/10095/23406/7538/972/10097/5878/3122/7805/101/5341
REACTOME_ACTIVATION_OF_THE_MRNA_UPON_BINDING_OF_THE_CAP_BINDING_COMPLEX_AND_EIFS_AND_SUBSEQUENT_BINDING_TO_43S	REACTOME_ACTIVATION_OF_THE_MRNA_UPON_BINDING_OF_THE_CAP_BINDING_COMPLEX_AND_EIFS_AND_SUBSEQUENT_BINDING_TO_43S	REACTOME_ACTIVATION_OF_THE_MRNA_UPON_BINDING_OF_THE_CAP_BINDING_COMPLEX_AND_EIFS_AND_SUBSEQUENT_BINDING_TO_43S	54	-0.629452354129733	-2.37518479160173	1.11904247882613e-07	8.07393697426217e-06	6.67355371305081e-06	553	tags=50%, list=14%, signal=44%	6189/6228/6229/1964/1975/6205/6207/6208/1968/6187/6194/6209/6230/6234/6218/6193/6224/6217/6204/6206/6222/6202/6191/6232/6227/6210/6235
AIZARANI_LIVER_C3_NK_NKT_CELLS_2	AIZARANI_LIVER_C3_NK_NKT_CELLS_2	AIZARANI_LIVER_C3_NK_NKT_CELLS_2	148	-0.452448201166326	-2.07419274161018	1.13191653388167e-07	8.10096232252654e-06	6.69589165225335e-06	320	tags=36%, list=8%, signal=34%	22806/6208/10507/969/6095/81539/6187/6156/6155/123036/29121/5734/694/9806/1831/51669/10125/2533/6144/2534/6230/6134/80709/54543/6143/6218/6224/57326/113791/6204/6158/6206/2113/923/814/6222/6304/6161/7128/6165/6181/64919/6167/6171/6932/6232/6164/10123/6210/1844/6235/6170/7852
RUBENSTEIN_SKELETAL_MUSCLE_B_CELLS	RUBENSTEIN_SKELETAL_MUSCLE_B_CELLS	RUBENSTEIN_SKELETAL_MUSCLE_B_CELLS	143	-0.458240308866822	-2.06560119063387	1.12888476019456e-07	8.10096232252654e-06	6.69589165225335e-06	553	tags=45%, list=14%, signal=40%	6189/1933/6157/6228/57035/10235/1936/6229/6124/6132/6137/7311/6207/23521/6208/6136/969/6187/6156/6155/6194/6159/10399/6209/694/1831/3119/6144/6230/6134/91689/6234/6143/6135/6193/6204/6158/6206/1350/9349/9214/29997/6168/6222/6161/6173/6202/6165/6146/6181/6191/25873/6154/6167/6171/6232/6227/6164/6169/6210/100093630/6235/6170/7852
GOMF_CALCIUM_DEPENDENT_PROTEIN_BINDING	GOMF_CALCIUM_DEPENDENT_PROTEIN_BINDING	GOMF_CALCIUM_DEPENDENT_PROTEIN_BINDING	28	0.884335199256138	2.29110385135875	1.15425958089765e-07	8.22769208889653e-06	6.8006407858679e-06	154	tags=39%, list=4%, signal=38%	6279/6280/6283/57126/6282/6275/6277/6286/306/302/6281
ONDER_CDH1_TARGETS_2_DN	ONDER_CDH1_TARGETS_2_DN	ONDER_CDH1_TARGETS_2_DN	62	0.796488101581819	2.31532070979188	1.20306462983588e-07	8.54127764598282e-06	7.05983652464113e-06	403	tags=44%, list=10%, signal=40%	6279/6280/50486/3576/5265/3934/8870/5266/4688/6286/4318/306/1992/1475/4067/4050/6515/1604/3669/29887/7378/1075/3732/11151/5791/101/8743
GSE3982_NEUTROPHIL_VS_CENT_MEMORY_CD4_TCELL_UP	GSE3982_NEUTROPHIL_VS_CENT_MEMORY_CD4_TCELL_UP	GSE3982_NEUTROPHIL_VS_CENT_MEMORY_CD4_TCELL_UP	86	0.746332133689988	2.23961821696342	1.36615970269047e-07	9.63305778528984e-06	7.96225295738437e-06	626	tags=53%, list=16%, signal=46%	6283/6282/3934/967/4318/306/10094/1536/55505/26253/5226/2512/10875/6515/391/3689/334/23643/7791/8477/976/58472/4835/23406/29982/1032/51100/9111/5791/57136/101/8837/3459/2633/81631/5525/5728/9208/6397/3614/9802/7132/23569/51094/29994/951
GSE360_LOW_DOSE_B_MALAYI_VS_M_TUBERCULOSIS_DC_DN	GSE360_LOW_DOSE_B_MALAYI_VS_M_TUBERCULOSIS_DC_DN	GSE360_LOW_DOSE_B_MALAYI_VS_M_TUBERCULOSIS_DC_DN	87	0.738600199198832	2.21836491351432	1.36769990528652e-07	9.63305778528984e-06	7.96225295738437e-06	606	tags=51%, list=15%, signal=44%	6279/6280/50486/5265/597/8870/2215/10409/4318/7295/4502/302/1536/3936/6348/2752/23645/1890/1843/3303/3939/8992/5359/4061/5611/3561/8655/3312/9246/3309/5292/203068/8837/10791/962/5684/2040/998/10318/4615/10561/11177/4600/330
GSE28726_ACT_CD4_TCELL_VS_ACT_NKTCELL_DN	GSE28726_ACT_CD4_TCELL_VS_ACT_NKTCELL_DN	GSE28726_ACT_CD4_TCELL_VS_ACT_NKTCELL_DN	133	-0.472179179944109	-2.1162420548795	1.47607014004166e-07	1.03552446306717e-05	8.55918017131708e-06	724	tags=46%, list=18%, signal=39%	3726/11143/55623/28951/9584/9987/22838/7320/3133/26751/9057/8556/10904/10424/6431/10235/23240/26112/1606/5144/5142/55818/4925/393/8525/7832/23338/5934/6159/6430/694/3707/84901/51669/9774/2533/3189/3983/22992/6204/6160/7178/4926/9214/6168/9267/3187/6304/7128/3572/23526/25957/1107/3337/6625/6232/10123/6169/6235/5996/7852
GOCC_CYTOSOLIC_SMALL_RIBOSOMAL_SUBUNIT	GOCC_CYTOSOLIC_SMALL_RIBOSOMAL_SUBUNIT	GOCC_CYTOSOLIC_SMALL_RIBOSOMAL_SUBUNIT	37	-0.694593201316261	-2.45197954249634	1.62125287600796e-07	1.1328983187506e-05	9.36402873308039e-06	553	tags=68%, list=14%, signal=59%	6189/6228/6229/7311/6205/6207/6208/6187/6194/6209/6230/6234/6218/6193/6224/6217/6204/6206/6222/6202/6191/6232/6227/6210/6235
HP_SHORT_DIGIT	HP_SHORT_DIGIT	HP_SHORT_DIGIT	152	-0.443271705155711	-2.04071727782495	1.63515040162018e-07	1.1381288030728e-05	9.40726156754609e-06	620	tags=33%, list=15%, signal=29%	5922/6595/8675/153241/8720/6872/7994/1656/54872/9459/25836/6229/546/23476/6602/4204/10075/114803/5144/5885/171023/23522/23162/5116/23013/5295/6155/27125/8481/6638/8242/6134/113246/6234/11224/6135/6218/6224/4297/55904/6204/6160/23112/6304/57572/6165/6154/6232/6210/6235
RUBENSTEIN_SKELETAL_MUSCLE_SATELLITE_CELLS	RUBENSTEIN_SKELETAL_MUSCLE_SATELLITE_CELLS	RUBENSTEIN_SKELETAL_MUSCLE_SATELLITE_CELLS	243	-0.376855830533681	-1.83813805705334	1.65645082527665e-07	1.14845100382169e-05	9.492580243372e-06	428	tags=29%, list=11%, signal=27%	6124/3725/6132/6137/7311/3151/6207/23521/6844/3945/7832/6208/6136/6187/6156/6155/7267/6194/6159/10399/6209/5613/51669/27316/6144/6230/6134/8409/91689/6234/54543/11224/6143/6135/6767/6193/6224/6217/6204/6160/6158/7178/6206/9349/29997/6168/6222/6161/6173/6202/441951/1938/6165/6146/6181/6191/25873/6154/6167/6171/2354/6232/3727/6227/6164/6169/6210/100093630/6235/6170
GNF2_PECAM1	GNF2_PECAM1	GNF2_PECAM1	40	0.837729528385889	2.30338387254602	1.69170898166638e-07	1.16833240138508e-05	9.65691094715724e-06	446	tags=78%, list=11%, signal=70%	7305/2207/7940/6275/2219/10261/199/1520/4688/79887/3055/5997/5660/11025/64231/1536/10288/83442/29108/1890/10875/1843/1052/3689/1051/5538/55819/7538/10312/3459/5175
JINESH_BLEBBISHIELD_TO_IMMUNE_CELL_FUSION_PBSHMS_DN	JINESH_BLEBBISHIELD_TO_IMMUNE_CELL_FUSION_PBSHMS_DN	JINESH_BLEBBISHIELD_TO_IMMUNE_CELL_FUSION_PBSHMS_DN	104	0.708793354815328	2.16383216658499	1.70849150900815e-07	1.17534944935604e-05	9.71491071442131e-06	624	tags=40%, list=15%, signal=35%	6279/6280/3576/3934/10581/8870/10410/79887/6648/5997/1475/2180/5226/2512/308/1052/3669/6772/1476/3460/60489/1622/1075/972/9246/3122/8743/677/51523/2537/59342/171546/847/3614/57142/10561/2217/3428/4600/6612/4599/834
MODULE_6	MODULE_6	MODULE_6	88	0.738840692582934	2.22544998878781	1.76014802719765e-07	1.20621109400506e-05	9.96999920953206e-06	210	tags=31%, list=5%, signal=30%	6279/6280/50486/3576/6282/5265/3934/929/5552/6275/8870/5266/6286/133/2896/4057/1992/1475/4067/11031/23645/6515/2992/1604/427/7791/301
GSE29618_BCELL_VS_MONOCYTE_UP	GSE29618_BCELL_VS_MONOCYTE_UP	GSE29618_BCELL_VS_MONOCYTE_UP	76	-0.564228222587456	-2.2826262838795	1.81900213628883e-07	1.24174880449964e-05	1.02637379649625e-05	554	tags=42%, list=14%, signal=37%	11184/8440/6228/1656/10235/7188/23015/868/55692/6480/57062/969/81539/29121/6194/10396/6711/694/81606/10125/51466/6193/6224/3983/6206/9214/2113/6625/472/1236/440270/7852
GSE40068_CXCR5POS_BCL6POS_TFH_VS_CXCR5NEG_BCL6NEG_CD4_TCELL_UP	GSE40068_CXCR5POS_BCL6POS_TFH_VS_CXCR5NEG_BCL6NEG_CD4_TCELL_UP	GSE40068_CXCR5POS_BCL6POS_TFH_VS_CXCR5NEG_BCL6NEG_CD4_TCELL_UP	78	-0.548299101634981	-2.21513958991244	1.89817764293821e-07	1.29083352431074e-05	1.066945021562e-05	835	tags=44%, list=21%, signal=35%	10153/3384/163882/678/28951/9852/6133/137835/23367/6595/23524/57561/55824/5142/3945/1654/11123/6208/8445/23019/2308/149041/7267/10399/5330/1831/55904/113791/23112/27086/22848/1236/10123/100093630
GSE15330_MEGAKARYOCYTE_ERYTHROID_VS_GRANULOCYTE_MONOCYTE_PROGENITOR_UP	GSE15330_MEGAKARYOCYTE_ERYTHROID_VS_GRANULOCYTE_MONOCYTE_PROGENITOR_UP	GSE15330_MEGAKARYOCYTE_ERYTHROID_VS_GRANULOCYTE_MONOCYTE_PROGENITOR_UP	105	0.708168018506679	2.16637807422046	1.97723342687106e-07	1.33946244631811e-05	1.10713950463246e-05	545	tags=42%, list=14%, signal=37%	6279/6280/6282/5552/2495/199/967/4818/168537/6351/7905/152100/3687/9535/7791/301/118788/5359/9592/29887/10602/4542/4835/54458/1524/84817/153339/53637/23753/5791/805/5341/1891/3459/54331/10923/9094/5551/11034/81631/962/2833/136319/6503
GSE6269_FLU_VS_STAPH_AUREUS_INF_PBMC_UP	GSE6269_FLU_VS_STAPH_AUREUS_INF_PBMC_UP	GSE6269_FLU_VS_STAPH_AUREUS_INF_PBMC_UP	76	-0.562789140171853	-2.27680437137137	1.99242852644153e-07	1.34462410326276e-05	1.1114058984597e-05	1001	tags=51%, list=25%, signal=39%	939/2744/54482/25865/3716/27332/23386/2145/10181/10982/3603/50717/9397/54737/8202/26119/54872/10235/11083/23550/79871/9725/11276/6480/25777/23338/10507/55037/3707/81606/4063/84726/57326/4926/3097/23526/54674/10365/6625
GSE4984_UNTREATED_VS_GALECTIN1_TREATED_DC_UP	GSE4984_UNTREATED_VS_GALECTIN1_TREATED_DC_UP	GSE4984_UNTREATED_VS_GALECTIN1_TREATED_DC_UP	73	0.766322462398894	2.27553362591295	2.04848004967418e-07	1.37721486369951e-05	1.13834395742859e-05	410	tags=45%, list=10%, signal=41%	6279/6280/6282/2357/5265/2207/6275/6688/6813/10261/84418/79887/1992/353514/4067/10288/2787/83442/2752/11031/1072/26578/7791/1508/7408/7378/79180/152007/7538/5873/7321/7805/8837
GSE10239_NAIVE_VS_KLRG1HIGH_EFF_CD8_TCELL_UP	GSE10239_NAIVE_VS_KLRG1HIGH_EFF_CD8_TCELL_UP	GSE10239_NAIVE_VS_KLRG1HIGH_EFF_CD8_TCELL_UP	103	-0.501651611651508	-2.15906107602772	2.05721458104246e-07	1.377867984865e-05	1.13888379805318e-05	678	tags=42%, list=17%, signal=36%	51368/91304/94103/137835/3133/1933/746/6157/23524/6778/8464/57035/6152/6137/6205/100506736/6208/2308/2734/694/51669/10125/51466/11224/6143/6135/113791/57674/6160/7178/6304/3572/6146/692227/6181/64919/25873/6154/6932/6232/6227/10123/6169
GSE22886_NAIVE_CD4_TCELL_VS_12H_ACT_TH2_UP	GSE22886_NAIVE_CD4_TCELL_VS_12H_ACT_TH2_UP	GSE22886_NAIVE_CD4_TCELL_VS_12H_ACT_TH2_UP	89	-0.526785742353041	-2.19137465332278	2.07183776518051e-07	1.38244543211236e-05	1.14266731038072e-05	887	tags=54%, list=22%, signal=43%	29125/4673/54861/23353/50861/7109/10077/905/28951/79786/6122/687/399/8675/8906/8440/1387/7994/64061/23451/55761/9736/9284/23077/23522/11059/55268/22864/23338/7644/476/7267/6194/6430/994/10396/51274/3707/55769/51669/6687/9138/22861/10142/4820/25957/7273/7536
BROWN_MYELOID_CELL_DEVELOPMENT_UP	BROWN_MYELOID_CELL_DEVELOPMENT_UP	BROWN_MYELOID_CELL_DEVELOPMENT_UP	66	0.782131841788168	2.29772987627696	2.22937436571333e-07	1.48199122161221e-05	1.22494738951101e-05	332	tags=53%, list=8%, signal=49%	7305/6282/2357/3934/597/6277/6303/2212/1520/199675/3055/2896/5836/51734/1475/4084/2745/1536/64115/5226/2268/2907/308/2992/1052/3689/3687/822/10487/3684/7791/7378/8826/152007/2539
GSE23321_CENTRAL_MEMORY_VS_NAIVE_CD8_TCELL_UP	GSE23321_CENTRAL_MEMORY_VS_NAIVE_CD8_TCELL_UP	GSE23321_CENTRAL_MEMORY_VS_NAIVE_CD8_TCELL_UP	61	0.779952435639907	2.26443399442548	2.27036619623048e-07	1.50360931406324e-05	1.24281593389097e-05	345	tags=33%, list=9%, signal=30%	6279/6280/57126/7305/2357/3934/1520/51316/4318/4057/64332/6515/963/51192/2124/5732/7378/51635/2539/3309
FLECHNER_BIOPSY_KIDNEY_TRANSPLANT_REJECTED_VS_OK_UP	FLECHNER_BIOPSY_KIDNEY_TRANSPLANT_REJECTED_VS_OK_UP	FLECHNER_BIOPSY_KIDNEY_TRANSPLANT_REJECTED_VS_OK_UP	66	0.78170424777898	2.29647369991726	2.32901019453301e-07	1.53671382686864e-05	1.27017863749585e-05	391	tags=50%, list=10%, signal=46%	6279/7305/2207/3934/929/7940/6275/2219/199/4318/4057/1475/3936/2752/11031/1890/5696/3689/3669/963/9535/6772/3134/10095/5880/2214/915/9246/5873/11151/3001/896/7805
GSE11057_PBMC_VS_MEM_CD4_TCELL_DN	GSE11057_PBMC_VS_MEM_CD4_TCELL_DN	GSE11057_PBMC_VS_MEM_CD4_TCELL_DN	115	-0.488025629129848	-2.13694322159379	2.35729163788306e-07	1.54961367706616e-05	1.28084107435385e-05	761	tags=42%, list=19%, signal=35%	94081/5252/2035/55623/51696/3702/6122/4300/11322/1039/8556/55658/83641/921/7188/55824/27436/9725/11276/56160/3945/57062/11059/11123/55268/8832/23338/28984/8445/5335/283149/123036/81558/59307/7597/9806/10125/51466/113246/4063/439949/57326/4297/57198/11168/923/9267/6164
FAN_OVARY_CL4_T_LYMPHOCYTE_NK_CELL_1	FAN_OVARY_CL4_T_LYMPHOCYTE_NK_CELL_1	FAN_OVARY_CL4_T_LYMPHOCYTE_NK_CELL_1	239	0.595752953599876	1.91524138991764	2.3941744082586e-07	1.56805171853069e-05	1.29608113140027e-05	764	tags=52%, list=19%, signal=45%	6282/10581/5552/6275/6277/2495/241/1192/4818/10094/5216/4637/6231/5355/3936/55505/2597/83442/3820/168537/3824/387/7846/5721/8407/1072/6351/84525/7114/6281/4946/10376/3689/9235/10578/3303/10487/3669/963/7170/1535/3939/51155/301/7277/5720/567/8530/23585/8992/51714/2023/60489/976/3561/829/5315/7534/54458/10095/3148/8655/1622/23406/3312/801/7538/915/5698/5230/5878/11151/4478/7314/3001/51142/3002/1010…
GSE34205_HEALTHY_VS_FLU_INF_INFANT_PBMC_DN	GSE34205_HEALTHY_VS_FLU_INF_INFANT_PBMC_DN	GSE34205_HEALTHY_VS_FLU_INF_INFANT_PBMC_DN	79	0.7520368638009	2.23781029812949	2.41294140071819e-07	1.57453297504953e-05	1.30143824697405e-05	625	tags=51%, list=15%, signal=44%	6279/6280/6282/10581/2219/6277/6303/51316/10410/79887/133/2896/4057/4502/2787/2512/391/10376/1509/3939/567/5359/4061/3148/51100/153339/5879/84790/2537/81631/9978/4615/10561/4600/7319/6612/83706/475/4599/51510
MENON_FETAL_KIDNEY_10_IMMUNE_CELLS	MENON_FETAL_KIDNEY_10_IMMUNE_CELLS	MENON_FETAL_KIDNEY_10_IMMUNE_CELLS	78	0.749080659399674	2.23662991959912	2.45017714889834e-07	1.59297414709878e-05	1.31668089162121e-05	391	tags=55%, list=10%, signal=51%	4332/7305/6282/7940/5552/6275/3956/6277/6303/10261/199/5660/10094/5216/4637/60/1536/3936/83442/2512/387066/1072/10875/7114/4946/10376/10487/7170/1535/1471/567/2876/10095/8826/23406/832/972/10097/11151/3122/8673/10109/7805
GSE6269_HEALTHY_VS_FLU_INF_PBMC_UP	GSE6269_HEALTHY_VS_FLU_INF_PBMC_UP	GSE6269_HEALTHY_VS_FLU_INF_PBMC_UP	82	-0.537858561204299	-2.23470719397361	2.49181515134369e-07	1.6141323766861e-05	1.33416933400987e-05	722	tags=48%, list=18%, signal=40%	23450/3603/50717/6122/4736/6418/6189/1933/10235/55661/2091/6152/51433/10075/6124/51372/6137/7311/23521/55692/25777/6208/2308/6430/9044/3119/6134/8409/6234/54543/57326/10147/6204/6206/3097/9349/29997/6146/472
GSE22886_NEUTROPHIL_VS_DC_UP	GSE22886_NEUTROPHIL_VS_DC_UP	GSE22886_NEUTROPHIL_VS_DC_UP	40	0.832726619396029	2.28962809637652	2.51691767493154e-07	1.62446442954036e-05	1.34270934490032e-05	248	tags=50%, list=6%, signal=47%	6283/2357/25801/1441/10581/8875/2219/2215/10409/6286/26253/4050/259197/3824/84525/1843/1052/11314/3669/8021
DESCARTES_FETAL_LUNG_MYELOID_CELLS	DESCARTES_FETAL_LUNG_MYELOID_CELLS	DESCARTES_FETAL_LUNG_MYELOID_CELLS	29	0.886464629196222	2.32945014578411	2.5796176062284e-07	1.65889974249811e-05	1.37117202814665e-05	187	tags=69%, list=5%, signal=66%	4332/4069/2357/929/2219/6688/597/10261/4688/56729/4318/3055/353514/11025/64231/1536/10288/29992/10875/3687
GAUTAM_EYE_CORNEA_FIBROBLASTS	GAUTAM_EYE_CORNEA_FIBROBLASTS	GAUTAM_EYE_CORNEA_FIBROBLASTS	89	-0.523930009933386	-2.17949509938279	2.61142974750413e-07	1.67329482268775e-05	1.38307035496732e-05	553	tags=46%, list=14%, signal=41%	6189/6228/23524/2091/23476/1975/6124/6132/6207/23521/5295/476/55082/6159/10399/6711/6209/1831/6144/6230/6134/81618/113246/11224/6135/6218/6651/6193/6224/6217/6173/3572/6165/25957/6146/6181/6191/2521/25873/22848/3727
FAN_OVARY_CL18_B_LYMPHOCYTE	FAN_OVARY_CL18_B_LYMPHOCYTE	FAN_OVARY_CL18_B_LYMPHOCYTE	333	0.547975080306443	1.77137175646423	2.62100146518248e-07	1.6733868707023e-05	1.38314643772239e-05	974	tags=52%, list=24%, signal=43%	7305/2207/5552/2495/6303/1520/51316/6888/241/5997/2896/7295/10094/5216/533/64231/6231/5355/3936/55505/2787/4050/83442/120425/387/2512/1890/8407/391/284996/5691/3303/822/10487/5906/3669/963/7170/1535/1471/7277/567/8477/8125/8992/51714/2876/11345/1508/10417/1522/2124/9377/3561/829/5315/637/7534/55819/54458/10263/4814/9114/10095/1622/1075/10093/3312/51635/55233/972/10097/2286/5686/5230/6637/5878/111…
GSE3982_MAC_VS_CENT_MEMORY_CD4_TCELL_DN	GSE3982_MAC_VS_CENT_MEMORY_CD4_TCELL_DN	GSE3982_MAC_VS_CENT_MEMORY_CD4_TCELL_DN	74	-0.55377434129024	-2.21634730925524	2.72253858957939e-07	1.73198342030267e-05	1.4315797141282e-05	864	tags=54%, list=21%, signal=43%	6129/940/83752/23131/2197/10077/55339/23499/79958/4300/1039/8925/50619/7994/64061/6124/55056/3631/5142/3945/23162/4676/9857/55037/23178/55082/6194/3587/8481/55000/728661/51466/2534/6218/6206/7327/10142/6165/2521/25873
FLETCHER_PBMC_BCG_10W_INFANT_PPD_STIMULATED_VS_UNSTIMULATED_10W_UP	FLETCHER_PBMC_BCG_10W_INFANT_PPD_STIMULATED_VS_UNSTIMULATED_10W_UP	FLETCHER_PBMC_BCG_10W_INFANT_PPD_STIMULATED_VS_UNSTIMULATED_10W_UP	23	0.898571141199449	2.25730288485586	2.81210679265924e-07	1.7825744093896e-05	1.47339595373278e-05	150	tags=57%, list=4%, signal=55%	50486/3576/5265/10135/597/8870/6648/366/4502/2180/6348/64332/6351
GNF2_CD1D	GNF2_CD1D	GNF2_CD1D	26	0.895602271126141	2.29100576959543	3.09633129650629e-07	1.94882213410249e-05	1.61080885701412e-05	301	tags=81%, list=7%, signal=75%	7305/929/2219/10261/199/1520/79887/3055/5997/5660/11025/64231/1536/10288/29108/1890/10875/1843/55313/55819/23406
NAKAYA_PBMC_FLUARIX_FLUVIRIN_AGE_18_50YO_3DY_UP	NAKAYA_PBMC_FLUARIX_FLUVIRIN_AGE_18_50YO_3DY_UP	NAKAYA_PBMC_FLUARIX_FLUVIRIN_AGE_18_50YO_3DY_UP	321	0.551016266692967	1.77961738151552	3.09289737024475e-07	1.94882213410249e-05	1.61080885701412e-05	1183	tags=52%, list=29%, signal=40%	2207/7940/199/51316/64231/2745/10288/7076/3824/7905/26578/4709/5476/11314/4048/10487/963/23643/8530/118788/7167/1476/8992/2280/58527/51192/10449/10417/60489/637/1102/1524/8826/8655/1622/10890/1075/84817/28956/10434/5873/11151/153339/3611/3001/8673/6827/11126/1175/3281/5052/51258/1891/203068/128346/5499/55303/55052/6183/5175/5690/5481/4947/9022/2799/29095/5551/64979/55017/389/11010/171546/11068/12…
GNF2_CD14	GNF2_CD14	GNF2_CD14	17	0.926401310919385	2.18005582437908	3.11817194487493e-07	1.95563370493234e-05	1.6164389955634e-05	278	tags=94%, list=7%, signal=88%	7305/929/2219/1520/79887/3055/5997/5660/11025/64231/10288/1890/10875/1843/6817/55819
HP_ABNORMALITY_OF_THE_FRONTAL_HAIRLINE	HP_ABNORMALITY_OF_THE_FRONTAL_HAIRLINE	HP_ABNORMALITY_OF_THE_FRONTAL_HAIRLINE	67	-0.577932995270354	-2.26925776282325	3.15053603128282e-07	1.96897408518446e-05	1.6274655547809e-05	838	tags=52%, list=21%, signal=42%	6141/10128/54888/8289/23389/51816/6949/26057/6595/1387/29123/54872/25836/6229/23476/6602/5885/171023/23013/6155/55690/6234/11224/6135/6218/6224/6204/6160/6304/57572/6165/6154/6232/6210/6235
GOBP_GRANULOCYTE_MIGRATION	GOBP_GRANULOCYTE_MIGRATION	GOBP_GRANULOCYTE_MIGRATION	49	0.814826463457566	2.28819077961277	3.19091116832219e-07	1.98720990619475e-05	1.6425384654813e-05	229	tags=37%, list=6%, signal=35%	6279/6280/6283/3576/57126/2207/1441/728/3958/6348/120425/6351/391/3689/4267/11314/301/51192
LEI_MYB_TARGETS	LEI_MYB_TARGETS	LEI_MYB_TARGETS	131	0.674744624261194	2.08778330650198	3.353660338113e-07	2.08126284409677e-05	1.72027840015756e-05	374	tags=29%, list=9%, signal=27%	6279/6280/3576/3934/10581/5552/6303/10409/5266/7431/6286/306/5997/2896/302/79143/6281/6515/10627/1509/5685/3303/4048/427/3669/2950/301/7277/1051/9446/4061/10263/4814/9114/10097/4478/5093/5479
HP_ABNORMAL_HAIR_PATTERN	HP_ABNORMAL_HAIR_PATTERN	HP_ABNORMAL_HAIR_PATTERN	112	-0.483472442471971	-2.16398121903184	3.38868093738682e-07	2.09566891838602e-05	1.73218581420723e-05	536	tags=32%, list=13%, signal=29%	1387/29123/1656/54872/25836/6229/23476/6602/10075/5885/171023/23162/23013/6155/6638/55690/8242/1106/6234/11224/6135/6218/6224/55904/6204/6160/23112/6304/57572/6165/27086/6154/8473/6232/6210/6235
GRUETZMANN_PANCREATIC_CANCER_UP	GRUETZMANN_PANCREATIC_CANCER_UP	GRUETZMANN_PANCREATIC_CANCER_UP	166	0.63231353983845	1.99970705976948	3.68064933725399e-07	2.26832795440698e-05	1.87489801949228e-05	606	tags=42%, list=15%, signal=37%	6282/5265/3934/10581/5552/706/6286/4318/1192/2896/1462/5836/5216/3936/240/11031/387/7846/79143/6281/391/10627/308/3689/334/5691/1604/3669/963/6772/3939/301/1476/2876/5862/2023/5315/7534/5899/54458/3148/8826/3920/2214/1075/837/6717/5686/5230/4478/3122/7805/5052/203068/8837/6183/2633/3566/10010/2014/9689/7979/5684/2040/5062/10227/2885/5782/4600/330
TAKEDA_TARGETS_OF_NUP98_HOXA9_FUSION_8D_DN	TAKEDA_TARGETS_OF_NUP98_HOXA9_FUSION_8D_DN	TAKEDA_TARGETS_OF_NUP98_HOXA9_FUSION_8D_DN	49	0.81373104772887	2.28511463974415	3.71832334658881e-07	2.2836166463185e-05	1.88753496563133e-05	259	tags=47%, list=6%, signal=44%	6280/6283/2357/5265/929/131540/2219/4688/6286/79887/4318/728/5836/6556/1536/240/10092/2752/1378/3684/8530/1508/5611
GSE37301_HEMATOPOIETIC_STEM_CELL_VS_CD4_TCELL_UP	GSE37301_HEMATOPOIETIC_STEM_CELL_VS_CD4_TCELL_UP	GSE37301_HEMATOPOIETIC_STEM_CELL_VS_CD4_TCELL_UP	52	0.792006695923486	2.24431890594619	4.01264979306954e-07	2.4558800405928e-05	2.02992015121634e-05	363	tags=46%, list=9%, signal=43%	6280/2357/2207/3934/6277/4318/2896/4057/5836/4084/302/240/2268/11031/10219/10875/6772/118788/7094/2214/837/3001/3002/53637
GOBP_REGULATION_OF_PROTEOLYSIS	GOBP_REGULATION_OF_PROTEOLYSIS	GOBP_REGULATION_OF_PROTEOLYSIS	236	0.598851728087697	1.9259083227647	4.03750094988388e-07	2.46259808795495e-05	2.03547298746723e-05	542	tags=27%, list=13%, signal=25%	6279/6280/5265/5266/4318/2896/4057/6386/1992/1475/302/4067/64115/2597/7076/29108/120892/387/5721/1378/6281/5696/334/114769/1509/3303/1471/5720/8530/1476/2876/11345/2023/1508/10935/1522/637/10542/8301/6613/1075/1032/837/25824/5698/7314/7805/409/101/8743/8837/10016/2537/10550/10134/831/10010/5728/5684/10318/11315/51107/9978/5062
GSE25123_WT_VS_PPARG_KO_MACROPHAGE_UP	GSE25123_WT_VS_PPARG_KO_MACROPHAGE_UP	GSE25123_WT_VS_PPARG_KO_MACROPHAGE_UP	69	0.767859363428506	2.26554265794253	4.08689318408213e-07	2.48418723028335e-05	2.05331760297594e-05	184	tags=28%, list=5%, signal=27%	6279/2357/3934/10581/8875/2212/133/56729/6648/5997/366/4689/4084/4067/10288/3936/64332/1052/3303
GNF2_CD33	GNF2_CD33	GNF2_CD33	23	0.894747874369718	2.24769844637722	4.12918780477541e-07	2.50132949989621e-05	2.06748663320118e-05	278	tags=78%, list=7%, signal=73%	7305/929/2219/1520/79887/5997/1462/11025/64231/1536/10288/29108/10875/1843/55313/5538/9592/55819
REACTOME_ADAPTIVE_IMMUNE_SYSTEM	REACTOME_ADAPTIVE_IMMUNE_SYSTEM	REACTOME_ADAPTIVE_IMMUNE_SYSTEM	331	0.552239104061754	1.78460034341954	4.19783591985617e-07	2.5342649571948e-05	2.0947096031162e-05	803	tags=34%, list=20%, signal=30%	6279/6280/7305/4792/929/1520/4688/4689/353514/11025/4067/1536/10288/3820/259197/120425/3824/7846/5721/10219/29992/5696/10376/3689/4267/1509/5685/5691/5476/11314/5906/1535/23643/7277/5720/567/118788/2923/2280/1508/3134/829/7534/7408/55819/5689/8655/832/2214/1075/3385/801/5777/915/972/9246/5698/5686/3309/3904/7314/3122/8673/7321/5879/11126/1175/9616/830/26234/84790/811/5690/10134/5525/5728/7979/121…
GSE15733_BM_VS_SPLEEN_MEMORY_CD4_TCELL_UP	GSE15733_BM_VS_SPLEEN_MEMORY_CD4_TCELL_UP	GSE15733_BM_VS_SPLEEN_MEMORY_CD4_TCELL_UP	36	0.849260425356936	2.30393109981166	4.34703727582533e-07	2.61544286808894e-05	2.16180761866825e-05	289	tags=64%, list=7%, signal=60%	6279/57126/7305/2207/241/4318/366/4057/4818/5836/4084/4067/1536/240/3824/11031/10219/55313/334/301/118788/55819/1102
GOBP_POSITIVE_REGULATION_OF_DEFENSE_RESPONSE	GOBP_POSITIVE_REGULATION_OF_DEFENSE_RESPONSE	GOBP_POSITIVE_REGULATION_OF_DEFENSE_RESPONSE	100	0.721512870071999	2.18779813938553	4.37618756378142e-07	2.62408625234988e-05	2.16895185193534e-05	397	tags=32%, list=10%, signal=30%	6279/6280/6283/4332/7305/4792/2219/3956/6688/241/3055/2896/4818/353514/4067/6348/29108/259197/3824/120892/64332/1535/1051/5359/3134/4814/3148/1075/8673/9111/11126/101
GSE25146_UNSTIM_VS_HELIOBACTER_PYLORI_LPS_STIM_AGS_CELL_DN	GSE25146_UNSTIM_VS_HELIOBACTER_PYLORI_LPS_STIM_AGS_CELL_DN	GSE25146_UNSTIM_VS_HELIOBACTER_PYLORI_LPS_STIM_AGS_CELL_DN	103	-0.494148426951399	-2.1267680789437	4.44562436003171e-07	2.65674702916508e-05	2.19594778329832e-05	700	tags=46%, list=17%, signal=39%	9584/55619/79958/3964/1039/55870/8411/154075/9583/90799/6431/25836/56829/27436/55814/23077/7072/5144/10772/143686/170506/8899/57018/1654/23162/3895/969/4154/23215/27327/11064/7185/27125/5330/55000/9774/55671/84166/151613/81669/3187/4820/25957/8473/2354/10521/5996
GSE360_CTRL_VS_M_TUBERCULOSIS_DC_DN	GSE360_CTRL_VS_M_TUBERCULOSIS_DC_DN	GSE360_CTRL_VS_M_TUBERCULOSIS_DC_DN	70	0.757806528586408	2.24160302588022	4.61562972384862e-07	2.74908764995266e-05	2.27227239354568e-05	150	tags=30%, list=4%, signal=29%	6279/6280/50486/6282/4792/10581/5552/8870/2215/2212/4318/1462/7295/4502/2180/4067/10288/6348/2752/1890/6351
IGLESIAS_E2F_TARGETS_UP	IGLESIAS_E2F_TARGETS_UP	IGLESIAS_E2F_TARGETS_UP	57	0.78325660345307	2.25613247536486	4.95142822861427e-07	2.9392274123637e-05	2.42943338222838e-05	522	tags=56%, list=13%, signal=50%	4069/7305/6282/4792/3956/6277/6303/1520/306/1192/302/3936/7846/6281/10376/334/9445/71/963/567/1522/972/7805/805/203068/830/9741/11034/7763/10010/9689/998
GSE10325_LUPUS_CD4_TCELL_VS_LUPUS_MYELOID_UP	GSE10325_LUPUS_CD4_TCELL_VS_LUPUS_MYELOID_UP	GSE10325_LUPUS_CD4_TCELL_VS_LUPUS_MYELOID_UP	138	-0.44701371667019	-1.99559536738877	5.1753815464996e-07	3.06192823562738e-05	2.53085237240579e-05	799	tags=44%, list=20%, signal=37%	489/9882/3655/80169/91782/28951/80063/5813/3702/3603/4300/1039/399/26751/4736/9744/8440/26119/7188/2091/23015/9648/11276/4753/23224/7049/3945/6480/51176/55268/6775/23338/8445/2308/5335/81539/23178/29121/994/59307/6711/7597/9806/728661/81606/9840/10125/51466/11224/4063/6767/57326/113791/3983/11168/3097/9214/923/64919/6932/440270
MODULE_324	MODULE_324	MODULE_324	28	0.869702387129498	2.25319368760212	5.65980415676557e-07	3.32635311186862e-05	2.74941410013391e-05	226	tags=68%, list=6%, signal=65%	6280/6282/6275/2219/199/6286/4318/306/4057/2180/302/240/6281/10627/308/3687/3684/301/5359
GSE360_HIGH_DOSE_B_MALAYI_VS_M_TUBERCULOSIS_DC_DN	GSE360_HIGH_DOSE_B_MALAYI_VS_M_TUBERCULOSIS_DC_DN	GSE360_HIGH_DOSE_B_MALAYI_VS_M_TUBERCULOSIS_DC_DN	81	0.740562819626716	2.20225356101862	5.65241434737045e-07	3.32635311186862e-05	2.74941410013391e-05	307	tags=37%, list=8%, signal=35%	6279/6280/50486/6282/5265/4792/8870/6303/6888/4318/1462/7295/10094/4502/2745/1536/3936/7076/2752/23645/5721/1890/6351/1843/8530/5359/10542/8655/1622/2214
GSE20727_H2O2_VS_ROS_INHIBITOR_TREATED_DC_DN	GSE20727_H2O2_VS_ROS_INHIBITOR_TREATED_DC_DN	GSE20727_H2O2_VS_ROS_INHIBITOR_TREATED_DC_DN	76	-0.545497700151731	-2.20685059398843	5.87067652359719e-07	3.4388989312649e-05	2.84243942016238e-05	568	tags=38%, list=14%, signal=33%	55251/23524/64786/25836/285331/1975/55729/9725/23077/583/3945/7832/2308/149041/81844/58508/10396/694/10125/51466/11224/10142/6304/1027/6181/6191/25873/6167/6932
MODULE_118	MODULE_118	MODULE_118	90	0.710618123750295	2.13496942298193	5.90264553947589e-07	3.44625183158413e-05	2.84851699735718e-05	351	tags=34%, list=9%, signal=32%	6279/4332/6282/2207/5552/6275/597/8870/199/10409/6286/241/4318/3055/2896/3936/6348/11031/6351/5696/2992/3689/963/7791/301/8530/3561/5880/1075/915/11151
GNF2_TNFSF10	GNF2_TNFSF10	GNF2_TNFSF10	21	0.904785643070788	2.22858436919789	6.21711814300388e-07	3.61795507935003e-05	2.99043919099379e-05	403	tags=100%, list=10%, signal=90%	4332/2357/1441/7940/6275/6688/10261/199/2212/4688/3055/5997/6386/728/29992/23643/2124/4542/7321/409/8743
GOBP_POSITIVE_REGULATION_OF_MOLECULAR_FUNCTION	GOBP_POSITIVE_REGULATION_OF_MOLECULAR_FUNCTION	GOBP_POSITIVE_REGULATION_OF_MOLECULAR_FUNCTION	401	0.520692913220075	1.69145882263252	6.27682350836982e-07	3.64076275980575e-05	3.0092909953956e-05	624	tags=25%, list=15%, signal=24%	6279/6280/6283/1520/4318/306/2896/7295/4057/5660/728/353514/5216/2180/302/6556/4067/2745/64115/6348/29108/2268/120892/387/23645/5721/1378/6351/7114/6281/391/3689/114769/1509/3303/11314/5906/3684/1535/5720/567/9446/8477/2280/5359/3460/11345/10935/637/5899/10542/8301/266747/1524/3148/8826/1622/837/801/4697/55233/972/896/7805/101/805/5341/8743/8837/1432/11235/10016/9094/10550/10134/81671/10010/389/5…
GSE45365_WT_VS_IFNAR_KO_CD11B_DC_UP	GSE45365_WT_VS_IFNAR_KO_CD11B_DC_UP	GSE45365_WT_VS_IFNAR_KO_CD11B_DC_UP	50	-0.626339430146031	-2.36624120230246	6.42837263792425e-07	3.71652071500057e-05	3.07190911896967e-05	733	tags=52%, list=18%, signal=43%	54870/6949/64432/10919/80162/338758/10914/11184/921/57602/65095/54904/158219/23338/283149/51274/9806/117145/7343/23070/6206/55007/9214/2113/923/54674
GSE13946_CTRL_VS_DSS_COLITIS_GD_TCELL_FROM_COLON_UP	GSE13946_CTRL_VS_DSS_COLITIS_GD_TCELL_FROM_COLON_UP	GSE13946_CTRL_VS_DSS_COLITIS_GD_TCELL_FROM_COLON_UP	92	0.710770174551106	2.13776338813687	6.47121387097726e-07	3.72914204532388e-05	3.08234134380759e-05	508	tags=39%, list=13%, signal=35%	6279/6280/6282/5552/2495/199/5997/4818/168537/10875/6351/84525/7905/3303/3687/7791/1471/301/8530/5359/11345/29887/4542/1524/84817/51142/53637/23753/805/1891/3459/10923/5551/4616/2833/9473
GSE3982_DC_VS_CENT_MEMORY_CD4_TCELL_DN	GSE3982_DC_VS_CENT_MEMORY_CD4_TCELL_DN	GSE3982_DC_VS_CENT_MEMORY_CD4_TCELL_DN	78	-0.533489513771065	-2.15530855190814	6.60177162570492e-07	3.7798336962786e-05	3.12424078599149e-05	530	tags=38%, list=13%, signal=34%	7994/64061/65095/9459/11083/56829/5142/3676/387751/8445/26034/2308/5335/81539/7644/81558/8886/29896/10384/6430/6711/6234/7178/9214/25873/6154/10365/6232/440270/6170
GSE21927_SPLEEN_C57BL6_VS_EL4_TUMOR_BALBC_MONOCYTES_UP	GSE21927_SPLEEN_C57BL6_VS_EL4_TUMOR_BALBC_MONOCYTES_UP	GSE21927_SPLEEN_C57BL6_VS_EL4_TUMOR_BALBC_MONOCYTES_UP	119	-0.467243378124481	-2.06725538732387	6.58074465427646e-07	3.7798336962786e-05	3.12424078599149e-05	751	tags=39%, list=19%, signal=33%	23499/10181/11214/2035/65117/51816/9852/3964/4666/54737/25949/1387/51135/55108/9736/9648/23077/6137/868/9821/11059/55268/6775/3676/9857/55082/5934/54851/6430/10396/54462/55769/11188/4063/6135/6651/6224/57326/4297/11168/923/81669/6304/22848/8473/10123/6170
GOBP_NEUTROPHIL_MIGRATION	GOBP_NEUTROPHIL_MIGRATION	GOBP_NEUTROPHIL_MIGRATION	42	0.830851530308344	2.28250210180818	6.7632893407156e-07	3.85985924464184e-05	3.19038631042658e-05	172	tags=36%, list=4%, signal=35%	6279/6280/6283/3576/57126/2207/1441/728/3958/6348/120425/6351/391/3689/4267
HP_APLASIA_HYPOPLASIA_OF_THE_THUMB	HP_APLASIA_HYPOPLASIA_OF_THE_THUMB	HP_APLASIA_HYPOPLASIA_OF_THE_THUMB	43	-0.653051752267449	-2.3792333396938	6.8519770006225e-07	3.88548689405907e-05	3.21156897453088e-05	506	tags=47%, list=13%, signal=41%	54872/25836/6229/23476/5885/5116/6155/6234/11224/6135/6218/6651/6224/6204/6160/6165/6154/6232/6210/6235
GSE360_L_DONOVANI_VS_M_TUBERCULOSIS_DC_DN	GSE360_L_DONOVANI_VS_M_TUBERCULOSIS_DC_DN	GSE360_L_DONOVANI_VS_M_TUBERCULOSIS_DC_DN	76	0.743536084682513	2.21087060501325	6.832021482823e-07	3.88548689405907e-05	3.21156897453088e-05	624	tags=43%, list=15%, signal=37%	6279/6280/4332/929/597/6888/1462/2180/302/2745/2752/6351/3303/9100/4061/8655/2214/915/9246/3281/5341/8743/5481/5684/6397/11315/4615/10561/2885/11177/4600/4599/834
GOBP_CELL_ACTIVATION	GOBP_CELL_ACTIVATION	GOBP_CELL_ACTIVATION	338	0.543169086161013	1.75574671136148	7.07375465543959e-07	3.99847361080883e-05	3.30495872051162e-05	421	tags=23%, list=10%, signal=23%	6283/3576/4332/57126/7305/2207/7940/3956/6688/6813/199/8993/306/1192/2896/4818/728/3958/353514/6556/60/4067/10288/3936/64115/6348/26253/7076/29108/259197/2268/120425/257101/120892/387/64332/1378/10875/10627/3689/71/11314/1604/3684/301/567/8530/1051/2280/5359/3460/7094/3134/1524/5880/2214/1075/5777/915/972/5873/11151/3611/4478/3122/896/8673/10312/9111/58533/11126/7805/101/5052/5341/3459/64092/1432…
HP_HIGH_PALATE	HP_HIGH_PALATE	HP_HIGH_PALATE	176	-0.406930562366424	-1.88463749070567	7.12851745620175e-07	4.01663670889286e-05	3.31997152170706e-05	840	tags=35%, list=21%, signal=29%	9775/6141/54888/7048/23389/1457/57187/54870/51816/6949/5813/284058/4087/8925/5922/6595/6872/6418/55023/3192/1387/6228/29123/1656/25836/6229/546/23476/6602/4204/10075/22872/5885/23162/23013/5295/23019/6155/27125/8481/6711/6638/8242/6234/11224/6135/6218/6651/6224/4297/55904/6204/6160/23112/6304/6165/1107/7273/6154/6232/6210/6235
GSE24634_TEFF_VS_TCONV_DAY3_IN_CULTURE_DN	GSE24634_TEFF_VS_TCONV_DAY3_IN_CULTURE_DN	GSE24634_TEFF_VS_TCONV_DAY3_IN_CULTURE_DN	81	0.73737533377496	2.19277475397932	7.32352562507211e-07	4.11345747846218e-05	3.39999922173984e-05	293	tags=37%, list=7%, signal=35%	6279/4332/5265/2207/929/2219/2212/4688/133/3055/5836/6556/1536/10288/26253/5226/2268/1890/29992/10875/6351/334/5476/3687/23643/1051/23585/2124/58472/654817
GSE7509_DC_VS_MONOCYTE_DN	GSE7509_DC_VS_MONOCYTE_DN	GSE7509_DC_VS_MONOCYTE_DN	83	0.719413264997031	2.15363954232804	7.61138146129356e-07	4.26165329831228e-05	3.52249123114888e-05	254	tags=31%, list=6%, signal=30%	6279/2357/4792/929/6688/706/3055/6648/7295/366/2180/302/2745/1536/26253/2268/387/5721/9535/7170/6772/2923/2023/9592/4061/29887
HP_APLASIA_HYPOPLASIA_OF_FINGERS	HP_APLASIA_HYPOPLASIA_OF_FINGERS	HP_APLASIA_HYPOPLASIA_OF_FINGERS	80	-0.535480748540345	-2.20346624224552	7.69531978403943e-07	4.29510159895962e-05	3.55013809434484e-05	506	tags=36%, list=13%, signal=32%	54872/9459/25836/6229/23476/6602/4204/5144/5885/5116/6155/8481/8242/6134/6234/11224/6135/6218/6651/6224/4297/6204/6160/57572/6165/6154/6232/6210/6235
FLETCHER_PBMC_BCG_10W_INFANT_PPD_STIMULATED_VS_UNSTIMULATED_10W_DN	FLETCHER_PBMC_BCG_10W_INFANT_PPD_STIMULATED_VS_UNSTIMULATED_10W_DN	FLETCHER_PBMC_BCG_10W_INFANT_PPD_STIMULATED_VS_UNSTIMULATED_10W_DN	47	0.817534654044358	2.29026877266938	7.80108326444966e-07	4.34048360064944e-05	3.58764881889572e-05	332	tags=62%, list=8%, signal=57%	4332/4069/6275/2219/706/6277/10261/199/1520/967/7431/79887/2896/6386/728/3958/2512/10875/6281/1509/427/3684/1471/301/2280/1508/55819/152007/2539
SMID_BREAST_CANCER_BASAL_UP	SMID_BREAST_CANCER_BASAL_UP	SMID_BREAST_CANCER_BASAL_UP	92	0.708710569205877	2.13156877128506	7.90923748875923e-07	4.38690800587461e-05	3.62602114739597e-05	312	tags=29%, list=8%, signal=28%	6279/6280/3576/3934/6275/597/6277/5266/133/306/6648/5997/366/4067/51312/8407/6281/6515/9235/3669/2950/5359/2023/7534/7378/23406/10093
GOBP_RESPONSE_TO_LIPID	GOBP_RESPONSE_TO_LIPID	GOBP_RESPONSE_TO_LIPID	206	0.599703760406108	1.91493662288392	7.93531723780606e-07	4.38766185837445e-05	3.62664424801781e-05	356	tags=22%, list=9%, signal=21%	6279/6280/1668/3576/4792/929/6688/706/199/7431/249/133/3055/306/6648/4057/2180/6556/4067/1536/10288/6348/29108/387/114769/3303/1604/1535/2950/23643/301/1051/2876/10417/10935/5732/1524/10095/3148/1032/8031/3312/7538/11344/4478
SCHLINGEMANN_SKIN_CARCINOGENESIS_TPA_UP	SCHLINGEMANN_SKIN_CARCINOGENESIS_TPA_UP	SCHLINGEMANN_SKIN_CARCINOGENESIS_TPA_UP	15	0.928861238080906	2.0981673718067	8.10772575242365e-07	4.469069080117e-05	3.6939318016191e-05	57	tags=20%, list=1%, signal=20%	6279/6280/79887
REACTOME_RHO_GTPASE_EFFECTORS	REACTOME_RHO_GTPASE_EFFECTORS	REACTOME_RHO_GTPASE_EFFECTORS	102	0.69874253633279	2.12392964016405	8.16806920948122e-07	4.48839196281988e-05	3.7099032286961e-05	572	tags=39%, list=14%, signal=35%	6279/6280/4688/10094/4689/5216/4637/60/1536/10092/387/7846/1072/10096/391/103910/10376/71/1535/7277/7534/10095/8826/8655/5880/10093/801/10097/10109/5879/1432/84790/5525/389/998/10971/5062/5515/2885/55845
KAECH_NAIVE_VS_DAY8_EFF_CD8_TCELL_DN	KAECH_NAIVE_VS_DAY8_EFF_CD8_TCELL_DN	KAECH_NAIVE_VS_DAY8_EFF_CD8_TCELL_DN	103	0.69432531776464	2.1158075590496	8.40210060473583e-07	4.60274332202025e-05	3.80442092684221e-05	507	tags=47%, list=13%, signal=42%	6282/6275/3956/597/6277/8993/7295/3958/5355/302/60/2745/10219/84525/6281/6515/7905/3687/301/8530/8992/5359/58527/11345/29887/10542/4542/54458/3148/1622/832/79180/837/51699/3001/3002/11126/4715/1175/101/5052/1891/55052/29103/5551/11034/962/2833
DESCARTES_FETAL_MUSCLE_MYELOID_CELLS	DESCARTES_FETAL_MUSCLE_MYELOID_CELLS	DESCARTES_FETAL_MUSCLE_MYELOID_CELLS	33	0.854698981897532	2.29001339346581	8.97434601264326e-07	4.90109745779709e-05	4.0510270567841e-05	209	tags=55%, list=5%, signal=52%	6280/4332/4069/929/2219/6688/10261/199/1520/4688/3055/4689/64231/1536/120425/1378/3684/1471
GSE21063_CTRL_VS_ANTI_IGM_STIM_BCELL_NFATC1_KO_3H_UP	GSE21063_CTRL_VS_ANTI_IGM_STIM_BCELL_NFATC1_KO_3H_UP	GSE21063_CTRL_VS_ANTI_IGM_STIM_BCELL_NFATC1_KO_3H_UP	80	0.739535695056123	2.20252040529002	9.07201670297302e-07	4.93924001414319e-05	4.08255398092783e-05	496	tags=34%, list=12%, signal=30%	6279/6280/3934/929/6275/6277/10409/4057/1992/3958/5216/533/168537/308/26578/10487/3669/29766/152007/1032/133418/256586/59342/10550/81671/11010/171546
GSE34156_NOD2_LIGAND_VS_NOD2_AND_TLR1_TLR2_LIGAND_6H_TREATED_MONOCYTE_UP	GSE34156_NOD2_LIGAND_VS_NOD2_AND_TLR1_TLR2_LIGAND_6H_TREATED_MONOCYTE_UP	GSE34156_NOD2_LIGAND_VS_NOD2_AND_TLR1_TLR2_LIGAND_6H_TREATED_MONOCYTE_UP	86	-0.512838128404281	-2.12869603033677	9.34619291454432e-07	5.07228474905912e-05	4.19252278394554e-05	753	tags=37%, list=19%, signal=31%	55339/57690/54870/64432/4300/5922/1933/29945/2091/926/6137/7311/6207/23175/387119/23398/2308/94104/10412/6155/7267/100131564/79612/129293/8409/6143/6135/22992/6222/6169/6235/6170
HP_ABNORMALITY_OF_FINGER	HP_ABNORMALITY_OF_FINGER	HP_ABNORMALITY_OF_FINGER	265	-0.35531269560318	-1.74333781188699	9.37353877791082e-07	5.07228474905912e-05	4.19252278394554e-05	929	tags=36%, list=23%, signal=30%	55209/79868/10225/79813/9031/2778/7458/56916/2186/5073/9775/6141/23141/54888/5567/10664/8289/7048/51119/54870/5591/51816/10982/3071/284058/4087/8925/5922/6595/153241/23345/80184/55023/1387/6228/7994/1105/29123/1656/54872/9459/7874/25836/6229/546/23476/6602/4204/10075/65125/5144/5885/583/171023/23522/23162/5116/23013/5295/23019/1968/54476/6155/58508/1108/8481/6711/6638/55690/10125/8242/6134/113246…
DESCARTES_FETAL_ADRENAL_MYELOID_CELLS	DESCARTES_FETAL_ADRENAL_MYELOID_CELLS	DESCARTES_FETAL_ADRENAL_MYELOID_CELLS	34	0.841113492030643	2.26492755679935	9.48871882145895e-07	5.11900517817857e-05	4.23113979250275e-05	244	tags=68%, list=6%, signal=64%	3576/4332/4069/2357/929/2219/6688/8870/10261/4688/3055/728/353514/11025/64231/6556/1536/10288/1890/29992/3687/1471/1522
HP_ABSENT_THUMB	HP_ABSENT_THUMB	HP_ABSENT_THUMB	25	-0.741718141097976	-2.38189391158767	9.63745582390552e-07	5.18349101268179e-05	4.28444088732923e-05	259	tags=56%, list=6%, signal=53%	6155/6234/11224/6135/6218/6651/6224/6204/6160/6165/6154/6232/6210/6235
HP_SHORT_THUMB	HP_SHORT_THUMB	HP_SHORT_THUMB	39	-0.66221304428058	-2.33615529440866	9.9502891516234e-07	5.32029384467502e-05	4.39751596461984e-05	506	tags=49%, list=13%, signal=43%	54872/25836/6229/23476/5885/5116/6155/6234/11224/6135/6218/6224/6204/6160/6165/6154/6232/6210/6235
ICHIBA_GRAFT_VERSUS_HOST_DISEASE_D7_UP	ICHIBA_GRAFT_VERSUS_HOST_DISEASE_D7_UP	ICHIBA_GRAFT_VERSUS_HOST_DISEASE_D7_UP	57	0.776007223366616	2.23525098931392	9.95175816345769e-07	5.32029384467502e-05	4.39751596461984e-05	361	tags=49%, list=9%, signal=45%	4332/4069/7305/4792/10135/929/597/1520/51316/3055/1192/6556/64332/5721/10875/7114/5696/963/1535/6772/5720/2289/29887/5315/9086/972/5698/3122
GSE11057_NAIVE_VS_EFF_MEMORY_CD4_TCELL_DN	GSE11057_NAIVE_VS_EFF_MEMORY_CD4_TCELL_DN	GSE11057_NAIVE_VS_EFF_MEMORY_CD4_TCELL_DN	97	0.713203831909647	2.15817793508311	1.0003575909122e-06	5.3319360003305e-05	4.40713884765079e-05	571	tags=49%, list=14%, signal=44%	6282/5552/6275/3956/967/241/1192/7295/4689/3958/4637/302/83442/3820/1890/84525/6515/7905/55313/284996/5476/822/3939/51155/301/2124/203260/10602/4542/10263/373156/8826/23406/1075/79180/972/10130/5873/3001/5499/965/831/11010/2833/2040/60481/221491/3428
AIZARANI_LIVER_C31_KUPFFER_CELLS_5	AIZARANI_LIVER_C31_KUPFFER_CELLS_5	AIZARANI_LIVER_C31_KUPFFER_CELLS_5	54	0.784899203133827	2.24128786559632	1.04350140499542e-06	5.54524144828253e-05	4.58344755166125e-05	307	tags=48%, list=8%, signal=45%	7305/6282/2207/10135/7940/2219/6303/199/1520/5997/1462/5660/728/4502/11025/6556/4067/1536/10288/51312/2268/3687/1508/2124/23406/2214
GSE11057_NAIVE_CD4_VS_PBMC_CD4_TCELL_DN	GSE11057_NAIVE_CD4_VS_PBMC_CD4_TCELL_DN	GSE11057_NAIVE_CD4_VS_PBMC_CD4_TCELL_DN	79	0.738038055184687	2.1961545235381	1.07308083129005e-06	5.68540647002002e-05	4.69930166400295e-05	803	tags=73%, list=20%, signal=60%	10135/6813/2495/199/5997/7086/11025/4637/533/60/83442/5226/2752/1052/10578/284996/5476/4048/822/1535/2950/23643/1051/9446/5359/1522/5899/55819/10095/10890/79180/5873/101/4947/389/2014/1211/1130/2040/8459/847/2885/5531/8773/5782/4046/9375/50999/4683/9709/6747/9528/3660/51465/9341/201799/826/3113
REACTOME_ANTIMICROBIAL_PEPTIDES	REACTOME_ANTIMICROBIAL_PEPTIDES	REACTOME_ANTIMICROBIAL_PEPTIDES	11	0.951640582570385	2.02090027112082	1.07875128753923e-06	5.69843946503983e-05	4.71007415239169e-05	100	tags=82%, list=2%, signal=80%	6279/6280/1668/4069/3934/5266/8993/4057/6556
GSE3982_MAST_CELL_VS_CENT_MEMORY_CD4_TCELL_DN	GSE3982_MAST_CELL_VS_CENT_MEMORY_CD4_TCELL_DN	GSE3982_MAST_CELL_VS_CENT_MEMORY_CD4_TCELL_DN	78	-0.524942867614586	-2.12077992655432	1.19501291420114e-06	6.29385288253886e-05	5.20221614406411e-05	766	tags=42%, list=19%, signal=35%	10077/55795/23499/3702/3796/1039/80162/81894/399/9057/50619/285672/6305/29123/57035/51135/23451/11083/56829/6124/926/6207/3683/476/29121/80342/23070/6304/6191/10365/6932/10123/1844
GSE29618_BCELL_VS_MONOCYTE_DAY7_FLU_VACCINE_UP	GSE29618_BCELL_VS_MONOCYTE_DAY7_FLU_VACCINE_UP	GSE29618_BCELL_VS_MONOCYTE_DAY7_FLU_VACCINE_UP	80	-0.530193160772032	-2.18170818430946	1.22940278717926e-06	6.45581954723216e-05	5.33609051539002e-05	554	tags=46%, list=14%, signal=41%	91782/28951/6133/399/11184/8440/8202/6228/7994/1656/7188/23469/81689/23015/10772/22806/387751/969/81539/55082/29121/6194/994/64062/6711/5930/694/9806/81606/10125/6230/6193/6224/3983/9214/2113/472
GSE22886_DC_VS_MONOCYTE_DN	GSE22886_DC_VS_MONOCYTE_DN	GSE22886_DC_VS_MONOCYTE_DN	122	0.670338121987503	2.05866059362791	1.25136749145093e-06	6.55177628488572e-05	5.41540404544376e-05	511	tags=37%, list=13%, signal=33%	6280/6283/2357/5265/25801/1441/929/10581/8875/2219/5997/1462/1475/11025/5355/6556/4067/10288/1843/1052/11314/1604/5359/9592/8021/976/3134/10602/4542/1524/654817/1032/7538/5873/11151/101/8743/23593/1955/51108/79792/962/4616/9473/1130
GNF2_RBBP6	GNF2_RBBP6	GNF2_RBBP6	58	-0.577213527382881	-2.22237399792638	1.2671714125119e-06	6.61500747078641e-05	5.46766810408e-05	940	tags=53%, list=23%, signal=42%	23063/23435/51575/2186/10153/9255/6731/8467/57187/65117/55623/9584/9987/4666/29080/10914/8106/6228/2091/1975/58517/10412/8886/8481/5930/9044/27316/3189/6165/6146/2521
HP_LOW_ANTERIOR_HAIRLINE	HP_LOW_ANTERIOR_HAIRLINE	HP_LOW_ANTERIOR_HAIRLINE	56	-0.590091086072568	-2.22738103954581	1.29003302899828e-06	6.71460300049574e-05	5.54998929623369e-05	838	tags=57%, list=21%, signal=46%	6141/10128/54888/8289/23389/51816/6949/6595/1387/29123/25836/6229/23476/6602/5885/171023/23013/6155/55690/6234/11224/6135/6218/6224/6204/6160/57572/6165/6154/6232/6210/6235
ALTEMEIER_RESPONSE_TO_LPS_WITH_MECHANICAL_VENTILATION	ALTEMEIER_RESPONSE_TO_LPS_WITH_MECHANICAL_VENTILATION	ALTEMEIER_RESPONSE_TO_LPS_WITH_MECHANICAL_VENTILATION	41	0.827174336330784	2.27339002508671	1.32711926092906e-06	6.87651020439016e-05	5.68381451993355e-05	317	tags=61%, list=8%, signal=57%	4792/2207/1441/929/7940/597/2212/133/6648/1462/4084/64231/1536/6348/26253/9560/7076/64332/10875/1052/3684/6772/8477/7378/837
GOBP_REGULATION_OF_IMMUNE_SYSTEM_PROCESS	GOBP_REGULATION_OF_IMMUNE_SYSTEM_PROCESS	GOBP_REGULATION_OF_IMMUNE_SYSTEM_PROCESS	437	0.509250537838561	1.65593046433791	1.3288878247258e-06	6.87651020439016e-05	5.68381451993355e-05	610	tags=25%, list=15%, signal=24%	3576/4332/57126/7305/2357/4792/2207/1441/929/7940/2219/3956/6688/6813/2215/199/2212/1520/8993/3055/2896/4057/728/3958/11025/6556/4067/10288/64115/6348/26253/29108/259197/2268/3824/257101/120892/387/64332/1378/10875/6351/1843/391/3689/4267/3303/11314/1604/3684/1535/6772/23643/301/567/8530/118788/1051/2280/5359/2876/10417/2124/3134/4814/1524/3148/5880/2214/1075/5777/7538/972/11151/4478/3122/8673/58…
HP_OSTEOSARCOMA	HP_OSTEOSARCOMA	HP_OSTEOSARCOMA	25	-0.737805600194381	-2.36932949278659	1.34923676673148e-06	6.961512608348e-05	5.75407368969911e-05	259	tags=52%, list=6%, signal=49%	6155/6234/11224/6135/6218/6224/6204/6160/6165/6154/6232/6210/6235
MARTENS_TRETINOIN_RESPONSE_UP	MARTENS_TRETINOIN_RESPONSE_UP	MARTENS_TRETINOIN_RESPONSE_UP	53	0.798154464197948	2.27447066674135	1.35835900378121e-06	6.988264915395e-05	5.77618594529329e-05	186	tags=36%, list=5%, signal=35%	6279/6280/50486/5265/929/146225/6277/199675/241/366/4818/353514/64115/5226/2268/3689/9235/1509/11314
MODULE_92	MODULE_92	MODULE_92	17	0.916798234328903	2.1574573642881	1.47367371104968e-06	7.55960540387882e-05	6.24843033492527e-05	207	tags=76%, list=5%, signal=73%	6280/3576/10135/6277/133/2896/2180/10288/6348/4050/2752/6351/7791
chr1q21	chr1q21	chr1q21	46	0.810105238258236	2.26458060384577	1.48074950952301e-06	7.57053723144104e-05	6.25746609265422e-05	46	tags=15%, list=1%, signal=15%	6279/6280/6283/6282/6275/6277/1520
MODULE_53	MODULE_53	MODULE_53	118	0.678228137415964	2.08656276783766	1.48433543103357e-06	7.57053723144104e-05	6.25746609265422e-05	351	tags=30%, list=9%, signal=28%	6279/4332/6282/2207/7940/5552/6275/597/8870/199/10409/6286/241/4318/3055/1475/2745/3936/6348/2268/11031/6351/5696/3689/9235/963/7791/301/8530/3561/5880/1075/915/9246/11151
GSE3982_EOSINOPHIL_VS_BASOPHIL_UP	GSE3982_EOSINOPHIL_VS_BASOPHIL_UP	GSE3982_EOSINOPHIL_VS_BASOPHIL_UP	54	0.781419553636705	2.23135169014438	1.51874637206014e-06	7.72384795349437e-05	6.38418585052092e-05	200	tags=24%, list=5%, signal=23%	6279/6280/7305/1441/7940/6813/1520/6556/1536/26253/2752/427/1535
GSE11386_NAIVE_VS_MEMORY_BCELL_DN	GSE11386_NAIVE_VS_MEMORY_BCELL_DN	GSE11386_NAIVE_VS_MEMORY_BCELL_DN	61	-0.567046612440872	-2.1742419439222	1.54079805650402e-06	7.81360705853994e-05	6.45837669578842e-05	609	tags=46%, list=15%, signal=40%	84186/23345/51773/55870/56995/55251/9583/921/7188/25836/23195/23077/868/51176/7185/10396/694/11188/51466/84166/113791/10142/923/3572/27086/6181/8473/6932
SMID_BREAST_CANCER_LUMINAL_B_DN	SMID_BREAST_CANCER_LUMINAL_B_DN	SMID_BREAST_CANCER_LUMINAL_B_DN	128	0.671888999564256	2.07251407310482	1.54974934836462e-06	7.83661002396683e-05	6.47738991397741e-05	361	tags=30%, list=9%, signal=29%	6279/6280/3576/4069/3934/8875/5552/597/6303/51316/5266/133/306/6648/5997/1462/4057/4818/4067/4050/3820/51312/6515/9235/10578/3669/1535/2950/301/3561/23406/5880/1075/915/11151/4478/3001/3002/3122
HP_ADENOCARCINOMA_OF_THE_INTESTINES	HP_ADENOCARCINOMA_OF_THE_INTESTINES	HP_ADENOCARCINOMA_OF_THE_INTESTINES	24	-0.746417015445386	-2.3770187294646	1.58875882918709e-06	8.01104558501181e-05	6.62157051506591e-05	303	tags=58%, list=8%, signal=54%	10507/6155/6234/11224/6135/6218/6224/6204/6160/6165/6154/6232/6210/6235
THUM_SYSTOLIC_HEART_FAILURE_UP	THUM_SYSTOLIC_HEART_FAILURE_UP	THUM_SYSTOLIC_HEART_FAILURE_UP	175	0.620796327290097	1.96462846002987	1.61483684879347e-06	8.11947286947176e-05	6.71119163907398e-05	433	tags=29%, list=11%, signal=27%	6280/4332/4069/7305/2207/10135/929/7940/5552/199/1520/241/133/1462/64231/6556/60/4067/3936/387/6351/3689/10578/71/963/6772/23643/8125/51714/2023/1508/2124/3561/7534/5899/8301/10602/1524/5880/2214/1075/972/10097/10130/3122/8673/7805/8743/10159/8935
GOLDRATH_EFF_VS_MEMORY_CD8_TCELL_UP	GOLDRATH_EFF_VS_MEMORY_CD8_TCELL_UP	GOLDRATH_EFF_VS_MEMORY_CD8_TCELL_UP	74	0.732904878511562	2.17755318203946	1.64135510837946e-06	8.22949486401892e-05	6.80213087882381e-05	431	tags=43%, list=11%, signal=39%	6279/7305/6275/3956/51316/10410/7295/3958/4502/302/4067/7846/10219/8407/10875/6281/10376/4267/8724/3687/822/3669/301/2289/29887/1622/5686/3001/3002/101/8560/84790
GOMF_LIPID_BINDING	GOMF_LIPID_BINDING	GOMF_LIPID_BINDING	176	0.612636741247026	1.94298930324295	1.69522417769764e-06	8.47564336055083e-05	7.00558617185235e-05	383	tags=22%, list=9%, signal=21%	6279/6280/929/706/2215/241/306/4057/5660/6386/4689/5216/302/4067/26253/6281/308/8724/11314/822/1604/2950/23643/301/5538/10417/29887/7094/8301/4814/654817/8826/1622/3312/51100/11344/518/10577/58533
HP_ABNORMALITY_OF_THE_PINNA	HP_ABNORMALITY_OF_THE_PINNA	HP_ABNORMALITY_OF_THE_PINNA	219	-0.377636724528617	-1.80455183171288	1.70674127864246e-06	8.50925588613063e-05	7.03336877600236e-05	840	tags=34%, list=21%, signal=29%	9775/8449/6141/54888/10664/8289/23389/57187/54870/51816/6949/10982/284058/2332/8925/5922/6595/153241/8720/6872/10844/6418/55023/1387/6228/7994/29123/85378/1656/54872/25836/6229/546/23476/6602/4204/10075/5339/5885/23522/23162/5116/23013/5295/23019/1968/6155/58508/1108/27125/6711/55690/27316/8242/6134/113246/6234/11224/6135/6218/6651/6224/55904/6204/6160/23112/6304/57572/6165/27086/7273/6154/6232/6…
GNF2_SPI1	GNF2_SPI1	GNF2_SPI1	20	0.904560179416895	2.19256602297558	1.72789928252032e-06	8.59061186707371e-05	7.10061397625997e-05	403	tags=100%, list=10%, signal=90%	4332/2357/25801/1441/7940/6688/10261/2212/4688/3055/366/728/51734/29992/23643/7408/4542/7321/409/8743
GSE41867_DAY8_VS_DAY15_LCMV_CLONE13_EFFECTOR_CD8_TCELL_UP	GSE41867_DAY8_VS_DAY15_LCMV_CLONE13_EFFECTOR_CD8_TCELL_UP	GSE41867_DAY8_VS_DAY15_LCMV_CLONE13_EFFECTOR_CD8_TCELL_UP	84	-0.52497370536022	-2.16782009790067	1.74327391207961e-06	8.64284040935784e-05	7.14378374379699e-05	804	tags=45%, list=20%, signal=37%	284695/80853/91526/55330/1676/54800/54941/9987/153241/490/25949/1387/55186/6431/55108/23195/114803/83440/6844/55054/5108/80314/149041/51586/29896/27125/63917/51669/10125/2534/2113/23049/3572/1027/4820/25957/27086/7536
DESCARTES_FETAL_STOMACH_MYELOID_CELLS	DESCARTES_FETAL_STOMACH_MYELOID_CELLS	DESCARTES_FETAL_STOMACH_MYELOID_CELLS	33	0.848677395359487	2.27387962694204	1.82642068268899e-06	9.00476130473524e-05	7.44293130252527e-05	215	tags=58%, list=5%, signal=55%	6279/7305/2207/25801/1441/929/6688/10261/4688/4318/3055/64231/1536/240/120425/11314/3687/1471/118788
GNF2_S100A4	GNF2_S100A4	GNF2_S100A4	36	0.838136916718652	2.27375449352509	1.82400478231506e-06	9.00476130473524e-05	7.44293130252527e-05	446	tags=75%, list=11%, signal=67%	7305/2207/7940/6275/2219/6813/10261/199/4688/3055/5997/11025/2745/10288/83442/29108/2268/1890/29992/10875/3689/4542/23406/10312/409/8743/5175
RHEIN_ALL_GLUCOCORTICOID_THERAPY_UP	RHEIN_ALL_GLUCOCORTICOID_THERAPY_UP	RHEIN_ALL_GLUCOCORTICOID_THERAPY_UP	39	0.814137863815612	2.24321499669439	1.84797973981609e-06	9.08581506980491e-05	7.50992670471405e-05	220	tags=41%, list=5%, signal=39%	6279/50486/3576/4332/4069/8875/5997/4057/1475/2752/1604/427/3684/23643/1051/8477
KRIGE_RESPONSE_TO_TOSEDOSTAT_24HR_UP	KRIGE_RESPONSE_TO_TOSEDOSTAT_24HR_UP	KRIGE_RESPONSE_TO_TOSEDOSTAT_24HR_UP	279	0.552406065475327	1.77975910675631	1.89342174559062e-06	9.28352004488614e-05	7.67334075844618e-05	646	tags=27%, list=16%, signal=24%	6279/6280/3576/7305/2207/10135/3956/597/2495/1520/6286/199675/241/56729/3055/306/5997/1992/1475/4084/2180/5355/1536/64115/6348/240/5226/51312/23645/7846/1378/6515/10627/9445/822/1604/79144/1051/5359/10449/8021/3134/4814/1102/2539/9246/5873/51100/5791/5341/9616/23593/7071/2799/831/81631/10010/11010/962/51411/9208/6397/84888/64333/6503/3428/4046/29994/7171/951/550643/219285/8650/51762/11057
HP_PERSISTENCE_OF_HEMOGLOBIN_F	HP_PERSISTENCE_OF_HEMOGLOBIN_F	HP_PERSISTENCE_OF_HEMOGLOBIN_F	25	-0.731751077787859	-2.34988648706973	1.90601790511076e-06	9.31953493052641e-05	7.70310904553535e-05	278	tags=56%, list=7%, signal=52%	4194/6155/6234/11224/6135/6218/6224/6204/6160/6165/6154/6232/6210/6235
GOBP_POSITIVE_REGULATION_OF_TRANSPORT	GOBP_POSITIVE_REGULATION_OF_TRANSPORT	GOBP_POSITIVE_REGULATION_OF_TRANSPORT	234	0.586843229575526	1.8866802048045	1.9127226808158e-06	9.32662496203287e-05	7.70896934717461e-05	529	tags=28%, list=13%, signal=26%	6279/57126/4792/2207/929/2219/706/1520/967/56729/6386/3958/353514/2180/302/6556/60/2745/6348/29108/2752/2268/11031/120892/6351/7114/4946/3689/3684/1535/301/567/1051/9446/51714/3460/5538/3134/3561/1622/5880/801/4697/2539/5873/51100/6717/4478/3002/8673/409/101/805/1432/11235/811/5481/4947/10134/81671/3566/5901/2040/998/11315
HP_HYPERTELORISM	HP_HYPERTELORISM	HP_HYPERTELORISM	188	-0.391949008173284	-1.89061073124757	1.95863027903483e-06	9.52430926646278e-05	7.87236631547466e-05	838	tags=37%, list=21%, signal=30%	6141/10128/54888/5567/10664/7048/23389/1457/57187/63901/54870/51816/6949/10982/4087/8925/5922/6595/153241/6872/80184/6418/55023/3192/1387/29123/1656/54872/6229/546/6602/10075/56160/5144/171023/1654/23522/23162/23013/5295/6155/1108/27125/8481/6711/6638/55690/113246/6234/11224/6135/6218/6224/4297/55904/6204/6160/23112/6304/57572/6165/27086/1107/64919/6154/8473/6232/6210/6235
GSE9650_NAIVE_VS_EFF_CD8_TCELL_DN	GSE9650_NAIVE_VS_EFF_CD8_TCELL_DN	GSE9650_NAIVE_VS_EFF_CD8_TCELL_DN	104	0.683469008347477	2.08652100796224	1.96470098022751e-06	9.5277261470104e-05	7.87519055548772e-05	507	tags=43%, list=13%, signal=39%	6282/6275/3956/597/706/6277/8993/51734/3958/4502/302/60/2745/10219/10875/84525/6281/7905/1509/5476/3687/3684/301/1476/8992/5359/11345/29887/10542/4542/54458/1524/3148/1622/5880/837/3001/3002/5479/11126/4712/9094/5551/962/2833
GSE24634_TREG_VS_TCONV_POST_DAY3_IL4_CONVERSION_DN	GSE24634_TREG_VS_TCONV_POST_DAY3_IL4_CONVERSION_DN	GSE24634_TREG_VS_TCONV_POST_DAY3_IL4_CONVERSION_DN	71	0.741170868256715	2.19490311450682	2.01935996879824e-06	9.75212163823131e-05	8.06066579122499e-05	609	tags=62%, list=15%, signal=54%	4332/25801/3956/2212/978/3055/5660/3958/533/302/6556/7076/1052/3689/9445/427/23643/3460/2876/1508/5538/1522/637/55819/4814/1075/55233/972/10312/58533/5341/1955/8935/1349/2633/8635/5728/2040/1312/847/10561/51094/29994/475
FOURATI_BLOOD_TWINRIX_AGE_25_83YO_RESPONDERS_VS_POOR_RESPONDERS_0DY_DN	FOURATI_BLOOD_TWINRIX_AGE_25_83YO_RESPONDERS_VS_POOR_RESPONDERS_0DY_DN	FOURATI_BLOOD_TWINRIX_AGE_25_83YO_RESPONDERS_VS_POOR_RESPONDERS_0DY_DN	111	0.684007088416083	2.10167451111567	2.02196223047446e-06	9.75212163823131e-05	8.06066579122499e-05	611	tags=37%, list=15%, signal=32%	1668/57126/2207/3934/929/6275/2219/199/967/10410/56729/1462/4057/5660/7086/4502/1536/1890/308/334/114769/822/6192/6772/118788/5359/1508/9086/51142/8743/1432/6183/2537/51529/10561/83666/3428/8773/4600/29994/4599
DESCARTES_FETAL_PLACENTA_MYELOID_CELLS	DESCARTES_FETAL_PLACENTA_MYELOID_CELLS	DESCARTES_FETAL_PLACENTA_MYELOID_CELLS	33	0.847475753557056	2.27066004217594	2.03061429013252e-06	9.767309765735e-05	8.07321961534074e-05	361	tags=64%, list=9%, signal=58%	6279/4332/4069/7305/929/7940/597/10261/4318/3055/728/64231/6556/1536/10288/10875/4048/1522/2214/972/3122
RPS14_DN.V1_UP	RPS14_DN.V1_UP	RPS14_DN.V1_UP	62	0.767953309280692	2.23237258359489	2.06492747403241e-06	9.89010267833858e-05	8.1747147224309e-05	319	tags=48%, list=8%, signal=45%	3576/4332/7305/929/7940/597/10261/199/1520/4688/3055/306/4818/1475/64231/29108/11031/1378/29992/3689/11314/3687/822/3684/23643/2124/10602/4542/1102/3385
GOBP_MAINTENANCE_OF_LOCATION	GOBP_MAINTENANCE_OF_LOCATION	GOBP_MAINTENANCE_OF_LOCATION	89	0.701175969432002	2.11355514911849	2.06728722387944e-06	9.89010267833858e-05	8.1747147224309e-05	351	tags=24%, list=9%, signal=22%	6279/6280/4792/3934/5552/706/2495/7295/4067/6348/2512/7114/1535/9446/2280/801/5777/6717/11344/3309/11151
GSE22886_UNSTIM_VS_IL15_STIM_NKCELL_UP	GSE22886_UNSTIM_VS_IL15_STIM_NKCELL_UP	GSE22886_UNSTIM_VS_IL15_STIM_NKCELL_UP	55	-0.589703851566724	-2.23311649535254	2.08281450731667e-06	9.93760072321601e-05	8.21397447325196e-05	858	tags=53%, list=21%, signal=42%	2145/3003/11119/26993/84124/79668/55251/7994/6778/55108/143/55056/55818/3661/29121/10384/6430/694/9806/6638/57326/113791/3983/22861/923/81669/4820/25957/472
GOBP_REGULATION_OF_INFLAMMATORY_RESPONSE	GOBP_REGULATION_OF_INFLAMMATORY_RESPONSE	GOBP_REGULATION_OF_INFLAMMATORY_RESPONSE	102	0.687466271725949	2.08965379264731	2.09289047207874e-06	9.95890428657524e-05	8.23158304200972e-05	397	tags=34%, list=10%, signal=32%	6279/6280/6283/4792/3956/8993/241/4318/3055/2896/4818/353514/4067/6348/240/29108/2268/120892/64332/7114/2950/7791/301/8530/118788/1051/2876/4814/1075/837/7538/8673/9111/58533/101
GSE29617_DAY3_VS_DAY7_TIV_FLU_VACCINE_PBMC_2008_DN	GSE29617_DAY3_VS_DAY7_TIV_FLU_VACCINE_PBMC_2008_DN	GSE29617_DAY3_VS_DAY7_TIV_FLU_VACCINE_PBMC_2008_DN	57	-0.580029348107728	-2.21044634657054	2.14562201519292e-06	0.000101825254405506	8.41641824535427e-05	713	tags=54%, list=18%, signal=45%	56339/84181/81894/9057/8675/57655/55833/9583/23020/4176/58487/9284/1606/9725/22887/171023/3945/55268/55037/51366/55082/7185/100129387/7597/9044/6687/81618/81669/6181/6625/8473
HOSHIDA_LIVER_CANCER_SUBCLASS_S1	HOSHIDA_LIVER_CANCER_SUBCLASS_S1	HOSHIDA_LIVER_CANCER_SUBCLASS_S1	116	0.668136538065788	2.05680904210199	2.27430465259615e-06	0.000107644355410477	8.89739900160912e-05	397	tags=43%, list=10%, signal=40%	6282/5552/3956/597/8870/199/2212/1520/241/2896/1462/4057/5216/533/5355/4067/1536/3936/6348/11031/387/10875/7114/6281/4946/308/3689/427/963/1535/2950/301/7277/3561/829/5899/10095/8826/1075/915/972/6717/5230/11151/4478/10577/10109/1175/7805/101
MODULE_32	MODULE_32	MODULE_32	196	-0.384881550402233	-1.83677234128813	2.37645516907877e-06	0.000112180060627604	9.27230002560215e-05	547	tags=32%, list=14%, signal=29%	6122/6133/2332/1915/399/6433/8531/8761/1933/6157/6228/6431/2091/1936/6152/6229/7919/1975/6132/6205/10772/6207/7112/6136/1968/6187/6434/6194/6159/1108/6209/6638/6421/27316/6144/6230/6234/11224/6143/6135/6218/6224/6217/6204/6160/6206/11100/9295/3187/6304/6161/6202/1938/6146/6181/6191/2521/6154/6167/6232/6169/6210/6235
HP_CLEFT_SOFT_PALATE	HP_CLEFT_SOFT_PALATE	HP_CLEFT_SOFT_PALATE	53	-0.578415462519314	-2.17825613547739	2.39730165529461e-06	0.000112863944508817	9.32882679599078e-05	465	tags=40%, list=12%, signal=36%	6229/6602/1654/23522/6155/58508/6638/6234/11224/6135/6218/6651/6224/6204/6160/6165/7273/6154/6232/6210/6235
GOCC_SMALL_RIBOSOMAL_SUBUNIT	GOCC_SMALL_RIBOSOMAL_SUBUNIT	GOCC_SMALL_RIBOSOMAL_SUBUNIT	57	-0.576880106201725	-2.1984448327018	2.57728100005839e-06	0.000121016297539779	0.000100026636863865	553	tags=46%, list=14%, signal=40%	6189/6228/6229/7311/6205/6207/6208/6187/6194/10399/6209/6230/6234/6218/6193/6224/6217/6204/6206/6222/6202/6191/6232/6227/6210/6235
GSE360_T_GONDII_VS_M_TUBERCULOSIS_DC_DN	GSE360_T_GONDII_VS_M_TUBERCULOSIS_DC_DN	GSE360_T_GONDII_VS_M_TUBERCULOSIS_DC_DN	72	0.73097501675245	2.17252324670259	2.60704081911526e-06	0.000121898819919156	0.00010075609022974	350	tags=43%, list=9%, signal=40%	6279/4332/2207/929/597/6888/241/2180/4067/2745/10288/240/2752/5721/6351/10096/10627/5696/3303/10487/3669/2280/976/2214/3312/9246/5698/5686/3309/3904/5878
GOBP_POSITIVE_REGULATION_OF_MULTICELLULAR_ORGANISMAL_PROCESS	GOBP_POSITIVE_REGULATION_OF_MULTICELLULAR_ORGANISMAL_PROCESS	GOBP_POSITIVE_REGULATION_OF_MULTICELLULAR_ORGANISMAL_PROCESS	350	0.53423433861688	1.72851550040685	2.60981190879933e-06	0.000121898819919156	0.00010075609022974	421	tags=23%, list=10%, signal=22%	50486/3576/4332/7305/2207/3934/929/2219/3956/706/199/10409/51316/249/133/56729/306/5997/2896/4057/6386/728/3958/353514/2180/302/6556/4067/1536/10288/64115/6348/26253/2597/4050/240/29108/2268/120892/387/64332/1378/1072/3303/3687/1604/1535/6772/23643/301/567/8530/1051/9446/2023/10417/2124/3134/5315/10542/4814/1524/3148/152007/972/10097/11344/3122/8673/5479/11126/5292/7805/409/101/8766/3459/10159/14…
GOBP_HISTONE_METHYLATION	GOBP_HISTONE_METHYLATION	GOBP_HISTONE_METHYLATION	60	-0.562260520421915	-2.18737801166724	2.68219872927467e-06	0.000124623940434283	0.000103008552465972	941	tags=48%, list=23%, signal=38%	29072/55209/79813/23168/2145/7799/10664/1786/5252/54623/284058/10919/55870/1387/2091/546/54904/23476/4204/83852/55183/55818/94104/58508/4297/55904/3275/4302/8473
REACTOME_DISEASES_OF_IMMUNE_SYSTEM	REACTOME_DISEASES_OF_IMMUNE_SYSTEM	REACTOME_DISEASES_OF_IMMUNE_SYSTEM	11	0.946051090483459	2.00903044728104	2.67988950733225e-06	0.000124623940434283	0.000103008552465972	21	tags=36%, list=1%, signal=36%	6279/6280/4792/929
GSE40068_BCL6_POS_VS_NEG_CXCR5_POS_TFH_DN	GSE40068_BCL6_POS_VS_NEG_CXCR5_POS_TFH_DN	GSE40068_BCL6_POS_VS_NEG_CXCR5_POS_TFH_DN	74	-0.52340110385769	-2.09478580299231	2.72171170154199e-06	0.000126129663161015	0.000104253115251864	531	tags=38%, list=13%, signal=33%	23524/57561/9678/1975/9725/143686/5142/4925/7832/23338/6208/8445/2308/81844/7267/58508/6193/57326/55904/3097/6222/6202/1027/6181/10123/6169/100093630/6235
GOBP_NEUTROPHIL_CHEMOTAXIS	GOBP_NEUTROPHIL_CHEMOTAXIS	GOBP_NEUTROPHIL_CHEMOTAXIS	32	0.85123080148433	2.28056186462204	2.76620118426179e-06	0.000127527552283757	0.000105408547623363	169	tags=38%, list=4%, signal=36%	6279/6280/6283/3576/2207/1441/728/3958/6348/120425/6351/3689
REACTOME_ANTIGEN_PROCESSING_CROSS_PRESENTATION	REACTOME_ANTIGEN_PROCESSING_CROSS_PRESENTATION	REACTOME_ANTIGEN_PROCESSING_CROSS_PRESENTATION	72	0.729798800819219	2.16902742755758	2.76624641553024e-06	0.000127527552283757	0.000105408547623363	517	tags=38%, list=13%, signal=33%	6279/6280/929/1520/4688/4689/1536/5721/5696/5685/5691/1535/23643/5720/567/2923/3134/5689/5698/5686/7314/8673/811/5690/7979/5684/5694
DESCARTES_MAIN_FETAL_CORNEAL_AND_CONJUNCTIVAL_EPITHELIAL_CELLS	DESCARTES_MAIN_FETAL_CORNEAL_AND_CONJUNCTIVAL_EPITHELIAL_CELLS	DESCARTES_MAIN_FETAL_CORNEAL_AND_CONJUNCTIVAL_EPITHELIAL_CELLS	49	0.792811664096286	2.22636895230029	2.84765983152519e-06	0.000130940710750623	0.000108229711131624	138	tags=16%, list=3%, signal=16%	6279/6280/3576/3934/8875/1992/240/5721
GOBP_CELL_KILLING	GOBP_CELL_KILLING	GOBP_CELL_KILLING	66	0.757082947063751	2.22414177935916	2.8656804982328e-06	0.000131428845382775	0.000108633181297078	408	tags=44%, list=10%, signal=40%	6283/1668/4069/7305/6688/6813/8993/4057/4818/2597/259197/3824/10578/1604/3684/567/3134/1524/2214/1075/5777/5873/11151/3002/3122/11126/409/5052/203068
HP_APLASIA_OF_THE_FINGERS	HP_APLASIA_OF_THE_FINGERS	HP_APLASIA_OF_THE_FINGERS	26	-0.723217693699922	-2.35794560515823	2.90618054411548e-06	0.000132601024363768	0.000109602051801752	259	tags=62%, list=6%, signal=58%	25836/6229/6155/6234/11224/6135/6218/6651/6224/6204/6160/6165/6154/6232/6210/6235
KAECH_NAIVE_VS_DAY15_EFF_CD8_TCELL_DN	KAECH_NAIVE_VS_DAY15_EFF_CD8_TCELL_DN	KAECH_NAIVE_VS_DAY15_EFF_CD8_TCELL_DN	104	0.678959960177236	2.07275560877338	2.90024915381046e-06	0.000132601024363768	0.000109602051801752	589	tags=47%, list=15%, signal=41%	6282/5552/6275/3956/597/6277/8993/7295/366/3958/302/60/2745/2268/3824/10219/10875/6351/84525/6281/1509/3687/9535/301/5359/11345/29887/4542/54458/3148/79180/837/5878/3001/3002/896/11126/7805/5052/7071/81671/5551/11034/2014/2833/6503/2217/8320/4600
GOBP_RESPONSE_TO_WOUNDING	GOBP_RESPONSE_TO_WOUNDING	GOBP_RESPONSE_TO_WOUNDING	119	0.659567680599447	2.02748948703539	3.02690659587217e-06	0.000137755295308039	0.000113862340692768	424	tags=30%, list=11%, signal=28%	6279/7305/5265/2207/706/199/133/6648/1192/2896/6556/60/4067/3936/240/7076/120425/387/10627/308/71/301/5359/2876/7094/1524/5777/7538/5873/3611/5879/5341/8837/1432/677/11235
HP_ABNORMAL_HAND_MORPHOLOGY	HP_ABNORMAL_HAND_MORPHOLOGY	HP_ABNORMAL_HAND_MORPHOLOGY	94	-0.487300617376488	-2.08851887149806	3.05240057106753e-06	0.000138560249963881	0.000114527680061834	506	tags=31%, list=13%, signal=28%	54872/9459/25836/6229/23476/6602/4204/5144/5885/5116/6155/8481/55690/8242/6134/6234/11224/6135/6218/6224/4297/6204/6160/57572/6165/6154/6232/6210/6235
GOCC_TERTIARY_GRANULE_LUMEN	GOCC_TERTIARY_GRANULE_LUMEN	GOCC_TERTIARY_GRANULE_LUMEN	22	0.871434998305494	2.15969710509474	3.11453313146289e-06	0.000141020021812079	0.00011656081700644	322	tags=64%, list=8%, signal=59%	4069/2495/1520/8993/978/4318/4057/1509/4048/427/1471/567/1476/5777
GOBP_GRANULOCYTE_CHEMOTAXIS	GOBP_GRANULOCYTE_CHEMOTAXIS	GOBP_GRANULOCYTE_CHEMOTAXIS	37	0.837825098533186	2.27942566220678	3.18534302100155e-06	0.000143606698001299	0.000118698847380229	229	tags=38%, list=6%, signal=36%	6279/6280/6283/3576/2207/1441/728/3958/6348/120425/6351/3689/301/51192
SCHERER_PBMC_YF_VAX_AGE_18_40YO_4_TO_7DY_UP	SCHERER_PBMC_YF_VAX_AGE_18_40YO_4_TO_7DY_UP	SCHERER_PBMC_YF_VAX_AGE_18_40YO_4_TO_7DY_UP	137	0.642992007944075	1.99436661769353	3.18784376655089e-06	0.000143606698001299	0.000118698847380229	629	tags=43%, list=16%, signal=38%	57126/7305/6282/5265/4792/10581/6303/51316/10410/4502/302/2745/10288/2268/7846/5721/5685/3669/963/3684/5720/1051/8992/5359/4061/9377/3561/64422/54458/1524/373156/29982/2214/11157/972/6717/5698/6637/4190/9111/3281/5341/8743/11235/5175/2537/11034/2079/9978/51278/10561/83666/9802/4600/10589/83706/4599/51510/219285
GOBP_POSITIVE_REGULATION_OF_CATALYTIC_ACTIVITY	GOBP_POSITIVE_REGULATION_OF_CATALYTIC_ACTIVITY	GOBP_POSITIVE_REGULATION_OF_CATALYTIC_ACTIVITY	295	0.546855707720503	1.7634040487236	3.20710382661848e-06	0.000144108571692788	0.000119113673635128	612	tags=26%, list=15%, signal=24%	6279/6280/6283/2896/7295/4057/5660/728/353514/2180/6556/4067/64115/6348/29108/2268/120892/387/23645/5721/1378/6351/7114/6281/391/3689/1509/3303/11314/5906/3684/1535/5720/8477/5359/637/5899/8301/266747/3148/8826/1622/837/801/4697/55233/972/896/7805/101/805/5341/8743/8837/1432/11235/10016/9094/10550/10134/10010/389/5728/998/11315/51107/5062/6742/10575/5515/3428/9802/7334/5478/3123/51719
MODULE_29	MODULE_29	MODULE_29	28	-0.719881935614021	-2.38192778527327	3.22337445960596e-06	0.000144473922433198	0.00011941565614973	377	tags=75%, list=9%, signal=68%	6228/6229/6207/6208/6187/6194/6209/6230/6234/6218/6224/6217/6204/6206/6222/6202/6191/6232/6227/6210/6235
HOXA9_DN.V1_UP	HOXA9_DN.V1_UP	HOXA9_DN.V1_UP	78	0.724117320590713	2.16209355322443	3.28924375679891e-06	0.000146381358949017	0.000120992257513245	571	tags=36%, list=14%, signal=31%	6279/6280/3576/4332/7305/2207/4688/1462/51734/64231/1890/10875/23643/29887/55819/1102/3385/3122/5791/26234/5175/59342/2799/11010/9473/51278/2217/3428
GSE3982_BCELL_VS_BASOPHIL_DN	GSE3982_BCELL_VS_BASOPHIL_DN	GSE3982_BCELL_VS_BASOPHIL_DN	74	0.726263650283692	2.15782125217481	3.29892070424288e-06	0.000146381358949017	0.000120992257513245	582	tags=46%, list=14%, signal=40%	6279/3576/2215/6888/6286/978/10092/2752/11031/10313/29992/1843/9235/1471/567/8530/1051/9446/51192/976/1524/1622/915/10097/7314/3001/26234/9741/81631/5525/51411/8459/9948/9802
POOLA_INVASIVE_BREAST_CANCER_UP	POOLA_INVASIVE_BREAST_CANCER_UP	POOLA_INVASIVE_BREAST_CANCER_UP	97	0.699235800191672	2.11591021791513	3.27436673218242e-06	0.000146381358949017	0.000120992257513245	508	tags=52%, list=13%, signal=46%	4332/4069/2207/7940/5552/597/2215/199/2212/1520/51316/4688/6286/4318/1462/10288/6348/4050/6351/84525/55313/3689/9235/10578/3687/3669/963/23643/8530/8477/55843/6966/2124/3561/23406/2214/1075/915/972/3001/3002/7805/29909/5341/64092/2633/11010/962/2833/9473
SCHERER_PBMC_APSV_WETVAX_AGE_18_32YO_5_TO_7DY_DN	SCHERER_PBMC_APSV_WETVAX_AGE_18_32YO_5_TO_7DY_DN	SCHERER_PBMC_APSV_WETVAX_AGE_18_32YO_5_TO_7DY_DN	111	-0.459741386717958	-2.04365966279956	3.29497438220369e-06	0.000146381358949017	0.000120992257513245	688	tags=43%, list=17%, signal=37%	3603/50717/6133/11322/399/4736/6352/6189/1933/7994/10235/23195/331/926/6137/4753/868/23521/3945/4676/6136/2308/81539/23178/7267/994/6711/3707/9806/6638/113246/6234/11224/80342/4297/3983/6217/6204/6222/5140/6167/6932/6232/6227/1236/10123/6210/6235
GOBP_DEFENSE_RESPONSE_TO_FUNGUS	GOBP_DEFENSE_RESPONSE_TO_FUNGUS	GOBP_DEFENSE_RESPONSE_TO_FUNGUS	15	0.916829215821524	2.07098871961787	3.43240534023547e-06	0.000151924594473415	0.000125574047058306	301	tags=80%, list=7%, signal=74%	6279/6280/6283/1668/6688/4057/26253/2597/10578/10417/1524/23406
HP_ERYTHROID_HYPOPLASIA	HP_ERYTHROID_HYPOPLASIA	HP_ERYTHROID_HYPOPLASIA	24	-0.734234449672989	-2.33822247158904	3.49163109238251e-06	0.000154161592683326	0.000127423049317976	308	tags=58%, list=8%, signal=54%	6208/6155/6234/11224/6135/6218/6224/6204/6160/6165/6154/6232/6210/6235
HP_ABNORMAL_PALATE_MORPHOLOGY	HP_ABNORMAL_PALATE_MORPHOLOGY	HP_ABNORMAL_PALATE_MORPHOLOGY	225	-0.358235014462702	-1.73476072328579	3.52094486704262e-06	0.000155070100360148	0.000128173980963754	840	tags=33%, list=21%, signal=28%	9775/6141/54888/10664/7048/23389/1457/57187/54870/51816/6949/5813/10982/26057/284058/4087/8925/5922/6595/153241/6872/80184/6418/55023/3192/1387/6228/7994/29123/1656/54872/25836/6229/546/23476/6602/4204/10075/22872/5885/171023/1654/23522/23162/23013/5295/23019/1968/6155/58508/27125/8481/6711/6638/8242/113246/6234/11224/6135/6218/6651/6224/4297/55904/6204/6160/23112/6304/6165/1107/7273/6154/6232/62…
MANNO_MIDBRAIN_NEUROTYPES_HGABA	MANNO_MIDBRAIN_NEUROTYPES_HGABA	MANNO_MIDBRAIN_NEUROTYPES_HGABA	159	-0.403367858094047	-1.83644206344996	3.62623953859596e-06	0.000159312192006287	0.000131680303411704	785	tags=38%, list=19%, signal=32%	23389/151556/91526/57690/2035/10658/10982/5214/4300/8925/56995/246175/490/8411/10904/9750/23195/546/1112/55814/1455/23015/153222/23077/23048/5144/2802/3631/10915/23175/55692/9821/387119/22806/8445/6095/81539/27327/7267/100129387/10396/64062/9806/117145/55690/81606/321/84726/151613/55904/10147/10142/9267/54674/1107/7273/64919/440270/10123/7503
GSE24634_IL4_VS_CTRL_TREATED_NAIVE_CD4_TCELL_DAY10_DN	GSE24634_IL4_VS_CTRL_TREATED_NAIVE_CD4_TCELL_DAY10_DN	GSE24634_IL4_VS_CTRL_TREATED_NAIVE_CD4_TCELL_DAY10_DN	62	0.761089913825479	2.21242129793803	3.70047196188392e-06	0.000162172041608587	0.000134044126660887	630	tags=58%, list=16%, signal=50%	3576/4332/7305/6888/978/6648/2896/7295/5836/51734/4502/2180/533/4067/1536/5226/11031/5721/6772/1051/29887/58472/64422/7378/9246/51100/55911/10312/2633/5684/5694/10241/4615/10539/834/529
GSE19401_UNSTIM_VS_RETINOIC_ACID_STIM_FOLLICULAR_DC_UP	GSE19401_UNSTIM_VS_RETINOIC_ACID_STIM_FOLLICULAR_DC_UP	GSE19401_UNSTIM_VS_RETINOIC_ACID_STIM_FOLLICULAR_DC_UP	99	0.689975017344161	2.08728836244432	3.76384495794428e-06	0.000164543064429934	0.0001360039076455	381	tags=28%, list=9%, signal=26%	6279/6280/6283/5265/2219/706/4318/4502/5226/2268/11031/10875/1843/6515/3689/5691/4048/822/9592/3561/5880/2214/5777/11344/11151/10312/10476/6827
GOBP_ION_HOMEOSTASIS	GOBP_ION_HOMEOSTASIS	GOBP_ION_HOMEOSTASIS	153	0.632784357504765	1.98657568409927	3.81206865792388e-06	0.000166241785281304	0.000137407994013928	458	tags=29%, list=11%, signal=27%	6279/6280/2357/3934/706/2495/133/6648/2896/4057/728/4502/6556/4067/6348/51312/120892/2512/2907/1604/1535/567/9446/8477/8992/2280/51714/5538/29887/8301/5732/9114/1524/8031/801/5777/6717/11151/10312/805/10159/26234/2537/811/10134
GOBP_GLIAL_CELL_DEVELOPMENT	GOBP_GLIAL_CELL_DEVELOPMENT	GOBP_GLIAL_CELL_DEVELOPMENT	21	0.889003517831573	2.18971129700649	3.87689207721532e-06	0.00016865430754533	0.000139402076574174	102	tags=29%, list=3%, signal=28%	6279/6280/7431/2896/728/4067
GOMF_HELICASE_ACTIVITY	GOMF_HELICASE_ACTIVITY	GOMF_HELICASE_ACTIVITY	59	-0.5700276184995	-2.20584332148717	3.99672272652081e-06	0.000173442131229872	0.000143359476616962	1013	tags=59%, list=25%, signal=45%	9785/64848/6597/22907/1653/54505/56916/1665/23517/9775/8449/8467/84181/6595/11325/23020/1105/57634/1656/55661/4176/546/7919/23132/170506/1659/92797/1654/57062/8886/1108/9044/1106/1107/10521
GSE24634_NAIVE_CD4_TCELL_VS_DAY10_IL4_CONV_TREG_UP	GSE24634_NAIVE_CD4_TCELL_VS_DAY10_IL4_CONV_TREG_UP	GSE24634_NAIVE_CD4_TCELL_VS_DAY10_IL4_CONV_TREG_UP	52	-0.577771685196082	-2.18415465292731	4.07510775314555e-06	0.000176412408562391	0.000145814574468779	608	tags=58%, list=15%, signal=50%	10140/23484/9929/2197/7048/3655/29080/51181/6157/55422/64061/10235/50809/5142/8525/3661/6155/63917/321/8409/6234/11224/6143/6135/113791/6206/3572/6165/6169/6210
GOCC_AZUROPHIL_GRANULE	GOCC_AZUROPHIL_GRANULE	GOCC_AZUROPHIL_GRANULE	81	0.71958561882842	2.13987247202264	4.11038687509054e-06	0.000177506707167839	0.000146719072552534	550	tags=44%, list=14%, signal=39%	1668/4332/4069/2357/25801/6813/51316/967/56729/2896/5660/6386/302/25798/29108/2512/55313/5476/10487/5611/3920/1075/10097/5878/8673/10577/203068/23593/55004/9218/2799/8635/11010/2040/8895/3614
GOBP_TRANSITION_METAL_ION_HOMEOSTASIS	GOBP_TRANSITION_METAL_ION_HOMEOSTASIS	GOBP_TRANSITION_METAL_ION_HOMEOSTASIS	43	0.804804998499391	2.22699884947745	4.12882084043575e-06	0.000177870002662364	0.000147019356293186	341	tags=35%, list=8%, signal=32%	6279/6280/3934/2495/6648/4057/4502/6556/51312/2512/567/8301/9114/8031/6717
GOBP_CELLULAR_TRANSITION_METAL_ION_HOMEOSTASIS	GOBP_CELLULAR_TRANSITION_METAL_ION_HOMEOSTASIS	GOBP_CELLULAR_TRANSITION_METAL_ION_HOMEOSTASIS	30	0.851151390035504	2.24544652502702	4.18664272240039e-06	0.00017984197842755	0.000148649302901855	134	tags=23%, list=3%, signal=23%	6279/6280/3934/2495/4502/6556/2512
GOBP_REGULATION_OF_RESPONSE_TO_STRESS	GOBP_REGULATION_OF_RESPONSE_TO_STRESS	GOBP_REGULATION_OF_RESPONSE_TO_STRESS	421	0.503380222815204	1.63610187073521	4.19486050307092e-06	0.00017984197842755	0.000148649302901855	701	tags=26%, list=17%, signal=24%	6279/6280/6283/4332/7305/4792/2219/3956/6688/8870/8993/241/4318/3055/6648/2896/7295/4818/6386/353514/60/4067/6348/240/29108/259197/2268/3824/120892/23645/64332/1378/2907/10875/7114/1843/3303/71/1535/6772/2950/7791/301/567/8530/118788/1051/5359/2876/2023/60489/3134/637/4814/3148/1075/1032/837/5777/7538/972/10097/3309/51142/8673/9111/58533/11126/409/101/5052/23593/1432/11235/10550/10134/5728/4616/6…
GOBP_SECRETION	GOBP_SECRETION	GOBP_SECRETION	187	0.600001076437864	1.90110922635347	4.20798155732728e-06	0.00017996979436386	0.000148754949814763	411	tags=24%, list=10%, signal=23%	6279/57126/6688/6813/133/56729/3055/306/366/4818/6386/4067/6348/240/2752/2268/11031/120892/3689/11314/5906/3684/1535/301/51714/51192/5538/4061/29887/3134/5899/5880/10890/972/5873/6717/11151/153339/8673/10312/58533/101/9324/5341/8766
TRAVAGLINI_LUNG_MUCOUS_CELL	TRAVAGLINI_LUNG_MUCOUS_CELL	TRAVAGLINI_LUNG_MUCOUS_CELL	27	0.850872041533567	2.19254255445755	4.22599264836209e-06	0.000180305633451391	0.000149032539322425	309	tags=63%, list=8%, signal=59%	6280/3576/3934/6303/5266/6286/133/6648/4057/6231/4067/7076/1476/1508/4061/637/1075
HESS_TARGETS_OF_HOXA9_AND_MEIS1_DN	HESS_TARGETS_OF_HOXA9_AND_MEIS1_DN	HESS_TARGETS_OF_HOXA9_AND_MEIS1_DN	34	0.820140663712297	2.20845249457254	4.38391891817828e-06	0.000186595148390279	0.000154231169917079	421	tags=62%, list=10%, signal=56%	4069/2357/3934/6275/1520/4318/3055/1462/366/5660/64231/6556/1536/2268/1843/301/5359/7378/7538/5341/677
REACTOME_TOLL_LIKE_RECEPTOR_CASCADES	REACTOME_TOLL_LIKE_RECEPTOR_CASCADES	REACTOME_TOLL_LIKE_RECEPTOR_CASCADES	62	0.758480356541705	2.20483554491735	4.39679035766095e-06	0.000186695292005082	0.000154313944131757	238	tags=16%, list=6%, signal=15%	6279/6280/6283/4792/929/1520/3689/3684/23643/1508
HP_ABNORMAL_ERYTHROCYTE_ENZYME_LEVEL	HP_ABNORMAL_ERYTHROCYTE_ENZYME_LEVEL	HP_ABNORMAL_ERYTHROCYTE_ENZYME_LEVEL	27	-0.709168284243224	-2.34734908024471	4.48057203714538e-06	0.000189798742451774	0.000156879116899121	259	tags=48%, list=6%, signal=45%	6155/6234/11224/6135/6218/6224/6204/6160/6165/6154/6232/6210/6235
GSE36078_WT_VS_IL1R_KO_LUNG_DC_AFTER_AD5_INF_UP	GSE36078_WT_VS_IL1R_KO_LUNG_DC_AFTER_AD5_INF_UP	GSE36078_WT_VS_IL1R_KO_LUNG_DC_AFTER_AD5_INF_UP	73	0.732318237362485	2.17456078316052	4.62660702172374e-06	0.000195053795792339	0.000161222707992909	414	tags=48%, list=10%, signal=44%	7305/10581/3956/8870/6277/10410/7431/5997/366/4818/5836/3958/5355/3824/10219/6515/7905/3687/822/7791/301/118788/4542/4835/1102/1075/79180/55911/3001/3002/53637/5341/1891/3459/64092
MODULE_76	MODULE_76	MODULE_76	20	0.895652625071452	2.17097497635421	4.62213947726001e-06	0.000195053795792339	0.000161222707992909	216	tags=70%, list=5%, signal=67%	6280/6283/3576/4069/2357/929/199/241/1536/6348/240/6351/301/1051
GSE26495_NAIVE_VS_PD1LOW_CD8_TCELL_UP	GSE26495_NAIVE_VS_PD1LOW_CD8_TCELL_UP	GSE26495_NAIVE_VS_PD1LOW_CD8_TCELL_UP	40	-0.638430125514319	-2.29205915361252	4.77448739201397e-06	0.000200811319243734	0.000165981618315038	891	tags=55%, list=22%, signal=43%	27018/23484/25851/91782/64432/6001/92106/51011/26119/51176/2308/23178/6155/79612/129293/6767/439949/113791/60674/3572/54674/27086
GSE36476_CTRL_VS_TSST_ACT_72H_MEMORY_CD4_TCELL_YOUNG_UP	GSE36476_CTRL_VS_TSST_ACT_72H_MEMORY_CD4_TCELL_YOUNG_UP	GSE36476_CTRL_VS_TSST_ACT_72H_MEMORY_CD4_TCELL_YOUNG_UP	115	-0.454084673987264	-1.98832419485193	4.87653198708625e-06	0.000204618359902586	0.000169128347154463	658	tags=45%, list=16%, signal=39%	22838/1039/11320/29080/490/55251/9750/8440/9583/1387/1105/55422/64061/10235/11083/55761/9736/9725/23175/29116/57018/23522/7832/23338/5295/28984/969/8445/6095/5734/3587/59307/51274/1831/51669/321/55671/730092/57326/113791/7128/6165/4820/25957/10365/3337/2354/6232/10123/6169/1844/7852
GOBP_RESPONSE_TO_FUNGUS	GOBP_RESPONSE_TO_FUNGUS	GOBP_RESPONSE_TO_FUNGUS	18	0.907123236274331	2.16542043637492	4.91478174400471e-06	0.00020534555154442	0.000169729411108384	301	tags=67%, list=7%, signal=62%	6279/6280/6283/1668/6688/4057/26253/2597/10578/10417/1524/23406
GSE13738_RESTING_VS_BYSTANDER_ACTIVATED_CD4_TCELL_UP	GSE13738_RESTING_VS_BYSTANDER_ACTIVATED_CD4_TCELL_UP	GSE13738_RESTING_VS_BYSTANDER_ACTIVATED_CD4_TCELL_UP	70	-0.521480559665529	-2.04350644918528	4.9170014877671e-06	0.00020534555154442	0.000169729411108384	867	tags=64%, list=21%, signal=51%	10983/23484/54664/5567/7048/23389/29068/10658/387357/50717/79668/23248/8925/11320/7994/375743/56829/55729/54765/153222/22887/4753/84441/11123/387751/388011/58508/100129387/100131564/64062/55000/6638/51669/321/79612/84726/113791/3983/11168/23112/814/3572/1107/472/6932
GSE10325_CD4_TCELL_VS_MYELOID_UP	GSE10325_CD4_TCELL_VS_MYELOID_UP	GSE10325_CD4_TCELL_VS_MYELOID_UP	139	-0.42001118421357	-1.88774526527674	4.95984306592991e-06	0.000206648484922981	0.000170806357326081	846	tags=40%, list=21%, signal=33%	940/3003/23043/9882/3655/55795/1786/94081/26156/3702/4300/3796/10666/1039/11320/23345/8440/26119/8464/1606/9725/4753/23224/7049/3945/23522/4925/51176/6775/5295/387751/28984/8445/6095/5335/29121/7185/54462/7597/3707/9806/9840/321/51466/6767/57326/113791/3097/923/6304/2026/54674/64919/3337/6932/10123
GSE7509_UNSTIM_VS_FCGRIIB_STIM_MONOCYTE_DN	GSE7509_UNSTIM_VS_FCGRIIB_STIM_MONOCYTE_DN	GSE7509_UNSTIM_VS_FCGRIIB_STIM_MONOCYTE_DN	52	-0.573582489128534	-2.168318203483	5.00792838286944e-06	0.000208163280720257	0.000172058419504626	1003	tags=56%, list=25%, signal=42%	23523/11176/3551/55252/7799/23225/905/1196/23499/57690/79668/80012/11325/9701/65125/55818/23642/6095/27327/10443/29121/11064/10396/6651/81669/22980/6625/8473/7503
GSE13738_RESTING_VS_TCR_ACTIVATED_CD4_TCELL_UP	GSE13738_RESTING_VS_TCR_ACTIVATED_CD4_TCELL_UP	GSE13738_RESTING_VS_TCR_ACTIVATED_CD4_TCELL_UP	63	-0.547303486039383	-2.11340821148553	5.26407628139051e-06	0.000218299275510281	0.000180436377603885	1059	tags=65%, list=26%, signal=49%	253260/79960/8816/51585/54665/9166/23353/23484/2145/10746/23360/4149/54940/3655/79048/5252/10658/79668/80012/9987/58486/51710/11320/64061/55729/9725/22877/387751/4194/10443/10384/58508/321/4063/113791/6206/23112/55007/692227/1107/10365
GSE2826_WT_VS_BTK_KO_BCELL_DN	GSE2826_WT_VS_BTK_KO_BCELL_DN	GSE2826_WT_VS_BTK_KO_BCELL_DN	48	0.779415737662289	2.1921293339628	5.29311826337199e-06	0.00021885258363225	0.000180893717249166	258	tags=27%, list=6%, signal=26%	6279/6280/929/8875/6275/84418/5660/2180/2745/9445/2876/1508/9377
HP_ABNORMAL_SOFT_PALATE_MORPHOLOGY	HP_ABNORMAL_SOFT_PALATE_MORPHOLOGY	HP_ABNORMAL_SOFT_PALATE_MORPHOLOGY	56	-0.568243740020299	-2.14491518722275	5.3144100256634e-06	0.00021885258363225	0.000180893717249166	465	tags=39%, list=12%, signal=35%	6229/6602/1654/23522/6155/58508/6711/6638/6234/11224/6135/6218/6651/6224/6204/6160/6165/7273/6154/6232/6210/6235
PATEL_SKIN_OF_BODY_ZOSTAVAX_AGE_70_93YO_VZV_CHALLENGE_6HR_UP	PATEL_SKIN_OF_BODY_ZOSTAVAX_AGE_70_93YO_VZV_CHALLENGE_6HR_UP	PATEL_SKIN_OF_BODY_ZOSTAVAX_AGE_70_93YO_VZV_CHALLENGE_6HR_UP	116	0.659617832300142	2.03058483485162	5.31431932599419e-06	0.00021885258363225	0.000180893717249166	614	tags=38%, list=15%, signal=33%	3576/4069/2357/5265/25801/10135/5552/597/2215/2212/10409/1462/6386/1992/4502/4067/10288/51312/2268/10875/6515/3687/8477/5359/3460/10602/79180/5873/7321/5341/3459/64092/677/2633/7071/81671/3566/9689/2040/5062/3428/7132/330/2182
GSE22140_HEALTHY_VS_ARTHRITIC_MOUSE_CD4_TCELL_UP	GSE22140_HEALTHY_VS_ARTHRITIC_MOUSE_CD4_TCELL_UP	GSE22140_HEALTHY_VS_ARTHRITIC_MOUSE_CD4_TCELL_UP	87	0.702514596644558	2.10998282171925	5.4219146559555e-06	0.000222762877843876	0.000184125790838333	357	tags=26%, list=9%, signal=25%	6279/6280/5265/7940/2219/5997/2268/5721/1890/10875/1843/3689/4048/1604/5436/9592/3134/3561/5689/2214/5777/5698/7314
HP_ABNORMALITY_OF_THE_THENAR_EMINENCE	HP_ABNORMALITY_OF_THE_THENAR_EMINENCE	HP_ABNORMALITY_OF_THE_THENAR_EMINENCE	22	-0.75118976984565	-2.32597832672934	5.48270779287276e-06	0.000223707081875169	0.000184906227487641	259	tags=59%, list=6%, signal=56%	6155/6234/11224/6135/6218/6224/6204/6160/6165/6154/6232/6210/6235
HP_ADENOCARCINOMA_OF_THE_COLON	HP_ADENOCARCINOMA_OF_THE_COLON	HP_ADENOCARCINOMA_OF_THE_COLON	22	-0.75118976984565	-2.32597832672934	5.48270779287276e-06	0.000223707081875169	0.000184906227487641	259	tags=59%, list=6%, signal=56%	6155/6234/11224/6135/6218/6224/6204/6160/6165/6154/6232/6210/6235
HP_MALIGNANT_GENITOURINARY_TRACT_TUMOR	HP_MALIGNANT_GENITOURINARY_TRACT_TUMOR	HP_MALIGNANT_GENITOURINARY_TRACT_TUMOR	22	-0.75118976984565	-2.32597832672934	5.48270779287276e-06	0.000223707081875169	0.000184906227487641	259	tags=59%, list=6%, signal=56%	6155/6234/11224/6135/6218/6224/6204/6160/6165/6154/6232/6210/6235
MENON_FETAL_KIDNEY_0_CAP_MESENCHYME_CELLS	MENON_FETAL_KIDNEY_0_CAP_MESENCHYME_CELLS	MENON_FETAL_KIDNEY_0_CAP_MESENCHYME_CELLS	53	-0.565817470889369	-2.13081332950001	5.49908640638543e-06	0.00022386074455719	0.000185033238159811	606	tags=49%, list=15%, signal=42%	51773/6418/10051/51747/29123/4176/5759/546/55814/7586/7072/55183/23224/23522/57062/23013/58517/1108/100129387/6204/11168/145767/4820/100287887/6625/7503
STEARMAN_LUNG_CANCER_EARLY_VS_LATE_DN	STEARMAN_LUNG_CANCER_EARLY_VS_LATE_DN	STEARMAN_LUNG_CANCER_EARLY_VS_LATE_DN	21	0.88615391006902	2.18269240654707	5.53779865375186e-06	0.000224920797037624	0.000185909429934577	301	tags=71%, list=7%, signal=66%	4069/3934/6303/10409/1520/6348/1072/1509/5685/3687/1476/1522/64744/8826/23406
GOBP_HUMORAL_IMMUNE_RESPONSE	GOBP_HUMORAL_IMMUNE_RESPONSE	GOBP_HUMORAL_IMMUNE_RESPONSE	46	0.797156887520978	2.22838458566616	5.55131359818782e-06	0.0002249549430462	0.000185937653491814	190	tags=33%, list=5%, signal=31%	6280/6283/1668/3576/4069/2219/5266/8993/4057/6556/2597/240/1378/10578/1604
GNF2_FGR	GNF2_FGR	GNF2_FGR	28	0.846061327677429	2.19194528042982	5.69470886088379e-06	0.000230240062805983	0.000190306096137483	377	tags=75%, list=9%, signal=68%	7305/2207/6275/199/1520/3055/5997/11025/10288/83442/29108/2268/10875/391/3689/3684/10287/10095/23406/79180/10312
GSE7400_CTRL_VS_CSF3_IN_VIVO_TREATED_PBMC_DN	GSE7400_CTRL_VS_CSF3_IN_VIVO_TREATED_PBMC_DN	GSE7400_CTRL_VS_CSF3_IN_VIVO_TREATED_PBMC_DN	73	0.729549668139123	2.16633973696581	5.75305964244255e-06	0.000232070580894802	0.000191819120183545	623	tags=52%, list=15%, signal=45%	57126/131540/6275/706/6277/6813/84418/51316/967/249/56729/4637/2787/7076/2907/1072/2992/8724/8530/118788/9446/58472/7378/9489/28956/55233/25824/11344/9616/8766/22803/55017/84888/4615/7319/475/51719/118487
GSE3982_DC_VS_CENT_MEMORY_CD4_TCELL_UP	GSE3982_DC_VS_CENT_MEMORY_CD4_TCELL_UP	GSE3982_DC_VS_CENT_MEMORY_CD4_TCELL_UP	52	0.765301489363458	2.16864404072301	5.78759686068908e-06	0.000232934368889729	0.000192533088548571	446	tags=48%, list=11%, signal=43%	3956/2495/10261/10409/6888/978/4318/2896/728/5836/533/64231/1536/2268/11031/1509/822/10935/1522/5899/9114/1075/3122/3281/5175
GNF2_FOS	GNF2_FOS	GNF2_FOS	22	0.864635749969503	2.14284637385648	5.87162802533629e-06	0.000235781732628267	0.000194886591543491	325	tags=73%, list=8%, signal=67%	4792/2219/1520/79887/1462/64231/1536/10288/29108/10875/1843/55313/822/9592/55819/7538
HP_ABNORMAL_FINGER_PHALANX_MORPHOLOGY	HP_ABNORMAL_FINGER_PHALANX_MORPHOLOGY	HP_ABNORMAL_FINGER_PHALANX_MORPHOLOGY	148	-0.41050611927358	-1.88191446178567	5.91219228081401e-06	0.000236874719621146	0.000195790005507199	536	tags=28%, list=13%, signal=26%	1387/7994/1656/54872/9459/25836/6229/23476/4204/10075/65125/5144/5885/583/23522/23162/5116/23013/23019/6155/8481/6711/55690/8242/6134/6234/11224/6135/6218/6224/4297/55904/6204/6160/23112/6304/57572/6165/6154/6232/6210/6235
GOMF_STRUCTURAL_MOLECULE_ACTIVITY	GOMF_STRUCTURAL_MOLECULE_ACTIVITY	GOMF_STRUCTURAL_MOLECULE_ACTIVITY	197	-0.371971571606777	-1.76567153602369	5.94848563371429e-06	0.000237792052956746	0.000196548232046174	428	tags=29%, list=11%, signal=27%	6124/6132/22872/6137/7311/5339/79026/6205/6207/23521/6208/6136/6187/6156/6155/6194/6159/6711/6209/6144/6230/6134/6234/11224/6143/6135/6218/6193/6224/6217/6204/6160/6158/6206/4926/9349/6168/6222/6161/6173/6202/6165/6146/6181/6191/7273/25873/6154/6167/6171/6232/6227/6164/6169/6210/6235/6170
GSE2405_0H_VS_1.5H_A_PHAGOCYTOPHILUM_STIM_NEUTROPHIL_UP	GSE2405_0H_VS_1.5H_A_PHAGOCYTOPHILUM_STIM_NEUTROPHIL_UP	GSE2405_0H_VS_1.5H_A_PHAGOCYTOPHILUM_STIM_NEUTROPHIL_UP	51	0.778948244954539	2.19240186620474	6.02275899745452e-06	0.000240220111114203	0.000198555155878234	343	tags=41%, list=9%, signal=38%	6280/6282/10581/6277/6303/199/4688/1992/1475/55505/6281/5691/822/963/1471/1476/1508/10417/29887/1075/5698
GOBP_ASTROCYTE_DIFFERENTIATION	GOBP_ASTROCYTE_DIFFERENTIATION	GOBP_ASTROCYTE_DIFFERENTIATION	18	0.905325455594536	2.16112890147814	6.23084492496498e-06	0.000247962481105837	0.000204954651213682	81	tags=28%, list=2%, signal=27%	6279/6280/7431/2896/728
TRAVAGLINI_LUNG_PLATELET_MEGAKARYOCYTE_CELL	TRAVAGLINI_LUNG_PLATELET_MEGAKARYOCYTE_CELL	TRAVAGLINI_LUNG_PLATELET_MEGAKARYOCYTE_CELL	200	0.588995899507302	1.87452053536988	6.26140345734771e-06	0.0002486211408601	0.000205499069787013	664	tags=38%, list=16%, signal=33%	3934/6813/6303/6888/1192/5836/4637/60/2597/83442/10092/10313/8407/7114/10627/4946/9445/5476/10487/7170/79144/2950/7791/7277/23585/9446/8992/2280/2876/11345/2108/91300/7094/5315/7534/10095/8655/10890/10093/1032/8031/801/55233/25824/3611/896/10204/5879/1175/5341/8766/830/55004/11235/9218/84790/401494/1211/51411/2040/6397/8459/11315/9978/9948/57142/25915/8773/51094/83706/54918/7171/754/9046/6009/7419
GNF2_ATM	GNF2_ATM	GNF2_ATM	28	-0.708585411362533	-2.34455012143638	6.35518604648627e-06	0.0002517816900426	0.000208111437805167	845	tags=82%, list=21%, signal=65%	3003/11119/51696/3702/54941/11322/80162/11118/50619/9744/26119/10235/11276/23398/387751/29121/10125/80342/113791/23526/472/8473/1844
HP_PARTIAL_DUPLICATION_OF_THE_PHALANX_OF_HAND	HP_PARTIAL_DUPLICATION_OF_THE_PHALANX_OF_HAND	HP_PARTIAL_DUPLICATION_OF_THE_PHALANX_OF_HAND	23	-0.750439635312411	-2.33722529853534	6.5018881360047e-06	0.000257020072440863	0.000212441249446718	259	tags=57%, list=6%, signal=53%	6155/6234/11224/6135/6218/6224/6204/6160/6165/6154/6232/6210/6235
GOBP_CELLULAR_RESPONSE_TO_BIOTIC_STIMULUS	GOBP_CELLULAR_RESPONSE_TO_BIOTIC_STIMULUS	GOBP_CELLULAR_RESPONSE_TO_BIOTIC_STIMULUS	72	0.717386502357858	2.13213696436211	6.51976544507929e-06	0.000257154037521583	0.000212551978966246	345	tags=35%, list=9%, signal=32%	1668/3576/4792/929/6688/706/7431/978/3055/4057/4067/10288/6348/29108/387/114769/1604/2950/23643/1051/10417/1524/3148/7538/3309
GSE9006_1MONTH_VS_4MONTH_POST_TYPE_1_DIABETES_DX_PBMC_UP	GSE9006_1MONTH_VS_4MONTH_POST_TYPE_1_DIABETES_DX_PBMC_UP	GSE9006_1MONTH_VS_4MONTH_POST_TYPE_1_DIABETES_DX_PBMC_UP	42	0.80731464640832	2.21784194892638	6.56261206233471e-06	0.000258270069832325	0.000213474441154765	385	tags=50%, list=10%, signal=46%	2357/5265/4792/10135/8875/597/8870/6303/6888/6286/133/306/366/5836/240/55313/1522/7378/10577/10312/5292
LAKE_ADULT_KIDNEY_C3_PROXIMAL_TUBULE_EPITHELIAL_CELLS_S1_S2	LAKE_ADULT_KIDNEY_C3_PROXIMAL_TUBULE_EPITHELIAL_CELLS_S1_S2	LAKE_ADULT_KIDNEY_C3_PROXIMAL_TUBULE_EPITHELIAL_CELLS_S1_S2	36	-0.648917499088947	-2.27442326618246	6.58033226282829e-06	0.000258394507373759	0.000213577295638188	605	tags=58%, list=15%, signal=50%	57187/11214/55870/23524/51747/29123/7029/140890/5144/143884/23224/58517/6095/283131/23215/27327/10443/3983/23112/9295/25957
GOBP_REGULATION_OF_VESICLE_MEDIATED_TRANSPORT	GOBP_REGULATION_OF_VESICLE_MEDIATED_TRANSPORT	GOBP_REGULATION_OF_VESICLE_MEDIATED_TRANSPORT	150	0.624622383208024	1.95314286382404	6.73764288913234e-06	0.000263987690152781	0.000218200369340856	450	tags=30%, list=11%, signal=28%	57126/2207/929/2219/6688/6813/967/3055/6386/3958/302/6556/4067/29108/2268/11031/120892/3689/8724/11314/5906/3684/1535/301/567/5359/5538/3134/3561/64422/8301/5880/10890/10434/5873/5878/11151/4478/8673/5879/1175/409/8766/9094/811
HP_APLASIA_HYPOPLASIA_OF_THE_EAR	HP_APLASIA_HYPOPLASIA_OF_THE_EAR	HP_APLASIA_HYPOPLASIA_OF_THE_EAR	47	-0.5992318856066	-2.23368426503297	6.92938500216174e-06	0.00027090232247438	0.000223915693890861	720	tags=51%, list=18%, signal=42%	51816/6949/10982/6595/54872/6229/546/5339/5116/23013/23019/6155/6234/11224/6135/6218/6224/6204/6160/6165/6154/6232/6210/6235
TARTE_PLASMA_CELL_VS_PLASMABLAST_UP	TARTE_PLASMA_CELL_VS_PLASMABLAST_UP	TARTE_PLASMA_CELL_VS_PLASMABLAST_UP	99	0.683134646444601	2.06659511092861	6.95046313040285e-06	0.000271129165058286	0.000224103191783515	213	tags=29%, list=5%, signal=28%	6279/6280/3576/4069/5265/4792/2207/3934/7940/2219/2215/10410/6286/241/133/4318/5997/2896/5660/60/2268/2512/1378/1843/4946/3687/1535/1471/567
GSE25123_CTRL_VS_ROSIGLITAZONE_STIM_PPARG_KO_MACROPHAGE_UP	GSE25123_CTRL_VS_ROSIGLITAZONE_STIM_PPARG_KO_MACROPHAGE_UP	GSE25123_CTRL_VS_ROSIGLITAZONE_STIM_PPARG_KO_MACROPHAGE_UP	73	0.726407950182579	2.15701065527496	7.04043853866888e-06	0.000274036718471127	0.000226506444860176	397	tags=37%, list=10%, signal=34%	6283/4069/5265/10135/2219/597/51316/199675/366/1475/4084/5355/26253/51312/2268/8407/6281/3687/4048/1476/5732/7378/152007/3385/5873/5791/101
HP_SPRENGEL_ANOMALY	HP_SPRENGEL_ANOMALY	HP_SPRENGEL_ANOMALY	32	-0.662170229477394	-2.25646276117903	7.12087111232799e-06	0.00027656092204094	0.000228592838172326	259	tags=47%, list=6%, signal=44%	6229/23224/6155/6234/11224/6135/6218/6224/6204/6160/6165/6154/6232/6210/6235
GSE3982_NEUTROPHIL_VS_NKCELL_UP	GSE3982_NEUTROPHIL_VS_NKCELL_UP	GSE3982_NEUTROPHIL_VS_NKCELL_UP	77	0.701516246928296	2.08579490263138	7.15146715928989e-06	0.000277142774258158	0.000229073771084861	602	tags=49%, list=15%, signal=43%	6282/6688/199/6286/4318/306/5660/6386/728/4084/2180/4067/2745/2787/240/10092/10096/4709/10487/6772/5359/976/829/637/8031/3385/51100/101/8837/26234/677/4712/6397/5537/6503/9802/23071/51094
LIAN_NEUTROPHIL_GRANULE_CONSTITUENTS	LIAN_NEUTROPHIL_GRANULE_CONSTITUENTS	LIAN_NEUTROPHIL_GRANULE_CONSTITUENTS	13	0.925607789928036	2.05537019551012	7.36031339891981e-06	0.000284614820299407	0.000235249828782812	309	tags=92%, list=8%, signal=86%	4069/2357/3934/5552/1520/4318/4057/1536/3689/1509/1508/1075
GOBP_MYELOID_LEUKOCYTE_ACTIVATION	GOBP_MYELOID_LEUKOCYTE_ACTIVATION	GOBP_MYELOID_LEUKOCYTE_ACTIVATION	73	0.725653533680461	2.15477047545152	7.44274505194851e-06	0.000287176699841379	0.000237367363361571	383	tags=44%, list=9%, signal=40%	6283/3576/57126/7305/2207/6688/6813/199/306/2896/728/6556/4067/6348/29108/2268/120892/3689/11314/3684/301/8530/5359/3460/1524/5880/1075/5777/972/8673/9111/58533
ZHAN_MULTIPLE_MYELOMA_DN	ZHAN_MULTIPLE_MYELOMA_DN	ZHAN_MULTIPLE_MYELOMA_DN	13	0.925391572893923	2.0548900720145	7.46776133514368e-06	0.000287516910927257	0.000237648566566726	172	tags=77%, list=4%, signal=74%	6280/6283/4069/3934/7940/199/5836/1052/3689/4267
HP_APLASIA_HYPOPLASIA_INVOLVING_BONES_OF_THE_UPPER_LIMBS	HP_APLASIA_HYPOPLASIA_INVOLVING_BONES_OF_THE_UPPER_LIMBS	HP_APLASIA_HYPOPLASIA_INVOLVING_BONES_OF_THE_UPPER_LIMBS	124	-0.43295581233412	-1.94141435402141	7.55690989104889e-06	0.000290319466788369	0.00023996503338243	506	tags=31%, list=13%, signal=28%	54872/9459/7874/25836/6229/23476/6602/4204/10075/114803/5144/5885/23522/23162/5116/5295/6155/27125/8481/6638/8242/6134/6234/11224/6135/6218/6651/6224/4297/6204/6160/6304/57572/6165/6154/6232/6210/6235
RUBENSTEIN_SKELETAL_MUSCLE_FBN1_FAP_CELLS	RUBENSTEIN_SKELETAL_MUSCLE_FBN1_FAP_CELLS	RUBENSTEIN_SKELETAL_MUSCLE_FBN1_FAP_CELLS	133	0.632196599619671	1.95859414319563	7.60361677762075e-06	0.000291482924807755	0.000240926695531887	498	tags=38%, list=12%, signal=35%	6282/6275/6277/2495/967/7431/1192/1462/7295/5660/6386/302/83442/7076/2752/2512/7846/1890/6281/4946/308/10376/4267/3303/71/1604/5906/3939/7791/1471/301/9446/1476/8992/2023/5315/1622/152007/25824/10476/3281/51258/9616/203068/3185/9741/10550/56005/831/2014/9689
GOBP_PEPTIDYL_CYSTEINE_MODIFICATION	GOBP_PEPTIDYL_CYSTEINE_MODIFICATION	GOBP_PEPTIDYL_CYSTEINE_MODIFICATION	19	0.886840108818001	2.13872986340505	7.671904405188e-06	0.000293466877775176	0.000242566541958043	113	tags=26%, list=3%, signal=26%	6279/6280/131540/7295/2597
MODULE_38	MODULE_38	MODULE_38	88	0.701464556953767	2.11286994081282	7.71012103848424e-06	0.000294294490993671	0.00024325060987743	210	tags=25%, list=5%, signal=24%	6279/6280/1668/6282/1441/929/6275/8870/6286/133/978/2896/4689/4067/2745/2268/11031/23645/84525/9235/7791/301
GERY_CEBP_TARGETS	GERY_CEBP_TARGETS	GERY_CEBP_TARGETS	40	0.797021228444835	2.19145414059106	7.89410318546967e-06	0.00030002663263148	0.000247988540732313	242	tags=32%, list=6%, signal=31%	6279/4332/4069/3934/6303/5997/1462/2180/2745/23645/1843/3303/9592
GOBP_MAINTENANCE_OF_LOCATION_IN_CELL	GOBP_MAINTENANCE_OF_LOCATION_IN_CELL	GOBP_MAINTENANCE_OF_LOCATION_IN_CELL	66	0.741221598839787	2.17754465628473	7.88376358759213e-06	0.00030002663263148	0.000247988540732313	351	tags=30%, list=9%, signal=28%	6279/6280/3934/5552/706/2495/7295/4067/6348/2512/7114/1535/9446/2280/801/5777/6717/11344/3309/11151
GSE28726_ACT_CD4_TCELL_VS_ACT_VA24NEG_NKTCELL_DN	GSE28726_ACT_CD4_TCELL_VS_ACT_VA24NEG_NKTCELL_DN	GSE28726_ACT_CD4_TCELL_VS_ACT_VA24NEG_NKTCELL_DN	133	-0.43175429427854	-1.93506328473699	8.16773873195029e-06	0.000309763236652534	0.000256036380358055	724	tags=47%, list=18%, signal=40%	3726/11143/55623/28951/9584/3964/3133/26751/23345/8556/10904/55251/10424/8106/23524/6431/10235/26112/9736/9701/1112/5144/23224/5142/6844/1654/4925/51176/393/25777/7832/23338/4154/6155/994/694/3707/84901/9806/51669/2533/113791/3983/6160/9349/9214/7327/9267/6161/7128/23526/25957/1107/3337/6932/6232/10123/6169/6210/6235/5996/7852
GOBP_REGULATION_OF_HISTONE_METHYLATION	GOBP_REGULATION_OF_HISTONE_METHYLATION	GOBP_REGULATION_OF_HISTONE_METHYLATION	34	-0.656606383521302	-2.28101592337315	8.26567258630608e-06	0.000312809003697967	0.000258553874616424	818	tags=53%, list=20%, signal=43%	23168/10664/1786/5252/54623/284058/10919/546/54904/23476/4204/55183/55818/94104/4297/55904/4302/8473
GSE3039_CD4_TCELL_VS_B1_BCELL_DN	GSE3039_CD4_TCELL_VS_B1_BCELL_DN	GSE3039_CD4_TCELL_VS_B1_BCELL_DN	65	0.741364037364878	2.16840589624194	8.30204689054191e-06	0.00031351708566006	0.000259139143367262	389	tags=49%, list=10%, signal=45%	7305/2357/2207/1441/8870/2495/6648/6386/51734/5216/4502/6556/2745/387/6351/103910/308/9445/1509/10487/963/567/118788/1051/1508/4061/7378/1075/152007/4478/133418/286257
NAKAYA_PBMC_FLUMIST_AGE_18_50YO_3DY_UP	NAKAYA_PBMC_FLUMIST_AGE_18_50YO_3DY_UP	NAKAYA_PBMC_FLUMIST_AGE_18_50YO_3DY_UP	292	0.541998827787536	1.7485186004104	8.46507880700825e-06	0.000318995082262398	0.000263667009349143	937	tags=42%, list=23%, signal=35%	2207/929/2219/199/1520/51316/79887/3055/2896/1992/7086/64231/2745/1536/10092/29108/5226/2268/10875/7905/334/114769/4709/4048/6772/2950/1471/118788/9446/7167/1476/5359/2108/2023/1508/5538/57085/8021/2289/9377/6817/58472/5732/9114/10287/10095/8655/10890/1075/11157/10130/5873/5698/3611/10476/58533/1175/8743/51258/1955/55052/10016/5175/59342/5690/5481/2799/29095/831/7763/171546/1211/8459/1312/28958/6…
GOBP_GRANULOCYTE_ACTIVATION	GOBP_GRANULOCYTE_ACTIVATION	GOBP_GRANULOCYTE_ACTIVATION	22	0.860285333946872	2.1320646392368	8.49197355295265e-06	0.000319330590235925	0.000263944325172839	210	tags=59%, list=5%, signal=56%	3576/57126/7305/2207/6688/6813/306/2896/6348/3689/11314/3684/301
HP_RENAL_AGENESIS	HP_RENAL_AGENESIS	HP_RENAL_AGENESIS	53	-0.558443909787963	-2.1030452186001	8.51621945175224e-06	0.000319565283402009	0.000264138312004164	259	tags=28%, list=6%, signal=27%	6155/8481/6234/11224/6135/6218/6651/6224/6204/6160/6165/6154/6232/6210/6235
GSE36888_STAT5_AB_KNOCKIN_VS_WT_TCELL_IL2_TREATED_17H_DN	GSE36888_STAT5_AB_KNOCKIN_VS_WT_TCELL_IL2_TREATED_17H_DN	GSE36888_STAT5_AB_KNOCKIN_VS_WT_TCELL_IL2_TREATED_17H_DN	81	0.709749282783556	2.11062160294296	8.58218907100442e-06	0.000321213781892624	0.00026550088682461	295	tags=32%, list=7%, signal=30%	7305/5265/25801/146225/2219/706/2495/2212/6648/1992/5836/51734/2180/1378/2907/114769/1509/3303/427/3684/2876/57085/2124/9086/654817/7378
GOBP_REGULATION_OF_IMMUNE_RESPONSE	GOBP_REGULATION_OF_IMMUNE_RESPONSE	GOBP_REGULATION_OF_IMMUNE_RESPONSE	293	0.537115111944058	1.7336111508175	8.59634607014459e-06	0.000321213781892624	0.00026550088682461	610	tags=27%, list=15%, signal=25%	4332/57126/7305/2357/4792/2207/929/2219/6688/6813/2215/2212/1520/8993/3055/2896/4057/728/3958/6556/4067/10288/64115/26253/29108/259197/2268/3824/64332/1378/10875/3689/3303/11314/1604/3684/1535/23643/301/567/118788/2280/5359/2876/3134/4814/3148/5880/2214/5777/972/3122/8673/9111/11126/7805/409/101/64092/1432/2633/3566/962/9473/6397/84888/10318/11315/5062/4615/57142/708/83666/3428/29085/50852/7334/1…
GOBP_CELLULAR_ION_HOMEOSTASIS	GOBP_CELLULAR_ION_HOMEOSTASIS	GOBP_CELLULAR_ION_HOMEOSTASIS	125	0.646279591649519	1.99179051722313	8.72976017447312e-06	0.000325513683480511	0.000269054992374241	458	tags=29%, list=11%, signal=26%	6279/6280/2357/3934/2495/133/2896/728/4502/6556/4067/6348/120892/2512/2907/1604/1535/9446/8477/8992/2280/51714/5538/5732/9114/1524/8031/801/5777/6717/11151/10312/805/10159/811/10134
CHANG_IMMORTALIZED_BY_HPV31_UP	CHANG_IMMORTALIZED_BY_HPV31_UP	CHANG_IMMORTALIZED_BY_HPV31_UP	10	0.949363796863618	1.97659950973933	8.89840331139887e-06	0.000331106415878445	0.000273677693812128	96	tags=40%, list=2%, signal=39%	6283/50486/3956/64231
GSE19401_NAIVE_VS_IMMUNIZED_MOUSE_PLN_FOLLICULAR_DC_UP	GSE19401_NAIVE_VS_IMMUNIZED_MOUSE_PLN_FOLLICULAR_DC_UP	GSE19401_NAIVE_VS_IMMUNIZED_MOUSE_PLN_FOLLICULAR_DC_UP	98	0.67891991009941	2.0566580556571	9.20490809886177e-06	0.000341794798842463	0.000282512231168986	192	tags=17%, list=5%, signal=17%	6279/6280/6283/50486/3576/6275/3956/1192/6348/11031/23645/6351/1843/6515/4267/3303/6192
GSE36826_WT_VS_IL1R_KO_SKIN_DN	GSE36826_WT_VS_IL1R_KO_SKIN_DN	GSE36826_WT_VS_IL1R_KO_SKIN_DN	101	0.671974898550558	2.03940969370402	9.24647069688594e-06	0.000342621311897763	0.000283195389742884	529	tags=33%, list=13%, signal=29%	6283/2357/10135/7940/6277/7431/6286/1462/366/728/60/3936/83442/51312/23645/1843/6281/391/963/3939/8530/10263/23406/5777/5686/4478/10312/3281/965/6628/2014/998/11315
GSE2405_0H_VS_3H_A_PHAGOCYTOPHILUM_STIM_NEUTROPHIL_UP	GSE2405_0H_VS_3H_A_PHAGOCYTOPHILUM_STIM_NEUTROPHIL_UP	GSE2405_0H_VS_3H_A_PHAGOCYTOPHILUM_STIM_NEUTROPHIL_UP	34	0.810866131803373	2.18347828705362	9.36470889253127e-06	0.000346279621111536	0.000286219183849141	508	tags=74%, list=13%, signal=65%	6282/4792/10581/2212/4688/79887/241/133/1992/5836/4502/4067/1536/7076/120892/334/1471/5359/3920/84817/837/8935/11034/9144/9473
GOBP_ASTROCYTE_DEVELOPMENT	GOBP_ASTROCYTE_DEVELOPMENT	GOBP_ASTROCYTE_DEVELOPMENT	10	0.948865824281002	1.97556271818913	9.45109226998355e-06	0.000348747269646441	0.000288258831309248	81	tags=50%, list=2%, signal=49%	6279/6280/7431/2896/728
HP_PURE_RED_CELL_APLASIA	HP_PURE_RED_CELL_APLASIA	HP_PURE_RED_CELL_APLASIA	23	-0.74233624590162	-2.3119874967941	9.47410409399503e-06	0.000348871106979913	0.000288361189687724	259	tags=57%, list=6%, signal=53%	6155/6234/11224/6135/6218/6224/6204/6160/6165/6154/6232/6210/6235
GOMF_CARBOXYLIC_ACID_BINDING	GOMF_CARBOXYLIC_ACID_BINDING	GOMF_CARBOXYLIC_ACID_BINDING	16	0.911358008035849	2.09755808212504	9.77452053514564e-06	0.000359188333288406	0.000296888945621281	205	tags=50%, list=5%, signal=48%	6279/6280/2219/241/5660/5836/2752/2950
GSE21670_STAT3_KO_VS_WT_CD4_TCELL_IL6_TREATED_UP	GSE21670_STAT3_KO_VS_WT_CD4_TCELL_IL6_TREATED_UP	GSE21670_STAT3_KO_VS_WT_CD4_TCELL_IL6_TREATED_UP	70	0.724379784361642	2.14272621739015	9.79544625630524e-06	0.000359213585956946	0.000296909818343032	410	tags=26%, list=10%, signal=24%	6279/50486/25801/3934/2212/51734/2745/10313/284996/4048/23585/5611/55819/55233/2539/25824/23753/8837
HP_TRIPHALANGEAL_THUMB	HP_TRIPHALANGEAL_THUMB	HP_TRIPHALANGEAL_THUMB	24	-0.717589956625684	-2.28521688503729	9.89676211272862e-06	0.000362180681935712	0.000299362286630708	259	tags=54%, list=6%, signal=51%	6155/6234/11224/6135/6218/6224/6204/6160/6165/6154/6232/6210/6235
GSE24634_TREG_VS_TCONV_POST_DAY7_IL4_CONVERSION_DN	GSE24634_TREG_VS_TCONV_POST_DAY7_IL4_CONVERSION_DN	GSE24634_TREG_VS_TCONV_POST_DAY7_IL4_CONVERSION_DN	61	0.745745717551874	2.16512171365451	1.00050990893772e-05	0.000364943058090606	0.00030164554270567	309	tags=48%, list=8%, signal=45%	4332/4069/7305/929/2495/6303/10409/1520/967/79887/4318/3055/5660/5836/1475/3958/2180/1536/240/2512/1890/10875/427/23643/3460/1508/1522/55819/1075
GSE32986_GMCSF_VS_GMCSF_AND_CURDLAN_LOWDOSE_STIM_DC_DN	GSE32986_GMCSF_VS_GMCSF_AND_CURDLAN_LOWDOSE_STIM_DC_DN	GSE32986_GMCSF_VS_GMCSF_AND_CURDLAN_LOWDOSE_STIM_DC_DN	77	-0.505419599589087	-2.05621540125196	1.00133680370796e-05	0.000364943058090606	0.00030164554270567	817	tags=57%, list=20%, signal=46%	23360/7048/51119/3655/389362/79048/5252/91782/6133/5922/92106/6189/8440/7994/55422/26119/8464/10235/143098/29116/84441/23338/28984/26034/3841/4154/6156/7644/476/6711/3707/1831/51669/321/6224/9138/6168/6202/27086/7273/10365/3337/6932/6164
HP_ABNORMAL_HEMOGLOBIN	HP_ABNORMAL_HEMOGLOBIN	HP_ABNORMAL_HEMOGLOBIN	30	-0.684709524015947	-2.30990965640628	1.02897962650903e-05	0.000374249167846491	0.000309337555104753	278	tags=53%, list=7%, signal=50%	6229/546/4194/6155/6234/11224/6135/6218/6224/6204/6160/6165/6154/6232/6210/6235
PATEL_SKIN_OF_BODY_ZOSTAVAX_AGE_70_93YO_VZV_CHALLENGE_3DY_UP	PATEL_SKIN_OF_BODY_ZOSTAVAX_AGE_70_93YO_VZV_CHALLENGE_3DY_UP	PATEL_SKIN_OF_BODY_ZOSTAVAX_AGE_70_93YO_VZV_CHALLENGE_3DY_UP	43	0.79402432985383	2.19716735400335	1.03250462977271e-05	0.000374763285763514	0.000309762501886605	294	tags=49%, list=7%, signal=46%	4069/7305/5265/2207/5552/10261/199/1520/64231/1536/10288/3936/7076/3684/118788/2280/1508/1522/2124/1524/10095
GOBP_REGULATION_OF_DNA_BINDING_TRANSCRIPTION_FACTOR_ACTIVITY	GOBP_REGULATION_OF_DNA_BINDING_TRANSCRIPTION_FACTOR_ACTIVITY	GOBP_REGULATION_OF_DNA_BINDING_TRANSCRIPTION_FACTOR_ACTIVITY	108	0.660826313184575	2.02776155381231	1.04497016193772e-05	0.000378513783759847	0.00031286249510045	619	tags=29%, list=15%, signal=25%	6279/6280/6283/4792/6688/3055/306/4057/29108/7114/114769/3303/10935/10542/1524/6717/5292/409/101/8837/5728/11315/1054/847/136319/4615/8320/7334/5478/10459/54386
GOBP_HOMEOSTATIC_PROCESS	GOBP_HOMEOSTATIC_PROCESS	GOBP_HOMEOSTATIC_PROCESS	397	0.507234863523947	1.64687786319135	1.06608309712241e-05	0.000385374926493396	0.000318533607559119	532	tags=22%, list=13%, signal=22%	6279/6280/50486/4069/2357/3934/6688/706/2495/51316/249/133/6648/2896/7295/366/4057/728/5836/4502/2180/6556/60/4067/6348/240/51312/120892/2512/2907/3303/71/1604/1535/6772/2950/301/567/1051/9446/8477/8992/2280/51714/2876/5538/10935/29887/8301/5732/9114/1524/3148/29766/3920/8031/801/5777/7538/972/2539/25824/6717/11151/7314/10577/10312/101/9324/5052/805/55004/10159/1432/26234/677/5175/2537/811/10134/…
GSE15330_HSC_VS_LYMPHOID_PRIMED_MULTIPOTENT_PROGENITOR_DN	GSE15330_HSC_VS_LYMPHOID_PRIMED_MULTIPOTENT_PROGENITOR_DN	GSE15330_HSC_VS_LYMPHOID_PRIMED_MULTIPOTENT_PROGENITOR_DN	83	0.691303797996019	2.06949088592622	1.08383363505586e-05	0.000390995186760293	0.00032317906229725	754	tags=53%, list=19%, signal=44%	6279/6282/199/51316/7431/168537/29108/10875/6351/84525/7905/1509/3687/3684/301/118788/7167/2289/29887/9377/4542/54458/1524/79180/801/2286/4715/5341/54331/11034/962/2833/9473/136319/10227/5782/10553/834/51762/57823/8519/1176/3903/27166
GOBP_CELL_ACTIVATION_INVOLVED_IN_IMMUNE_RESPONSE	GOBP_CELL_ACTIVATION_INVOLVED_IN_IMMUNE_RESPONSE	GOBP_CELL_ACTIVATION_INVOLVED_IN_IMMUNE_RESPONSE	102	0.669359487414189	2.03461558631506	1.11963633211512e-05	0.000403083197098184	0.00033317046878593	383	tags=36%, list=9%, signal=34%	57126/7305/2207/3956/6688/6813/8993/306/2896/4818/3958/6556/4067/3936/6348/26253/29108/2268/257101/64332/1378/10875/3689/11314/3684/301/3134/1524/5880/5777/972/5873/11151/3122/8673/9111/58533
MORF_NPM1	MORF_NPM1	MORF_NPM1	153	-0.392228265843402	-1.80112903471577	1.1218834828244e-05	0.000403083197098184	0.00033317046878593	475	tags=35%, list=12%, signal=32%	6189/1933/6157/6228/1936/6152/6229/6124/6132/6137/6205/3151/6207/23521/6208/6136/6187/6156/6155/6194/6159/10399/6144/6230/6234/11224/6143/6135/6218/6193/6224/6217/6204/6160/6158/7178/6206/1350/9349/6222/6161/6173/6202/1938/6146/6181/6191/6167/6232/6164/6169/6210/6235
GOBP_ANTIMICROBIAL_HUMORAL_RESPONSE	GOBP_ANTIMICROBIAL_HUMORAL_RESPONSE	GOBP_ANTIMICROBIAL_HUMORAL_RESPONSE	20	0.885870827720549	2.1472648495951	1.14049127181747e-05	0.000408941001686633	0.000338012266992454	177	tags=55%, list=4%, signal=53%	6280/6283/1668/3576/4069/5266/8993/4057/6556/2597/10578
GOCC_INTRINSIC_COMPONENT_OF_PLASMA_MEMBRANE	GOCC_INTRINSIC_COMPONENT_OF_PLASMA_MEMBRANE	GOCC_INTRINSIC_COMPONENT_OF_PLASMA_MEMBRANE	192	0.586976752100766	1.86491333833163	1.14577607664897e-05	0.000410007652912147	0.000338893912993562	712	tags=42%, list=18%, signal=36%	57126/7305/2207/1441/929/2215/10261/2212/967/4688/366/4818/6386/728/4689/11025/6556/4067/1536/10288/259197/3824/1378/6515/3689/4267/3687/963/3684/1535/23643/8477/5359/3460/2124/976/8763/3561/5732/1524/654817/2214/3385/801/3732/3122/133418/10312/11126/6967/7805/101/805/8743/8560/3459/5175/10134/965/292/10791/3566/962/2833/2040/51107/7132/50852/8742/51094/3123/951/9375/9289/10899/7009/9976/5250/310…
BUSSLINGER_DUODENAL_DIFFERENTIATING_STEM_CELLS	BUSSLINGER_DUODENAL_DIFFERENTIATING_STEM_CELLS	BUSSLINGER_DUODENAL_DIFFERENTIATING_STEM_CELLS	229	-0.346401593236469	-1.69802001897549	1.16108621087178e-05	0.000414650284844329	0.000342731304054219	560	tags=30%, list=14%, signal=27%	10155/6189/1933/3192/6157/6228/2091/4176/6152/6229/1964/1975/6124/51372/6132/6137/6205/6207/23521/6208/7112/6136/1968/6187/6156/6155/6194/6159/10399/6209/6421/6230/6134/6234/11224/6143/6135/6193/6224/6217/6160/6158/6206/60674/1350/9349/641638/6168/6222/6161/6202/441951/1938/6165/6146/6181/6191/25873/6154/6167/6171/6232/6164/6169/6210/100093630/6235/6170
GSE5679_CTRL_VS_PPARG_LIGAND_ROSIGLITAZONE_AND_RARA_AGONIST_AM580_TREATED_DC_UP	GSE5679_CTRL_VS_PPARG_LIGAND_ROSIGLITAZONE_AND_RARA_AGONIST_AM580_TREATED_DC_UP	GSE5679_CTRL_VS_PPARG_LIGAND_ROSIGLITAZONE_AND_RARA_AGONIST_AM580_TREATED_DC_UP	77	0.694950953910275	2.06627453546778	1.16434217513928e-05	0.000414978097721829	0.000343002259457116	410	tags=30%, list=10%, signal=27%	6279/2357/10135/8875/706/6648/366/4502/2180/1536/26253/5696/3939/57085/4061/29887/832/972/5878/3122/58533/5052/8837
GSE10325_CD4_TCELL_VS_MYELOID_DN	GSE10325_CD4_TCELL_VS_MYELOID_DN	GSE10325_CD4_TCELL_VS_MYELOID_DN	50	0.769963055342318	2.16981817880614	1.21050004669522e-05	0.000430564435446764	0.000355885226258651	511	tags=68%, list=13%, signal=60%	6303/2212/10409/133/3055/5997/366/4689/11025/6556/4067/1536/240/2268/11031/10875/334/71/3687/4048/3684/1051/3460/29887/654817/8031/3281/5341/1955/8935/59342/4947/9473/1130
GSE22886_NAIVE_BCELL_VS_DC_DN	GSE22886_NAIVE_BCELL_VS_DC_DN	GSE22886_NAIVE_BCELL_VS_DC_DN	85	0.692732241140276	2.07771208087043	1.25076234611567e-05	0.000443995617624141	0.000366986838269771	784	tags=54%, list=19%, signal=45%	2207/7940/5552/3956/967/79887/5226/10313/29992/391/3303/3684/51155/7167/637/4835/1102/3920/79180/409/57136/64092/7071/2799/965/389/1312/4259/3614/57142/22928/2217/7132/7171/529/6392/9375/57003/7296/5693/55858/64960/63931/9341/7533/3418
GSE2826_XID_VS_BTK_KO_BCELL_DN	GSE2826_XID_VS_BTK_KO_BCELL_DN	GSE2826_XID_VS_BTK_KO_BCELL_DN	60	0.751259483426652	2.16628139493403	1.2620712439457e-05	0.000447115818538766	0.000369565856221687	326	tags=23%, list=8%, signal=22%	6279/6280/3934/8875/199/4502/2745/9445/9446/4061/3561/373156/3148/915
GOBP_POSITIVE_REGULATION_OF_CELL_DEATH	GOBP_POSITIVE_REGULATION_OF_CELL_DEATH	GOBP_POSITIVE_REGULATION_OF_CELL_DEATH	164	0.610170161188839	1.92366472364296	1.28614731383723e-05	0.000454737622974042	0.000375865697482689	596	tags=29%, list=15%, signal=25%	6279/6280/50486/4332/7305/3956/706/133/4318/6648/2896/4067/6348/29108/120892/387/3689/1509/3684/301/2923/637/8301/1075/7314/3001/11126/7805/409/101/805/8743/23593/5499/5481/10550/10134/5551/5728/4616/998/11315/5062/708/7132/10553/8742
GOBP_METAL_ION_HOMEOSTASIS	GOBP_METAL_ION_HOMEOSTASIS	GOBP_METAL_ION_HOMEOSTASIS	131	0.636619835250153	1.96981823468193	1.29186337354792e-05	0.00045585055700004	0.000376785598768177	458	tags=29%, list=11%, signal=27%	6279/6280/2357/3934/2495/133/6648/4057/728/4502/6556/4067/6348/51312/2512/2907/1604/1535/567/9446/8477/2280/51714/29887/8301/5732/9114/1524/8031/801/5777/6717/11151/10312/805/26234/811/10134
BUSSLINGER_GASTRIC_ISTHMUS_CELLS	BUSSLINGER_GASTRIC_ISTHMUS_CELLS	BUSSLINGER_GASTRIC_ISTHMUS_CELLS	219	0.567444232812892	1.81729546698039	1.30653596872232e-05	0.000459335681529169	0.000379666246191603	641	tags=35%, list=16%, signal=31%	6282/8870/706/6277/967/6888/6286/1192/7295/1992/7086/3958/5216/4637/5355/302/2597/7076/387/8407/1072/7114/6281/10376/5685/71/822/10487/7170/51155/79144/2950/51371/9446/1476/5862/2023/7534/7408/3148/8655/1622/832/79180/10097/2286/10130/3309/6637/51142/10109/5879/23753/5052/805/203068/3185/84790/811/10134/81671/56005/831/9144/6628/7979/5901/9208/4691/4259/1340/11177/5478/6184/7171/754/4726
KRIGE_RESPONSE_TO_TOSEDOSTAT_6HR_UP	KRIGE_RESPONSE_TO_TOSEDOSTAT_6HR_UP	KRIGE_RESPONSE_TO_TOSEDOSTAT_6HR_UP	329	0.521585887615516	1.68495671684676	1.30691599060358e-05	0.000459335681529169	0.000379666246191603	340	tags=14%, list=8%, signal=14%	6279/6280/3576/4069/7305/2207/10135/3956/597/2495/1520/6286/199675/241/56729/3055/306/5997/1992/1475/4084/2180/5355/1536/64115/6348/240/5226/51312/23645/7846/1378/6515/10627/9445/1604/79144/1051/5359/10449/3134/637/1102/2539/9246/5873/51100
BUSSLINGER_GASTRIC_IMMATURE_PIT_CELLS	BUSSLINGER_GASTRIC_IMMATURE_PIT_CELLS	BUSSLINGER_GASTRIC_IMMATURE_PIT_CELLS	51	0.768261595474276	2.162323577415	1.31351966781256e-05	0.000460744280316305	0.000380830530690734	401	tags=57%, list=10%, signal=52%	6282/6277/84418/51316/967/6286/1192/7295/3958/5216/60/83442/387/8407/1072/7114/71/822/51155/2950/1476/7534/8655/79180/5873/8673/5879/5052/805
GOCC_POLYSOMAL_RIBOSOME	GOCC_POLYSOMAL_RIBOSOME	GOCC_POLYSOMAL_RIBOSOME	27	-0.690167923889146	-2.28445783229634	1.31747241322083e-05	0.000461219287223993	0.000381223150068694	633	tags=67%, list=16%, signal=57%	23367/4736/6228/6152/6132/6156/6234/6143/6135/6160/6161/6173/25873/6171/6227/6169/6235/6170
GSE21360_SECONDARY_VS_QUATERNARY_MEMORY_CD8_TCELL_UP	GSE21360_SECONDARY_VS_QUATERNARY_MEMORY_CD8_TCELL_UP	GSE21360_SECONDARY_VS_QUATERNARY_MEMORY_CD8_TCELL_UP	62	0.743989172012142	2.16271094872555	1.3296693345758e-05	0.000464572854712321	0.000383995058350247	414	tags=47%, list=10%, signal=43%	6280/2357/4792/3934/1441/929/2495/10409/6648/51734/4084/4502/6348/26253/51312/64332/6351/1843/284996/8301/152007/837/7538/10312/5292/101/5341/8837/64092
NABA_ECM_REGULATORS	NABA_ECM_REGULATORS	NABA_ECM_REGULATORS	21	0.875498619621446	2.15644727995539	1.36911813001755e-05	0.000477416064630283	0.000394610678896795	397	tags=76%, list=10%, signal=69%	5265/1520/5266/4318/1992/1475/7076/1509/5476/1471/8530/1476/1508/1522/1075/101
GOBP_RIBOSOMAL_SMALL_SUBUNIT_BIOGENESIS	GOBP_RIBOSOMAL_SMALL_SUBUNIT_BIOGENESIS	GOBP_RIBOSOMAL_SMALL_SUBUNIT_BIOGENESIS	40	-0.620637894867172	-2.22818239797677	1.45772454726064e-05	0.000507316725280964	0.000419325222191364	490	tags=38%, list=12%, signal=33%	65095/6229/92797/6208/6194/6209/6230/6234/6218/6193/6217/6202/6232/6227/6169
SWEET_LUNG_CANCER_KRAS_DN	SWEET_LUNG_CANCER_KRAS_DN	SWEET_LUNG_CANCER_KRAS_DN	76	0.704474676678036	2.09472329148455	1.49986321874345e-05	0.000520960318385077	0.000430602403535429	261	tags=28%, list=6%, signal=26%	6279/6280/50486/4332/4792/5552/10410/3055/5997/2180/64231/4050/2752/7846/10875/84525/1843/2992/9535/976/6817
GSE15330_HSC_VS_MEGAKARYOCYTE_ERYTHROID_PROGENITOR_UP	GSE15330_HSC_VS_MEGAKARYOCYTE_ERYTHROID_PROGENITOR_UP	GSE15330_HSC_VS_MEGAKARYOCYTE_ERYTHROID_PROGENITOR_UP	47	-0.588400150017317	-2.19330811361325	1.51382530622643e-05	0.000524782917191658	0.000433761992041072	662	tags=49%, list=16%, signal=41%	6001/7750/55832/90624/26119/23195/7049/3945/6480/51176/26034/2308/80314/7267/10125/51466/6143/113791/3572/27086/6932/1236/6235
BLANCO_MELO_BETA_INTERFERON_TREATED_BRONCHIAL_EPITHELIAL_CELLS_DN	BLANCO_MELO_BETA_INTERFERON_TREATED_BRONCHIAL_EPITHELIAL_CELLS_DN	BLANCO_MELO_BETA_INTERFERON_TREATED_BRONCHIAL_EPITHELIAL_CELLS_DN	18	0.896716060023451	2.14057716124157	1.51703604932722e-05	0.000524870815584969	0.000433834644905582	151	tags=33%, list=4%, signal=32%	6279/6280/6283/79887/1475/84525
GSE6269_FLU_VS_E_COLI_INF_PBMC_DN	GSE6269_FLU_VS_E_COLI_INF_PBMC_DN	GSE6269_FLU_VS_E_COLI_INF_PBMC_DN	39	-0.613521737410801	-2.16438209344569	1.53267958448398e-05	0.000529251555350315	0.000437455567662365	586	tags=54%, list=15%, signal=46%	8531/8761/6189/1933/2091/1975/6124/6137/7311/23521/6208/6159/6711/6134/6767/6193/6160/9349/57572/1938/6146
HP_ABNORMAL_NUMBER_OF_ERYTHROID_PRECURSORS	HP_ABNORMAL_NUMBER_OF_ERYTHROID_PRECURSORS	HP_ABNORMAL_NUMBER_OF_ERYTHROID_PRECURSORS	30	-0.678569651103989	-2.28919641782701	1.57386119626495e-05	0.000542416745097217	0.000448337322275823	308	tags=53%, list=8%, signal=50%	23451/6229/6208/6155/6234/11224/6135/6218/6224/6204/6160/6165/6154/6232/6210/6235
GOBP_POSITIVE_REGULATION_OF_INFLAMMATORY_RESPONSE	GOBP_POSITIVE_REGULATION_OF_INFLAMMATORY_RESPONSE	GOBP_POSITIVE_REGULATION_OF_INFLAMMATORY_RESPONSE	43	0.78757611723632	2.17932432108587	1.59728216652683e-05	0.000549421728172183	0.000454127326701027	136	tags=30%, list=3%, signal=30%	6279/6280/6283/4792/3956/241/2896/4818/353514/6348/29108/120892/64332
DESCARTES_MAIN_FETAL_THYMOCYTES	DESCARTES_MAIN_FETAL_THYMOCYTES	DESCARTES_MAIN_FETAL_THYMOCYTES	39	-0.612366924386175	-2.16030814385373	1.62372696541689e-05	0.00055743771584496	0.000460752982123898	746	tags=54%, list=18%, signal=44%	57690/80063/387357/79621/80162/399/28638/1105/7029/1606/926/387119/51176/388011/4194/9840/439949/814/6304/64919/6932
GSE22196_HEALTHY_VS_OBESE_MOUSE_SKIN_GAMMADELTA_TCELL_DN	GSE22196_HEALTHY_VS_OBESE_MOUSE_SKIN_GAMMADELTA_TCELL_DN	GSE22196_HEALTHY_VS_OBESE_MOUSE_SKIN_GAMMADELTA_TCELL_DN	89	0.675352077379358	2.03571417567161	1.64707949839207e-05	0.000564363204960633	0.000466477280412319	320	tags=25%, list=8%, signal=23%	6279/6280/50486/3576/6275/3956/8870/306/1192/5355/6348/23645/6351/1843/391/4267/3303/6192/637/7534/7378/801
DAZARD_RESPONSE_TO_UV_NHEK_DN	DAZARD_RESPONSE_TO_UV_NHEK_DN	DAZARD_RESPONSE_TO_UV_NHEK_DN	114	-0.424890249179156	-1.87520467192665	1.65350361896736e-05	0.000565472750155138	0.000467394380641884	1286	tags=56%, list=32%, signal=39%	23369/80335/8405/80205/254531/23076/1998/9874/9910/4609/9988/7764/1859/4848/9778/285527/26036/51585/54665/23613/6882/7398/23063/4690/9031/27332/2186/23230/10664/23389/56987/51710/3796/687/490/55023/10051/8202/1387/7994/55186/1105/23240/11083/546/4204/23469/22887/55183/868/171023/23522/23013/9857/8445/2308/51366/2534/3097/10142/9267/6304/1027/25957
SENGUPTA_NASOPHARYNGEAL_CARCINOMA_WITH_LMP1_DN	SENGUPTA_NASOPHARYNGEAL_CARCINOMA_WITH_LMP1_DN	SENGUPTA_NASOPHARYNGEAL_CARCINOMA_WITH_LMP1_DN	16	0.905254665058195	2.08351078536803	1.67351506683531e-05	0.000570119365091362	0.000471235063874811	128	tags=50%, list=3%, signal=49%	6279/6280/6283/5265/3934/5266/6286/120425
DAVIES_MULTIPLE_MYELOMA_VS_MGUS_DN	DAVIES_MULTIPLE_MYELOMA_VS_MGUS_DN	DAVIES_MULTIPLE_MYELOMA_VS_MGUS_DN	16	0.905068979730683	2.08308341680812	1.67351506683531e-05	0.000570119365091362	0.000471235063874811	206	tags=56%, list=5%, signal=54%	6279/1668/2207/8875/6303/2752/7114/10487/23643
GOBP_PHAGOCYTOSIS	GOBP_PHAGOCYTOSIS	GOBP_PHAGOCYTOSIS	81	0.699366899605245	2.07974692260481	1.69267339454133e-05	0.000575541380837433	0.000475716658594928	522	tags=43%, list=13%, signal=38%	7305/2207/929/2219/199/4688/3055/306/4689/6556/4067/29108/2268/11031/391/3689/8724/11314/3684/1535/301/5359/10417/3561/64422/5880/3385/5873/11151/5879/5175/811/51411/1130/998
GOMF_PROTEIN_HOMODIMERIZATION_ACTIVITY	GOMF_PROTEIN_HOMODIMERIZATION_ACTIVITY	GOMF_PROTEIN_HOMODIMERIZATION_ACTIVITY	172	0.595169396385686	1.88365633503628	1.73071312182724e-05	0.000587350424461026	0.000485477483725595	552	tags=30%, list=14%, signal=27%	1668/7305/6282/25801/597/6277/6286/978/7295/5660/7086/6556/10288/168537/29108/120425/120892/1890/6281/2992/6772/567/8530/1051/7167/2023/4835/152007/2539/51100/11151/3001/58533/286257/5341/11235/10016/2633/5175/79717/2958/9208/2040/84888/8459/10241/11315/6631/847/6643/6742
HP_HORSESHOE_KIDNEY	HP_HORSESHOE_KIDNEY	HP_HORSESHOE_KIDNEY	42	-0.600031872606266	-2.21198693557649	1.75281147078521e-05	0.00059370451106576	0.00049072948635941	259	tags=36%, list=6%, signal=34%	6155/27125/6234/11224/6135/6218/6651/6224/6204/6160/6165/6154/6232/6210/6235
GOCC_AZUROPHIL_GRANULE_LUMEN	GOCC_AZUROPHIL_GRANULE_LUMEN	GOCC_AZUROPHIL_GRANULE_LUMEN	43	0.786496360097646	2.17633649433277	1.75612636379246e-05	0.00059370451106576	0.00049072948635941	460	tags=51%, list=11%, signal=46%	1668/4332/4069/25801/51316/56729/2896/6386/302/29108/2512/55313/5476/10487/5611/1075/10097/10577/203068/23593/2799/8635
GSE9006_HEALTHY_VS_TYPE_1_DIABETES_PBMC_AT_DX_DN	GSE9006_HEALTHY_VS_TYPE_1_DIABETES_PBMC_AT_DX_DN	GSE9006_HEALTHY_VS_TYPE_1_DIABETES_PBMC_AT_DX_DN	55	0.760950612323423	2.177498887941	1.76387960705208e-05	0.000594062602382682	0.000491025468560568	387	tags=36%, list=10%, signal=33%	6279/50486/3576/10135/10409/5266/249/6286/5997/366/4689/2180/26578/9592/29982/7538/11151/10204/5292/5791
GOBP_CELLULAR_RESPONSE_TO_MOLECULE_OF_BACTERIAL_ORIGIN	GOBP_CELLULAR_RESPONSE_TO_MOLECULE_OF_BACTERIAL_ORIGIN	GOBP_CELLULAR_RESPONSE_TO_MOLECULE_OF_BACTERIAL_ORIGIN	63	0.730469935540153	2.12840313352871	1.76148443813926e-05	0.000594062602382682	0.000491025468560568	325	tags=37%, list=8%, signal=34%	1668/3576/4792/929/6688/706/7431/3055/4057/4067/10288/6348/29108/387/114769/1604/2950/23643/1051/10417/1524/3148/7538
GSE17301_ACD3_ACD28_VS_ACD3_ACD28_AND_IFNA5_STIM_CD8_TCELL_DN	GSE17301_ACD3_ACD28_VS_ACD3_ACD28_AND_IFNA5_STIM_CD8_TCELL_DN	GSE17301_ACD3_ACD28_VS_ACD3_ACD28_AND_IFNA5_STIM_CD8_TCELL_DN	73	0.715176884415148	2.12366089840025	1.77145669547145e-05	0.000595484562271264	0.000492200796746124	366	tags=42%, list=9%, signal=39%	4332/7305/2207/10135/1520/51316/241/5997/2896/1992/51734/64231/4067/1536/23645/11314/822/1604/23643/2876/1508/10417/55819/10287/1075/837/51635/972/3002/3122/10577
GSE44732_UNSTIM_VS_IL27_STIM_IMATURE_DC_DN	GSE44732_UNSTIM_VS_IL27_STIM_IMATURE_DC_DN	GSE44732_UNSTIM_VS_IL27_STIM_IMATURE_DC_DN	63	0.730432343622904	2.12829360026721	1.79440843121961e-05	0.000602059645476688	0.000497635465245401	330	tags=25%, list=8%, signal=24%	6279/6280/8875/79887/199675/2180/2268/1378/334/1509/5476/11314/1535/8021/9489/3732
HADDAD_T_LYMPHOCYTE_AND_NK_PROGENITOR_DN	HADDAD_T_LYMPHOCYTE_AND_NK_PROGENITOR_DN	HADDAD_T_LYMPHOCYTE_AND_NK_PROGENITOR_DN	24	0.867689206213596	2.17751192672745	1.81871525965114e-05	0.000609063719689587	0.000503424718446037	246	tags=62%, list=6%, signal=59%	6279/50486/4069/7305/3956/3055/1462/1475/64231/6348/4050/11031/1052/8530/6966
HP_ABNORMAL_EXTERNAL_GENITALIA	HP_ABNORMAL_EXTERNAL_GENITALIA	HP_ABNORMAL_EXTERNAL_GENITALIA	264	-0.32918947346684	-1.62480408492024	1.82340545450579e-05	0.000609484433371435	0.000503772461481755	929	tags=39%, list=23%, signal=32%	9785/23512/9129/80152/9969/6597/2033/24148/29072/55209/10225/79813/9031/2778/7458/2186/5073/7259/6141/23141/54888/10664/8289/23389/3655/57187/63901/80169/10594/8087/5591/51816/6949/79621/10982/84153/284058/103/2332/8925/5922/6595/153241/23345/55870/80184/55023/1387/23020/7994/29123/1656/54872/7874/25836/6229/546/23476/6602/4204/1785/10075/9725/5144/5339/5885/583/23522/23162/5116/23013/6775/6095/1…
GOMF_ORGANIC_ACID_BINDING	GOMF_ORGANIC_ACID_BINDING	GOMF_ORGANIC_ACID_BINDING	12	0.924711047918266	2.01010066853534	1.83914282336116e-05	0.00061358920999694	0.000507165285500286	125	tags=33%, list=3%, signal=32%	6279/6280/241/2752
DARWICHE_SKIN_TUMOR_PROMOTER_UP	DARWICHE_SKIN_TUMOR_PROMOTER_UP	DARWICHE_SKIN_TUMOR_PROMOTER_UP	50	0.76337706074612	2.15125831323701	1.88080587420425e-05	0.000624089866779796	0.000515844656826331	298	tags=24%, list=7%, signal=23%	6279/6280/4069/51316/10410/2512/3939/11345/2023/4061/9114/8655
DARWICHE_SQUAMOUS_CELL_CARCINOMA_UP	DARWICHE_SQUAMOUS_CELL_CARCINOMA_UP	DARWICHE_SQUAMOUS_CELL_CARCINOMA_UP	61	0.736476878086705	2.13821151475683	1.87795212932523e-05	0.000624089866779796	0.000515844656826331	298	tags=25%, list=7%, signal=23%	6279/6280/4069/6282/51316/10410/7439/7295/1475/2512/3939/2023/4061/637/8655
CUI_DEVELOPING_HEART_C7_MAST_CELL	CUI_DEVELOPING_HEART_C7_MAST_CELL	CUI_DEVELOPING_HEART_C7_MAST_CELL	97	0.676360291333626	2.04668818592038	1.88116557962246e-05	0.000624089866779796	0.000515844656826331	546	tags=53%, list=14%, signal=47%	7305/4792/2207/10581/5552/6275/6277/6813/241/5997/1192/6386/4689/3936/83442/240/2752/23645/64332/79143/6515/391/1509/3303/822/10487/963/9535/3684/301/8477/58527/55843/9592/55819/54458/5880/7538/8673/7805/101/5341/8743/64092/128346/81671/2014/51411/1130/8459/60481
HP_GASTROINTESTINAL_CARCINOMA	HP_GASTROINTESTINAL_CARCINOMA	HP_GASTROINTESTINAL_CARCINOMA	30	-0.675738051319299	-2.27964384194436	1.88602549354848e-05	0.000624534822481194	0.000516212437226732	303	tags=47%, list=8%, signal=43%	10507/6155/6234/11224/6135/6218/6224/6204/6160/6165/6154/6232/6210/6235
GSE19401_UNSTIM_VS_RETINOIC_ACID_AND_PAM2CSK4_STIM_FOLLICULAR_DC_UP	GSE19401_UNSTIM_VS_RETINOIC_ACID_AND_PAM2CSK4_STIM_FOLLICULAR_DC_UP	GSE19401_UNSTIM_VS_RETINOIC_ACID_AND_PAM2CSK4_STIM_FOLLICULAR_DC_UP	83	0.682829204336455	2.04412129531897	1.89216758825481e-05	0.000625401909198037	0.000516929132167152	565	tags=37%, list=14%, signal=33%	6279/6275/2219/3956/2215/3958/5355/4267/3303/4048/822/3684/9446/1476/9114/5880/2214/3385/51635/5698/5878/409/23593/5499/2799/10134/7763/2014/1312/10227/22928
JINESH_BLEBBISHIELD_VS_LIVE_CONTROL_DN	JINESH_BLEBBISHIELD_VS_LIVE_CONTROL_DN	JINESH_BLEBBISHIELD_VS_LIVE_CONTROL_DN	106	0.656432345316344	2.01283274147328	2.00526789256442e-05	0.000661552041359217	0.000546809207956766	363	tags=25%, list=9%, signal=24%	6279/6280/3934/10581/6303/10410/6648/1992/5836/5355/302/4067/4050/7076/29108/8407/9235/3460/1508/637/58472/837/972/9246/6717/3122/53637
HP_RETICULOCYTOPENIA	HP_RETICULOCYTOPENIA	HP_RETICULOCYTOPENIA	25	-0.690536505696076	-2.21753332905099	2.02560017197661e-05	0.000667019989840685	0.000551328768613184	259	tags=60%, list=6%, signal=56%	6229/114803/6155/6234/11224/6135/6218/6224/6204/6160/6165/6154/6232/6210/6235
MYC_UP.V1_DN	MYC_UP.V1_DN	MYC_UP.V1_DN	21	0.869475943497595	2.14161278078628	2.03908696069786e-05	0.000670217675285674	0.000553971831798171	194	tags=29%, list=5%, signal=27%	6279/6280/4318/1992/7846/5906
HP_MYELODYSPLASIA	HP_MYELODYSPLASIA	HP_MYELODYSPLASIA	52	-0.550686140507807	-2.08176296435245	2.06081615790029e-05	0.000676107689215753	0.000558840252800007	493	tags=37%, list=12%, signal=32%	23451/6229/546/114803/171023/6208/6155/6234/11224/6135/6218/6224/6204/6160/6165/6154/6232/6210/6235
GSE18791_UNSTIM_VS_NEWCATSLE_VIRUS_DC_2H_DN	GSE18791_UNSTIM_VS_NEWCATSLE_VIRUS_DC_2H_DN	GSE18791_UNSTIM_VS_NEWCATSLE_VIRUS_DC_2H_DN	36	-0.629776399708406	-2.20733467351462	2.0674895724835e-05	0.000677045616642243	0.000559615501489658	817	tags=47%, list=20%, signal=38%	23360/6773/10181/56339/55870/140890/57018/23398/283131/29896/58508/55769/130872/23042/379025/3187/378938
GSE22886_NAIVE_TCELL_VS_DC_DN	GSE22886_NAIVE_TCELL_VS_DC_DN	GSE22886_NAIVE_TCELL_VS_DC_DN	63	0.727144219916983	2.11871284620929	2.09072503559816e-05	0.000682622482288831	0.000564225088183438	694	tags=60%, list=17%, signal=51%	25801/10261/6888/7431/79887/6386/4689/533/10092/5226/2512/8724/23643/7167/1476/2876/5538/1522/1102/3920/28956/4190/5879/5791/3281/5052/8560/3459/9741/9144/7171/529/51167/9375/57003/7296/5693/5514
FAN_OVARY_CL9_PUTATIVE_APOPTOTIC_ENDOTHELIAL_CELL	FAN_OVARY_CL9_PUTATIVE_APOPTOTIC_ENDOTHELIAL_CELL	FAN_OVARY_CL9_PUTATIVE_APOPTOTIC_ENDOTHELIAL_CELL	231	0.55399842489741	1.78091883743178	2.09221156327187e-05	0.000682622482288831	0.000564225088183438	852	tags=44%, list=21%, signal=37%	4792/10135/10581/8870/6303/10410/6648/7295/6386/3958/4502/533/302/55505/2787/168537/51312/2512/23645/5721/8407/1072/6515/10627/308/5696/1052/8724/3303/1604/7170/3939/51371/301/567/2280/5359/2876/11345/2023/8301/10602/10095/972/5230/5878/4478/7314/5879/5052/8743/8837/8766/830/3459/3185/84790/55303/22803/2633/2537/811/4947/81671/831/81631/6628/7763/389/9208/2040/708/2217/3428/11177/7132/3123/4599/5…
HP_ABNORMALITY_OF_THE_MUSCULATURE_OF_THE_HAND	HP_ABNORMALITY_OF_THE_MUSCULATURE_OF_THE_HAND	HP_ABNORMALITY_OF_THE_MUSCULATURE_OF_THE_HAND	35	-0.637969228476303	-2.23624005745426	2.11514877013834e-05	0.000687578306248817	0.000568321349709236	259	tags=43%, list=6%, signal=40%	6229/7072/6155/6234/11224/6135/6218/6224/6204/6160/6165/6154/6232/6210/6235
HP_ABNORMAL_THUMB_MORPHOLOGY	HP_ABNORMAL_THUMB_MORPHOLOGY	HP_ABNORMAL_THUMB_MORPHOLOGY	101	-0.446783791963237	-1.92676181997757	2.11438811838963e-05	0.000687578306248817	0.000568321349709236	536	tags=33%, list=13%, signal=29%	23345/80184/1387/29123/1656/54872/25836/6229/23476/10075/5885/23162/5116/23019/6155/8481/55690/6234/11224/6135/6218/6651/6224/55904/6204/6160/23112/6304/6165/6154/6232/6210/6235
GSE22886_NAIVE_CD8_TCELL_VS_NKCELL_DN	GSE22886_NAIVE_CD8_TCELL_VS_NKCELL_DN	GSE22886_NAIVE_CD8_TCELL_VS_NKCELL_DN	82	0.689941725680852	2.05781028190029	2.13419441608176e-05	0.000692501219214538	0.000572390408485164	410	tags=26%, list=10%, signal=23%	6280/7305/2207/3934/5552/967/241/4057/4067/1052/567/51714/60489/2539/7314/3002/53637/5791/57136/101/8837
FLETCHER_PBMC_BCG_10W_INFANT_BCG_STIMULATED_VS_UNSTIMULATED_10W_UP	FLETCHER_PBMC_BCG_10W_INFANT_BCG_STIMULATED_VS_UNSTIMULATED_10W_UP	FLETCHER_PBMC_BCG_10W_INFANT_BCG_STIMULATED_VS_UNSTIMULATED_10W_UP	38	0.807933498735274	2.21397729704866	2.16282875172428e-05	0.000699323842088436	0.000578029682157722	201	tags=39%, list=5%, signal=38%	50486/3576/5265/10135/597/8870/6648/366/1992/4502/6348/64332/5721/6351/6772
NADLER_OBESITY_UP	NADLER_OBESITY_UP	NADLER_OBESITY_UP	33	0.821252311908783	2.20039901008253	2.16591096043713e-05	0.000699323842088436	0.000578029682157722	257	tags=58%, list=6%, signal=54%	2207/2212/10409/1520/241/2896/5660/3958/5216/1072/1843/1509/5476/822/963/1476/1508/1522/7094
GSE3039_NKT_CELL_VS_ALPHAALPHA_CD8_TCELL_UP	GSE3039_NKT_CELL_VS_ALPHAALPHA_CD8_TCELL_UP	GSE3039_NKT_CELL_VS_ALPHAALPHA_CD8_TCELL_UP	60	0.742747948433327	2.14173810422671	2.1670410341351e-05	0.000699323842088436	0.000578029682157722	85	tags=13%, list=2%, signal=13%	6279/6280/50486/3934/929/5552/8870/4689
GSE11057_PBMC_VS_MEM_CD4_TCELL_UP	GSE11057_PBMC_VS_MEM_CD4_TCELL_UP	GSE11057_PBMC_VS_MEM_CD4_TCELL_UP	29	0.836123005794	2.19716251905765	2.1957790325405e-05	0.000707311833912184	0.000584632197469041	191	tags=62%, list=5%, signal=60%	1441/5552/6688/10261/2212/1520/199675/728/5836/4084/11025/10288/26253/11031/120892/55313/4048/427
HP_NEOPLASM_OF_THE_COLON	HP_NEOPLASM_OF_THE_COLON	HP_NEOPLASM_OF_THE_COLON	34	-0.636399079268807	-2.21081681485825	2.21047637814908e-05	0.000710756254271161	0.00058747920065339	259	tags=38%, list=6%, signal=36%	6155/6234/11224/6135/6218/6224/6204/6160/6165/6154/6232/6210/6235
GSE2405_HEAT_KILLED_LYSATE_VS_LIVE_A_PHAGOCYTOPHILUM_STIM_NEUTROPHIL_24H_UP	GSE2405_HEAT_KILLED_LYSATE_VS_LIVE_A_PHAGOCYTOPHILUM_STIM_NEUTROPHIL_24H_UP	GSE2405_HEAT_KILLED_LYSATE_VS_LIVE_A_PHAGOCYTOPHILUM_STIM_NEUTROPHIL_24H_UP	46	0.778579265202159	2.17645241539749	2.27727703266052e-05	0.000730911212526067	0.000604138384014269	505	tags=63%, list=13%, signal=56%	2207/5552/6275/597/6277/10410/4688/4318/2896/5660/1992/3958/533/302/334/1471/301/1476/2876/10602/54458/79180/837/9324/5341/8935/2799/9144/4616
GSE14415_FOXP3_KO_NATURAL_TREG_VS_TCONV_UP	GSE14415_FOXP3_KO_NATURAL_TREG_VS_TCONV_UP	GSE14415_FOXP3_KO_NATURAL_TREG_VS_TCONV_UP	61	-0.534826078992307	-2.05069789349949	2.29943942928604e-05	0.000736692246036063	0.000608916726695031	679	tags=41%, list=17%, signal=35%	79668/6001/23041/7750/25836/55824/55814/143686/7049/8899/3945/51176/5108/26034/7267/51274/9774/51466/1106/3189/6181/25873/6932/10123/6235
SCHERER_PBMC_APSV_WETVAX_AGE_18_32YO_2_TO_4DY_UP	SCHERER_PBMC_APSV_WETVAX_AGE_18_32YO_2_TO_4DY_UP	SCHERER_PBMC_APSV_WETVAX_AGE_18_32YO_2_TO_4DY_UP	25	0.852329635423703	2.17391532260278	2.32622813766244e-05	0.000743931949826499	0.000614900740722645	338	tags=64%, list=8%, signal=59%	2357/10135/8875/597/8870/967/133/306/6648/366/4084/10875/6772/1051/2214/9246
GSE45365_HEALTHY_VS_MCMV_INFECTION_CD11B_DC_IFNAR_KO_UP	GSE45365_HEALTHY_VS_MCMV_INFECTION_CD11B_DC_IFNAR_KO_UP	GSE45365_HEALTHY_VS_MCMV_INFECTION_CD11B_DC_IFNAR_KO_UP	34	-0.635712687031547	-2.20843232445096	2.37523033638001e-05	0.000758236748928216	0.000626724445250439	740	tags=53%, list=18%, signal=44%	5252/8237/6949/10914/3192/55422/57602/100506710/65095/158219/23338/283149/7644/9806/1106/55007/9214/54674
GSE3982_DC_VS_TH2_UP	GSE3982_DC_VS_TH2_UP	GSE3982_DC_VS_TH2_UP	48	0.760615775589295	2.13925389618782	2.45111171746391e-05	0.000781055329861165	0.000645585259497203	268	tags=38%, list=7%, signal=35%	5265/2495/10409/8993/133/5997/5660/728/5836/51734/353514/23645/29992/2992/1471/301/1522/637
MORF_EIF4A2	MORF_EIF4A2	MORF_EIF4A2	123	-0.420065860317795	-1.89079205746597	2.48157013117908e-05	0.00078934387559673	0.00065243619917455	553	tags=31%, list=14%, signal=27%	6189/1933/23020/6152/6229/51433/7919/6124/6137/22887/3550/51690/4676/6046/6156/10412/6155/6194/10399/51669/6144/6230/6143/6135/3189/6160/7178/6206/1350/9349/9295/1938/6146/6181/6625/10521/3727/6164
GOBP_POSITIVE_REGULATION_OF_INTRACELLULAR_SIGNAL_TRANSDUCTION	GOBP_POSITIVE_REGULATION_OF_INTRACELLULAR_SIGNAL_TRANSDUCTION	GOBP_POSITIVE_REGULATION_OF_INTRACELLULAR_SIGNAL_TRANSDUCTION	273	0.533692334501329	1.71746280999577	2.50135703966086e-05	0.00079421442033883	0.000656461972728621	624	tags=26%, list=15%, signal=23%	6279/6280/6283/929/6275/3956/6688/7295/4057/6386/728/353514/4067/6348/2597/29108/2268/120892/387/6351/114769/3303/5906/118788/8477/2280/2876/637/10542/1524/8826/152007/28956/5777/972/3611/7314/5879/9111/7805/409/101/8743/8837/55004/51523/11235/389541/9218/811/10550/10134/56005/389/5728/4616/998/11315/847/4615/57142/708/7132/50852/7334/5478/330/3123/54386/834
SCHUETZ_BREAST_CANCER_DUCTAL_INVASIVE_UP	SCHUETZ_BREAST_CANCER_DUCTAL_INVASIVE_UP	SCHUETZ_BREAST_CANCER_DUCTAL_INVASIVE_UP	82	0.687609697591743	2.05085480841488	2.51930550340552e-05	0.000798484881784724	0.000659991744378999	494	tags=48%, list=12%, signal=43%	4332/7305/2207/5552/6275/3956/2215/2212/1520/5997/1462/64231/4067/2745/240/2512/10875/6515/1604/963/23643/301/8477/10417/2124/1102/972/5698/4478/3122/7805/64092/55303/8935/2633/5175/11010/5728/2014
GSE23568_CTRL_TRANSDUCED_VS_WT_CD8_TCELL_UP	GSE23568_CTRL_TRANSDUCED_VS_WT_CD8_TCELL_UP	GSE23568_CTRL_TRANSDUCED_VS_WT_CD8_TCELL_UP	68	0.722239148240185	2.12692022585538	2.53969802506734e-05	0.000803513373385388	0.000664148069713173	340	tags=38%, list=8%, signal=36%	6282/6275/6277/51316/4688/79887/133/3055/4689/3958/5355/302/4067/11031/10875/6281/301/9446/5359/1522/9086/8826/29766/1075/2539/51100
GOBP_CELLULAR_RESPONSE_TO_OXYGEN_CONTAINING_COMPOUND	GOBP_CELLULAR_RESPONSE_TO_OXYGEN_CONTAINING_COMPOUND	GOBP_CELLULAR_RESPONSE_TO_OXYGEN_CONTAINING_COMPOUND	285	0.53539132559157	1.72439608127343	2.57573040211508e-05	0.000813463325749833	0.000672372253498369	426	tags=24%, list=11%, signal=23%	1668/3576/4792/10135/929/6688/706/199/7431/4318/3055/6648/7295/366/4057/60/4067/1536/10288/6348/29108/11031/120892/387/114769/1604/5906/1535/6772/2950/23643/301/1051/51714/2876/10417/10935/57085/4061/5315/10542/5732/1524/3148/10890/8031/837/28956/7538/10097/25824/6717/11344/3309/4478/896/58533/5292/5791/409/9324/5052/8837/55004/1432/677/11235/389541/54331
POMEROY_MEDULLOBLASTOMA_DESMOPLASIC_VS_CLASSIC_DN	POMEROY_MEDULLOBLASTOMA_DESMOPLASIC_VS_CLASSIC_DN	POMEROY_MEDULLOBLASTOMA_DESMOPLASIC_VS_CLASSIC_DN	25	-0.687420201039957	-2.20752587921826	2.60458436527954e-05	0.000821114882759265	0.000678696686901019	604	tags=72%, list=15%, signal=62%	4736/1933/6228/7029/6152/6205/6144/6126/6218/6204/7178/6222/6173/6165/6164/6235/6170/7852
GSE11057_CD4_CENT_MEM_VS_PBMC_DN	GSE11057_CD4_CENT_MEM_VS_PBMC_DN	GSE11057_CD4_CENT_MEM_VS_PBMC_DN	44	0.783313680200985	2.16639261509724	2.67146465117305e-05	0.000840706136412597	0.000694889937353468	580	tags=73%, list=14%, signal=63%	8875/5552/6688/6813/10261/7086/4084/2180/11025/2907/55313/334/4048/427/2950/1051/3460/1522/8301/79180/55911/11126/5791/5341/26234/51523/9741/59342/6643/4615/2217/8773
HP_TRIANGULAR_SHAPED_PHALANGES_OF_THE_HAND	HP_TRIANGULAR_SHAPED_PHALANGES_OF_THE_HAND	HP_TRIANGULAR_SHAPED_PHALANGES_OF_THE_HAND	66	-0.522843821021232	-2.04950375822145	2.74559166693618e-05	0.000862504539760182	0.000712907518623001	536	tags=41%, list=13%, signal=36%	1387/1656/25836/6229/23476/10075/5885/23162/5116/23019/6155/55690/6234/11224/6135/6218/6224/55904/6204/6160/23112/6304/6165/6154/6232/6210/6235
WP_MICROGLIA_PATHOGEN_PHAGOCYTOSIS_PATHWAY	WP_MICROGLIA_PATHOGEN_PHAGOCYTOSIS_PATHWAY	WP_MICROGLIA_PATHOGEN_PHAGOCYTOSIS_PATHWAY	19	0.867075342452734	2.09106456765635	2.77505589002911e-05	0.000870220264878565	0.000719284990502804	376	tags=74%, list=9%, signal=67%	7305/2207/4688/3055/4689/4067/1536/3689/3684/1535/10095/5880/5777/5879
REN_ALVEOLAR_RHABDOMYOSARCOMA_DN	REN_ALVEOLAR_RHABDOMYOSARCOMA_DN	REN_ALVEOLAR_RHABDOMYOSARCOMA_DN	167	0.599410476200434	1.89537344504293	2.80985830976258e-05	0.000878801854619049	0.000726378147194397	880	tags=53%, list=22%, signal=43%	706/6277/1192/2896/1462/10094/302/2745/83442/10092/7076/11031/387/8407/1843/6281/7905/308/334/822/10487/7791/1471/301/23585/9446/1476/8992/1508/4061/7094/58472/64422/4835/54458/9114/10095/8826/29766/832/3920/837/10097/5878/4478/5879/1175/23593/10159/8935/10016/59342/2799/10134/831/389/11010/5728/1211/8459/847/6643/60481/9948/8773/7132/7319/475/2182/54918/7171/50999/9528/55858/64834/37/378/9341/10…
SCHERER_PBMC_YF_VAX_AGE_18_40YO_4_TO_7DY_DN	SCHERER_PBMC_YF_VAX_AGE_18_40YO_4_TO_7DY_DN	SCHERER_PBMC_YF_VAX_AGE_18_40YO_4_TO_7DY_DN	150	-0.38731509428141	-1.7639457059253	2.8165297432565e-05	0.000878801854619049	0.000726378147194397	778	tags=35%, list=19%, signal=30%	283234/3655/81628/26993/57690/6147/6949/54623/6122/6133/91304/8175/11322/4736/6189/1933/23020/4176/1936/1975/9725/6137/7311/5339/6205/6207/3945/393/6208/6187/6194/6430/10399/6209/6134/113246/54543/6135/84726/6218/6193/6204/6168/1938/6165/6146/22980/6191/25873/6227/10123/6210/6170
HP_ABNORMALITY_OF_GLOBE_LOCATION	HP_ABNORMALITY_OF_GLOBE_LOCATION	HP_ABNORMALITY_OF_GLOBE_LOCATION	255	-0.331242174183952	-1.64386448153276	2.81727565089999e-05	0.000878801854619049	0.000726378147194397	838	tags=32%, list=21%, signal=27%	6141/10128/54888/5567/10664/7048/23389/1781/1457/57187/63901/54870/5591/51816/6949/10982/26057/284058/4087/2332/8925/5922/6595/153241/6872/3115/80184/6418/55023/3192/1387/7994/29123/1656/54872/25836/6229/546/6602/10075/56160/5144/5339/171023/1654/23522/23162/23013/5295/23019/6155/1108/27125/8481/6711/6638/55690/8242/113246/6234/11224/6135/6218/6651/6224/4297/55904/6204/6160/23112/6304/57572/6165/…
JISON_SICKLE_CELL_DISEASE_UP	JISON_SICKLE_CELL_DISEASE_UP	JISON_SICKLE_CELL_DISEASE_UP	65	0.72346929515336	2.11606580073217	2.85808117903859e-05	0.000889966365732559	0.000735606230697337	797	tags=69%, list=20%, signal=56%	6888/133/306/1192/7295/302/2787/7076/387/5721/1890/6515/5696/5476/6772/9446/4061/3920/9246/5698/8673/5052/5341/2633/811/5690/10791/2014/4616/10440/5684/10241/10561/25915/2959/10553/475/4599/7296/684/6890/6993/7332/7533/3430
GOLDRATH_NAIVE_VS_MEMORY_CD8_TCELL_DN	GOLDRATH_NAIVE_VS_MEMORY_CD8_TCELL_DN	GOLDRATH_NAIVE_VS_MEMORY_CD8_TCELL_DN	91	0.677517239009845	2.03493366975564	2.87705319381359e-05	0.000894305028668955	0.000739192374636924	667	tags=52%, list=17%, signal=44%	6275/3956/597/8870/6277/199/8993/79887/366/3958/5355/302/2745/1536/10219/10875/6351/6281/26578/3687/822/427/301/8530/9446/5359/11345/29887/4542/837/3001/3002/896/11126/8935/81671/5551/11034/2833/8895/4259/2217/8320/1154/834/51167/2123
REACTOME_HEMOSTASIS	REACTOME_HEMOSTASIS	REACTOME_HEMOSTASIS	167	0.598798908687732	1.89343963028752	2.89721064794649e-05	0.000898996359972066	0.000743070018410567	562	tags=35%, list=14%, signal=32%	57126/5265/2207/5552/6813/967/5660/5216/302/60/4067/2787/7076/2268/120425/387/7846/8407/1072/7114/6281/391/308/10376/3689/334/4267/3687/10487/5906/3684/7277/7094/829/7534/5880/832/3920/801/5777/972/6717/3309/5879/409/5341/830/1432/54331/84790/5175/965/5525/962/998/9948/5515/708/2885
MARTINEZ_RB1_AND_TP53_TARGETS_UP	MARTINEZ_RB1_AND_TP53_TARGETS_UP	MARTINEZ_RB1_AND_TP53_TARGETS_UP	201	0.574663176690965	1.83022755815743	2.93102038266121e-05	0.000907900187990467	0.000750429522791388	360	tags=20%, list=9%, signal=20%	6279/4332/4069/7305/5552/3956/8870/706/2495/4688/241/56729/5660/1992/2180/64231/60/2745/3936/26253/7076/11031/29992/10875/1843/6281/7277/567/1508/10449/10417/3561/637/54458/832/8031/55233/972/401152/7314/3002
DURANTE_ADULT_OLFACTORY_NEUROEPITHELIUM_MACROPHAGES	DURANTE_ADULT_OLFACTORY_NEUROEPITHELIUM_MACROPHAGES	DURANTE_ADULT_OLFACTORY_NEUROEPITHELIUM_MACROPHAGES	44	0.782442158784767	2.16398226837699	2.98991298368496e-05	0.000922921139955206	0.000762845167114275	391	tags=70%, list=10%, signal=64%	4332/7305/2207/929/7940/5552/6688/10261/199/2212/1520/5997/2896/64231/6348/9560/2512/1890/10875/1843/1052/3689/1535/1471/1524/23406/2214/972/3122/10577/7805
HP_SARCOMA	HP_SARCOMA	HP_SARCOMA	59	-0.541963635915013	-2.09724376148466	2.98710453405747e-05	0.000922921139955206	0.000762845167114275	288	tags=29%, list=7%, signal=27%	2308/6155/6711/10125/6234/11224/6135/6218/6224/6204/6160/1027/6165/6154/6232/6210/6235
GOBP_POSITIVE_REGULATION_OF_DNA_BINDING_TRANSCRIPTION_FACTOR_ACTIVITY	GOBP_POSITIVE_REGULATION_OF_DNA_BINDING_TRANSCRIPTION_FACTOR_ACTIVITY	GOBP_POSITIVE_REGULATION_OF_DNA_BINDING_TRANSCRIPTION_FACTOR_ACTIVITY	67	0.722402288107262	2.11953664766737	3.08572108154107e-05	0.000950841379796398	0.00078592278350581	619	tags=33%, list=15%, signal=28%	6279/6280/6283/306/4057/29108/114769/3303/10935/10542/1524/101/8837/5728/11315/1054/847/136319/4615/7334/5478/54386
GSE13547_CTRL_VS_ANTI_IGM_STIM_ZFX_KO_BCELL_12H_DN	GSE13547_CTRL_VS_ANTI_IGM_STIM_ZFX_KO_BCELL_12H_DN	GSE13547_CTRL_VS_ANTI_IGM_STIM_ZFX_KO_BCELL_12H_DN	39	-0.597712767005043	-2.10861120486	3.14149430022752e-05	0.000966349780498064	0.00079874133106396	517	tags=49%, list=13%, signal=43%	26119/54904/7049/3945/6480/23522/84441/51176/25777/2308/7267/51274/5330/10125/51466/6143/27086/6932/1236
HUANG_GATA2_TARGETS_UP	HUANG_GATA2_TARGETS_UP	HUANG_GATA2_TARGETS_UP	86	0.686743351355257	2.06080222282459	3.19507627299104e-05	0.000981131639607579	0.000810959351970063	343	tags=37%, list=9%, signal=35%	4332/4069/7305/5552/3956/6688/706/6303/2212/51316/241/302/26253/83442/11031/391/10627/5696/2992/9535/1471/567/23585/9446/8992/3460/2876/55819/4542/9114/25824/5698
MCBRYAN_PUBERTAL_BREAST_5_6WK_DN	MCBRYAN_PUBERTAL_BREAST_5_6WK_DN	MCBRYAN_PUBERTAL_BREAST_5_6WK_DN	57	-0.544131187032323	-2.07364127066085	3.2112638501785e-05	0.000984399345022768	0.000813660290517913	516	tags=32%, list=13%, signal=28%	1656/5928/23476/65125/140890/170506/283131/1108/10396/6421/10142/6168/9267/3572/2521/8473/7503/378938
HP_ABNORMAL_MEAN_CORPUSCULAR_VOLUME	HP_ABNORMAL_MEAN_CORPUSCULAR_VOLUME	HP_ABNORMAL_MEAN_CORPUSCULAR_VOLUME	33	-0.636358031379996	-2.18783894431826	3.23767637337371e-05	0.000990784792258792	0.000818938214441187	278	tags=42%, list=7%, signal=40%	4194/6155/6234/11224/6135/6218/6224/6204/6160/6165/6154/6232/6210/6235
HP_ABNORMAL_LOCATION_OF_EARS	HP_ABNORMAL_LOCATION_OF_EARS	HP_ABNORMAL_LOCATION_OF_EARS	205	-0.350420059369892	-1.66910622913162	3.24963244747503e-05	0.00099273195026221	0.00082054764780251	733	tags=39%, list=18%, signal=33%	55209/79868/10225/9031/55252/23265/7458/3658/9775/8449/6141/54888/10664/23389/1457/54870/5591/51816/5813/79621/10982/84153/284058/103/8925/5922/6595/153241/8720/6872/80184/1387/6228/7994/1656/54872/7874/25836/6229/546/23476/4204/10075/114803/5144/5885/583/171023/23522/23162/5116/23013/23019/6155/1108/27125/8481/55690/6134/113246/6234/11224/6135/6218/6651/6224/4297/6204/6160/6304/57572/6165/1107/6…
GSE22886_NAIVE_VS_IGG_IGA_MEMORY_BCELL_DN	GSE22886_NAIVE_VS_IGG_IGA_MEMORY_BCELL_DN	GSE22886_NAIVE_VS_IGG_IGA_MEMORY_BCELL_DN	112	0.642337592965517	1.97013444906195	3.29951677448512e-05	0.00100623923076179	0.000831712159269291	907	tags=58%, list=22%, signal=46%	4332/6275/3956/6277/7431/1192/4689/5355/302/2597/29108/11031/6281/308/4267/4709/5476/71/822/3684/51155/7167/10449/10935/4542/4835/373156/10095/8655/23406/3312/3732/5698/203068/8837/64092/10923/7071/29095/965/9473/30833/10227/7334/51719/4726/2123/7494/64834/51465/1176/10383/7533/10866/498/10952/79005/9636/29110/81873/54469/22948/8543/8717/27068
GOMF_MONOCARBOXYLIC_ACID_BINDING	GOMF_MONOCARBOXYLIC_ACID_BINDING	GOMF_MONOCARBOXYLIC_ACID_BINDING	10	0.937572565098752	1.95204986606991	3.32668436415825e-05	0.00101278423292358	0.0008371219641288	82	tags=50%, list=2%, signal=49%	6279/6280/241/5660/5836
DESCARTES_FETAL_THYMUS_ANTIGEN_PRESENTING_CELLS	DESCARTES_FETAL_THYMUS_ANTIGEN_PRESENTING_CELLS	DESCARTES_FETAL_THYMUS_ANTIGEN_PRESENTING_CELLS	47	0.77612437173424	2.17426063041742	3.3592328485331e-05	0.00102094218884613	0.000843864964131323	414	tags=64%, list=10%, signal=58%	4332/4069/7305/2207/929/5552/6688/10261/1520/4318/3055/2180/64231/1536/240/2268/11031/120892/10875/55313/3687/23643/8530/4542/972/55911/3122/101/5341/64092
BUSSLINGER_DUODENAL_TRANSIT_AMPLIFYING_CELLS	BUSSLINGER_DUODENAL_TRANSIT_AMPLIFYING_CELLS	BUSSLINGER_DUODENAL_TRANSIT_AMPLIFYING_CELLS	156	-0.380597743042232	-1.74922755771804	3.40881945332662e-05	0.0010342416491811	0.000854857700782962	553	tags=34%, list=14%, signal=30%	6189/1933/6157/6228/2091/6152/6229/6124/6132/6137/6205/6207/23521/6208/6136/6187/6155/6194/6159/10399/6209/6230/6134/6234/11224/6143/6135/6193/6224/6217/6158/6206/1350/9349/521/6168/6222/6161/6202/1938/6165/6146/6181/6191/25873/6154/6167/6171/6164/6169/6210/6235/6170
RAF_UP.V1_UP	RAF_UP.V1_UP	RAF_UP.V1_UP	48	0.755548024990189	2.12500070086638	3.42458889471025e-05	0.00103548600157091	0.000855886226586152	378	tags=38%, list=9%, signal=34%	6279/6280/6303/6286/6386/5836/2180/2745/1052/10602/7378/23406/51635/5698/3904/11151/10577/9111
WIELAND_UP_BY_HBV_INFECTION	WIELAND_UP_BY_HBV_INFECTION	WIELAND_UP_BY_HBV_INFECTION	65	0.720151242135029	2.10636087121527	3.42010477537024e-05	0.00103548600157091	0.000855886226586152	508	tags=57%, list=13%, signal=51%	4069/7305/2207/5552/10261/51316/6648/3958/11031/5721/1072/10875/6281/3669/963/6772/5720/567/1508/5538/6966/3134/23406/5880/1075/915/972/9246/5873/5698/3001/3122/7805/2633/8635/962/9473
GSE22886_NAIVE_TCELL_VS_NKCELL_UP	GSE22886_NAIVE_TCELL_VS_NKCELL_UP	GSE22886_NAIVE_TCELL_VS_NKCELL_UP	121	-0.424726925042625	-1.89930448549541	3.51362245323865e-05	0.00105920665147228	0.000875492650531484	883	tags=42%, list=22%, signal=34%	5037/10140/23484/7818/940/10128/262/9882/5252/26156/3702/8175/6001/1039/399/29080/9744/8761/8440/921/26119/1606/9725/6132/4753/171023/3945/51176/23178/6194/55013/51669/6134/8409/11224/6143/4063/79608/6767/57326/6204/11168/2026/54674/6146/64919/25873/6154/3337/1236/6235
GOBP_CHEMICAL_HOMEOSTASIS	GOBP_CHEMICAL_HOMEOSTASIS	GOBP_CHEMICAL_HOMEOSTASIS	237	0.549059606198343	1.76496786756518	3.5149739011616e-05	0.00105920665147228	0.000875492650531484	529	tags=25%, list=13%, signal=23%	6279/6280/2357/3934/706/2495/133/6648/2896/366/4057/728/5836/4502/6556/4067/6348/240/51312/120892/2512/2907/1604/1535/6772/2950/567/9446/8477/8992/2280/51714/2876/5538/29887/8301/5732/9114/1524/8031/801/5777/6717/11151/10577/10312/9324/805/55004/10159/26234/2537/811/10134/29095/7555/11068/2833/506/11315
ENK_UV_RESPONSE_EPIDERMIS_UP	ENK_UV_RESPONSE_EPIDERMIS_UP	ENK_UV_RESPONSE_EPIDERMIS_UP	101	0.647863035493098	1.96623141374339	3.61173172322745e-05	0.00108468064899431	0.000896548312879525	481	tags=27%, list=12%, signal=24%	6279/50486/5265/2495/10410/6286/306/1992/5836/11031/7791/9446/1476/8125/5359/5436/1508/10935/58472/5899/7378/5686/5479/101/5690/3566/51081
KAECH_NAIVE_VS_DAY8_EFF_CD8_TCELL_UP	KAECH_NAIVE_VS_DAY8_EFF_CD8_TCELL_UP	KAECH_NAIVE_VS_DAY8_EFF_CD8_TCELL_UP	74	-0.485195045848415	-1.94187533467986	3.6071094668861e-05	0.00108468064899431	0.000896548312879525	426	tags=32%, list=11%, signal=30%	1606/23077/7072/6480/51176/28984/4194/7267/6194/10399/63917/51466/6134/4297/3983/4926/10142/6304/6202/3572/27086/6191/6932/1236
PID_TOLL_ENDOGENOUS_PATHWAY	PID_TOLL_ENDOGENOUS_PATHWAY	PID_TOLL_ENDOGENOUS_PATHWAY	11	0.922381686787717	1.95876619287441	3.71388562438855e-05	0.00111347560721744	0.000920348932203115	206	tags=55%, list=5%, signal=52%	6279/6280/929/1462/387/23643
MODULE_164	MODULE_164	MODULE_164	18	0.886411451285658	2.11597872802173	3.74480276617903e-05	0.00112085167448418	0.000926445658156335	259	tags=78%, list=6%, signal=73%	5266/306/1992/1475/302/7076/308/334/9535/1471/301/8530/1476/5611
GOCC_FICOLIN_1_RICH_GRANULE_LUMEN	GOCC_FICOLIN_1_RICH_GRANULE_LUMEN	GOCC_FICOLIN_1_RICH_GRANULE_LUMEN	86	0.684508846755343	2.05409684731957	3.76447860942946e-05	0.00112484395351454	0.00092974549671484	612	tags=43%, list=15%, signal=37%	4332/5265/2219/2495/1520/978/4318/5836/240/10092/10875/2992/1509/26578/3303/4048/427/9535/2950/1471/1476/1508/1522/5315/5689/23406/3312/10097/5686/1432/2799/79792/51411/847/3614/5478/51719
GOBP_POSITIVE_REGULATION_OF_NF_KAPPAB_TRANSCRIPTION_FACTOR_ACTIVITY	GOBP_POSITIVE_REGULATION_OF_NF_KAPPAB_TRANSCRIPTION_FACTOR_ACTIVITY	GOBP_POSITIVE_REGULATION_OF_NF_KAPPAB_TRANSCRIPTION_FACTOR_ACTIVITY	47	0.774578412214744	2.16992972799781	3.81314018271755e-05	0.00113534744334104	0.000938427209707533	290	tags=21%, list=7%, signal=20%	6279/6280/6283/4057/29108/114769/3303/10935/10542/1524
GSE26495_NAIVE_VS_PD1HIGH_CD8_TCELL_UP	GSE26495_NAIVE_VS_PD1HIGH_CD8_TCELL_UP	GSE26495_NAIVE_VS_PD1HIGH_CD8_TCELL_UP	36	-0.616344330361134	-2.16025594458636	3.81618753756783e-05	0.00113534744334104	0.000938427209707533	623	tags=67%, list=15%, signal=57%	55180/27018/25851/3655/91782/26751/92106/26119/4753/84441/51176/26034/2308/23178/117145/51669/79612/129293/439949/113791/3572/54674/27086/1236
SMID_BREAST_CANCER_ERBB2_UP	SMID_BREAST_CANCER_ERBB2_UP	SMID_BREAST_CANCER_ERBB2_UP	27	0.824474320437593	2.12452042654827	3.81882034860893e-05	0.00113534744334104	0.000938427209707533	256	tags=19%, list=6%, signal=17%	6279/6280/2180/8125/8763
GNF2_MYD88	GNF2_MYD88	GNF2_MYD88	50	0.752535413331875	2.12070567375072	3.84954642271535e-05	0.00114256855278888	0.000944395854486602	768	tags=72%, list=19%, signal=59%	7305/2207/7940/5997/10094/4067/1536/83442/10092/29108/387/3689/26578/10487/963/1535/10095/8826/10097/11151/10312/5791/8935/8635/9473/5062/4615/9802/4600/4046/54918/834/4170/3106/6404/9960
GNF2_MBD4	GNF2_MBD4	GNF2_MBD4	22	-0.716994241236364	-2.22009555035368	3.92210812346412e-05	0.00116216188786919	0.000960590825353123	723	tags=64%, list=18%, signal=53%	65117/4666/23325/10914/6228/7311/10412/8409/6202/6165/6146/3727/6164/6235
GNF2_ITGB2	GNF2_ITGB2	GNF2_ITGB2	52	0.73865816159751	2.09314452218331	3.9444380396662e-05	0.00116683051276726	0.000964449701032067	640	tags=67%, list=16%, signal=57%	7305/2207/7940/6275/199/3055/5997/83442/29108/2268/391/3689/26578/3687/9535/3684/976/4542/8826/79180/3385/5873/55911/4478/10312/409/101/26234/5175/9473/51411/4615/54918/834/9046
MORF_ACTG1	MORF_ACTG1	MORF_ACTG1	131	-0.403446901182123	-1.81524929221113	4.04538563667197e-05	0.0011947013255456	0.00098748646323316	467	tags=37%, list=12%, signal=33%	6152/6229/6124/6132/6137/6205/3151/6207/23521/6208/6136/6156/6155/6194/6159/10399/6144/6230/6134/6234/6143/6135/6218/6193/6224/6217/6204/6160/6158/7178/6206/1350/9349/6222/6161/6173/6202/1938/6146/6181/6191/6167/6232/3727/6164/6169/6210/6235
GSE360_L_DONOVANI_VS_B_MALAYI_HIGH_DOSE_DC_UP	GSE360_L_DONOVANI_VS_B_MALAYI_HIGH_DOSE_DC_UP	GSE360_L_DONOVANI_VS_B_MALAYI_HIGH_DOSE_DC_UP	61	0.726104948282971	2.1080987163833	4.10846533274893e-05	0.00121131480383656	0.00100121841829904	448	tags=43%, list=11%, signal=38%	50486/3576/4792/597/8870/2212/10409/133/4318/366/4502/6348/7076/1890/6351/84525/6515/3939/8530/637/5732/4814/9111/8837/677/2537
GSE11057_NAIVE_VS_MEMORY_CD4_TCELL_DN	GSE11057_NAIVE_VS_MEMORY_CD4_TCELL_DN	GSE11057_NAIVE_VS_MEMORY_CD4_TCELL_DN	113	0.641291155308735	1.97231128922358	4.19405954856902e-05	0.00123450021438726	0.001020382437434	621	tags=44%, list=15%, signal=39%	6282/5552/6275/3956/1192/3958/4637/5355/302/60/83442/3820/7076/8407/6515/7905/4267/5476/3939/51155/301/2124/29887/58472/10602/4542/373156/10095/3148/8826/23406/51635/3732/972/10130/5873/133418/5052/8560/965/10010/11010/2833/2040/84888/10318/60481/3428/3123/7171
GSE3982_CENT_MEMORY_CD4_TCELL_VS_NKCELL_DN	GSE3982_CENT_MEMORY_CD4_TCELL_VS_NKCELL_DN	GSE3982_CENT_MEMORY_CD4_TCELL_VS_NKCELL_DN	57	0.728692654715127	2.09896368012061	4.27255301207869e-05	0.00125344699853528	0.00103604299833564	446	tags=42%, list=11%, signal=38%	4332/4069/2207/10581/199/51316/967/728/4067/55505/259197/1052/11314/7167/51192/60489/1075/5777/3904/3001/5791/5341/1955/5175
GOBP_GLIOGENESIS	GOBP_GLIOGENESIS	GOBP_GLIOGENESIS	63	0.71646255405501	2.08758919554854	4.26827208843516e-05	0.00125344699853528	0.00103604299833564	141	tags=16%, list=3%, signal=16%	6279/6280/706/7431/2896/728/4067/6348/387/79143
CREIGHTON_ENDOCRINE_THERAPY_RESISTANCE_3	CREIGHTON_ENDOCRINE_THERAPY_RESISTANCE_3	CREIGHTON_ENDOCRINE_THERAPY_RESISTANCE_3	174	0.582318682343962	1.844748757138	4.28805279828692e-05	0.00125591830225734	0.00103808566700929	538	tags=23%, list=13%, signal=21%	6280/3576/4069/3934/10135/6277/2495/6303/1520/967/6286/1992/533/4067/1604/427/118788/1051/3460/8763/5611/637/64744/10602/1622/29982/10130/5873/5791/3281/23593/3459/59342/2799/831/81631/10010/9689/847/3930
GOBP_REGULATION_OF_CELL_DEATH	GOBP_REGULATION_OF_CELL_DEATH	GOBP_REGULATION_OF_CELL_DEATH	476	0.475033623668488	1.54520680427384	4.306552128557e-05	0.00125925854579503	0.00104084656231161	474	tags=19%, list=12%, signal=19%	6279/6280/50486/4332/7305/3956/597/8870/706/199/51316/133/4318/3055/6648/2896/7295/4057/3958/4067/6348/7076/29108/120892/387/2907/1072/308/3689/114769/1509/3303/427/3684/6772/2950/301/1051/2923/8125/2876/2023/1508/5538/10449/10935/1522/2124/5611/3134/637/7534/10542/8301/1524/3148/1075/1032/837/5777/7538/972/2539/25824/3309/11151/7314/3001/23753/58533/11126/5292/7805/409/101/805/8743/23593/8837/67…
GSE39110_UNTREATED_VS_IL2_TREATED_CD8_TCELL_DAY6_POST_IMMUNIZATION_UP	GSE39110_UNTREATED_VS_IL2_TREATED_CD8_TCELL_DAY6_POST_IMMUNIZATION_UP	GSE39110_UNTREATED_VS_IL2_TREATED_CD8_TCELL_DAY6_POST_IMMUNIZATION_UP	79	0.694905629800438	2.06780684491456	4.35897335477548e-05	0.0012724904288472	0.0010517834426161	402	tags=42%, list=10%, signal=38%	10581/3956/8870/6277/51316/10410/7431/366/4818/1992/5836/3958/5355/3824/10219/6515/26578/3687/7791/301/118788/11345/4542/1102/1075/79180/55911/3001/3002/53637/896/101/5341
GSE3982_EOSINOPHIL_VS_NEUTROPHIL_DN	GSE3982_EOSINOPHIL_VS_NEUTROPHIL_DN	GSE3982_EOSINOPHIL_VS_NEUTROPHIL_DN	71	0.701000513108968	2.07594264074722	4.40453753618428e-05	0.00128368040607118	0.0010610325752623	446	tags=37%, list=11%, signal=33%	6283/1441/10410/6888/7431/133/978/7086/2180/10288/2787/4050/1890/10313/1843/55313/6772/7791/5720/373156/29982/51100/5341/8743/26234/5175
GOMF_CYTOSKELETAL_PROTEIN_BINDING	GOMF_CYTOSKELETAL_PROTEIN_BINDING	GOMF_CYTOSKELETAL_PROTEIN_BINDING	250	0.541958443448521	1.74185345746658	4.48657361515079e-05	0.00130544582123461	0.00107902288998027	443	tags=22%, list=11%, signal=21%	6279/6280/6275/6277/199/5997/10094/51734/5216/302/60/4067/3936/2597/10092/29108/120892/387/1072/7114/10096/10627/103910/822/10487/9535/7170/11345/7094/829/7408/8301/10602/170954/4542/10095/8826/29766/23406/832/10890/10093/801/10097/5873/11344/11151/4478/10109/58533/805/8766/830/9218/2633
GABRIELY_MIR21_TARGETS	GABRIELY_MIR21_TARGETS	GABRIELY_MIR21_TARGETS	108	-0.429097772201471	-1.87651859078811	4.62818885805649e-05	0.00134444720199091	0.00111125967981279	1055	tags=49%, list=26%, signal=37%	142/22908/23512/64795/64848/9991/25831/10565/23168/3658/9113/23230/7402/80208/10746/55031/7048/284695/57187/10475/94081/29068/5813/54800/55619/11320/7750/51773/6872/55023/90624/375743/7874/25836/55824/546/9736/1112/65125/140890/23077/23048/23175/23224/6480/1654/5295/51366/11064/10125/130872/23112/9295
ATF2_S_UP.V1_UP	ATF2_S_UP.V1_UP	ATF2_S_UP.V1_UP	22	0.840926694724053	2.08408768493798	4.6884389974381e-05	0.0013597239177374	0.00112388672699165	343	tags=41%, list=9%, signal=38%	6280/3576/6275/306/79143/9235/4835/7378/5698
HP_THICK_EYEBROW	HP_THICK_EYEBROW	HP_THICK_EYEBROW	43	-0.579293420430158	-2.11051300998306	4.7117772134141e-05	0.00136426319348918	0.00112763868847518	978	tags=60%, list=24%, signal=46%	6597/2033/2186/54888/10664/8289/54941/6595/6872/10844/55023/1387/6228/1105/29123/25836/23476/6602/5885/23013/58508/27125/6711/8242/4297/6304
HP_NONIMMUNE_HYDROPS_FETALIS	HP_NONIMMUNE_HYDROPS_FETALIS	HP_NONIMMUNE_HYDROPS_FETALIS	28	-0.665670136551367	-2.20255310716464	4.76056198365279e-05	0.00137390592923339	0.00113560894079878	259	tags=46%, list=6%, signal=44%	6155/6234/11224/6135/6218/6224/6204/6160/6165/6154/6232/6210/6235
GOBP_MONOCYTE_CHEMOTAXIS	GOBP_MONOCYTE_CHEMOTAXIS	GOBP_MONOCYTE_CHEMOTAXIS	13	0.905592584838382	2.01092517630658	4.75458317814005e-05	0.00137390592923339	0.00113560894079878	290	tags=69%, list=7%, signal=64%	6283/199/3958/4067/6348/6351/1843/301/1524
GSE21546_WT_VS_SAP1A_KO_ANTI_CD3_STIM_DP_THYMOCYTES_UP	GSE21546_WT_VS_SAP1A_KO_ANTI_CD3_STIM_DP_THYMOCYTES_UP	GSE21546_WT_VS_SAP1A_KO_ANTI_CD3_STIM_DP_THYMOCYTES_UP	63	0.712245740816127	2.07530247699317	4.79766015846063e-05	0.00138236477520321	0.00114260064300181	520	tags=38%, list=13%, signal=34%	6280/7305/5552/10261/2212/51316/6888/306/4818/51734/2745/55505/10875/8530/2023/3309/5230/153339/284106/1955/56005/55017/2040/30833
HP_DEVELOPMENTAL_GLAUCOMA	HP_DEVELOPMENTAL_GLAUCOMA	HP_DEVELOPMENTAL_GLAUCOMA	29	-0.666430478722307	-2.21540612415298	4.86773741243766e-05	0.00140028316585666	0.00115741118002463	259	tags=45%, list=6%, signal=42%	6155/6234/11224/6135/6218/6224/6204/6160/6165/6154/6232/6210/6235
MODULE_60	MODULE_60	MODULE_60	101	0.643379780981812	1.95262496396472	4.90822340450274e-05	0.00140509769687934	0.00116139065515373	351	tags=25%, list=9%, signal=23%	1668/50486/6282/2207/929/7940/6275/8870/978/2896/4818/6231/4050/2268/23645/1890/2992/9235/7791/8530/976/5880/3385/9246/11151
GOBP_LEUKOCYTE_CELL_CELL_ADHESION	GOBP_LEUKOCYTE_CELL_CELL_ADHESION	GOBP_LEUKOCYTE_CELL_CELL_ADHESION	139	0.607414062761992	1.88745441318689	4.899606401546e-05	0.00140509769687934	0.00116139065515373	397	tags=22%, list=10%, signal=21%	6279/6280/57126/3956/199/3958/4067/10288/64115/240/29108/387/64332/1378/10875/3689/11314/1604/301/567/1051/1524/5880/5777/972/11151/4478/3122/11126/7805/101
GOBP_MRNA_PROCESSING	GOBP_MRNA_PROCESSING	GOBP_MRNA_PROCESSING	263	-0.325549722743462	-1.61833149202309	4.90061299196394e-05	0.00140509769687934	0.00116139065515373	1127	tags=41%, list=28%, signal=32%	27339/9589/91746/1859/4841/9130/10921/8621/55015/79706/51729/22794/6633/10946/285367/51585/8227/57703/9785/4809/3183/9129/9991/24148/1653/23435/29101/1665/23517/9775/8449/10291/8233/22985/284695/26528/57187/79869/55339/26993/10181/10594/8087/23450/56339/54623/10658/9584/55147/103/8175/2332/23248/6433/246175/10914/285672/8106/3192/25949/23020/23524/51747/6431/23451/283989/5725/7919/11338/140890/70…
GOCC_SPECIFIC_GRANULE	GOCC_SPECIFIC_GRANULE	GOCC_SPECIFIC_GRANULE	66	0.706745018769755	2.07626011085866	5.00797829998811e-05	0.00143134632603042	0.00118308659321865	416	tags=39%, list=10%, signal=36%	57126/4069/3934/6813/8993/199675/56729/306/4057/1536/6515/3689/1509/5906/963/3684/1535/567/1522/28956/5777/5873/8673/101/8560/55004
HP_DEVELOPMENTAL_CATARACT	HP_DEVELOPMENTAL_CATARACT	HP_DEVELOPMENTAL_CATARACT	46	-0.569796800977846	-2.10694217764643	5.02228625839137e-05	0.00143312795498695	0.00118455920770351	259	tags=33%, list=6%, signal=31%	6155/58508/6234/11224/6135/6218/6224/6204/6160/57572/6165/6154/6232/6210/6235
JAEGER_METASTASIS_DN	JAEGER_METASTASIS_DN	JAEGER_METASTASIS_DN	32	0.812058092346554	2.17561290549396	5.11087399987126e-05	0.00145606585270811	0.00120351864384905	211	tags=34%, list=5%, signal=33%	6279/6280/5266/6286/978/4057/1475/5355/29108/84525/7277
DESCARTES_FETAL_LUNG_SQUAMOUS_EPITHELIAL_CELLS	DESCARTES_FETAL_LUNG_SQUAMOUS_EPITHELIAL_CELLS	DESCARTES_FETAL_LUNG_SQUAMOUS_EPITHELIAL_CELLS	23	0.838276226549334	2.10583587401889	5.16039437932269e-05	0.00146700230273651	0.00121255822230096	204	tags=39%, list=5%, signal=37%	6280/3934/2495/7439/1475/3958/4502/84525/79144
GSE24142_EARLY_THYMIC_PROGENITOR_VS_DN3_THYMOCYTE_UP	GSE24142_EARLY_THYMIC_PROGENITOR_VS_DN3_THYMOCYTE_UP	GSE24142_EARLY_THYMIC_PROGENITOR_VS_DN3_THYMOCYTE_UP	60	0.729748666917848	2.10425424902658	5.16579209651428e-05	0.00146700230273651	0.00121255822230096	220	tags=40%, list=5%, signal=38%	7305/6275/6688/8870/6277/2212/3055/366/4057/1992/2180/2752/3824/11031/8407/55313/284996/11314/3687/427/1471/301/1051/8477
WUNDER_INFLAMMATORY_RESPONSE_AND_CHOLESTEROL_UP	WUNDER_INFLAMMATORY_RESPONSE_AND_CHOLESTEROL_UP	WUNDER_INFLAMMATORY_RESPONSE_AND_CHOLESTEROL_UP	31	0.811356254901526	2.15573904891143	5.1866416737238e-05	0.00147057033653233	0.00121550739880088	343	tags=52%, list=9%, signal=48%	1668/5265/929/199/1520/51316/4067/64332/5721/5696/6772/567/7378/1075/972/5698
GSE10239_NAIVE_VS_DAY4.5_EFF_CD8_TCELL_UP	GSE10239_NAIVE_VS_DAY4.5_EFF_CD8_TCELL_UP	GSE10239_NAIVE_VS_DAY4.5_EFF_CD8_TCELL_UP	103	-0.433721581208341	-1.86669665176049	5.31340015826548e-05	0.00150410748658778	0.00124322770092749	547	tags=31%, list=14%, signal=28%	1933/746/6157/23524/6778/23140/6137/6205/22877/23338/6208/28984/10450/694/51466/11224/6143/6135/57674/923/6168/6222/6304/6161/6146/6181/25873/6154/6227/6169/6210/1844
HP_INCREASED_MEAN_CORPUSCULAR_VOLUME	HP_INCREASED_MEAN_CORPUSCULAR_VOLUME	HP_INCREASED_MEAN_CORPUSCULAR_VOLUME	29	-0.664241533470368	-2.20812944208124	5.33183479352849e-05	0.00150444670076632	0.00124350808013381	278	tags=48%, list=7%, signal=45%	4194/6155/6234/11224/6135/6218/6224/6204/6160/6165/6154/6232/6210/6235
GSE14699_NAIVE_VS_DELETIONAL_TOLERANCE_CD8_TCELL_UP	GSE14699_NAIVE_VS_DELETIONAL_TOLERANCE_CD8_TCELL_UP	GSE14699_NAIVE_VS_DELETIONAL_TOLERANCE_CD8_TCELL_UP	51	-0.553031321082713	-2.10316806024722	5.32410401677658e-05	0.00150444670076632	0.00124350808013381	646	tags=49%, list=16%, signal=42%	10666/23345/55870/56995/26119/54904/7049/29116/3945/6480/23522/23162/51176/2308/7267/51274/1831/10125/6143/84166/29997/3572/27086/6932/1236
GOBP_ZINC_ION_HOMEOSTASIS	GOBP_ZINC_ION_HOMEOSTASIS	GOBP_ZINC_ION_HOMEOSTASIS	10	0.93123769255435	1.93886050072135	5.34002716481368e-05	0.00150444670076632	0.00124350808013381	91	tags=30%, list=2%, signal=29%	6279/6280/4502
HAY_BONE_MARROW_IMMATURE_NEUTROPHIL	HAY_BONE_MARROW_IMMATURE_NEUTROPHIL	HAY_BONE_MARROW_IMMATURE_NEUTROPHIL	91	0.665830077309821	1.99983109600857	5.40334318195394e-05	0.00151746737557754	0.00125427038519141	777	tags=48%, list=19%, signal=40%	50486/4792/10135/597/8870/2212/1520/3958/2752/387/2512/2907/1052/9445/427/1051/5359/3460/1508/5538/2124/8301/4814/7378/10577/5093/5879/677/7071/2537/81671/2014/998/51278/2885/2217/8650/112483/2123/23478/9341/8073/9960/5547
RICKMAN_METASTASIS_DN	RICKMAN_METASTASIS_DN	RICKMAN_METASTASIS_DN	93	0.658642042449851	1.98370996534682	5.40334318195394e-05	0.00151746737557754	0.00125427038519141	640	tags=39%, list=16%, signal=33%	57126/6282/2207/6688/706/6277/6813/7295/83442/10092/387/1890/8407/10096/391/10578/26578/822/10487/51155/91300/5315/7408/5698/53637/128346/84885/2633/965/5551/4615/3428/2987/7171/834/9046
HP_ABNORMALITY_OF_THE_HAIRLINE	HP_ABNORMALITY_OF_THE_HAIRLINE	HP_ABNORMALITY_OF_THE_HAIRLINE	87	-0.468660789420829	-1.95012721909146	5.44553676564606e-05	0.0015269009803073	0.00126206777921026	838	tags=43%, list=21%, signal=34%	6141/10128/54888/8289/23389/51816/6949/26057/5922/6595/1387/29123/54872/25836/6229/23476/6602/10075/5885/171023/23013/6155/55690/6234/11224/6135/6218/6224/6204/6160/6304/57572/6165/6154/6232/6210/6235
GOBP_REGULATION_OF_CYSTEINE_TYPE_ENDOPEPTIDASE_ACTIVITY	GOBP_REGULATION_OF_CYSTEINE_TYPE_ENDOPEPTIDASE_ACTIVITY	GOBP_REGULATION_OF_CYSTEINE_TYPE_ENDOPEPTIDASE_ACTIVITY	86	0.676667371982857	2.03056588977994	5.47269547492463e-05	0.00153209577262519	0.00126636156124896	474	tags=30%, list=12%, signal=27%	6279/6280/4318/4057/29108/387/114769/1509/8530/2876/10935/637/10542/1032/837/25824/5698/7805/409/8743/8837/10016/2537/10550/10134/831
DESCARTES_FETAL_LIVER_MYELOID_CELLS	DESCARTES_FETAL_LIVER_MYELOID_CELLS	DESCARTES_FETAL_LIVER_MYELOID_CELLS	28	0.814833432508227	2.1110411719513	5.5560610188129e-05	0.00155298467752615	0.00128362739194688	238	tags=68%, list=6%, signal=64%	3576/7305/2357/2219/10261/1520/4688/79887/353514/11025/1536/10288/11031/1890/29992/10875/3687/1471/1508
CUI_DEVELOPING_HEART_COMPACT_VENTRICULAR_CARDIOMYOCYTE	CUI_DEVELOPING_HEART_COMPACT_VENTRICULAR_CARDIOMYOCYTE	CUI_DEVELOPING_HEART_COMPACT_VENTRICULAR_CARDIOMYOCYTE	11	0.916512168405816	1.94630170627455	5.60940529101526e-05	0.00156542978789669	0.00129391396128566	192	tags=73%, list=5%, signal=69%	3576/5552/3956/706/7431/3958/9235/6192
ACCAAAG_MIR9	ACCAAAG_MIR9	ACCAAAG_MIR9	122	-0.410447522129535	-1.84225000986088	5.63340994913452e-05	0.00156966080356654	0.00129741112882901	639	tags=29%, list=16%, signal=25%	25897/23367/56995/8531/57120/55833/10424/10618/83641/26119/6431/4836/5725/23476/1455/153222/23048/7586/10772/171023/9857/4154/6434/54462/1831/9774/81618/6651/57198/23112/27086/3337/10521/10123/7852
MATSUMIYA_PBMC_MODIFIED_VACCINIA_ANKARA_VACCINE_AGE_18_55YO_2DY_UP	MATSUMIYA_PBMC_MODIFIED_VACCINIA_ANKARA_VACCINE_AGE_18_55YO_2DY_UP	MATSUMIYA_PBMC_MODIFIED_VACCINIA_ANKARA_VACCINE_AGE_18_55YO_2DY_UP	26	0.839598325011338	2.14774422615629	5.82138557268255e-05	0.00161949486723421	0.00133860172787455	201	tags=46%, list=5%, signal=44%	6279/6280/10581/597/10410/6348/29108/1890/29992/6351/114769/6772
GOLUB_ALL_VS_AML_DN	GOLUB_ALL_VS_AML_DN	GOLUB_ALL_VS_AML_DN	15	0.884842401243282	1.99873498792511	5.94318027354301e-05	0.00165079040180148	0.00136446921130663	209	tags=67%, list=5%, signal=63%	3576/4069/4792/5552/3958/4067/1509/3687/7791/1471
GSE360_DC_VS_MAC_T_GONDII_DN	GSE360_DC_VS_MAC_T_GONDII_DN	GSE360_DC_VS_MAC_T_GONDII_DN	62	0.721640813208254	2.0977462394402	6.03857437479571e-05	0.00167466650903514	0.00138420412930144	289	tags=29%, list=7%, signal=27%	6279/929/8875/6275/2219/597/978/1462/7086/6556/240/2752/79143/1052/11314/4048/5732/1102
GSE30971_CTRL_VS_LPS_STIM_MACROPHAGE_WBP7_HET_2H_UP	GSE30971_CTRL_VS_LPS_STIM_MACROPHAGE_WBP7_HET_2H_UP	GSE30971_CTRL_VS_LPS_STIM_MACROPHAGE_WBP7_HET_2H_UP	42	0.777434454471759	2.13575556115464	6.05317306522086e-05	0.00167609623610928	0.00138538587749377	295	tags=38%, list=7%, signal=36%	50486/3576/4792/597/8870/199675/6648/1475/2180/5226/51312/6351/6515/3561/10602/7378
GSE27241_WT_VS_RORGT_KO_TH17_POLARIZED_CD4_TCELL_TREATED_WITH_DIGOXIN_UP	GSE27241_WT_VS_RORGT_KO_TH17_POLARIZED_CD4_TCELL_TREATED_WITH_DIGOXIN_UP	GSE27241_WT_VS_RORGT_KO_TH17_POLARIZED_CD4_TCELL_TREATED_WITH_DIGOXIN_UP	70	-0.480839365744634	-1.88424731604865	6.0786296470265e-05	0.00168052332718183	0.00138904511215951	987	tags=54%, list=24%, signal=42%	9969/11176/2033/29072/9031/2186/7402/10291/8289/64710/678/23499/10594/11143/284058/8925/56995/246175/55833/65979/1387/116984/6602/55729/65125/55183/5885/171023/5108/9857/23215/58508/994/10396/6135/22992/23049/472
MODULE_44	MODULE_44	MODULE_44	159	0.590959723815096	1.86036849768681	6.09580021212385e-05	0.00168264942402778	0.00139080244833216	364	tags=26%, list=9%, signal=25%	6279/6280/1668/6282/929/5552/6275/5266/241/4318/2896/4689/3936/4050/11031/1890/10875/391/3689/9235/822/427/3669/963/9535/6772/7791/5359/2124/2289/3561/5880/1075/837/3385/5777/915/9246/5698/5878/11151/896
GSE15930_NAIVE_VS_72H_IN_VITRO_STIM_TRICHOSTATINA_CD8_TCELL_UP	GSE15930_NAIVE_VS_72H_IN_VITRO_STIM_TRICHOSTATINA_CD8_TCELL_UP	GSE15930_NAIVE_VS_72H_IN_VITRO_STIM_TRICHOSTATINA_CD8_TCELL_UP	67	-0.499264846765525	-1.9603667527192	6.14638558202644e-05	0.00169397822508365	0.00140016632652341	545	tags=31%, list=14%, signal=28%	8202/1387/10235/55108/9736/11276/7586/5142/23162/57062/6136/11064/89846/7178/6168/9159/6146/10365/6232/6210/7852
GOBP_VESICLE_MEDIATED_TRANSPORT	GOBP_VESICLE_MEDIATED_TRANSPORT	GOBP_VESICLE_MEDIATED_TRANSPORT	437	0.478151104137468	1.55480440582087	6.16030413765691e-05	0.00169518198665539	0.00140116130177926	864	tags=30%, list=21%, signal=26%	3576/57126/7305/2207/929/2219/6688/6813/199/967/4688/133/3055/306/4818/6386/4689/3958/302/6556/60/4067/6348/29108/2268/11031/120892/10313/6281/391/3689/8724/3303/71/11314/10487/5906/3684/1535/301/567/23585/5359/11345/5862/5538/10417/29887/3134/3561/5899/64422/8301/5880/10890/3312/3385/51699/10434/5873/5878/11151/55911/153339/4478/8673/5879/58533/1175/7805/409/5341/8766/55004/9218/10016/9094/5175/…
GSE25123_IL4_VS_IL4_AND_ROSIGLITAZONE_STIM_MACROPHAGE_DAY10_UP	GSE25123_IL4_VS_IL4_AND_ROSIGLITAZONE_STIM_MACROPHAGE_DAY10_UP	GSE25123_IL4_VS_IL4_AND_ROSIGLITAZONE_STIM_MACROPHAGE_DAY10_UP	46	0.764274995798508	2.13646604138843	6.3239796313159e-05	0.00173484257304831	0.00143394296138696	488	tags=52%, list=12%, signal=46%	6282/10581/5552/3956/597/6277/8993/1992/3958/4067/10219/822/8530/5359/637/4542/972/3002/64092/51523/8935/9094/81671/389
YAMASHITA_METHYLATED_IN_PROSTATE_CANCER	YAMASHITA_METHYLATED_IN_PROSTATE_CANCER	YAMASHITA_METHYLATED_IN_PROSTATE_CANCER	11	0.915825265022394	1.94484300089858	6.31608823365052e-05	0.00173484257304831	0.00143394296138696	86	tags=36%, list=2%, signal=36%	6279/50486/51316/1475
GOBP_PROTEIN_METHYLATION	GOBP_PROTEIN_METHYLATION	GOBP_PROTEIN_METHYLATION	72	-0.48895957770545	-1.93420372548311	6.34484700383058e-05	0.00173788101035477	0.00143645439721226	941	tags=46%, list=23%, signal=36%	29072/55209/79813/23168/2145/7799/10664/1786/5252/54623/284058/751071/10919/55870/55251/1387/2091/546/54904/23476/4204/83852/55183/55818/7832/94104/58508/694/4297/55904/3275/4302/8473
TBK1.DF_UP	TBK1.DF_UP	TBK1.DF_UP	72	0.686954894597178	2.04169149936066	6.39760924702824e-05	0.00174963276618651	0.0014461678708269	437	tags=29%, list=11%, signal=26%	6279/50486/3576/25801/4318/1462/7846/2907/6515/23585/9100/29887/976/637/10602/29982/11157/11151/101/8560/9741
GOBP_POSITIVE_REGULATION_OF_PROTEOLYSIS	GOBP_POSITIVE_REGULATION_OF_PROTEOLYSIS	GOBP_POSITIVE_REGULATION_OF_PROTEOLYSIS	129	0.603320151342506	1.86201724488272	6.57493999307612e-05	0.00179536322980166	0.00148396661835631	540	tags=26%, list=13%, signal=23%	6279/6280/2896/302/4067/64115/29108/120892/387/5721/1378/6281/1509/3303/5720/2023/637/8301/6613/1075/837/7805/101/8743/8837/10016/10550/10134/10010/5728/10318/51107/9978
GOBP_CELLULAR_HOMEOSTASIS	GOBP_CELLULAR_HOMEOSTASIS	GOBP_CELLULAR_HOMEOSTASIS	186	0.580183420016158	1.8397064332682	6.63199350403668e-05	0.00180816056379642	0.00149454431992496	462	tags=24%, list=11%, signal=22%	6279/6280/2357/3934/2495/133/2896/7295/728/4502/6556/4067/6348/120892/2512/2907/1604/1535/9446/8477/8992/2280/51714/2876/5538/10935/5732/9114/1524/3920/8031/801/5777/25824/6717/11151/10312/9324/5052/805/10159/811/10134/29095
GAUCHER_PBMC_YF_VAX_STAMARIL_UNKNOWN_AGE_7DY_UP	GAUCHER_PBMC_YF_VAX_STAMARIL_UNKNOWN_AGE_7DY_UP	GAUCHER_PBMC_YF_VAX_STAMARIL_UNKNOWN_AGE_7DY_UP	100	0.661712955861922	2.00647061707652	6.66802092769339e-05	0.00181241506042312	0.00149806089577275	817	tags=54%, list=20%, signal=44%	2207/2219/6303/51316/10410/2896/4502/1536/5721/1890/10578/10487/3669/6772/1471/5720/118788/5359/4061/58472/1524/972/9246/3002/10577/9111/23753/8743/2633/2537/5551/56005/10791/4616/30833/4615/10561/83666/3428/4600/10589/4599/51225/51510/219285/684/8519/6890/6993/3418/26270/3430/9636/26519
GSE10325_LUPUS_BCELL_VS_LUPUS_MYELOID_UP	GSE10325_LUPUS_BCELL_VS_LUPUS_MYELOID_UP	GSE10325_LUPUS_BCELL_VS_LUPUS_MYELOID_UP	85	-0.464134685778773	-1.9187811311091	6.65930920578169e-05	0.00181241506042312	0.00149806089577275	799	tags=41%, list=20%, signal=34%	489/64710/3150/5931/80169/28951/80063/399/4736/1933/8202/7188/2091/4176/23195/23015/23224/3945/6480/969/2308/29121/994/6711/7597/81606/10125/81618/8409/11224/4063/6193/3983/9214/440270
GOCC_ENDOCYTIC_VESICLE	GOCC_ENDOCYTIC_VESICLE	GOCC_ENDOCYTIC_VESICLE	117	0.628905220488675	1.93290221451907	6.87497602465872e-05	0.00186580962479614	0.00154219444480394	411	tags=34%, list=10%, signal=32%	1441/1520/7431/8993/4688/306/4057/4689/533/6556/4067/1536/26253/11031/8724/10578/71/1535/7791/567/2923/8992/3134/8301/9114/5880/10890/3920/915/972/5878/11151/7314/3122/8673/10312/1175/409/101/8766
GSE6269_HEALTHY_VS_FLU_INF_PBMC_DN	GSE6269_HEALTHY_VS_FLU_INF_PBMC_DN	GSE6269_HEALTHY_VS_FLU_INF_PBMC_DN	68	0.706043561519326	2.07922588382183	7.21470554926055e-05	0.00195501998158512	0.0016159317194061	625	tags=53%, list=15%, signal=46%	6282/10581/6688/6813/10261/10410/133/2896/60/83442/2512/2907/8407/1509/79144/7791/2280/5359/91300/4061/7094/5315/972/4478/9111/2537/811/2014/5062/10561/2885/3428/4600/4046/4599/51510
GOBP_SUPEROXIDE_ANION_GENERATION	GOBP_SUPEROXIDE_ANION_GENERATION	GOBP_SUPEROXIDE_ANION_GENERATION	16	0.887660884154851	2.0430173930858	7.34818397898796e-05	0.0019881542293149	0.00164331900056411	293	tags=69%, list=7%, signal=64%	57126/7305/4688/6648/4689/1536/3689/3684/1535/2950/654817
AIZARANI_LIVER_C24_EPCAM_POS_BILE_DUCT_CELLS_3	AIZARANI_LIVER_C24_EPCAM_POS_BILE_DUCT_CELLS_3	AIZARANI_LIVER_C24_EPCAM_POS_BILE_DUCT_CELLS_3	48	0.741656946798297	2.0859316411677	7.79485169736185e-05	0.00210335459132775	0.00173853844630742	408	tags=50%, list=10%, signal=45%	3576/6282/3934/706/6277/84418/967/1192/7295/3958/4637/302/8407/6281/103910/308/71/79144/2950/25824/8673/5879/805/203068
GOBP_IMMUNE_EFFECTOR_PROCESS	GOBP_IMMUNE_EFFECTOR_PROCESS	GOBP_IMMUNE_EFFECTOR_PROCESS	194	0.569067837815397	1.80734928555563	7.79766364918397e-05	0.00210335459132775	0.00173853844630742	803	tags=41%, list=20%, signal=34%	57126/7305/2207/2219/3956/6688/6813/8993/3055/306/2896/4818/3958/6556/4067/3936/6348/26253/29108/259197/2268/3824/257101/64332/1378/10875/3689/11314/1604/3684/301/567/10417/3134/1524/5880/2214/1075/5777/972/5873/11151/3002/3122/8673/10312/9111/58533/11126/7805/409/5052/203068/5551/3566/1130/1054/4615/9948/708/8320/8773/10459/3123/4683/54518/7009/57823/7494/684/3106/2821/9341/10383/6504/115352/578…
GSE36826_NORMAL_VS_STAPH_AUREUS_INF_SKIN_UP	GSE36826_NORMAL_VS_STAPH_AUREUS_INF_SKIN_UP	GSE36826_NORMAL_VS_STAPH_AUREUS_INF_SKIN_UP	106	0.632603896699608	1.93976705253139	7.85686657492119e-05	0.00211610811590707	0.0017490799369807	624	tags=37%, list=15%, signal=32%	6280/3576/2357/10135/2219/51316/6286/366/5216/2597/5226/51312/1890/391/308/4048/3669/963/8530/637/10263/55233/5686/11151/55911/51142/10312/3459/29095/965/6628/11010/5684/11315/3930/5531/7319/330/834
HP_MACROCYTIC_ANEMIA	HP_MACROCYTIC_ANEMIA	HP_MACROCYTIC_ANEMIA	36	-0.600262308965187	-2.10388926672432	7.89732190654891e-05	0.00212378131089904	0.00175542225536798	308	tags=42%, list=8%, signal=39%	6208/6155/3119/6234/11224/6135/6218/6224/6204/6160/6165/6154/6232/6210/6235
FAN_OVARY_CL14_MATURE_SMOOTH_MUSCLE_CELL	FAN_OVARY_CL14_MATURE_SMOOTH_MUSCLE_CELL	FAN_OVARY_CL14_MATURE_SMOOTH_MUSCLE_CELL	174	0.575648192872217	1.82361706836413	7.91491955608691e-05	0.00212529360364579	0.00175667224863736	576	tags=36%, list=14%, signal=32%	6282/10581/6275/3956/8870/706/6277/84418/10410/5216/4502/4637/5355/60/10092/387/23645/7846/1843/7905/334/1509/427/10487/79144/2950/5720/5862/9592/8763/373156/10095/8655/1622/801/7538/4697/401152/518/3611/7314/4190/5879/10476/9324/805/1891/830/10159/677/7071/4947/10550/11034/389/4616/11315/10971/4259/9948/1340/55845/29085
LAKE_ADULT_KIDNEY_C14_DISTAL_CONVOLUTED_TUBULE	LAKE_ADULT_KIDNEY_C14_DISTAL_CONVOLUTED_TUBULE	LAKE_ADULT_KIDNEY_C14_DISTAL_CONVOLUTED_TUBULE	34	-0.610068015571298	-2.11934408921817	7.93113674332868e-05	0.00212643120932539	0.00175761254240375	416	tags=35%, list=10%, signal=32%	65125/868/554203/84441/58517/6095/27327/3983/23112/55599/25957/7503
DURANTE_ADULT_OLFACTORY_NEUROEPITHELIUM_NK_CELLS	DURANTE_ADULT_OLFACTORY_NEUROEPITHELIUM_NK_CELLS	DURANTE_ADULT_OLFACTORY_NEUROEPITHELIUM_NK_CELLS	78	0.677461546611108	2.0227871932278	7.94572472953465e-05	0.00212712923415551	0.00175818949838096	509	tags=58%, list=13%, signal=51%	7305/2207/10581/5552/51316/4818/5216/3936/6348/83442/9560/3820/3824/6351/84525/7114/10627/152100/3689/9235/10578/963/1535/567/8530/8477/10417/60489/3561/4542/5880/2214/79180/5698/11151/3001/3002/896/11126/5341/9022/5551/2014/962/51411
HP_NEOPLASM_OF_THE_LARGE_INTESTINE	HP_NEOPLASM_OF_THE_LARGE_INTESTINE	HP_NEOPLASM_OF_THE_LARGE_INTESTINE	44	-0.561635987743678	-2.05384438630783	7.97720686830469e-05	0.00213223164833505	0.00176240692479906	303	tags=32%, list=8%, signal=30%	10507/6155/6234/11224/6135/6218/6224/6204/6160/6165/6154/6232/6210/6235
RICKMAN_TUMOR_DIFFERENTIATED_WELL_VS_POORLY_UP	RICKMAN_TUMOR_DIFFERENTIATED_WELL_VS_POORLY_UP	RICKMAN_TUMOR_DIFFERENTIATED_WELL_VS_POORLY_UP	90	-0.453685739866273	-1.89835440438527	7.99093757697392e-05	0.00213223164833505	0.00176240692479906	746	tags=38%, list=18%, signal=31%	57690/2035/80063/9584/58486/10051/3192/23020/51747/6431/7029/7188/2091/1936/27436/926/23175/55268/7112/4194/81558/6434/6421/130872/80342/9349/55007/641638/29997/6165/25957/8473/6232/10521
HES2_TARGET_GENES	HES2_TARGET_GENES	HES2_TARGET_GENES	334	0.500538728063802	1.61792685669102	8.00082414666259e-05	0.00213223164833505	0.00176240692479906	441	tags=16%, list=11%, signal=15%	6279/6280/6283/3576/4792/3934/5552/6277/5266/7431/6286/241/7439/1475/4502/302/11031/2512/64332/8407/7114/1843/6281/4946/1509/284996/1604/3669/6772/301/2023/1508/58472/54458/7378/1622/23406/6613/1075/837/6717/7314/4190/896/5093/9111/805/3459/3185/26234/84790/10923/10016
SMIRNOV_CIRCULATING_ENDOTHELIOCYTES_IN_CANCER_UP	SMIRNOV_CIRCULATING_ENDOTHELIOCYTES_IN_CANCER_UP	SMIRNOV_CIRCULATING_ENDOTHELIOCYTES_IN_CANCER_UP	29	0.814151705265704	2.13942637535487	8.09878435643838e-05	0.00215510230198538	0.00178131078001549	238	tags=62%, list=6%, signal=59%	3576/2357/929/8870/2212/4688/133/978/3055/366/728/2180/240/2752/6515/1051/3460/1508
MURARO_PANCREAS_MESENCHYMAL_STROMAL_CELL	MURARO_PANCREAS_MESENCHYMAL_STROMAL_CELL	MURARO_PANCREAS_MESENCHYMAL_STROMAL_CELL	224	0.547736491401238	1.7557491474611	8.14822929982526e-05	0.0021650138000389	0.00178950317919421	706	tags=35%, list=18%, signal=31%	50486/6282/10581/3956/8870/10409/10410/6888/7431/4318/1462/7295/7086/5216/4502/302/60/2597/83442/7076/5226/11031/387066/1072/7114/6515/10096/10627/308/71/10487/3939/7791/51371/301/1051/23585/9446/7167/2023/1508/10417/7094/170954/10095/832/1075/3732/2539/3309/4478/10577/10109/5791/5052/8560/203068/677/84790/81671/200916/3566/9689/5901/10440/9948/3428/11177/5782/2182/7171/10480/6747/7296/4170/5250/…
HP_THROMBOCYTOSIS	HP_THROMBOCYTOSIS	HP_THROMBOCYTOSIS	35	-0.611765141260601	-2.14438824566589	8.20485467275111e-05	0.00217355172517402	0.00179656024468393	308	tags=49%, list=8%, signal=45%	23451/6229/6208/6155/3119/6234/11224/6135/6218/6224/6204/6160/6165/6154/6232/6210/6235
LEE_DIFFERENTIATING_T_LYMPHOCYTE	LEE_DIFFERENTIATING_T_LYMPHOCYTE	LEE_DIFFERENTIATING_T_LYMPHOCYTE	161	-0.373382497556165	-1.70663881786749	8.19846428034246e-05	0.00217355172517402	0.00179656024468393	831	tags=43%, list=21%, signal=35%	3384/7756/23225/197358/54940/678/11214/2035/51816/80063/3702/3071/7351/137835/11322/80162/399/11320/28638/8675/23264/246175/8906/11184/83641/23524/6431/23240/9459/55824/1606/23077/23048/10988/3631/51176/7832/9857/10507/6046/28984/26034/4194/3683/81844/100129387/10396/694/84901/6421/10125/130872/2533/51466/286530/80709/91689/80342/55904/253039/379025/7327/9267/6304/23526/25957/64919/6932/7852
GAO_SMALL_INTESTINE_24W_C4_ENTEROCYTE_PROGENITOR_SUBTYPE_2	GAO_SMALL_INTESTINE_24W_C4_ENTEROCYTE_PROGENITOR_SUBTYPE_2	GAO_SMALL_INTESTINE_24W_C4_ENTEROCYTE_PROGENITOR_SUBTYPE_2	15	0.880632976606753	1.9892264875546	8.25200741590885e-05	0.00218278509128116	0.00180419213044979	228	tags=47%, list=6%, signal=44%	6280/50486/2745/9235/5476/427/58527
WP_VITAMIN_D_RECEPTOR_PATHWAY	WP_VITAMIN_D_RECEPTOR_PATHWAY	WP_VITAMIN_D_RECEPTOR_PATHWAY	32	0.806819046172786	2.16157679579251	8.32278986013137e-05	0.00218846218114773	0.00180888455798286	332	tags=44%, list=8%, signal=40%	6279/6280/50486/929/6275/6277/1992/4084/240/3684/976/4814/1032/2539
GSE30971_CTRL_VS_LPS_STIM_MACROPHAGE_WBP7_KO_2H_UP	GSE30971_CTRL_VS_LPS_STIM_MACROPHAGE_WBP7_KO_2H_UP	GSE30971_CTRL_VS_LPS_STIM_MACROPHAGE_WBP7_KO_2H_UP	40	0.762414950054777	2.09630225584601	8.31809354743584e-05	0.00218846218114773	0.00180888455798286	295	tags=38%, list=7%, signal=35%	50486/4792/597/8870/10409/51316/199675/133/366/1992/2180/51312/6515/10602/7378
GSE22886_NAIVE_TCELL_VS_NKCELL_DN	GSE22886_NAIVE_TCELL_VS_NKCELL_DN	GSE22886_NAIVE_TCELL_VS_NKCELL_DN	72	0.683439853366435	2.03124448186773	8.28947743023944e-05	0.00218846218114773	0.00180888455798286	410	tags=19%, list=10%, signal=18%	6280/6283/3934/4057/1052/567/2539/51100/7314/53637/5879/5791/101/8837
HARALAMBIEVA_PBMC_FLUARIX_AGE_50_74YO_CORR_WITH_28D_MEM_B_CELL_RESPONSE_AT_0DY_NEGATIVE	HARALAMBIEVA_PBMC_FLUARIX_AGE_50_74YO_CORR_WITH_28D_MEM_B_CELL_RESPONSE_AT_0DY_NEGATIVE	HARALAMBIEVA_PBMC_FLUARIX_AGE_50_74YO_CORR_WITH_28D_MEM_B_CELL_RESPONSE_AT_0DY_NEGATIVE	95	0.657785037216954	1.98445417955729	8.31972180856567e-05	0.00218846218114773	0.00180888455798286	449	tags=28%, list=11%, signal=26%	50486/3576/4069/7305/6688/7431/79887/978/6386/533/2907/1052/4048/427/1051/9592/64744/55819/4814/7538/55233/5878/3122/5341/51523/7071/59342
REACTOME_PLATELET_ACTIVATION_SIGNALING_AND_AGGREGATION	REACTOME_PLATELET_ACTIVATION_SIGNALING_AND_AGGREGATION	REACTOME_PLATELET_ACTIVATION_SIGNALING_AND_AGGREGATION	82	0.674513704873984	2.01179488862281	8.36201528697123e-05	0.00219552380663391	0.00181472138048144	607	tags=46%, list=15%, signal=40%	5265/2207/5552/6813/967/5660/5216/4067/2787/7076/387/8407/1072/7114/391/308/334/10487/5906/7277/7094/7534/5880/3920/801/5777/3309/5879/409/5341/1432/54331/5175/998/9948/2885/5478/83706
GSE41176_UNSTIM_VS_ANTI_IGM_STIM_BCELL_1H_UP	GSE41176_UNSTIM_VS_ANTI_IGM_STIM_BCELL_1H_UP	GSE41176_UNSTIM_VS_ANTI_IGM_STIM_BCELL_1H_UP	47	0.763395589229249	2.1386017957233	8.64827324235777e-05	0.00226732942065891	0.00187407267633896	317	tags=38%, list=8%, signal=36%	50486/3576/4792/10135/8870/133/3055/6648/1992/4084/2180/4067/2907/6351/1051/4814/7378/837
GOCC_PHAGOCYTIC_VESICLE	GOCC_PHAGOCYTIC_VESICLE	GOCC_PHAGOCYTIC_VESICLE	67	0.708096189163438	2.07756238831662	8.99889909387449e-05	0.00235230427123974	0.00194430907172047	761	tags=60%, list=19%, signal=49%	1520/7431/8993/4688/306/4057/4689/533/6556/1536/26253/11031/8724/10578/71/1535/7791/567/2923/8992/3134/9114/5880/10890/3920/11151/8673/10312/101/8766/811/998/8773/51762/5868/3106/9341/6890/311/6504
GOBP_REGULATION_OF_IMMUNE_EFFECTOR_PROCESS	GOBP_REGULATION_OF_IMMUNE_EFFECTOR_PROCESS	GOBP_REGULATION_OF_IMMUNE_EFFECTOR_PROCESS	107	0.637108165439676	1.9530854163839	8.99195315431231e-05	0.00235230427123974	0.00194430907172047	392	tags=31%, list=10%, signal=29%	57126/7305/2219/6688/6813/8993/2896/3958/4067/259197/2268/3824/257101/64332/1378/10875/3689/11314/1604/3684/301/567/10417/3134/1524/5880/5777/972/3122/8673/11126/7805/409
GSE21774_CD62L_POS_CD56_DIM_VS_CD62L_NEG_CD56_DIM_NK_CELL_DN	GSE21774_CD62L_POS_CD56_DIM_VS_CD62L_NEG_CD56_DIM_NK_CELL_DN	GSE21774_CD62L_POS_CD56_DIM_VS_CD62L_NEG_CD56_DIM_NK_CELL_DN	42	0.770517100596887	2.11675231667306	9.10642667885602e-05	0.00237691128122082	0.00196464812110242	277	tags=38%, list=7%, signal=36%	7305/6282/3934/929/6688/706/10261/2212/199675/306/51734/4689/2745/10875/2023/5732
MANNO_MIDBRAIN_NEUROTYPES_HENDO	MANNO_MIDBRAIN_NEUROTYPES_HENDO	MANNO_MIDBRAIN_NEUROTYPES_HENDO	255	0.535331526504235	1.72106384011992	9.23780142312102e-05	0.00240766134300991	0.00199006474123252	586	tags=34%, list=15%, signal=31%	3576/10135/10581/5552/6813/6303/2212/10410/7431/249/133/978/306/6648/2896/6386/5216/4502/2745/2787/7076/168537/2268/387/8407/84525/7114/1843/6515/10627/103910/308/9235/8724/26578/1604/427/9535/1535/7791/51371/301/567/2280/5359/9592/2289/8763/7094/58472/5899/8301/10095/8826/29766/837/7538/3732/4478/3001/10577/10312/9111/8837/677/256586/55303/9741/5175/2537/831/10791/9144/3566/389/171546/4616/2040/…
GOBP_KILLING_OF_CELLS_OF_ANOTHER_ORGANISM	GOBP_KILLING_OF_CELLS_OF_ANOTHER_ORGANISM	GOBP_KILLING_OF_CELLS_OF_ANOTHER_ORGANISM	12	0.905859091039214	1.96912102282754	9.27748067122518e-05	0.00241092246608456	0.00199276023911328	177	tags=58%, list=4%, signal=56%	6283/1668/4069/8993/4057/2597/10578
GOBP_REGULATION_OF_MULTICELLULAR_ORGANISMAL_DEVELOPMENT	GOBP_REGULATION_OF_MULTICELLULAR_ORGANISMAL_DEVELOPMENT	GOBP_REGULATION_OF_MULTICELLULAR_ORGANISMAL_DEVELOPMENT	286	0.516831948012926	1.66433525714025	9.2677888919125e-05	0.00241092246608456	0.00199276023911328	447	tags=23%, list=11%, signal=22%	3576/7305/4792/1441/5552/3956/6688/706/10409/8993/133/56729/4318/306/5997/2896/4057/728/3958/11025/4067/1536/10288/64115/6348/240/2752/257101/387/64332/1890/1378/1072/10875/84525/3303/3687/6772/301/567/8530/1051/2124/5315/4814/1524/3148/1075/5777/7538/972/2539/10097/11344/5230/3122/11126/5292/29909/101/8766/1432/677/10016/7071
GOMF_SIGNALING_RECEPTOR_REGULATOR_ACTIVITY	GOMF_SIGNALING_RECEPTOR_REGULATOR_ACTIVITY	GOMF_SIGNALING_RECEPTOR_REGULATOR_ACTIVITY	41	0.777613435180168	2.13717779827862	9.33645569942333e-05	0.00242270105568808	0.0020024958923186	296	tags=41%, list=7%, signal=39%	3576/10135/146225/133/56729/2896/3958/6348/4050/7076/1890/6351/9235/9535/51192/4061/3148
REACTOME_RHO_GTPASES_ACTIVATE_NADPH_OXIDASES	REACTOME_RHO_GTPASES_ACTIVATE_NADPH_OXIDASES	REACTOME_RHO_GTPASES_ACTIVATE_NADPH_OXIDASES	13	0.896679028182513	1.99113206427163	9.38078720573015e-05	0.00243065097977379	0.00200906694254723	200	tags=46%, list=5%, signal=44%	6279/6280/4688/4689/1536/1535
MODULE_429	MODULE_429	MODULE_429	10	-0.834911949927197	-2.06077528418436	9.48824937522793e-05	0.00245491163499884	0.00202911971064219	641	tags=80%, list=16%, signal=67%	1915/6595/3945/6155/6161/6181/6167/6227
GOBP_ANTIMICROBIAL_HUMORAL_IMMUNE_RESPONSE_MEDIATED_BY_ANTIMICROBIAL_PEPTIDE	GOBP_ANTIMICROBIAL_HUMORAL_IMMUNE_RESPONSE_MEDIATED_BY_ANTIMICROBIAL_PEPTIDE	GOBP_ANTIMICROBIAL_HUMORAL_IMMUNE_RESPONSE_MEDIATED_BY_ANTIMICROBIAL_PEPTIDE	13	0.896434561046737	1.99058920965208	9.556123965092e-05	0.00246887400664364	0.00204066038001206	177	tags=62%, list=4%, signal=59%	6280/6283/1668/3576/8993/4057/2597/10578
GOBP_GLIAL_CELL_DIFFERENTIATION	GOBP_GLIAL_CELL_DIFFERENTIATION	GOBP_GLIAL_CELL_DIFFERENTIATION	43	0.760094612554424	2.10327946621717	9.67267453364428e-05	0.00249535320200076	0.00206254689374848	133	tags=16%, list=3%, signal=16%	6279/6280/7431/2896/728/4067/387
HP_EPICANTHUS	HP_EPICANTHUS	HP_EPICANTHUS	142	-0.37887558015401	-1.70351445417396	9.75686957587632e-05	0.00251342058203525	0.00207748057870275	616	tags=39%, list=15%, signal=34%	51660/22907/2033/10225/9031/7458/2186/8449/6141/54888/10664/23389/1457/51816/5813/10982/284058/6595/6872/55023/3192/1387/6228/7994/1656/54872/6229/546/4204/10075/5144/23522/23013/5295/23019/6155/1108/8481/6134/6234/11224/6135/6218/6651/6224/4297/6204/6160/6165/1107/64919/6154/6232/6210/6235
GOCC_FICOLIN_1_RICH_GRANULE_MEMBRANE	GOCC_FICOLIN_1_RICH_GRANULE_MEMBRANE	GOCC_FICOLIN_1_RICH_GRANULE_MEMBRANE	31	0.80025038919222	2.12623123623743	9.81578883416704e-05	0.00252493385532798	0.00208699693336058	465	tags=65%, list=12%, signal=58%	2357/2207/3958/6556/10288/387/1378/6515/3689/11314/3687/1604/8655/3920/5879/10312/101/55004/10159/965
GSE34156_NOD2_LIGAND_VS_NOD2_AND_TLR1_TLR2_LIGAND_24H_TREATED_MONOCYTE_DN	GSE34156_NOD2_LIGAND_VS_NOD2_AND_TLR1_TLR2_LIGAND_24H_TREATED_MONOCYTE_DN	GSE34156_NOD2_LIGAND_VS_NOD2_AND_TLR1_TLR2_LIGAND_24H_TREATED_MONOCYTE_DN	85	-0.458111685003994	-1.89388141860451	9.84156432172628e-05	0.00252790050862981	0.00208944903575138	502	tags=34%, list=12%, signal=31%	29945/4836/7919/10075/926/7311/4753/6205/23521/22877/387119/23398/6155/7267/55013/10399/6687/2533/129293/6230/6160/6158/1350/3572/6165/6181/7273/6235/6170
HP_ABNORMAL_PALMAR_DERMATOGLYPHICS	HP_ABNORMAL_PALMAR_DERMATOGLYPHICS	HP_ABNORMAL_PALMAR_DERMATOGLYPHICS	58	-0.501689203467783	-1.93159201566603	9.9711144825002e-05	0.0025574755917615	0.00211389447129001	1021	tags=43%, list=25%, signal=33%	9230/738/2033/10225/79813/55252/56916/10664/57187/6595/1387/6228/29123/25836/283989/23476/5885/171023/23522/8481/6711/55690/6134/57572/27086
GOBP_POSITIVE_REGULATION_OF_HYDROLASE_ACTIVITY	GOBP_POSITIVE_REGULATION_OF_HYDROLASE_ACTIVITY	GOBP_POSITIVE_REGULATION_OF_HYDROLASE_ACTIVITY	156	0.58407485117344	1.83548927099973	0.000100227602725323	0.00256701258408623	0.00212177732085187	488	tags=25%, list=12%, signal=23%	6279/6280/2896/5660/728/4067/64115/6348/29108/120892/387/23645/5721/1378/6351/6281/391/1509/3303/11314/5906/5720/8477/637/8301/266747/3148/837/801/7805/805/5341/8743/8837/10016/10550/10134/10010/389
BUSSLINGER_GASTRIC_MATURE_PIT_CELLS	BUSSLINGER_GASTRIC_MATURE_PIT_CELLS	BUSSLINGER_GASTRIC_MATURE_PIT_CELLS	71	0.688332505037118	2.03842760668105	0.000101640457647166	0.00259944738152672	0.00214858646781214	646	tags=56%, list=16%, signal=48%	6282/6277/10409/84418/51316/967/6286/1475/4084/3958/4502/4637/60/83442/8407/1072/7114/10627/103910/51155/2950/8763/7534/7408/8655/79180/51635/5873/8673/10109/5879/84790/2537/389/4259/2217/4600/7171/754/11057
RUTELLA_RESPONSE_TO_HGF_DN	RUTELLA_RESPONSE_TO_HGF_DN	RUTELLA_RESPONSE_TO_HGF_DN	125	0.610913393593827	1.882794257976	0.00010358997440632	0.00264549418091767	0.0021866466842876	519	tags=33%, list=13%, signal=29%	6280/6283/2357/10135/929/10581/2219/199/51316/5997/1462/728/64231/10288/240/6515/334/11314/4048/1604/7277/8125/5359/8021/5732/1524/9489/3385/7538/101/23593/26234/5175/7071/8635/81671/51108/7763/962/4616/2971
GOBP_RESPONSE_TO_TOXIC_SUBSTANCE	GOBP_RESPONSE_TO_TOXIC_SUBSTANCE	GOBP_RESPONSE_TO_TOXIC_SUBSTANCE	54	0.717778180080029	2.04962308380492	0.000104201757666314	0.0026496805112026	0.00219010691689854	400	tags=35%, list=10%, signal=32%	6280/241/6648/7295/4502/4067/2745/6348/6351/2950/9446/51714/2876/10935/373156/84817/25824/5292/5052
GOBP_PEPTIDYL_LYSINE_METHYLATION	GOBP_PEPTIDYL_LYSINE_METHYLATION	GOBP_PEPTIDYL_LYSINE_METHYLATION	50	-0.541674730325355	-2.04638731564943	0.000104096169756189	0.0026496805112026	0.00219010691689854	941	tags=46%, list=23%, signal=36%	29072/55209/79813/23168/2145/1786/5252/284058/751071/10919/55870/546/54904/23476/4204/83852/55183/55818/58508/4297/55904/4302/8473
GOBP_REGULATION_OF_SECRETION	GOBP_REGULATION_OF_SECRETION	GOBP_REGULATION_OF_SECRETION	118	0.622934874234512	1.91645354071795	0.000103924495313983	0.0026496805112026	0.00219010691689854	399	tags=25%, list=10%, signal=23%	6279/57126/6688/6813/56729/6386/4067/240/2752/2268/120892/3689/11314/5906/3684/1535/301/51714/3134/5880/10890/972/5873/6717/8673/10312/58533/101/9324
GOBP_REGULATION_OF_CYTOSKELETON_ORGANIZATION	GOBP_REGULATION_OF_CYTOSKELETON_ORGANIZATION	GOBP_REGULATION_OF_CYTOSKELETON_ORGANIZATION	159	0.585177022976174	1.84216428843406	0.000104751983318811	0.00265986116155305	0.00219852178527863	576	tags=26%, list=14%, signal=24%	6279/6280/3055/10094/5216/10092/29108/387/7114/6281/391/3303/71/822/9535/8477/829/7408/10602/10263/10095/8826/29766/23406/5880/832/10093/11344/11151/10109/5879/5341/830/11034/389/998/136319/5062/9948/2885/55845/29085
TAF9B_TARGET_GENES	TAF9B_TARGET_GENES	TAF9B_TARGET_GENES	233	-0.329322857929087	-1.5988459409645	0.00010553179921753	0.00267583414901705	0.00221172433939054	484	tags=21%, list=12%, signal=20%	9459/4836/6229/546/1975/7095/6124/22887/23521/57018/51755/23642/6208/6136/283131/94104/6155/6194/6159/10399/100131564/6209/694/8242/55671/6134/6234/11224/6135/3189/6160/6158/22861/60674/641638/29997/6168/1938/6165/6191/6154/8473/6171/6232/6164/6169/7503/6235/6170/378938
GSE3982_BCELL_VS_CENT_MEMORY_CD4_TCELL_UP	GSE3982_BCELL_VS_CENT_MEMORY_CD4_TCELL_UP	GSE3982_BCELL_VS_CENT_MEMORY_CD4_TCELL_UP	40	0.757268632110037	2.08215216878898	0.000106736051602172	0.00270250810254915	0.00223377183148806	536	tags=45%, list=13%, signal=39%	6279/5265/929/10409/5660/10094/1536/240/2268/11031/3669/60489/3122/5341/5175/6397/30833/847
BUSSLINGER_DUODENAL_BCHE_CELLS	BUSSLINGER_DUODENAL_BCHE_CELLS	BUSSLINGER_DUODENAL_BCHE_CELLS	14	0.887994935876146	1.9866754980125	0.000107334828649355	0.0027137975408795	0.00224310317421812	341	tags=64%, list=8%, signal=59%	4069/6277/51316/3958/4502/2950/1471/2280/6717
HP_APLASIA_HYPOPLASIA_AFFECTING_BONES_OF_THE_AXIAL_SKELETON	HP_APLASIA_HYPOPLASIA_AFFECTING_BONES_OF_THE_AXIAL_SKELETON	HP_APLASIA_HYPOPLASIA_AFFECTING_BONES_OF_THE_AXIAL_SKELETON	192	-0.348894164198444	-1.67621968980546	0.000107537352396822	0.00271505045190782	0.00224413877420755	620	tags=28%, list=15%, signal=25%	5922/153241/6872/80184/55023/3192/1387/7994/29123/1656/54872/25836/283989/6229/546/23476/4204/10075/22872/5144/5885/171023/23522/23162/5116/23013/5295/6155/1108/27125/8481/6638/8242/6134/113246/6234/11224/6135/6218/6224/4297/55904/6204/6160/23112/6304/57572/6165/7273/64919/6154/6232/6210/6235
HP_NEOPLASM_OF_THE_GENITOURINARY_TRACT	HP_NEOPLASM_OF_THE_GENITOURINARY_TRACT	HP_NEOPLASM_OF_THE_GENITOURINARY_TRACT	71	-0.486562383895841	-1.91655298346225	0.000108046294901095	0.00272402512528344	0.00225155683617908	162	tags=30%, list=4%, signal=29%	10155/8379/1387/6778/6229/171023/6155/6234/11224/6135/6218/6224/6204/6160/1027/6165/6154/6232/6210/6235/7852
GOBP_POSITIVE_REGULATION_OF_SIGNAL_TRANSDUCTION_BY_P53_CLASS_MEDIATOR	GOBP_POSITIVE_REGULATION_OF_SIGNAL_TRANSDUCTION_BY_P53_CLASS_MEDIATOR	GOBP_POSITIVE_REGULATION_OF_SIGNAL_TRANSDUCTION_BY_P53_CLASS_MEDIATOR	17	-0.740568634246925	-2.17377636188753	0.000109049706378113	0.0027454230333406	0.00226924338602726	306	tags=47%, list=8%, signal=44%	5366/149628/6209/6224/9349/6154/472/6167
HP_NEOPLASM_BY_HISTOLOGY	HP_NEOPLASM_BY_HISTOLOGY	HP_NEOPLASM_BY_HISTOLOGY	101	-0.423568971827072	-1.82664755911895	0.000109600035181589	0.00275536972300003	0.00227746487300701	493	tags=26%, list=12%, signal=23%	23451/6229/23476/6602/171023/23013/2308/6155/8481/6711/10125/6234/11224/6135/6218/6224/6204/6160/22861/1027/6165/6154/6232/6210/6235/7852
GOBP_RESPONSE_TO_CYTOKINE	GOBP_RESPONSE_TO_CYTOKINE	GOBP_RESPONSE_TO_CYTOKINE	273	0.515828375727883	1.65997522239278	0.000110178793657833	0.00276600199240861	0.00228625302941893	611	tags=30%, list=15%, signal=27%	3576/4332/4792/2207/1441/929/10581/6688/199/10410/7431/3055/353514/4502/2180/11025/5355/6556/10288/6348/2597/7076/29108/387/6351/7114/1843/10096/10376/114769/3303/71/427/1535/6772/2950/7791/301/1051/2923/5359/3460/9100/29887/3561/1524/84817/837/5777/7538/972/10097/3309/11151/3611/10312/9111/7805/3459/1432/677/11235/2633/965/292/3566/10010/2833/506/84888/998/4691/10241/4615/83666/3428/7132/4600/51…
GSE12845_IGD_NEG_BLOOD_VS_NAIVE_TONSIL_BCELL_DN	GSE12845_IGD_NEG_BLOOD_VS_NAIVE_TONSIL_BCELL_DN	GSE12845_IGD_NEG_BLOOD_VS_NAIVE_TONSIL_BCELL_DN	73	-0.46616682636908	-1.84700816525161	0.000111222376110036	0.00278825699657773	0.00230464801642221	840	tags=45%, list=21%, signal=36%	4242/9101/23386/9775/5469/8289/23499/5252/28951/54800/3964/55147/22838/23345/50619/29123/23175/57018/23162/22864/51669/6687/55671/10147/22992/9138/23070/22861/923/9295/6304/4820/1107
GCNF_01	GCNF_01	GCNF_01	14	-0.763424649375817	-2.14480420627982	0.000111573261168423	0.00278999969131145	0.00230608844962697	825	tags=71%, list=20%, signal=57%	262/25852/151556/9736/2308/27327/1106/4302/64919/22848
EGFR_UP.V1_UP	EGFR_UP.V1_UP	EGFR_UP.V1_UP	39	0.753999985115253	2.07751555269877	0.000111606275329941	0.00278999969131145	0.00230608844962697	387	tags=36%, list=10%, signal=33%	6279/6280/6303/6286/133/6386/2745/1052/3669/58472/23406/5873/5698/5791
HP_ABNORMAL_JAW_MORPHOLOGY	HP_ABNORMAL_JAW_MORPHOLOGY	HP_ABNORMAL_JAW_MORPHOLOGY	243	-0.321062576996085	-1.56600294769588	0.000112754515426735	0.00281473965444321	0.00232653739211253	929	tags=34%, list=23%, signal=28%	55209/10225/79813/9031/55252/23265/7458/2186/5073/23230/9775/6141/23141/54888/5567/7048/23389/1457/80169/51816/6949/5813/10982/54941/4087/2332/8925/5922/153241/6872/10844/80184/55023/3192/1387/7994/29123/1656/54872/25836/283989/6229/546/23476/4204/10075/22872/5144/5885/171023/23522/23162/5116/23013/6775/5295/6155/27125/8481/6638/8242/6134/113246/6234/11224/6135/6218/6651/6224/55904/6204/6160/2311…
GOMF_CYTOKINE_ACTIVITY	GOMF_CYTOKINE_ACTIVITY	GOMF_CYTOKINE_ACTIVITY	22	0.828609650408291	2.05356207487664	0.000113236151178626	0.00281883372688561	0.00232992136853401	229	tags=45%, list=6%, signal=43%	3576/10135/146225/2896/6348/4050/7076/6351/9235/51192
MODULE_83	MODULE_83	MODULE_83	275	-0.310321290220879	-1.49382110504828	0.000113178753724302	0.00281883372688561	0.00232992136853401	271	tags=18%, list=7%, signal=18%	6187/10412/6155/6434/6159/10399/6209/6144/6230/6134/8409/51079/6234/11224/6143/6135/6218/6193/6224/6217/6204/6160/6158/7178/6206/1350/9349/10975/521/6222/9295/3187/6304/6161/6173/6202/1938/6165/6181/6191/6154/6167/6232/6227/6164/6169/6210/6235/6170
MODY_HIPPOCAMPUS_PRENATAL	MODY_HIPPOCAMPUS_PRENATAL	MODY_HIPPOCAMPUS_PRENATAL	24	-0.675555563033964	-2.15135533206937	0.000114518322931602	0.00284675870267928	0.00235300289945118	513	tags=58%, list=13%, signal=51%	6147/6133/6431/6132/6137/23521/6136/6156/6143/6222/6202/6167/6232/6164
GOMF_PROTEIN_DIMERIZATION_ACTIVITY	GOMF_PROTEIN_DIMERIZATION_ACTIVITY	GOMF_PROTEIN_DIMERIZATION_ACTIVITY	253	0.521806855987473	1.67671214117809	0.000115328807905772	0.00286289651960777	0.00236634169419617	574	tags=25%, list=14%, signal=22%	1668/7305/6282/25801/597/6277/6286/978/7295/5660/6386/7086/4084/6556/1536/10288/168537/29108/120425/120892/1890/6281/2992/1535/6772/567/8530/1051/7167/2023/4835/152007/11157/2539/51100/6717/11151/3001/6827/58533/286257/5341/11235/9218/10016/2633/5175/79717/2958/5901/9208/2040/84888/8459/10241/11315/6631/847/6643/6742/5515/51082
GOBP_RNA_SPLICING	GOBP_RNA_SPLICING	GOBP_RNA_SPLICING	251	-0.315245757966873	-1.5498112447305	0.000116876953828055	0.00289727521437729	0.00239475757939076	1127	tags=41%, list=28%, signal=32%	27339/9589/1195/91746/1859/4841/9130/10921/8621/55015/79706/51729/22794/6633/10946/8227/57703/9785/4809/3183/9129/9991/1198/24148/1653/23435/27332/1665/23517/9775/8449/10291/8233/22985/284695/26528/57187/1196/26993/10181/10594/8087/23450/56339/10658/9584/55147/8175/2332/6433/285672/3192/25949/23020/23524/51747/6431/23451/283989/54407/5725/7919/11338/140890/7072/79026/3550/10772/6207/143884/10915/…
FAN_OVARY_CL2_PUTATIVE_EARLY_ATRETIC_FOLLICLE_THECAL_CELL_1	FAN_OVARY_CL2_PUTATIVE_EARLY_ATRETIC_FOLLICLE_THECAL_CELL_1	FAN_OVARY_CL2_PUTATIVE_EARLY_ATRETIC_FOLLICLE_THECAL_CELL_1	64	-0.513178154736375	-1.99837798589009	0.000120180633533536	0.00297501543178066	0.00245901415188562	467	tags=50%, list=12%, signal=45%	6152/6229/3725/51372/3151/6207/6136/6156/10443/6209/6144/113246/54543/6135/6767/6224/6160/6222/6161/6173/6202/6165/25873/6154/6167/6171/2354/6232/6164/6169/6210/6170
GOBP_POSITIVE_REGULATION_OF_PEPTIDASE_ACTIVITY	GOBP_POSITIVE_REGULATION_OF_PEPTIDASE_ACTIVITY	GOBP_POSITIVE_REGULATION_OF_PEPTIDASE_ACTIVITY	69	0.691417962271348	2.04000493137085	0.000120702020150295	0.00298376066246181	0.00246624256682988	487	tags=30%, list=12%, signal=27%	6279/6280/2896/4067/64115/29108/387/5721/1378/1509/5720/637/8301/837/7805/8743/8837/10016/10550/10134/10010
HP_ABNORMAL_LOCALIZATION_OF_KIDNEY	HP_ABNORMAL_LOCALIZATION_OF_KIDNEY	HP_ABNORMAL_LOCALIZATION_OF_KIDNEY	63	-0.497419445527699	-1.92078137184599	0.000121495642902432	0.00299920189968745	0.00247900560007496	544	tags=32%, list=13%, signal=28%	3192/1656/25836/6229/6602/6155/27125/6234/11224/6135/6218/6651/6224/6204/6160/6165/6154/6232/6210/6235
GSE18281_SUBCAPSULAR_VS_CENTRAL_CORTICAL_REGION_OF_THYMUS_DN	GSE18281_SUBCAPSULAR_VS_CENTRAL_CORTICAL_REGION_OF_THYMUS_DN	GSE18281_SUBCAPSULAR_VS_CENTRAL_CORTICAL_REGION_OF_THYMUS_DN	82	0.669508972452678	1.99686784558224	0.000122512591868814	0.00301738806578466	0.00249403746825415	414	tags=29%, list=10%, signal=27%	6279/6280/2357/2207/3934/2495/3055/1536/7076/2268/64332/5696/6772/1476/29887/7378/3920/1075/837/9246/5698/9111/8837/64092
GSE33162_UNTREATED_VS_4H_LPS_STIM_HDAC3_KO_MACROPHAGE_UP	GSE33162_UNTREATED_VS_4H_LPS_STIM_HDAC3_KO_MACROPHAGE_UP	GSE33162_UNTREATED_VS_4H_LPS_STIM_HDAC3_KO_MACROPHAGE_UP	93	0.6445941247638	1.94140019386224	0.000122572358748703	0.00301738806578466	0.00249403746825415	478	tags=37%, list=12%, signal=33%	7305/10581/6688/51316/6888/2896/7295/4502/83442/10092/168537/7905/1509/4709/3687/3684/301/7167/2280/58527/9377/79180/10093/3732/5230/23753/8560/1891/8766/54331/5499/4712/5551/11034
GOBP_MYELOID_CELL_ACTIVATION_INVOLVED_IN_IMMUNE_RESPONSE	GOBP_MYELOID_CELL_ACTIVATION_INVOLVED_IN_IMMUNE_RESPONSE	GOBP_MYELOID_CELL_ACTIVATION_INVOLVED_IN_IMMUNE_RESPONSE	36	0.778999296826526	2.11332196002861	0.000123225293073674	0.00302926000936931	0.00250385028366788	383	tags=56%, list=9%, signal=51%	57126/7305/2207/6688/6813/306/2896/4067/6348/29108/2268/3689/11314/3684/1524/5880/5777/8673/9111/58533
GNF2_DDX5	GNF2_DDX5	GNF2_DDX5	54	-0.52585251680789	-1.9842596383239	0.000123607499555087	0.00303026175359562	0.00250467828045833	742	tags=46%, list=18%, signal=38%	10181/84124/65117/51696/9584/9987/4666/8675/10914/1105/6431/57035/23451/25836/1455/3550/83440/57018/1654/393/3676/4154/6430/23526/6164
LAKE_ADULT_KIDNEY_C5_PROXIMAL_TUBULE_EPITHELIAL_CELLS_STRESS_INFLAM	LAKE_ADULT_KIDNEY_C5_PROXIMAL_TUBULE_EPITHELIAL_CELLS_STRESS_INFLAM	LAKE_ADULT_KIDNEY_C5_PROXIMAL_TUBULE_EPITHELIAL_CELLS_STRESS_INFLAM	97	-0.438334999740818	-1.88869463009872	0.000123550100343256	0.00303026175359562	0.00250467828045833	771	tags=46%, list=19%, signal=38%	57187/57690/11214/5529/9584/84181/1039/84875/23367/1387/23524/51747/29123/65980/7029/23195/9678/23476/9701/1785/9725/140890/5144/171023/55692/23522/55268/10507/58517/6095/100507612/7644/23215/27327/6434/1106/114823/22992/60674/23112/814/9267/9295/25957/22980
CHYLA_CBFA2T3_TARGETS_DN	CHYLA_CBFA2T3_TARGETS_DN	CHYLA_CBFA2T3_TARGETS_DN	24	0.84119176000511	2.111015184883	0.00012713281958533	0.00310809974493116	0.00256901566849462	74	tags=25%, list=2%, signal=25%	6279/6280/57126/3934/4318/4057
ROSS_AML_WITH_CBFB_MYH11_FUSION	ROSS_AML_WITH_CBFB_MYH11_FUSION	ROSS_AML_WITH_CBFB_MYH11_FUSION	20	0.845379000155726	2.0491165921911	0.000127013692357343	0.00310809974493116	0.00256901566849462	168	tags=30%, list=4%, signal=29%	6279/6280/1520/79887/1536/1052
GSE17721_0.5H_VS_24H_CPG_BMDC_UP	GSE17721_0.5H_VS_24H_CPG_BMDC_UP	GSE17721_0.5H_VS_24H_CPG_BMDC_UP	89	0.645441678602015	1.94555524253069	0.00012736649492624	0.00310952946141105	0.00257019740793022	651	tags=35%, list=16%, signal=30%	6280/7305/6282/3956/6277/5997/5836/29108/2752/103910/2992/11314/7791/10449/976/64422/4835/2286/23753/677/10016/9094/171546/401494/1312/708/7132/2987/1154/9046/517
GOCC_POLYSOME	GOCC_POLYSOME	GOCC_POLYSOME	46	-0.551977704807577	-2.04105236355086	0.000127765028304554	0.00311497457057353	0.00257469809063125	268	tags=35%, list=7%, signal=33%	6156/6194/6234/6143/6135/6160/6161/6173/1938/6191/25873/6171/6227/6169/6235/6170
GSE15767_MED_VS_SCS_MAC_LN_UP	GSE15767_MED_VS_SCS_MAC_LN_UP	GSE15767_MED_VS_SCS_MAC_LN_UP	45	0.75594827090677	2.112681734569	0.000128989924155621	0.00313824525249778	0.00259393259125416	478	tags=56%, list=12%, signal=50%	2207/10581/10410/79887/199675/728/51734/533/4067/1536/10092/11031/308/427/9086/5899/4814/1622/832/2214/5777/3001/10577/8935/11034
GOBP_SUPEROXIDE_METABOLIC_PROCESS	GOBP_SUPEROXIDE_METABOLIC_PROCESS	GOBP_SUPEROXIDE_METABOLIC_PROCESS	22	0.824851853728783	2.04424904220519	0.000129073132814434	0.00313824525249778	0.00259393259125416	293	tags=50%, list=7%, signal=47%	57126/7305/4688/6648/4689/1536/3689/3684/1535/2950/654817
GOCC_TERTIARY_GRANULE_MEMBRANE	GOCC_TERTIARY_GRANULE_MEMBRANE	GOCC_TERTIARY_GRANULE_MEMBRANE	36	0.777344933285957	2.10883389076539	0.000130693403832744	0.00317329305694579	0.00262290153246015	417	tags=53%, list=10%, signal=48%	57126/2207/84418/199675/6556/1536/10288/6515/3689/11314/3687/963/3684/1535/8655/28956/8673/101/10159
DODD_NASOPHARYNGEAL_CARCINOMA_UP	DODD_NASOPHARYNGEAL_CARCINOMA_UP	DODD_NASOPHARYNGEAL_CARCINOMA_UP	212	0.549615031399215	1.75924914473561	0.000131517599664578	0.00318894245416201	0.00263583662140527	514	tags=25%, list=13%, signal=23%	6280/3934/6277/6303/10409/84418/51316/5266/6286/79887/4057/1992/5836/3958/302/4067/64115/3820/2752/7846/1378/84525/1843/103910/55313/334/1604/79144/301/7277/1476/1508/8021/91300/79180/152007/801/7538/25824/401152/8673/3281/5052/51523/9022/831/10791/5525/401494/11068/9208/2040
GSE3982_DC_VS_EFF_MEMORY_CD4_TCELL_DN	GSE3982_DC_VS_EFF_MEMORY_CD4_TCELL_DN	GSE3982_DC_VS_EFF_MEMORY_CD4_TCELL_DN	74	-0.463393739524569	-1.85462090086748	0.000131835697617533	0.00319229440247421	0.00263860719134854	906	tags=54%, list=22%, signal=43%	10767/9663/2145/10664/8289/57187/79869/55795/84124/8237/22838/23345/9397/55833/23020/6228/65095/9459/56252/11083/1936/23175/387751/26034/81539/23178/6156/55013/10384/6430/6711/9806/730092/7178/9267/3275/23526/25873/6232/10123
DARWICHE_PAPILLOMA_RISK_LOW_UP	DARWICHE_PAPILLOMA_RISK_LOW_UP	DARWICHE_PAPILLOMA_RISK_LOW_UP	59	0.716727554113114	2.07207944297668	0.000134938819238145	0.00326298242868915	0.00269703473931167	298	tags=24%, list=7%, signal=22%	6279/6280/6282/10410/7295/1475/2512/3939/51714/11345/2023/4061/9114/8655
GSE7509_FCGRIIB_VS_TNFA_IL1B_IL6_PGE_STIM_DC_DN	GSE7509_FCGRIIB_VS_TNFA_IL1B_IL6_PGE_STIM_DC_DN	GSE7509_FCGRIIB_VS_TNFA_IL1B_IL6_PGE_STIM_DC_DN	35	-0.599522797011973	-2.10147579882059	0.00013533834029042	0.00326819075076824	0.00270133970444336	911	tags=63%, list=23%, signal=49%	155435/7402/23360/1196/79048/26993/6418/57655/92822/51747/29123/23224/55692/6844/8525/11064/114823/9138/81669/57572/7503/378938
RASHI_RESPONSE_TO_IONIZING_RADIATION_6	RASHI_RESPONSE_TO_IONIZING_RADIATION_6	RASHI_RESPONSE_TO_IONIZING_RADIATION_6	37	0.779355958450443	2.12035181900836	0.000137073633273023	0.00330557283699198	0.00273223805813565	11	tags=11%, list=0%, signal=11%	6279/6280/4069/7305
GSE18281_CORTICAL_VS_MEDULLARY_THYMOCYTE_UP	GSE18281_CORTICAL_VS_MEDULLARY_THYMOCYTE_UP	GSE18281_CORTICAL_VS_MEDULLARY_THYMOCYTE_UP	84	0.65619640178416	1.96790703464897	0.000137354284930455	0.00330557283699198	0.00273223805813565	403	tags=37%, list=10%, signal=34%	4792/3934/929/8875/1520/10410/4502/2745/23645/6281/5696/1052/3669/1535/6772/5720/567/2923/5436/4061/5611/10263/1075/837/972/2539/10130/10577/5479/9111/8743
GOBP_POSITIVE_REGULATION_OF_PROTEIN_METABOLIC_PROCESS	GOBP_POSITIVE_REGULATION_OF_PROTEIN_METABOLIC_PROCESS	GOBP_POSITIVE_REGULATION_OF_PROTEIN_METABOLIC_PROCESS	443	0.471672868471129	1.53351775793644	0.000137445081621504	0.00330557283699198	0.00273223805813565	624	tags=22%, list=15%, signal=21%	6279/6280/6283/4792/199/7431/4318/2896/7295/4057/6386/353514/2180/302/6556/4067/10288/64115/29108/51312/120892/387/23645/5721/1378/6281/4946/1509/3303/11314/5906/5720/2280/5436/2023/5611/5315/637/5899/8301/1524/8826/6613/1075/837/801/55233/972/3309/3611/4478/7314/896/7321/5879/9111/7805/409/101/805/8743/8837/3459/26234/11235/10016/9094/5175/8872/4947/10550/10134/56005/5525/10010/7555/5728/10318/1…
GOBP_POSITIVE_REGULATION_OF_IMMUNE_SYSTEM_PROCESS	GOBP_POSITIVE_REGULATION_OF_IMMUNE_SYSTEM_PROCESS	GOBP_POSITIVE_REGULATION_OF_IMMUNE_SYSTEM_PROCESS	288	0.508254525913597	1.63788309772541	0.000138136455271512	0.00331770493181876	0.00274226590288307	610	tags=25%, list=15%, signal=23%	3576/4332/57126/7305/2357/2207/2219/3956/6688/6813/199/3055/728/3958/6556/4067/10288/64115/6348/29108/259197/2268/3824/120892/387/64332/1378/6351/3689/4267/11314/1604/3684/301/567/5359/10417/2124/3134/1524/3148/5880/2214/1075/5777/972/11151/3122/8673/5879/9111/11126/7805/101/677/2633/7071/811/3566/9473/11315/5062/4615/708/83666/3428/29085/50852/7334/10459/3123
TONKS_TARGETS_OF_RUNX1_RUNX1T1_FUSION_HSC_DN	TONKS_TARGETS_OF_RUNX1_RUNX1T1_FUSION_HSC_DN	TONKS_TARGETS_OF_RUNX1_RUNX1T1_FUSION_HSC_DN	73	0.684227997322258	2.0317606387576	0.000138548487980416	0.00332310420697893	0.00274672870125613	410	tags=37%, list=10%, signal=34%	6280/7305/7940/6275/3956/6688/2212/51316/241/4818/4689/1475/2180/5355/1536/4050/83442/822/1604/7277/8530/6966/3732/55911/896/7805/8837
FARMER_BREAST_CANCER_APOCRINE_VS_LUMINAL	FARMER_BREAST_CANCER_APOCRINE_VS_LUMINAL	FARMER_BREAST_CANCER_APOCRINE_VS_LUMINAL	88	0.663745510838441	1.99925701776038	0.000141052819650405	0.0033786052577261	0.00279260337732466	348	tags=19%, list=9%, signal=18%	6279/6280/3576/10135/5266/133/2180/7905/334/7277/1476/2108/10449/2289/1622/2539/5230
GOBP_CELLULAR_RESPONSE_TO_TOXIC_SUBSTANCE	GOBP_CELLULAR_RESPONSE_TO_TOXIC_SUBSTANCE	GOBP_CELLULAR_RESPONSE_TO_TOXIC_SUBSTANCE	35	0.772705217117604	2.09527810335153	0.000141335718566539	0.00338081896069744	0.00279443312478628	549	tags=51%, list=14%, signal=45%	6280/241/6648/7295/2745/2950/9446/51714/2876/10935/373156/84817/25824/5292/5052/11315/847/4259
GOBP_CELL_CELL_SIGNALING	GOBP_CELL_CELL_SIGNALING	GOBP_CELL_CELL_SIGNALING	252	0.521436983040404	1.67551263640754	0.000141990979659361	0.00339192180077254	0.00280361023377844	447	tags=17%, list=11%, signal=17%	6279/6280/7305/10135/5552/6813/133/56729/6386/4067/10288/6348/4050/240/2752/120892/387/6351/3689/8724/5906/3684/7791/301/51714/5538/4061/976/1524/6717/3611/8673/5879/10312/58533/409/9324/8743/10159/1432/5499/84885/9094/7071
GOBP_POSITIVE_REGULATION_OF_HISTONE_METHYLATION	GOBP_POSITIVE_REGULATION_OF_HISTONE_METHYLATION	GOBP_POSITIVE_REGULATION_OF_HISTONE_METHYLATION	23	-0.692583181605176	-2.15703283411175	0.000144497558151141	0.00344716016078576	0.00284926778148339	762	tags=57%, list=19%, signal=46%	23168/1786/5252/54623/284058/54904/23476/4204/55183/94104/4297/55904/8473
GSE32986_UNSTIM_VS_GMCSF_STIM_DC_UP	GSE32986_UNSTIM_VS_GMCSF_STIM_DC_UP	GSE32986_UNSTIM_VS_GMCSF_STIM_DC_UP	66	-0.49079993648918	-1.92389442875059	0.000145175513800052	0.00345868482474782	0.00285879355115694	672	tags=55%, list=17%, signal=46%	6133/80012/9987/6001/5922/6595/6189/8440/90799/55422/26119/8464/10235/23240/158358/143098/84441/6775/969/26034/2308/3841/54476/4154/476/3707/6638/51669/321/1106/6651/6224/2113/6165/7273/7536
GOCC_CHROMATIN	GOCC_CHROMATIN	GOCC_CHROMATIN	279	-0.300835735052908	-1.4574363298801	0.000145602922138619	0.00346421751345623	0.00286336662317755	904	tags=35%, list=22%, signal=30%	64769/150678/56916/2186/4673/7259/5452/57658/140775/8289/4149/22933/64710/1457/3159/8467/1786/3150/63901/5931/6773/26993/56987/5394/91782/3726/54623/1676/864/26057/7320/4087/10919/687/6595/51773/6872/6418/54737/10155/8202/4773/1387/7994/6778/57634/65980/7029/64061/5928/23451/4176/58487/25836/50809/546/54904/23476/6602/4204/1112/3725/22887/7515/55183/5885/3151/22877/55818/23522/115426/6775/3661/46…
GSE25088_IL4_VS_IL4_AND_ROSIGLITAZONE_STIM_STAT6_KO_MACROPHAGE_DAY10_UP	GSE25088_IL4_VS_IL4_AND_ROSIGLITAZONE_STIM_STAT6_KO_MACROPHAGE_DAY10_UP	GSE25088_IL4_VS_IL4_AND_ROSIGLITAZONE_STIM_STAT6_KO_MACROPHAGE_DAY10_UP	101	0.624651993668242	1.89578708047933	0.000148393561460098	0.00352117289084931	0.0029104433803397	538	tags=34%, list=13%, signal=30%	6283/7940/706/2215/978/51734/64231/4050/51312/334/26578/4709/71/4048/23585/51192/10935/10542/4542/266747/654817/23406/832/1075/409/1955/84790/55303/10134/5728/171546/9208/64333/3930
GOLDRATH_NAIVE_VS_EFF_CD8_TCELL_UP	GOLDRATH_NAIVE_VS_EFF_CD8_TCELL_UP	GOLDRATH_NAIVE_VS_EFF_CD8_TCELL_UP	94	-0.432454801520618	-1.85345550947241	0.000148200035569357	0.00352117289084931	0.0029104433803397	754	tags=38%, list=19%, signal=32%	1196/26993/5591/56339/6122/6001/399/8720/9744/10155/921/197370/1616/23451/23195/51433/1606/55818/6480/51176/55054/7267/10399/63917/51466/6230/113246/81669/6304/6202/3572/23526/22980/10365/6932/1236
MATSUMIYA_PBMC_MODIFIED_VACCINIA_ANKARA_VACCINE_AGE_18_55YO_VACCINATED_VS_CONTROL_TREATED_IN_VITRO_WITH_MVA85A_6HR_UP	MATSUMIYA_PBMC_MODIFIED_VACCINIA_ANKARA_VACCINE_AGE_18_55YO_VACCINATED_VS_CONTROL_TREATED_IN_VITRO_WITH_MVA85A_6HR_UP	MATSUMIYA_PBMC_MODIFIED_VACCINIA_ANKARA_VACCINE_AGE_18_55YO_VACCINATED_VS_CONTROL_TREATED_IN_VITRO_WITH_MVA85A_6HR_UP	21	0.834014629033689	2.0542677485892	0.000151145138127106	0.00358167564301469	0.0029604522381807	187	tags=57%, list=5%, signal=55%	929/8870/967/4688/133/6648/366/4067/2268/2512/308/3687
BURTON_ADIPOGENESIS_6	BURTON_ADIPOGENESIS_6	BURTON_ADIPOGENESIS_6	71	0.682298187628066	2.02055758150561	0.00015156695986845	0.00358688262760682	0.00296475609780573	550	tags=27%, list=14%, signal=24%	6279/50486/3934/56729/7086/7905/4709/10449/4715/57136/51258/1349/4712/9094/29103/5525/10010/847/3614
GOBP_REGULATION_OF_APOPTOTIC_SIGNALING_PATHWAY	GOBP_REGULATION_OF_APOPTOTIC_SIGNALING_PATHWAY	GOBP_REGULATION_OF_APOPTOTIC_SIGNALING_PATHWAY	132	0.586861419155443	1.81881365585908	0.000152989520527112	0.00361572703040707	0.00298859758579629	491	tags=23%, list=12%, signal=21%	6279/6280/50486/4318/6648/3958/29108/120892/2907/3303/2950/2923/2876/2023/10449/637/1524/3148/1075/1032/972/7314/409/8743/8837/5499/2537/10134/292/5728
GSE3982_MAST_CELL_VS_EFF_MEMORY_CD4_TCELL_UP	GSE3982_MAST_CELL_VS_EFF_MEMORY_CD4_TCELL_UP	GSE3982_MAST_CELL_VS_EFF_MEMORY_CD4_TCELL_UP	64	0.704398618461435	2.05156346064643	0.00015443686680087	0.00364507971921362	0.00301285920017319	327	tags=20%, list=8%, signal=19%	6279/6280/10409/133/7086/51734/2180/240/10376/8301/4835/10287/4697
GOBP_POSITIVE_REGULATION_OF_IMMUNE_EFFECTOR_PROCESS	GOBP_POSITIVE_REGULATION_OF_IMMUNE_EFFECTOR_PROCESS	GOBP_POSITIVE_REGULATION_OF_IMMUNE_EFFECTOR_PROCESS	76	0.662668860340203	1.9704156050602	0.000155753334404486	0.00367107943290671	0.00303434939589901	391	tags=34%, list=10%, signal=31%	57126/7305/2219/6688/6813/4067/259197/2268/3824/64332/1378/3689/11314/1604/3684/301/567/10417/3134/5880/5777/972/3122/8673/11126/7805
GSE41176_WT_VS_TAK1_KO_ANTI_IGM_STIM_BCELL_3H_DN	GSE41176_WT_VS_TAK1_KO_ANTI_IGM_STIM_BCELL_3H_DN	GSE41176_WT_VS_TAK1_KO_ANTI_IGM_STIM_BCELL_3H_DN	96	0.643649709447337	1.94675798425741	0.000155952103916371	0.00367107943290671	0.00303434939589901	527	tags=27%, list=13%, signal=24%	6280/6282/5265/10261/967/6286/241/2896/302/1509/822/1535/1051/9446/1476/3561/7378/5777/2286/10130/5479/6183/10134/56005/10440/1312
GOBP_APOPTOTIC_SIGNALING_PATHWAY	GOBP_APOPTOTIC_SIGNALING_PATHWAY	GOBP_APOPTOTIC_SIGNALING_PATHWAY	209	0.538168665379744	1.72100779670121	0.000157122182160975	0.00369372398831144	0.0030530663684594	470	tags=19%, list=12%, signal=18%	6279/6280/50486/7305/6688/597/4318/6648/3958/29108/120892/23645/2907/3303/3684/2950/1051/2923/2876/2023/10449/637/1524/3148/1075/1032/837/972/7314/3002/409/8743/8837/11235/5499/10016/2537/10550/10134/292
HP_ABNORMAL_RETICULOCYTE_MORPHOLOGY	HP_ABNORMAL_RETICULOCYTE_MORPHOLOGY	HP_ABNORMAL_RETICULOCYTE_MORPHOLOGY	33	-0.60350391075687	-2.0748844108071	0.000158083782984525	0.003706511313332	0.00306363579705947	259	tags=42%, list=6%, signal=40%	6155/10125/6234/11224/6135/6218/6224/6204/6160/6165/6154/6232/6210/6235
QI_PLASMACYTOMA_UP	QI_PLASMACYTOMA_UP	QI_PLASMACYTOMA_UP	124	0.608731990861834	1.87382434311325	0.00015791329787295	0.003706511313332	0.00306363579705947	800	tags=54%, list=20%, signal=45%	4792/7940/51316/241/3055/5216/3936/6348/26253/4050/9560/2268/3824/10875/7114/5696/3689/822/10487/963/7791/8530/5359/29887/7094/3561/7408/10602/29766/5880/837/5777/915/55233/3732/10097/5698/7321/5341/3459/677/10550/3566/9208/6643/136319/6503/9948/2885/50852/1154/4046/51225/834/951/924/7009/7913/3660/6672/3659/10519/311/6504/381/3430/9770
FOXO1_02	FOXO1_02	FOXO1_02	74	-0.459090500935488	-1.8373982335157	0.000159590103822752	0.00373689281365439	0.0030887477808328	706	tags=32%, list=18%, signal=27%	5813/9584/137835/687/8675/51773/8720/90799/1112/153222/140890/5885/171023/23338/6095/2308/27327/1831/1106/55904/113791/4302/3572/6932
WP_LUNG_FIBROSIS	WP_LUNG_FIBROSIS	WP_LUNG_FIBROSIS	14	0.88302395768284	1.97555412763211	0.000161437571180902	0.00376525026398139	0.00311218677577735	216	tags=57%, list=5%, signal=54%	3576/5265/4318/4502/6348/7076/6351/1051
GSE22935_WT_VS_MYD88_KO_MACROPHAGE_48H_MBOVIS_BCG_STIM_DN	GSE22935_WT_VS_MYD88_KO_MACROPHAGE_48H_MBOVIS_BCG_STIM_DN	GSE22935_WT_VS_MYD88_KO_MACROPHAGE_48H_MBOVIS_BCG_STIM_DN	83	0.645339302218221	1.93189131629548	0.00016137273069796	0.00376525026398139	0.00311218677577735	703	tags=45%, list=17%, signal=38%	4792/3956/7431/4688/241/1192/6386/5355/302/1536/83442/11031/10096/3689/301/2876/976/9086/8301/5732/84817/55233/6717/10577/10109/10159/389/962/55845/5531/3123/81502/54918/51762/55858/9516/64834
GOMF_TRANSITION_METAL_ION_BINDING	GOMF_TRANSITION_METAL_ION_BINDING	GOMF_TRANSITION_METAL_ION_BINDING	233	0.534377336330396	1.71683264233377	0.000161116579214135	0.00376525026398139	0.00311218677577735	188	tags=9%, list=5%, signal=10%	6279/6280/6283/3934/6275/6277/2495/8993/6286/978/4318/6648/4057/51734/4502/240/7076/2752/2512/2992/334/4048
MODULE_12	MODULE_12	MODULE_12	64	0.703550056649974	2.04909202137772	0.000162494244425897	0.0037849217116998	0.00312844631104258	210	tags=25%, list=5%, signal=24%	6279/1668/50486/3576/6282/10135/929/5552/133/1462/11031/84525/6515/427/7791/301
HP_NORMOCHROMIC_ANEMIA	HP_NORMOCHROMIC_ANEMIA	HP_NORMOCHROMIC_ANEMIA	29	-0.641100722895603	-2.13120274814688	0.000163344513470119	0.00379974019604345	0.00314069460472243	493	tags=55%, list=12%, signal=49%	23451/6229/171023/6155/6234/11224/6135/6218/6224/6204/6160/6165/6154/6232/6210/6235
GSE2770_IL12_VS_IL4_TREATED_ACT_CD4_TCELL_2H_DN	GSE2770_IL12_VS_IL4_TREATED_ACT_CD4_TCELL_2H_DN	GSE2770_IL12_VS_IL4_TREATED_ACT_CD4_TCELL_2H_DN	30	0.796025542135641	2.10001746851012	0.00016497444005234	0.00382351742902305	0.00316034779769915	2	tags=7%, list=0%, signal=7%	6279/6280
WP_SPINAL_CORD_INJURY	WP_SPINAL_CORD_INJURY	WP_SPINAL_CORD_INJURY	34	0.759127235967931	2.04415719418522	0.00016492090310532	0.00382351742902305	0.00316034779769915	559	tags=53%, list=14%, signal=46%	3576/199/2212/7431/4318/1462/3958/11025/10288/4050/387/301/2280/7538/5879/389/998/57142
GSE25123_WT_VS_PPARG_KO_MACROPHAGE_IL4_AND_ROSIGLITAZONE_STIM_DN	GSE25123_WT_VS_PPARG_KO_MACROPHAGE_IL4_AND_ROSIGLITAZONE_STIM_DN	GSE25123_WT_VS_PPARG_KO_MACROPHAGE_IL4_AND_ROSIGLITAZONE_STIM_DN	66	-0.488990716253891	-1.9168024377533	0.00016501292189034	0.00382351742902305	0.00316034779769915	709	tags=42%, list=18%, signal=36%	10658/55619/79786/26751/9057/10106/9744/3192/90624/7188/23195/158358/4753/1654/51176/10347/149041/7267/55013/3587/79612/55904/11168/3275/6304/23526/8473/10521
GOBP_REACTIVE_OXYGEN_SPECIES_METABOLIC_PROCESS	GOBP_REACTIVE_OXYGEN_SPECIES_METABOLIC_PROCESS	GOBP_REACTIVE_OXYGEN_SPECIES_METABOLIC_PROCESS	69	0.680762763724235	2.00856713431184	0.000165708680237741	0.00383463281035159	0.0031695352727282	562	tags=42%, list=14%, signal=37%	57126/7305/706/4688/6648/4689/1536/240/120892/387/3689/3684/1535/2950/2876/10935/654817/5880/2539/25824/5873/5879/5052/8837/1432/2537/11315/847/2885
GSE24081_CONTROLLER_VS_PROGRESSOR_HIV_SPECIFIC_CD8_TCELL_UP	GSE24081_CONTROLLER_VS_PROGRESSOR_HIV_SPECIFIC_CD8_TCELL_UP	GSE24081_CONTROLLER_VS_PROGRESSOR_HIV_SPECIFIC_CD8_TCELL_UP	49	-0.525754373958503	-1.9778401805579	0.000165993730713989	0.00383622750838878	0.00317085337850995	533	tags=37%, list=13%, signal=32%	23020/6431/1936/4753/6844/56270/5734/6434/694/321/81618/113791/6217/9349/923/7128/1236/5996
TRAVAGLINI_LUNG_CD8_MEMORY_EFFECTOR_T_CELL	TRAVAGLINI_LUNG_CD8_MEMORY_EFFECTOR_T_CELL	TRAVAGLINI_LUNG_CD8_MEMORY_EFFECTOR_T_CELL	27	-0.636339103138236	-2.10628427929383	0.000166946943969614	0.00385323967297358	0.00318491486976185	413	tags=63%, list=10%, signal=57%	6352/56990/926/23224/22806/6208/6156/123036/149628/2534/6230/6160/100130231/6232/1844/6235/378938
WHITFIELD_CELL_CYCLE_S	WHITFIELD_CELL_CYCLE_S	WHITFIELD_CELL_CYCLE_S	33	-0.60180605880386	-2.06904708898306	0.000167181977520255	0.00385365314156754	0.00318525662433328	723	tags=48%, list=18%, signal=40%	65117/58486/55023/90624/375743/58487/54407/23015/23077/10772/583/283131/6430/400986/8473/440270
GOBP_LEUKOCYTE_MEDIATED_IMMUNITY	GOBP_LEUKOCYTE_MEDIATED_IMMUNITY	GOBP_LEUKOCYTE_MEDIATED_IMMUNITY	130	0.596271357853993	1.84481631680032	0.000170215567691572	0.00391849041628755	0.00323884820386024	761	tags=42%, list=19%, signal=35%	57126/7305/2207/6688/6813/306/4818/4067/6348/259197/2268/3824/1378/3689/11314/1604/3684/567/10417/3134/1524/5880/2214/1075/5777/972/5873/11151/3002/3122/8673/10312/58533/11126/409/5052/203068/5551/3566/1130/1054/4615/9948/708/8773/10459/3123/4683/57823/684/3106/9341/10383/6504
GOBP_POSITIVE_REGULATION_OF_SIGNALING	GOBP_POSITIVE_REGULATION_OF_SIGNALING	GOBP_POSITIVE_REGULATION_OF_SIGNALING	428	0.476503279502095	1.54984764061084	0.000171693541277182	0.00394739464265375	0.00326273913932381	624	tags=22%, list=15%, signal=21%	6279/6280/6283/50486/7305/929/6275/3956/6688/967/56729/4318/7295/4057/6386/728/353514/302/4067/10288/6348/2597/29108/2752/2268/120892/387/6351/114769/3303/11314/5906/1535/23643/118788/8477/2923/2280/51714/2876/637/10542/4814/1524/8826/1075/152007/837/28956/5777/972/6717/3611/7314/8673/5879/9111/7805/409/101/8743/8837/55004/10159/51523/11235/389541/9218/5499/84885/811/10550/10134/56005/389/5728/46…
MCDOWELL_ACUTE_LUNG_INJURY_UP	MCDOWELL_ACUTE_LUNG_INJURY_UP	MCDOWELL_ACUTE_LUNG_INJURY_UP	20	0.839850086613104	2.03571504273826	0.000176228139156056	0.00404640781614597	0.00334457898198127	325	tags=45%, list=8%, signal=42%	6279/4792/3934/2212/4057/1843/1476/9086/7538
GSE3982_MAC_VS_BCELL_UP	GSE3982_MAC_VS_BCELL_UP	GSE3982_MAC_VS_BCELL_UP	45	0.749369245161832	2.09429504323374	0.000177086929192892	0.00405495586607535	0.00335164441617124	439	tags=38%, list=11%, signal=34%	6279/2219/6888/978/6556/3303/2289/58472/1622/8031/55911/5879/10312/8766/8935/9741/4712
GSE42088_2H_VS_24H_LEISHMANIA_INF_DC_UP	GSE42088_2H_VS_24H_LEISHMANIA_INF_DC_UP	GSE42088_2H_VS_24H_LEISHMANIA_INF_DC_UP	133	0.590679077811942	1.82996963762009	0.00017708189439361	0.00405495586607535	0.00335164441617124	567	tags=38%, list=14%, signal=34%	4332/4069/1441/929/7940/10581/6275/2219/706/1520/10410/79887/978/5997/728/7086/5355/240/29108/3689/9445/1509/4048/427/3684/1471/8477/2876/5538/2124/4061/55819/373156/3148/23406/3385/7538/7805/409/3459/677/5175/59342/8635/192286/831/9473/9208/3930/4615/2217
GSE3982_CENT_MEMORY_CD4_TCELL_VS_NKCELL_UP	GSE3982_CENT_MEMORY_CD4_TCELL_VS_NKCELL_UP	GSE3982_CENT_MEMORY_CD4_TCELL_VS_NKCELL_UP	68	-0.464901832386662	-1.81228640748865	0.000177285804950953	0.00405495586607535	0.00335164441617124	764	tags=46%, list=19%, signal=38%	55795/29068/91782/23367/399/4736/1933/3192/57602/51135/56829/6152/6124/1606/9725/5339/79026/171023/5142/3945/6136/28984/23019/6156/6155/8886/6234/7327/6161/23526/54674
GSE24142_DN2_VS_DN3_THYMOCYTE_UP	GSE24142_DN2_VS_DN3_THYMOCYTE_UP	GSE24142_DN2_VS_DN3_THYMOCYTE_UP	57	0.709485268121151	2.04363773908097	0.00017803009176615	0.00406164074723973	0.00335716983873251	527	tags=51%, list=13%, signal=45%	7305/5552/6275/3956/6688/8870/6277/7431/241/366/1992/5836/168537/11031/8407/3687/301/7277/8530/1051/5359/5292/5791/8935/3566/11010/962/9473/1312
GSE34205_HEALTHY_VS_RSV_INF_INFANT_PBMC_UP	GSE34205_HEALTHY_VS_RSV_INF_INFANT_PBMC_UP	GSE34205_HEALTHY_VS_RSV_INF_INFANT_PBMC_UP	103	-0.41288910094527	-1.77703562763851	0.000178035748569075	0.00406164074723973	0.00335716983873251	688	tags=41%, list=17%, signal=35%	3603/6122/4666/23345/56995/3115/140606/54737/8761/10155/8202/6228/2091/283989/1975/6124/201633/6132/7311/4753/7049/83860/25777/2734/6156/6155/10399/117145/6144/286530/6134/6234/11224/6143/6767/6204/4926/29997/6222/6173/55599/6625
CUI_DEVELOPING_HEART_VALVAR_ENDOTHELIAL_CELL	CUI_DEVELOPING_HEART_VALVAR_ENDOTHELIAL_CELL	CUI_DEVELOPING_HEART_VALVAR_ENDOTHELIAL_CELL	33	0.78666841980471	2.10773764298849	0.000178858464806211	0.00407517187656667	0.00336835406256896	190	tags=42%, list=5%, signal=41%	3576/10135/6275/6277/84418/6648/1462/1992/4502/2180/6351/6281/1052/1604
HP_DELAYED_GROSS_MOTOR_DEVELOPMENT	HP_DELAYED_GROSS_MOTOR_DEVELOPMENT	HP_DELAYED_GROSS_MOTOR_DEVELOPMENT	102	-0.410318197221244	-1.77436939212709	0.000180596657507825	0.0041095000950082	0.00339672822629766	1075	tags=46%, list=27%, signal=35%	8621/4849/9320/9230/738/9922/2744/9969/22907/2033/55209/79813/57104/2186/92609/80208/1781/64432/6595/23345/6872/6418/1387/1656/54872/54344/6602/4204/1785/10075/9725/5339/23162/6095/58508/6638/6134/6651/4297/55904/23112/6304/27086/1107/2521/7273/64919
HP_WIDE_NASAL_BRIDGE	HP_WIDE_NASAL_BRIDGE	HP_WIDE_NASAL_BRIDGE	145	-0.375121934200814	-1.69467782090747	0.000181986475314763	0.00413582323989978	0.00341848575572728	536	tags=29%, list=13%, signal=26%	1387/23020/85378/1656/54872/6229/546/4204/10075/5144/5885/583/171023/1654/23162/5116/23013/5295/6155/8481/6711/1106/6134/6234/11224/6135/6218/6651/6224/4297/55904/6204/6160/23112/3097/6304/6165/1107/6154/6232/6210/6235
HAHTOLA_MYCOSIS_FUNGOIDES_CD4_DN	HAHTOLA_MYCOSIS_FUNGOIDES_CD4_DN	HAHTOLA_MYCOSIS_FUNGOIDES_CD4_DN	92	-0.440253367840545	-1.86201563548079	0.00018429242583744	0.00418287246315692	0.00345737453075299	1039	tags=49%, list=26%, signal=37%	8880/29978/6059/64848/10527/9166/23435/4673/5037/23484/54981/3384/64710/6731/56339/5504/58486/3796/687/4666/55833/10424/10155/11184/8440/51747/56829/1964/9284/5885/3631/4925/11059/3895/969/8886/7267/64062/55000/130872/51466/6160/22861/3275/3572
DARWICHE_PAPILLOMA_RISK_HIGH_UP	DARWICHE_PAPILLOMA_RISK_HIGH_UP	DARWICHE_PAPILLOMA_RISK_HIGH_UP	58	0.714167163382163	2.06049077002694	0.000185517457081842	0.00420529929213999	0.00347591154043104	298	tags=22%, list=7%, signal=21%	6279/6280/6282/10410/7295/1475/2512/3939/51714/2023/4061/637/8655
GSE22886_NAIVE_CD8_TCELL_VS_NKCELL_UP	GSE22886_NAIVE_CD8_TCELL_VS_NKCELL_UP	GSE22886_NAIVE_CD8_TCELL_VS_NKCELL_UP	97	-0.431261498617164	-1.85821638036703	0.000185901802341756	0.00420863659408652	0.00347867000434621	846	tags=38%, list=21%, signal=31%	940/262/9882/3159/5252/26156/3702/6001/1039/8531/8761/8440/921/26119/1606/9725/926/4753/3945/51176/54476/23178/476/11064/6194/6430/51669/6143/4063/6767/57326/6204/814/54674/3337/1236/6164
GOBP_REGULATION_OF_CELL_ACTIVATION	GOBP_REGULATION_OF_CELL_ACTIVATION	GOBP_REGULATION_OF_CELL_ACTIVATION	196	0.55385706385478	1.75963070633521	0.000186778652888071	0.00422310103198773	0.00349062565913649	421	tags=25%, list=10%, signal=24%	4332/57126/7305/2207/7940/3956/6688/6813/199/8993/2896/3958/353514/4067/10288/64115/6348/29108/2268/257101/120892/387/64332/1378/10875/3689/11314/1604/3684/301/567/8530/1051/5359/3134/5880/2214/1075/5777/972/11151/3122/8673/11126/7805/101/5341/64092/677
GOBP_CHROMATIN_ORGANIZATION	GOBP_CHROMATIN_ORGANIZATION	GOBP_CHROMATIN_ORGANIZATION	221	-0.324062974109998	-1.54472697196971	0.000187632107228391	0.00423700034503398	0.00350211420710069	1019	tags=39%, list=25%, signal=31%	54665/23512/3183/23523/6597/11176/2033/29072/6996/55209/79813/9031/64769/56916/2186/4673/7259/2145/10664/8289/22933/64710/80853/3159/8467/1786/3150/5931/5394/5252/11143/80063/56339/54623/84181/284058/4300/10919/84875/6595/57798/51773/55870/165918/6418/54737/10155/3192/7994/1105/57634/1616/64061/5928/58487/50809/546/54904/23476/6602/8545/4204/55729/114803/83852/55183/3151/171023/55818/23522/4676/6…
GSE42088_UNINF_VS_LEISHMANIA_INF_DC_2H_DN	GSE42088_UNINF_VS_LEISHMANIA_INF_DC_2H_DN	GSE42088_UNINF_VS_LEISHMANIA_INF_DC_2H_DN	137	-0.381006189788238	-1.72127643728867	0.000193977879643202	0.00437473111281728	0.003615956274443	540	tags=44%, list=13%, signal=39%	6157/25949/1105/6431/2091/6152/6229/1975/6124/55056/6132/6137/7311/6205/6207/29116/5295/969/6156/10412/6155/29896/55013/6159/10399/59307/51274/6209/1831/6144/6134/8409/6234/11224/6143/6135/6217/6204/6160/6158/22861/29997/6222/6161/6173/6202/1938/6165/6146/25873/6154/10365/6167/2354/3727/10123/6169/6210/6235/7852
GOBP_CELLULAR_OXIDANT_DETOXIFICATION	GOBP_CELLULAR_OXIDANT_DETOXIFICATION	GOBP_CELLULAR_OXIDANT_DETOXIFICATION	30	0.790000835886061	2.08412352076968	0.000195809956978994	0.00439828399672334	0.00363542403055076	549	tags=57%, list=14%, signal=49%	6280/241/6648/7295/2745/2950/9446/51714/2876/10935/373156/84817/25824/5052/11315/847/4259
GSE9650_EFFECTOR_VS_MEMORY_CD8_TCELL_UP	GSE9650_EFFECTOR_VS_MEMORY_CD8_TCELL_UP	GSE9650_EFFECTOR_VS_MEMORY_CD8_TCELL_UP	87	0.653024013994276	1.9613392494323	0.000195738060541945	0.00439828399672334	0.00363542403055076	539	tags=43%, list=13%, signal=38%	6282/6275/3956/706/51734/3958/4502/302/2745/10219/6281/7905/1509/5476/3687/3684/51371/301/8992/29887/10542/1524/3148/1622/3920/1032/2539/2286/3001/3002/4116/5479/101/4712/962/6397/6643
GINESTIER_BREAST_CANCER_ZNF217_AMPLIFIED_DN	GINESTIER_BREAST_CANCER_ZNF217_AMPLIFIED_DN	GINESTIER_BREAST_CANCER_ZNF217_AMPLIFIED_DN	104	-0.413756163088618	-1.78894357862208	0.000196013445343859	0.00439828399672334	0.00363542403055076	986	tags=50%, list=24%, signal=39%	2683/6597/23636/257106/55209/23435/9031/155435/27332/23353/25851/6141/22985/23360/23616/56882/26528/57187/79869/6949/864/50717/64432/91304/10919/23367/9898/6433/23264/9744/8106/3192/23524/55761/23195/5725/7919/6602/11338/9701/1455/9725/23132/23162/10347/5930/114823/10147/23070/60674/7536/6625
GSE22886_NAIVE_CD8_TCELL_VS_DC_UP	GSE22886_NAIVE_CD8_TCELL_VS_DC_UP	GSE22886_NAIVE_CD8_TCELL_VS_DC_UP	131	-0.382929527343581	-1.72293442195356	0.000195868710687963	0.00439828399672334	0.00363542403055076	402	tags=29%, list=10%, signal=27%	22887/7311/3631/23224/29116/5142/6844/3661/23338/387751/26034/23178/6156/29121/994/10396/7597/6209/1831/6230/8409/11224/6143/57326/4297/6158/3097/2113/923/9267/11100/9159/1938/6165/64919/25873/3337/6932
GSE36476_CTRL_VS_TSST_ACT_40H_MEMORY_CD4_TCELL_YOUNG_UP	GSE36476_CTRL_VS_TSST_ACT_40H_MEMORY_CD4_TCELL_YOUNG_UP	GSE36476_CTRL_VS_TSST_ACT_40H_MEMORY_CD4_TCELL_YOUNG_UP	114	-0.394765843810584	-1.74225404339306	0.000199943804757318	0.00448081135181521	0.00370363743607489	880	tags=52%, list=22%, signal=42%	10140/7259/23484/2145/3003/23043/56882/7109/678/64112/28951/51696/10982/22838/1039/11320/490/55251/9750/9583/1105/55422/10235/1936/55761/9736/55056/3725/29116/57018/23522/51176/25777/5295/28984/969/8445/6095/5734/3587/59307/694/55000/1831/51669/730092/57326/113791/7178/9267/7128/6165/10365/3337/2354/6232/6164/10123/7852
CHEOK_RESPONSE_TO_HD_MTX_UP	CHEOK_RESPONSE_TO_HD_MTX_UP	CHEOK_RESPONSE_TO_HD_MTX_UP	13	0.883814366461065	1.96256527543806	0.000202638435476297	0.00452976019051485	0.00374409634791615	171	tags=54%, list=4%, signal=52%	6279/6280/4069/7305/6275/302/9235
GINESTIER_BREAST_CANCER_20Q13_AMPLIFICATION_DN	GINESTIER_BREAST_CANCER_20Q13_AMPLIFICATION_DN	GINESTIER_BREAST_CANCER_20Q13_AMPLIFICATION_DN	84	-0.452887597464437	-1.87014859191794	0.000202541014019103	0.00452976019051485	0.00374409634791615	839	tags=45%, list=21%, signal=37%	84897/8449/23141/23360/56882/26528/11214/6949/9852/10919/11322/23367/23041/6418/10051/65979/8106/5725/7919/6602/1785/22877/57018/8525/6046/23178/11064/29896/8481/64062/9044/6421/79612/1106/114823/3189/9267/7536
WP_BURN_WOUND_HEALING	WP_BURN_WOUND_HEALING	WP_BURN_WOUND_HEALING	23	0.812358950527484	2.04072901797894	0.000205324760531403	0.00458403669770046	0.00378895887126933	206	tags=48%, list=5%, signal=46%	6280/3576/6282/4792/6277/7431/4318/5216/7076/64332/23643
GSE39110_DAY3_VS_DAY6_POST_IMMUNIZATION_CD8_TCELL_UP	GSE39110_DAY3_VS_DAY6_POST_IMMUNIZATION_CD8_TCELL_UP	GSE39110_DAY3_VS_DAY6_POST_IMMUNIZATION_CD8_TCELL_UP	82	-0.441631451937058	-1.83490057408212	0.000205913280715426	0.00459140052690715	0.00379504548179171	424	tags=30%, list=11%, signal=28%	9725/6205/583/11059/7832/6136/8886/7185/694/10125/51466/6143/6193/113791/6217/6168/3275/1027/27086/1107/10365/6932/10123/6169/6210
MODULE_165	MODULE_165	MODULE_165	32	0.793029564629979	2.12463291913227	0.00020645900270197	0.00459779277159005	0.0038003290241793	302	tags=50%, list=7%, signal=47%	4332/1441/2219/6688/597/4688/6286/3055/4818/728/4689/4067/3684/4814/654817/5880
GSE3982_DC_VS_EFF_MEMORY_CD4_TCELL_UP	GSE3982_DC_VS_EFF_MEMORY_CD4_TCELL_UP	GSE3982_DC_VS_EFF_MEMORY_CD4_TCELL_UP	48	0.722468033309334	2.03196226627133	0.000207476547908932	0.00461466321909227	0.00381427337845506	309	tags=31%, list=8%, signal=29%	3576/7305/5265/10261/10409/3055/5660/3958/1536/1471/2280/3460/2876/10935/1075
NAKAYAMA_SOFT_TISSUE_TUMORS_PCA1_UP	NAKAYAMA_SOFT_TISSUE_TUMORS_PCA1_UP	NAKAYAMA_SOFT_TISSUE_TUMORS_PCA1_UP	30	0.787899509540523	2.07857995238011	0.000208144195118139	0.00462371879743661	0.0038217583128404	361	tags=57%, list=9%, signal=52%	4069/5265/929/6275/6277/199/2212/4689/7076/3669/3684/23643/55843/2214/1075/3001/3122
GSE7548_DAY7_VS_DAY28_PCC_IMMUNIZATION_CD4_TCELL_DN	GSE7548_DAY7_VS_DAY28_PCC_IMMUNIZATION_CD4_TCELL_DN	GSE7548_DAY7_VS_DAY28_PCC_IMMUNIZATION_CD4_TCELL_DN	72	0.667691531699723	1.98443905879119	0.000208587489814886	0.00462777419590551	0.00382511032309219	532	tags=31%, list=13%, signal=27%	6279/5265/2219/5355/5721/10875/3689/8724/5691/5720/9592/976/3134/3561/5698/7314/5690/10791/6628/10241/11315/1054
MARTINEZ_TP53_TARGETS_UP	MARTINEZ_TP53_TARGETS_UP	MARTINEZ_TP53_TARGETS_UP	199	0.543934522662357	1.73056463889299	0.000212402042163143	0.0047065216558722	0.00389019943705596	360	tags=18%, list=9%, signal=17%	6279/4332/4069/7305/5552/3956/8870/2495/4688/241/56729/5660/1992/2180/64231/60/2745/3936/26253/11031/29992/10875/1843/567/10449/10417/3561/637/54458/832/8031/55233/972/401152/7314/3002
GOBP_ENDOCYTOSIS	GOBP_ENDOCYTOSIS	GOBP_ENDOCYTOSIS	148	0.572184780764496	1.78759596840425	0.000213813962703885	0.00473190027934072	0.00391117626749448	392	tags=22%, list=10%, signal=20%	3576/57126/2207/929/2219/199/967/133/6386/3958/302/60/29108/11031/120892/391/3689/71/11314/10487/3684/567/5538/10417/29887/8301/5880/5878/55911/5879/1175/409
GSE22886_NAIVE_BCELL_VS_DC_UP	GSE22886_NAIVE_BCELL_VS_DC_UP	GSE22886_NAIVE_BCELL_VS_DC_UP	51	-0.526849680169841	-2.00359975582458	0.000215072648164078	0.00475382868276989	0.00392930130099333	563	tags=51%, list=14%, signal=44%	9750/6157/6228/64061/6205/23521/387751/694/1831/81606/6144/81618/79608/6218/6158/9214/29997/6168/6161/6165/6146/10365/6232/6164/6210/7852
GSE24634_TEFF_VS_TCONV_DAY7_IN_CULTURE_DN	GSE24634_TEFF_VS_TCONV_DAY7_IN_CULTURE_DN	GSE24634_TEFF_VS_TCONV_DAY7_IN_CULTURE_DN	66	0.682450106254287	2.00488704643937	0.000215699747098102	0.00475630684685526	0.0039313496401352	610	tags=55%, list=15%, signal=47%	4332/7305/6303/199/1520/967/4688/978/5660/5836/51734/6556/4067/10288/2268/5721/334/11314/3684/3460/2876/1508/3134/55819/10577/5791/5341/2537/59342/2799/10134/10561/2217/5782/475/3123
GOBP_DIVALENT_INORGANIC_CATION_HOMEOSTASIS	GOBP_DIVALENT_INORGANIC_CATION_HOMEOSTASIS	GOBP_DIVALENT_INORGANIC_CATION_HOMEOSTASIS	95	0.640591469050042	1.93258336115939	0.000215720717320327	0.00475630684685526	0.0039313496401352	401	tags=26%, list=10%, signal=24%	6279/6280/2357/133/728/4502/6556/4067/6348/2907/1604/1535/9446/8477/2280/51714/29887/5732/1524/801/5777/6717/11151/10312/805
GOBP_WOUND_HEALING	GOBP_WOUND_HEALING	GOBP_WOUND_HEALING	92	0.63297708590165	1.90378731159437	0.000218273595598484	0.00479943761667087	0.00396699959751873	424	tags=28%, list=11%, signal=26%	6279/5265/2207/1192/6556/60/4067/3936/240/7076/120425/387/10627/308/71/301/5359/2876/7094/5777/5873/3611/5341/8837/1432/11235
HP_SMALL_FOR_GESTATIONAL_AGE	HP_SMALL_FOR_GESTATIONAL_AGE	HP_SMALL_FOR_GESTATIONAL_AGE	81	-0.450919785294318	-1.86210607508233	0.000218488117317599	0.00479943761667087	0.00396699959751873	838	tags=44%, list=21%, signal=36%	6141/54888/10664/51119/23389/57187/63901/51816/284058/23345/8720/9459/6229/4204/1785/10075/56160/5295/23019/55037/1968/6155/6638/6234/11224/100131801/6135/6218/6224/6204/6160/6165/6154/6232/6210/6235
REACTOME_SIGNALING_BY_RHO_GTPASES_MIRO_GTPASES_AND_RHOBTB3	REACTOME_SIGNALING_BY_RHO_GTPASES_MIRO_GTPASES_AND_RHOBTB3	REACTOME_SIGNALING_BY_RHO_GTPASES_MIRO_GTPASES_AND_RHOBTB3	240	0.521010736400182	1.67481868714745	0.000218179875945709	0.00479943761667087	0.00396699959751873	580	tags=24%, list=14%, signal=22%	6279/6280/10409/7431/4688/10094/4689/5216/4637/60/1536/10092/387/7846/1072/10096/391/103910/10376/9235/71/7170/1535/7277/55843/7534/8301/10602/10095/8826/8655/29766/5880/832/79180/10093/801/10097/10109/5879/55004/1432/84790/10134/5525/389/2040/998/10971/64333/3930/5062/5515/708/2885/55845/8773
GNF2_STAT6	GNF2_STAT6	GNF2_STAT6	72	0.666573015020665	1.98111472699956	0.000219082322799945	0.00480654159131796	0.00397287142393187	851	tags=64%, list=21%, signal=51%	1192/10094/4067/3936/10092/10096/5696/26578/10487/963/1535/567/2124/3134/829/54458/10095/8826/5880/837/3385/5777/55233/10097/11151/4478/10109/10312/7805/8635/2014/962/9208/5062/4615/8773/9802/4046/54918/3106/23478/311/9960/53827/2870/63940
STEARMAN_TUMOR_FIELD_EFFECT_UP	STEARMAN_TUMOR_FIELD_EFFECT_UP	STEARMAN_TUMOR_FIELD_EFFECT_UP	10	0.914962108995414	1.90497432285192	0.000222966666142415	0.00488572266340953	0.00403831894220512	297	tags=90%, list=7%, signal=84%	4069/3934/6303/1520/1509/3687/1476/1522/8826
GOBP_DETOXIFICATION	GOBP_DETOXIFICATION	GOBP_DETOXIFICATION	38	0.766606803007655	2.1007298995262	0.000228724532677807	0.00500571113501652	0.00413749602431124	549	tags=50%, list=14%, signal=44%	6280/241/6648/7295/4502/2745/2950/9446/51714/2876/10935/373156/84817/25824/5292/5052/11315/847/4259
GSE41867_NAIVE_VS_DAY6_LCMV_EFFECTOR_CD8_TCELL_UP	GSE41867_NAIVE_VS_DAY6_LCMV_EFFECTOR_CD8_TCELL_UP	GSE41867_NAIVE_VS_DAY6_LCMV_EFFECTOR_CD8_TCELL_UP	77	0.651613189518997	1.93741980337202	0.000229312061158223	0.00501238888361736	0.0041430155514158	633	tags=39%, list=16%, signal=33%	6279/4792/51316/79887/3958/60/26253/83442/64332/84525/103910/3689/5685/51155/51371/8763/51100/11344/5698/1175/8837/2799/79792/2833/9978/4615/11177/6612/219285/6392
GOMF_ANTIOXIDANT_ACTIVITY	GOMF_ANTIOXIDANT_ACTIVITY	GOMF_ANTIOXIDANT_ACTIVITY	29	0.796560797575566	2.09320102001224	0.000230984493344272	0.00504273526736469	0.00416809850940522	549	tags=59%, list=14%, signal=51%	6280/241/6648/7295/2745/2950/9446/51714/2876/10935/373156/84817/25824/5052/11315/847/4259
STK33_SKM_UP	STK33_SKM_UP	STK33_SKM_UP	58	0.708931937147173	2.04538627364389	0.000231557549507222	0.00504903556044679	0.00417330604872902	494	tags=52%, list=12%, signal=46%	7305/4792/10135/3956/597/4688/133/5997/728/4084/1536/64115/2268/64332/10875/6351/1843/963/23643/301/8477/1102/7378/7538/29103/79717/965/389/11010/2014
HP_NEOPLASM_OF_THE_SKELETAL_SYSTEM	HP_NEOPLASM_OF_THE_SKELETAL_SYSTEM	HP_NEOPLASM_OF_THE_SKELETAL_SYSTEM	42	-0.551568333476479	-2.03332856707807	0.000233885716593456	0.00509354304762852	0.00421009393886082	259	tags=48%, list=6%, signal=45%	51816/6949/79621/84153/103/6229/5885/6155/6234/11224/6135/6218/6224/6204/6160/6165/6154/6232/6210/6235
GSE37301_MULTIPOTENT_PROGENITOR_VS_LYMPHOID_PRIMED_MPP_UP	GSE37301_MULTIPOTENT_PROGENITOR_VS_LYMPHOID_PRIMED_MPP_UP	GSE37301_MULTIPOTENT_PROGENITOR_VS_LYMPHOID_PRIMED_MPP_UP	52	-0.501625987066398	-1.89630049681043	0.000234860055972671	0.00510849403610164	0.00422245175450351	709	tags=38%, list=18%, signal=32%	10658/79668/6001/6418/57655/51747/11083/26034/23215/64062/5330/11188/114823/3189/151613/10147/9138/25957/1107/10521
GSE37416_0H_VS_48H_F_TULARENSIS_LVS_NEUTROPHIL_UP	GSE37416_0H_VS_48H_F_TULARENSIS_LVS_NEUTROPHIL_UP	GSE37416_0H_VS_48H_F_TULARENSIS_LVS_NEUTROPHIL_UP	97	0.641232050447963	1.94038898927315	0.000236041498197083	0.00512790765177481	0.00423849817737904	674	tags=34%, list=17%, signal=29%	6279/7305/1441/706/2215/5836/2180/11025/3936/3689/284996/8530/23585/91300/60489/64744/1524/29982/10434/6726/10109/1955/59342/4947/26001/64333/3930/6643/8773/51719/317649/54518/92799
HP_CLEFT_LIP	HP_CLEFT_LIP	HP_CLEFT_LIP	49	-0.518260907220568	-1.94965043960649	0.000236929753815463	0.00514091222551424	0.00424924717401378	720	tags=51%, list=18%, signal=42%	51816/6949/26057/284058/153241/54872/25836/6229/171023/1654/1968/6155/8481/6234/11224/6135/6218/6224/6204/6160/6165/6154/6232/6210/6235
GCM_NPM1	GCM_NPM1	GCM_NPM1	108	-0.407075549285369	-1.78021161044531	0.000237783212241436	0.00515313093293436	0.00425934660884119	681	tags=40%, list=17%, signal=34%	6122/6133/4666/4736/6418/10155/6189/1933/3192/6157/6228/6229/1975/6124/7311/6205/3550/23521/6208/6187/6155/6194/6159/10399/6144/6234/11224/6143/6135/6193/6217/6160/6158/7178/9349/6222/3187/6161/6173/6202/1938/6165/6164
GSE3982_EOSINOPHIL_VS_CENT_MEMORY_CD4_TCELL_UP	GSE3982_EOSINOPHIL_VS_CENT_MEMORY_CD4_TCELL_UP	GSE3982_EOSINOPHIL_VS_CENT_MEMORY_CD4_TCELL_UP	82	0.658812380866817	1.96496434514538	0.000238418237921915	0.00516059183521472	0.00426551345560685	617	tags=43%, list=15%, signal=37%	50486/597/2495/978/7086/2180/1536/5226/2268/23645/1890/334/1604/427/8477/2124/5899/9114/9489/3122/9111/5791/101/1955/84790/5175/5728/9208/6397/6503/5531/5782/23071/2182/54918
REACTOME_TAK1_ACTIVATES_NFKB_BY_PHOSPHORYLATION_AND_ACTIVATION_OF_IKKS_COMPLEX	REACTOME_TAK1_ACTIVATES_NFKB_BY_PHOSPHORYLATION_AND_ACTIVATION_OF_IKKS_COMPLEX	REACTOME_TAK1_ACTIVATES_NFKB_BY_PHOSPHORYLATION_AND_ACTIVATION_OF_IKKS_COMPLEX	12	0.891014440634343	1.93685230302563	0.00023974041879022	0.00518289000378515	0.00428394412036578	15	tags=17%, list=0%, signal=17%	6283/4792
GOCC_ACTIN_CYTOSKELETON	GOCC_ACTIN_CYTOSKELETON	GOCC_ACTIN_CYTOSKELETON	122	0.598601002101478	1.83835030995815	0.000241936001005732	0.00521764529994015	0.00431267128735294	621	tags=39%, list=15%, signal=34%	199/3055/10094/51734/4637/60/3936/10092/2268/1072/10096/10627/103910/71/822/10487/7170/1535/7791/301/829/7408/10602/4542/10095/8826/29766/23406/5880/832/10093/10097/11344/11151/3611/10109/5879/101/830/2633/11034/51411/136319/9948/5782/4046/83706/7171
HP_THIN_UPPER_LIP_VERMILION	HP_THIN_UPPER_LIP_VERMILION	HP_THIN_UPPER_LIP_VERMILION	96	-0.424668951593613	-1.83118565855953	0.000241649815066464	0.00521764529994015	0.00431267128735294	1196	tags=59%, list=30%, signal=43%	10735/22827/10084/55755/84919/57459/1859/4841/4848/8621/79648/738/1173/9969/6597/51660/2033/55209/79868/2186/23141/10664/8289/1457/54870/5591/5813/26057/6595/6872/10844/1387/7994/29123/54872/9459/25836/546/6602/4204/10075/5144/5885/23162/23013/27125/8481/6711/6638/55690/8242/1106/6134/4297/23112/64919/8473
EPPERT_HSC_R	EPPERT_HSC_R	EPPERT_HSC_R	36	-0.575839853040918	-2.01828978443349	0.000245578331727245	0.00528976918668309	0.0043722856531459	718	tags=67%, list=18%, signal=55%	57659/8821/124540/1540/83752/26156/54941/4300/6595/7994/55186/3725/23048/171023/28984/2308/80314/6711/4297/22992/6160/7178/25957/8473
QI_PBMC_ZOSTAVAX_AGE_50_75YO_CORRELATED_WITH_EXPANSION_OF_VZV_SPECIFIC_T_CELLS_TO_PEAK_AT_1DY_POSITIVE	QI_PBMC_ZOSTAVAX_AGE_50_75YO_CORRELATED_WITH_EXPANSION_OF_VZV_SPECIFIC_T_CELLS_TO_PEAK_AT_1DY_POSITIVE	QI_PBMC_ZOSTAVAX_AGE_50_75YO_CORRELATED_WITH_EXPANSION_OF_VZV_SPECIFIC_T_CELLS_TO_PEAK_AT_1DY_POSITIVE	139	0.585740580093401	1.82010709112136	0.000248328527817666	0.00534252489725546	0.00441589115431555	408	tags=31%, list=10%, signal=29%	2357/5265/929/6688/1520/6888/241/6648/5660/728/4084/5216/11025/6556/10288/64115/240/10092/5226/120892/7846/8407/391/3689/284996/3303/8477/5538/2124/3134/64744/55819/170954/54458/1102/3920/79180/3385/55233/896/5093/805/203068
HAHTOLA_MYCOSIS_FUNGOIDES_CD4_UP	HAHTOLA_MYCOSIS_FUNGOIDES_CD4_UP	HAHTOLA_MYCOSIS_FUNGOIDES_CD4_UP	21	0.822124852461211	2.02498194987477	0.000252349393716809	0.00542245688750562	0.00448195934781594	333	tags=62%, list=8%, signal=57%	50486/3576/8870/133/6648/353514/2745/6348/2752/23645/6351/8021/10097
GSE46606_IRF4_KO_VS_WT_CD40L_IL2_IL5_1DAY_STIMULATED_BCELL_DN	GSE46606_IRF4_KO_VS_WT_CD40L_IL2_IL5_1DAY_STIMULATED_BCELL_DN	GSE46606_IRF4_KO_VS_WT_CD40L_IL2_IL5_1DAY_STIMULATED_BCELL_DN	55	0.714212256312026	2.0437547045593	0.000255049647691319	0.00547385271689627	0.00452444083227125	248	tags=22%, list=6%, signal=21%	6280/6283/2357/8875/6648/1462/26253/64332/114769/3669/23585/8021
DUNNE_TARGETS_OF_AML1_MTG8_FUSION_UP	DUNNE_TARGETS_OF_AML1_MTG8_FUSION_UP	DUNNE_TARGETS_OF_AML1_MTG8_FUSION_UP	34	0.751387091941192	2.02331474466341	0.000255700956930361	0.00548120324221857	0.00453051644640025	414	tags=47%, list=10%, signal=43%	6279/4069/25801/1441/7940/5552/51316/241/4818/3936/8530/4542/3385/6967/7805/64092
MODULE_342	MODULE_342	MODULE_342	19	0.826183182863107	1.99244782488179	0.000258200973860967	0.0055281171110474	0.00456929334353412	74	tags=32%, list=2%, signal=31%	1668/4069/249/6286/79887/4057
KIM_GLIS2_TARGETS_UP	KIM_GLIS2_TARGETS_UP	KIM_GLIS2_TARGETS_UP	24	0.829714732722118	2.08221297827132	0.000261869511987408	0.00559990598586085	0.00462863080351111	397	tags=67%, list=10%, signal=60%	2207/6275/597/6277/199/2212/10410/7431/4050/29108/5696/837/972/5698/3122/101
GSE27670_CTRL_VS_BLIMP1_TRANSDUCED_GC_BCELL_UP	GSE27670_CTRL_VS_BLIMP1_TRANSDUCED_GC_BCELL_UP	GSE27670_CTRL_VS_BLIMP1_TRANSDUCED_GC_BCELL_UP	41	0.759832078772212	2.08830786057036	0.000264483417407149	0.00564899660115463	0.00466920690151807	238	tags=29%, list=6%, signal=28%	6279/84418/3055/306/1992/4084/6556/5721/10219/5476/9446/1508
TRAVAGLINI_LUNG_CAPILLARY_AEROCYTE_CELL	TRAVAGLINI_LUNG_CAPILLARY_AEROCYTE_CELL	TRAVAGLINI_LUNG_CAPILLARY_AEROCYTE_CELL	14	0.873907417472278	1.95515805741679	0.000264837950841773	0.00564977017967624	0.00466984630678365	357	tags=86%, list=9%, signal=78%	6275/3956/6277/7846/84525/9235/9445/567/2876/51635/972/7314
GOBP_REGULATION_OF_INTRINSIC_APOPTOTIC_SIGNALING_PATHWAY	GOBP_REGULATION_OF_INTRINSIC_APOPTOTIC_SIGNALING_PATHWAY	GOBP_REGULATION_OF_INTRINSIC_APOPTOTIC_SIGNALING_PATHWAY	77	0.648725535053888	1.92883403648457	0.000266001619153552	0.00566778239898727	0.0046847343983611	357	tags=18%, list=9%, signal=17%	6279/6280/4318/6648/29108/120892/2907/3303/2876/2023/637/1032/972/7314
GSE13484_UNSTIM_VS_3H_YF17D_VACCINE_STIM_PBMC_DN	GSE13484_UNSTIM_VS_3H_YF17D_VACCINE_STIM_PBMC_DN	GSE13484_UNSTIM_VS_3H_YF17D_VACCINE_STIM_PBMC_DN	63	0.679219871313807	1.97907351435384	0.000268654758044216	0.00571745000063163	0.00472578740737376	718	tags=46%, list=18%, signal=38%	3576/10135/10581/133/4318/4084/4502/55505/103910/8763/29766/3920/9246/5230/4116/27249/6628/9689/4616/2833/5782/7171/50999/4683/6009/684/9047/84061/8649
MEBARKI_HCC_PROGENITOR_FZD8CRD_DN	MEBARKI_HCC_PROGENITOR_FZD8CRD_DN	MEBARKI_HCC_PROGENITOR_FZD8CRD_DN	39	0.738589341091356	2.03505420884097	0.000271229710510466	0.00576052537380966	0.00476139157638445	136	tags=21%, list=3%, signal=20%	6279/6283/5265/10135/728/2745/120892/64332
GOBP_POSITIVE_REGULATION_OF_SECRETION	GOBP_POSITIVE_REGULATION_OF_SECRETION	GOBP_POSITIVE_REGULATION_OF_SECRETION	63	0.679005273271216	1.97844823037694	0.00027132791777029	0.00576052537380966	0.00476139157638445	689	tags=37%, list=17%, signal=31%	6279/57126/56729/6386/2752/2268/3689/3684/1535/51714/3134/5873/6717/8673/101/5481/3566/5478/3123/2182/51762/5868/7494
HP_SINGLE_TRANSVERSE_PALMAR_CREASE	HP_SINGLE_TRANSVERSE_PALMAR_CREASE	HP_SINGLE_TRANSVERSE_PALMAR_CREASE	46	-0.537644029976327	-1.98805061975237	0.000273816609709703	0.00579948807367245	0.00479359639432751	1021	tags=48%, list=25%, signal=36%	9230/738/2033/10225/79813/56916/10664/57187/1387/6228/29123/25836/283989/23476/5885/23522/8481/6711/55690/6134/57572/27086
REACTOME_CLASS_I_MHC_MEDIATED_ANTIGEN_PROCESSING_PRESENTATION	REACTOME_CLASS_I_MHC_MEDIATED_ANTIGEN_PROCESSING_PRESENTATION	REACTOME_CLASS_I_MHC_MEDIATED_ANTIGEN_PROCESSING_PRESENTATION	170	0.565467722689906	1.78853213546991	0.000273500679300039	0.00579948807367245	0.00479359639432751	790	tags=31%, list=20%, signal=26%	6279/6280/929/1520/4688/4689/1536/5721/5696/5685/5691/1535/23643/5720/567/2923/3134/55819/5689/9246/5698/5686/3309/7314/8673/7321/9616/26234/811/5690/10134/7979/5684/5694/9978/51529/4615/8773/7319/7334/5692/5693/3106/51465/9341/6890/140691/7332/9867/10952/26270/10213
PARK_APL_PATHOGENESIS_DN	PARK_APL_PATHOGENESIS_DN	PARK_APL_PATHOGENESIS_DN	24	0.828951727842378	2.08029817719521	0.000274566063746751	0.00580151555409652	0.00479527221859456	351	tags=67%, list=9%, signal=61%	3576/4332/4069/5552/6688/6286/1536/2752/11031/9235/1509/427/7791/2289/5873/11151
GOBP_EXOCYTOSIS	GOBP_EXOCYTOSIS	GOBP_EXOCYTOSIS	92	0.62822656926423	1.88949931681656	0.000274512447430325	0.00580151555409652	0.00479527221859456	480	tags=33%, list=12%, signal=29%	57126/6688/6813/3055/306/4818/6386/4067/6348/2268/11031/120892/3689/11314/5906/3684/301/3134/5899/5880/10890/5873/11151/153339/8673/58533/5341/8766/9144/3566
GSE45365_WT_VS_IFNAR_KO_CD11B_DC_MCMV_INFECTION_UP	GSE45365_WT_VS_IFNAR_KO_CD11B_DC_MCMV_INFECTION_UP	GSE45365_WT_VS_IFNAR_KO_CD11B_DC_MCMV_INFECTION_UP	37	-0.552920855879701	-1.95186279489554	0.000275242161547375	0.00580888599917284	0.00480136429749767	741	tags=54%, list=18%, signal=45%	83982/3712/10594/5252/6949/79786/7351/8720/3192/55422/57602/65095/55056/10250/283149/7644/1108/55690/7343/55007
GSE3982_MAC_VS_BCELL_DN	GSE3982_MAC_VS_BCELL_DN	GSE3982_MAC_VS_BCELL_DN	74	-0.446926508900339	-1.78871480958874	0.000276926910618281	0.00583750087477894	0.0048250160686173	607	tags=35%, list=15%, signal=30%	23345/3115/50619/6418/8906/54737/79829/1387/1936/23550/23140/6124/57062/23338/4676/6136/728661/81618/6143/80342/6206/22861/9214/6304/6235/6170
NUYTTEN_EZH2_TARGETS_UP	NUYTTEN_EZH2_TARGETS_UP	NUYTTEN_EZH2_TARGETS_UP	308	0.498956425540059	1.61023970920747	0.000277358152915024	0.00583965581979686	0.00482679724939337	765	tags=33%, list=19%, signal=29%	50486/3576/4792/10135/6275/6303/10409/5266/4688/133/6648/4084/3958/4502/302/2745/25798/5721/1890/10096/308/5696/152100/334/9235/284996/3669/6772/3939/51155/301/567/1051/7167/2280/5359/51714/2876/2023/1508/3134/7534/58472/10602/4814/3920/1075/79180/152007/9246/5698/3309/9111/101/5052/8743/9616/8837/10159/677/10923/4947/965/831/10010/389/171546/9473/1130/2040/998/4615/9948/5515/10561/83666/3428/295…
BUSSLINGER_GASTRIC_REG3A_POSITIVE_CELLS	BUSSLINGER_GASTRIC_REG3A_POSITIVE_CELLS	BUSSLINGER_GASTRIC_REG3A_POSITIVE_CELLS	22	0.811741125324452	2.01175642688037	0.000278519277647995	0.00585022326505831	0.00483553182507644	361	tags=59%, list=9%, signal=54%	7305/3934/8875/6303/10410/6648/4057/5721/6772/567/3312/972/3122
KAECH_DAY8_EFF_VS_MEMORY_CD8_TCELL_UP	KAECH_DAY8_EFF_VS_MEMORY_CD8_TCELL_UP	KAECH_DAY8_EFF_VS_MEMORY_CD8_TCELL_UP	88	0.648366648410269	1.95293459729556	0.000278390771317442	0.00585022326505831	0.00483553182507644	503	tags=40%, list=12%, signal=36%	6275/3956/597/7295/51734/3958/302/2745/10219/6281/6515/7905/5685/3684/301/1476/8992/58527/29887/10542/3148/1622/3920/84817/51699/10434/5686/3001/3002/5479/101/5052/81671/7763/962
GOBP_REGULATED_EXOCYTOSIS	GOBP_REGULATED_EXOCYTOSIS	GOBP_REGULATED_EXOCYTOSIS	59	0.702238584463108	2.03019142571071	0.000279332684085032	0.00585345432092707	0.0048382024707551	480	tags=42%, list=12%, signal=38%	57126/6688/6813/3055/306/4818/4067/6348/2268/11031/120892/3689/11314/5906/3684/3134/5880/10890/5873/11151/8673/58533/5341/9144/3566
GSE25085_FETAL_LIVER_VS_FETAL_BM_SP4_THYMIC_IMPLANT_DN	GSE25085_FETAL_LIVER_VS_FETAL_BM_SP4_THYMIC_IMPLANT_DN	GSE25085_FETAL_LIVER_VS_FETAL_BM_SP4_THYMIC_IMPLANT_DN	61	0.69318493800251	2.01252213123583	0.000279332684085032	0.00585345432092707	0.0048382024707551	420	tags=36%, list=10%, signal=33%	2357/25801/5552/706/2495/2212/10410/79887/4318/1462/2268/103910/8763/5732/1102/3920/2214/972/25824/5698/57136/26234
AZARE_NEOPLASTIC_TRANSFORMATION_BY_STAT3_UP	AZARE_NEOPLASTIC_TRANSFORMATION_BY_STAT3_UP	AZARE_NEOPLASTIC_TRANSFORMATION_BY_STAT3_UP	42	0.749567033280863	2.05919862514396	0.00027966494123122	0.00585350594565204	0.00483824514143436	27	tags=10%, list=1%, signal=10%	6279/6280/50486/5552
HP_ACUTE_MYELOID_LEUKEMIA	HP_ACUTE_MYELOID_LEUKEMIA	HP_ACUTE_MYELOID_LEUKEMIA	42	-0.546636236012035	-2.01514664099312	0.000281056288585167	0.00586878596011545	0.00485087491518449	493	tags=40%, list=12%, signal=36%	23451/6229/171023/6208/6155/6234/11224/6135/6218/6224/6204/6160/6165/6154/6232/6210/6235
GSE7568_CTRL_VS_3H_TGFB_TREATED_MACROPHAGES_WITH_IL4_AND_DEXAMETHASONE_DN	GSE7568_CTRL_VS_3H_TGFB_TREATED_MACROPHAGES_WITH_IL4_AND_DEXAMETHASONE_DN	GSE7568_CTRL_VS_3H_TGFB_TREATED_MACROPHAGES_WITH_IL4_AND_DEXAMETHASONE_DN	70	-0.452701652544868	-1.77398510718332	0.000280911336825296	0.00586878596011545	0.00485087491518449	911	tags=49%, list=23%, signal=38%	155435/5073/25851/23141/51663/23392/55294/23499/10919/23248/56650/8720/9750/57140/90799/375743/29945/9648/7072/5144/2802/7049/5142/9821/5366/5335/27327/54851/5613/11188/79612/1107/7536/6932
MIR548AA_MIR548AP_3P_MIR548T_3P	MIR548AA_MIR548AP_3P_MIR548T_3P	MIR548AA_MIR548AP_3P_MIR548T_3P	170	-0.346208193359623	-1.61757400168532	0.0002830082088098	0.00590260011535268	0.00487882417735442	1094	tags=38%, list=27%, signal=29%	2908/4848/23160/23468/55644/253260/1385/8554/9991/23588/51199/51660/1540/29072/23168/54861/130916/10746/54664/5469/5567/8289/80853/1457/23499/9194/57690/81563/26057/51710/4300/7750/5922/10914/8761/1387/55186/1656/5928/25836/1112/3631/10939/9821/51755/23338/6095/2308/4154/4194/58508/1108/27125/6224/151613/4297/22992/23112/25957/64919/22848/472/8473/10521/3727
GSE14415_INDUCED_TREG_VS_FOXP3_KO_INDUCED_TREG_UP	GSE14415_INDUCED_TREG_VS_FOXP3_KO_INDUCED_TREG_UP	GSE14415_INDUCED_TREG_VS_FOXP3_KO_INDUCED_TREG_UP	61	-0.491177812314924	-1.88333618088656	0.000284400384752595	0.00592467421241057	0.00489706963466384	412	tags=31%, list=10%, signal=28%	6132/6137/143686/7049/8899/51176/23642/7267/51466/151613/6204/6304/6173/3572/27086/6146/1107/6932/1236
GSE24142_EARLY_THYMIC_PROGENITOR_VS_DN3_THYMOCYTE_ADULT_UP	GSE24142_EARLY_THYMIC_PROGENITOR_VS_DN3_THYMOCYTE_ADULT_UP	GSE24142_EARLY_THYMIC_PROGENITOR_VS_DN3_THYMOCYTE_ADULT_UP	57	0.702186279196168	2.02261335718826	0.000286802605062332	0.0059677132910332	0.00493264380422498	187	tags=26%, list=5%, signal=25%	7305/4792/6275/6277/1520/79887/3055/5997/2896/366/4057/3824/55313/11314/3687
HP_APLASIA_HYPOPLASIA_OF_THE_EXTREMITIES	HP_APLASIA_HYPOPLASIA_OF_THE_EXTREMITIES	HP_APLASIA_HYPOPLASIA_OF_THE_EXTREMITIES	164	-0.351785189174124	-1.61172446144601	0.000288973646811237	0.00600584690544807	0.00496416333736992	530	tags=28%, list=13%, signal=25%	7994/1656/54872/9459/7874/25836/6229/23476/6602/4204/10075/114803/5144/5885/171023/23522/23162/5116/23013/5295/6155/1108/27125/8481/6638/8242/6134/113246/6234/11224/6135/6218/6651/6224/4297/55904/6204/6160/23112/6304/57572/6165/6154/6232/6210/6235
GSE21360_TERTIARY_VS_QUATERNARY_MEMORY_CD8_TCELL_DN	GSE21360_TERTIARY_VS_QUATERNARY_MEMORY_CD8_TCELL_DN	GSE21360_TERTIARY_VS_QUATERNARY_MEMORY_CD8_TCELL_DN	65	0.68277487054288	1.99703921484168	0.000293856925279522	0.00610019481495466	0.00504214708232773	414	tags=29%, list=10%, signal=27%	6280/4792/3934/7940/10581/1462/1536/10875/284996/6772/8530/1051/3561/7378/10890/84817/5230/8837/64092
LIEN_BREAST_CARCINOMA_METAPLASTIC_VS_DUCTAL_UP	LIEN_BREAST_CARCINOMA_METAPLASTIC_VS_DUCTAL_UP	LIEN_BREAST_CARCINOMA_METAPLASTIC_VS_DUCTAL_UP	17	0.858873261349883	2.02114530035699	0.000295373168572691	0.00611736099066124	0.00505633587225645	356	tags=59%, list=9%, signal=54%	50486/3576/597/7431/133/6648/1051/1522/7378/4478
GSE29617_DAY3_VS_DAY7_TIV_FLU_VACCINE_PBMC_2008_UP	GSE29617_DAY3_VS_DAY7_TIV_FLU_VACCINE_PBMC_2008_UP	GSE29617_DAY3_VS_DAY7_TIV_FLU_VACCINE_PBMC_2008_UP	62	0.692351177386841	2.01260384966074	0.000295252920173962	0.00611736099066124	0.00505633587225645	726	tags=56%, list=18%, signal=47%	7940/6275/199/5660/3824/391/7905/5685/11314/427/1471/118788/7167/5436/637/1075/55233/10577/10109/5879/805/5341/8766/128346/2633/10550/10791/7763/2040/10241/83706/54918/7296/9516/54951
FULCHER_INFLAMMATORY_RESPONSE_LECTIN_VS_LPS_DN	FULCHER_INFLAMMATORY_RESPONSE_LECTIN_VS_LPS_DN	FULCHER_INFLAMMATORY_RESPONSE_LECTIN_VS_LPS_DN	182	0.545627074741021	1.72867811700516	0.000297593087707984	0.00615615351250468	0.00508840002869118	629	tags=35%, list=16%, signal=31%	4332/2357/1441/10135/929/7940/10581/2219/2215/6303/199/10410/4084/11025/64231/4067/10288/120425/10875/1843/1052/1509/11314/4048/3669/118788/4061/60489/976/5732/2214/1075/7538/10130/9246/3309/9111/8743/128346/256586/22803/2633/5175/7071/2799/8635/81671/831/10791/4616/2040/10241/1312/6643/4615/10561/22928/3428/4600/27350/4599/951/219285
GOBP_POSITIVE_REGULATION_OF_GROWTH	GOBP_POSITIVE_REGULATION_OF_GROWTH	GOBP_POSITIVE_REGULATION_OF_GROWTH	52	0.702380121432441	1.99034300316559	0.000297975049774797	0.00615687911344922	0.00508899977784615	419	tags=23%, list=10%, signal=21%	6279/6280/10409/6386/387/84525/1535/11344/5479/5292/8766/1432
GSE40068_CXCR5POS_BCL6POS_TFH_VS_CXCR5NEG_BCL6NEG_CD4_TCELL_DN	GSE40068_CXCR5POS_BCL6POS_TFH_VS_CXCR5NEG_BCL6NEG_CD4_TCELL_DN	GSE40068_CXCR5POS_BCL6POS_TFH_VS_CXCR5NEG_BCL6NEG_CD4_TCELL_DN	59	-0.498973594747504	-1.93088463760671	0.000298358514829631	0.00615763404617572	0.00508962377133484	771	tags=44%, list=19%, signal=36%	57187/10077/28951/6001/399/9750/8202/57561/55729/7049/5142/3945/4925/51176/81844/7267/10396/10125/113791/6160/814/6304/3572/27086/64919/6932
GSE22935_WT_VS_MYD88_KO_MACROPHAGE_UP	GSE22935_WT_VS_MYD88_KO_MACROPHAGE_UP	GSE22935_WT_VS_MYD88_KO_MACROPHAGE_UP	82	0.654500658863084	1.95210426502307	0.000301133354131731	0.00620768397501055	0.00513099279483334	503	tags=37%, list=12%, signal=33%	7305/2207/10261/4688/3055/6386/4689/302/1536/83442/5226/29992/3687/427/51155/301/1476/2923/51192/2876/5732/170954/79180/55233/6717/10312/5052/11010/79792/962
AIZARANI_LIVER_C28_NK_NKT_CELLS_6	AIZARANI_LIVER_C28_NK_NKT_CELLS_6	AIZARANI_LIVER_C28_NK_NKT_CELLS_6	85	-0.438534695290414	-1.81294810416517	0.000302337437719127	0.00622527515322134	0.00514553287274573	724	tags=48%, list=18%, signal=40%	3726/3702/864/54941/79668/5504/28638/246175/55422/57602/56990/56829/27436/23048/5144/51176/11123/5295/28984/969/94120/81539/5527/5734/694/9806/1831/51669/2534/80709/57326/2113/6304/6173/7128/64919/6932/6232/6235/5996/7852
HP_COARCTATION_OF_AORTA	HP_COARCTATION_OF_AORTA	HP_COARCTATION_OF_AORTA	47	-0.530843907780088	-1.97876266680415	0.000303579244245739	0.00624360139758706	0.00516068052333094	259	tags=30%, list=6%, signal=28%	6155/1108/6234/11224/6135/6218/6224/6204/6160/6165/6154/6232/6210/6235
GOCC_SPECIFIC_GRANULE_LUMEN	GOCC_SPECIFIC_GRANULE_LUMEN	GOCC_SPECIFIC_GRANULE_LUMEN	22	0.809728466921518	2.00676840994875	0.000307166677518799	0.0063027761378973	0.00520959170621175	339	tags=45%, list=8%, signal=42%	4069/3934/8993/56729/4057/1509/567/1522/5777/5873
GSE24634_NAIVE_CD4_TCELL_VS_DAY5_IL4_CONV_TREG_UP	GSE24634_NAIVE_CD4_TCELL_VS_DAY5_IL4_CONV_TREG_UP	GSE24634_NAIVE_CD4_TCELL_VS_DAY5_IL4_CONV_TREG_UP	96	-0.420106430540622	-1.81151192661431	0.000307165968984764	0.0063027761378973	0.00520959170621175	719	tags=46%, list=18%, signal=39%	55623/51696/2962/54941/79668/51710/1039/80162/399/11320/3133/8675/23345/55186/57035/1112/868/23522/10347/55268/8525/6208/387751/969/2308/54851/6159/6430/10396/54462/55690/63917/81606/6143/6135/3983/6204/6158/22861/9267/6161/6165/64919/6164
LEE_LIVER_CANCER_MYC_E2F1_UP	LEE_LIVER_CANCER_MYC_E2F1_UP	LEE_LIVER_CANCER_MYC_E2F1_UP	19	0.822950363225388	1.98465146132827	0.000310827272542944	0.00637052339534032	0.00526558854677405	331	tags=63%, list=8%, signal=58%	3934/597/1520/967/302/8407/308/71/1476/5359/4061/972
GSE37532_WT_VS_PPARG_KO_LN_TCONV_DN	GSE37532_WT_VS_PPARG_KO_LN_TCONV_DN	GSE37532_WT_VS_PPARG_KO_LN_TCONV_DN	96	0.628900777254969	1.90214893513749	0.00031854098103268	0.00652108866476245	0.00539003903679047	624	tags=43%, list=15%, signal=37%	3956/6277/7431/1192/51734/3958/302/2745/6348/83442/6281/7905/1509/71/3687/822/10487/118788/8477/5359/5538/515/54458/3148/79180/801/2286/10130/5698/3001/53637/101/805/5341/1349/5551/9473/9802/7132/7171/834
PYEON_CANCER_HEAD_AND_NECK_VS_CERVICAL_UP	PYEON_CANCER_HEAD_AND_NECK_VS_CERVICAL_UP	PYEON_CANCER_HEAD_AND_NECK_VS_CERVICAL_UP	51	-0.516906498903211	-1.96578601822961	0.000320528324662461	0.00654075528243875	0.0054062945797598	830	tags=47%, list=21%, signal=38%	23141/8233/23225/23350/2332/10051/3192/5928/23451/58487/54904/51433/23015/57018/554203/1654/7112/5366/94104/55000/5613/11168/23181/7503
GSE19888_ADENOSINE_A3R_ACT_VS_TCELL_MEMBRANES_ACT_IN_MAST_CELL_UP	GSE19888_ADENOSINE_A3R_ACT_VS_TCELL_MEMBRANES_ACT_IN_MAST_CELL_UP	GSE19888_ADENOSINE_A3R_ACT_VS_TCELL_MEMBRANES_ACT_IN_MAST_CELL_UP	74	0.65679177755656	1.95141152295261	0.000320524230139894	0.00654075528243875	0.0054062945797598	852	tags=55%, list=21%, signal=45%	7305/199/1520/10094/4689/64231/6556/64115/7076/3684/6772/23643/567/1522/57085/29887/976/7094/58472/170954/4542/3920/1075/5698/55911/54331/22803/1211/4046/83706/834/6392/317649/3659/3903/6404/6993/826/2771/63940/123
DESERT_STEM_CELL_HEPATOCELLULAR_CARCINOMA_SUBCLASS_UP	DESERT_STEM_CELL_HEPATOCELLULAR_CARCINOMA_SUBCLASS_UP	DESERT_STEM_CELL_HEPATOCELLULAR_CARCINOMA_SUBCLASS_UP	78	0.651983946558273	1.94671532854581	0.000320975708547194	0.00654075528243875	0.0054062945797598	375	tags=27%, list=9%, signal=25%	3576/6282/8875/6277/79887/4318/1192/1462/7086/3958/5355/308/822/51155/3460/2023/5315/7534/1075/2539/10109
HP_ABNORMALITY_OF_THE_FOREHEAD	HP_ABNORMALITY_OF_THE_FOREHEAD	HP_ABNORMALITY_OF_THE_FOREHEAD	272	-0.298025641426969	-1.42510722833921	0.000320615886655502	0.00654075528243875	0.0054062945797598	838	tags=32%, list=21%, signal=27%	6141/10128/23141/54888/5567/10664/8289/23389/1781/57187/63901/2035/5591/51816/6949/5813/54941/26057/284058/2332/284361/8925/5922/6595/8720/6872/10844/80184/55023/3192/1387/7994/6778/1105/29123/85378/1656/54872/25836/283989/6229/546/23476/6602/10075/5144/5885/171023/23522/23162/5116/23013/5295/23019/1968/6155/27125/8481/6711/6638/55690/8242/1106/6134/113246/6234/11224/6135/6218/6651/6224/4297/5590…
KAECH_NAIVE_VS_MEMORY_CD8_TCELL_DN	KAECH_NAIVE_VS_MEMORY_CD8_TCELL_DN	KAECH_NAIVE_VS_MEMORY_CD8_TCELL_DN	117	0.604236094227474	1.85708314476564	0.000321959497136948	0.00655327880124277	0.00541664595798847	631	tags=41%, list=16%, signal=36%	6282/6275/3956/597/6277/8993/7295/366/302/2745/2268/10219/10875/6351/84525/6281/3689/1509/3687/301/8530/9446/5359/11345/29887/976/4542/54458/3148/79180/837/3002/896/11126/5292/8743/256586/9094/7071/5551/4616/2833/2217/8320/4600/1154/834/924
SWEET_LUNG_CANCER_KRAS_UP	SWEET_LUNG_CANCER_KRAS_UP	SWEET_LUNG_CANCER_KRAS_UP	193	0.550664700356412	1.74742368104234	0.000324805260768295	0.00660362952276801	0.00545826360321665	721	tags=40%, list=18%, signal=34%	7305/3934/929/597/6813/6303/10409/1520/967/8993/79887/1192/5660/3958/5355/2745/3936/2597/2907/3689/1509/26578/284996/5476/3687/1535/3939/5720/7167/1476/2023/1508/1522/29887/5315/7408/10263/9114/8826/23406/1075/3312/972/2539/25824/2286/10130/3309/5230/3122/8673/10577/7805/2799/8635/81671/56005/3566/10010/2079/9208/4691/509/475/3123/4599/2182/81502/7171/9289/65993/5693/7494/9516/64834/3313/2821
GSE40685_TREG_VS_FOXP3_KO_TREG_PRECURSOR_UP	GSE40685_TREG_VS_FOXP3_KO_TREG_PRECURSOR_UP	GSE40685_TREG_VS_FOXP3_KO_TREG_PRECURSOR_UP	85	0.637328348201075	1.91153916318214	0.000327664692686943	0.00665414259782673	0.00550001544258453	629	tags=42%, list=16%, signal=37%	4332/2357/10135/5721/5696/6772/5720/567/2923/4061/29887/976/3134/58472/64422/837/9246/51100/5698/5230/9111/11126/5292/8743/55303/2537/10791/9473/6397/10241/83666/11177/4599/2182/834/219285
BIOCARTA_CXCR4_PATHWAY	BIOCARTA_CXCR4_PATHWAY	BIOCARTA_CXCR4_PATHWAY	10	-0.804185782041793	-1.98493527810771	0.000328964567364335	0.0066652877924082	0.00550922755990956	302	tags=30%, list=7%, signal=28%	5295/5335/7852
GOBP_RIBONUCLEOPROTEIN_COMPLEX_SUBUNIT_ORGANIZATION	GOBP_RIBONUCLEOPROTEIN_COMPLEX_SUBUNIT_ORGANIZATION	GOBP_RIBONUCLEOPROTEIN_COMPLEX_SUBUNIT_ORGANIZATION	116	-0.390653786100351	-1.7144346373956	0.000328743458120794	0.0066652877924082	0.00550922755990956	1072	tags=44%, list=27%, signal=33%	55015/6223/6633/8562/10946/4809/9129/22907/24148/8575/1653/7458/54505/10291/8233/79869/10181/10594/5591/6147/10658/6122/103/8175/6433/23020/51747/6431/23451/23195/6152/7919/1975/10772/1659/23521/55692/6208/1968/6430/6209/6134/6234/6135/6193/11168/29997/7536/472/6232/6169
HP_DEPRESSED_NASAL_BRIDGE	HP_DEPRESSED_NASAL_BRIDGE	HP_DEPRESSED_NASAL_BRIDGE	135	-0.379269969461242	-1.69939533550463	0.000334955377415695	0.00677893157782346	0.00560316040934111	536	tags=28%, list=13%, signal=25%	1387/6228/1656/54872/9459/25836/6229/546/23476/6602/4204/10075/56160/5144/5885/171023/23522/23162/23013/23019/6155/6234/11224/6135/6218/6651/6224/55904/6204/6160/23112/6304/57572/6165/6154/6232/6210/6235
GROSS_HYPOXIA_VIA_ELK3_DN	GROSS_HYPOXIA_VIA_ELK3_DN	GROSS_HYPOXIA_VIA_ELK3_DN	52	0.698544812111382	1.97947484098501	0.000336961370147068	0.00680401292234392	0.00562389152235157	414	tags=31%, list=10%, signal=28%	6279/4792/5552/6303/133/23645/1051/2023/10602/7378/3920/7538/25824/3309/5341/64092
GSE14415_ACT_TCONV_VS_ACT_NATURAL_TREG_DN	GSE14415_ACT_TCONV_VS_ACT_NATURAL_TREG_DN	GSE14415_ACT_TCONV_VS_ACT_NATURAL_TREG_DN	78	0.650383893582981	1.9419378372135	0.000336632723261861	0.00680401292234392	0.00562389152235157	611	tags=40%, list=15%, signal=34%	6282/2207/5552/199/8993/79887/1192/4084/5355/2745/1536/7905/11314/3687/3684/301/2289/29887/4542/801/23753/1175/64092/5551/4616/10227/3428/11177/5782/10553/4599
JINESH_BLEBBISHIELD_TRANSFORMED_STEM_CELL_SPHERES_UP	JINESH_BLEBBISHIELD_TRANSFORMED_STEM_CELL_SPHERES_UP	JINESH_BLEBBISHIELD_TRANSFORMED_STEM_CELL_SPHERES_UP	54	0.698206510595244	1.99373597734517	0.000338398997913447	0.00682527706132474	0.00564146750468865	318	tags=26%, list=8%, signal=24%	6280/3934/2495/6648/7295/302/5226/2512/3303/301/3460/1508/79180/3312
GSE21063_CTRL_VS_ANTI_IGM_STIM_BCELL_NFATC1_KO_3H_DN	GSE21063_CTRL_VS_ANTI_IGM_STIM_BCELL_NFATC1_KO_3H_DN	GSE21063_CTRL_VS_ANTI_IGM_STIM_BCELL_NFATC1_KO_3H_DN	66	-0.474200364183807	-1.85882550289377	0.000338904788523652	0.0068277197406428	0.00564348651371545	885	tags=56%, list=22%, signal=44%	7456/23484/7799/10746/11119/7109/80853/29068/5252/84181/79668/8925/11320/56995/9583/7994/64061/116984/143098/7581/5142/7832/5295/6095/5527/7644/149041/10384/10396/54462/51274/6638/6687/113791/81669/27086/1844
HP_TAPERED_FINGER	HP_TAPERED_FINGER	HP_TAPERED_FINGER	46	-0.533946807192244	-1.97437936956183	0.000339329748081617	0.00682853027063562	0.00564415646140768	616	tags=41%, list=15%, signal=35%	10982/6595/55023/1656/546/10075/65125/171023/23013/23019/1968/58508/1108/8481/8242/6134/4297/55904/3097
GSE25123_WT_VS_PPARG_KO_MACROPHAGE_IL4_STIM_DN	GSE25123_WT_VS_PPARG_KO_MACROPHAGE_IL4_STIM_DN	GSE25123_WT_VS_PPARG_KO_MACROPHAGE_IL4_STIM_DN	50	0.710612528469753	2.00256359271101	0.000340705385370924	0.00684844834082506	0.00566061984373197	461	tags=42%, list=11%, signal=38%	6282/5552/6275/3956/597/6277/4689/302/10219/84525/6281/2992/5359/5732/3920/3002/101/64092/51523/8935/81671
SENESE_HDAC1_AND_HDAC2_TARGETS_UP	SENESE_HDAC1_AND_HDAC2_TARGETS_UP	SENESE_HDAC1_AND_HDAC2_TARGETS_UP	74	0.654858280942919	1.94566685972694	0.000341715447306465	0.00685322878445475	0.00566457114375285	302	tags=20%, list=7%, signal=19%	50486/3576/5265/10135/5552/597/5266/4318/5997/4050/64332/1604/9100/8826/5880
GSE7852_LN_VS_FAT_TCONV_DN	GSE7852_LN_VS_FAT_TCONV_DN	GSE7852_LN_VS_FAT_TCONV_DN	74	0.654775608036119	1.9454212280542	0.000341715447306465	0.00685322878445475	0.00566457114375285	414	tags=38%, list=10%, signal=35%	6282/10581/6275/3956/597/8870/4318/6648/5997/7295/4818/5836/5355/302/23645/64332/10219/8407/84525/6515/10602/4542/3148/8826/3309/3002/5341/64092
GSE3982_MAC_VS_EFF_MEMORY_CD4_TCELL_DN	GSE3982_MAC_VS_EFF_MEMORY_CD4_TCELL_DN	GSE3982_MAC_VS_EFF_MEMORY_CD4_TCELL_DN	52	-0.494104733871597	-1.8678678467132	0.000342462336867701	0.00686045600120183	0.0056705448365512	851	tags=52%, list=21%, signal=42%	7818/83752/23360/3150/8087/50717/54941/79668/23345/23264/50619/6124/3631/7049/5142/23162/2734/23178/6194/55000/2534/57326/10142/3275/6161/6165/472
GOBP_HISTONE_MODIFICATION	GOBP_HISTONE_MODIFICATION	GOBP_HISTONE_MODIFICATION	200	-0.325171275701256	-1.55959873574413	0.000343722176614883	0.00687793113048203	0.00568498899362918	959	tags=36%, list=24%, signal=28%	2033/25865/29072/55209/79813/9031/23168/64769/56916/2145/7799/10664/22933/80853/8467/1786/5931/26993/5252/23450/11143/54623/284058/7320/4300/2332/10919/55870/165918/6872/6418/79829/8202/1387/7994/57634/8464/57602/5928/2091/7874/25836/546/54904/23476/4204/10075/114803/83852/55183/171023/55818/23522/51176/23338/51366/80314/94104/58508/1108/6421/8242/57326/4297/55904/22992/3275/4302/1107/472/8473
CHYLA_CBFA2T3_TARGETS_UP	CHYLA_CBFA2T3_TARGETS_UP	CHYLA_CBFA2T3_TARGETS_UP	89	0.626296264425563	1.88784520898886	0.000345568174821057	0.00690708280957089	0.00570908446240052	624	tags=47%, list=15%, signal=41%	6282/25801/6688/10261/2212/4688/241/978/306/4818/1992/4689/3936/26253/3820/11031/308/9535/8530/1051/8477/2124/5899/5732/1524/1075/5873/3001/3002/10312/7805/29909/51523/811/11034/962/4616/8895/7132/5478/7171/834
FAN_EMBRYONIC_CTX_BIG_GROUPS_BRAIN_ENDOTHELIAL	FAN_EMBRYONIC_CTX_BIG_GROUPS_BRAIN_ENDOTHELIAL	FAN_EMBRYONIC_CTX_BIG_GROUPS_BRAIN_ENDOTHELIAL	92	0.624735553317504	1.87899948670899	0.000351476558896625	0.00701727496496761	0.0058001643494669	514	tags=37%, list=13%, signal=33%	10135/10581/3956/10410/7431/1192/4502/7076/168537/387/8407/84525/6281/6515/10627/5696/9235/6772/51371/301/567/2280/4061/8826/3732/3611/9741/5175/2537/831/10791/389/79792/2040
GSE3982_BASOPHIL_VS_EFF_MEMORY_CD4_TCELL_UP	GSE3982_BASOPHIL_VS_EFF_MEMORY_CD4_TCELL_UP	GSE3982_BASOPHIL_VS_EFF_MEMORY_CD4_TCELL_UP	90	0.627145681683682	1.88418618861502	0.00035187236583232	0.00701728384399758	0.00580017168847432	769	tags=42%, list=19%, signal=35%	3576/10135/6303/10409/241/6386/4689/4084/4637/387/26578/11314/1604/23585/51192/3460/10542/1622/29982/4697/5878/10109/5292/8837/1432/5175/51094/51719/51510/51167/9375/7296/9528/3106/51465/9341/311/9867
HP_OCULAR_ANTERIOR_SEGMENT_DYSGENESIS	HP_OCULAR_ANTERIOR_SEGMENT_DYSGENESIS	HP_OCULAR_ANTERIOR_SEGMENT_DYSGENESIS	74	-0.440606171766911	-1.7634191951935	0.000352632382208617	0.00702454786960801	0.00580617580582608	838	tags=45%, list=21%, signal=36%	79813/9031/7458/6141/4149/23389/63901/51816/79621/84153/284058/103/80184/10155/6229/54765/22872/5295/6155/58508/6234/11224/6135/6218/6224/6204/6160/57572/6165/6154/6232/6210/6235
GSE2585_CTEC_VS_MTEC_THYMUS_DN	GSE2585_CTEC_VS_MTEC_THYMUS_DN	GSE2585_CTEC_VS_MTEC_THYMUS_DN	37	0.756102900184819	2.05708847463225	0.000356181045600044	0.00708728405645199	0.00585803072047181	339	tags=30%, list=8%, signal=27%	6279/2357/929/5552/6648/366/2745/29992/8530/5777/5873
WANG_BARRETTS_ESOPHAGUS_DN	WANG_BARRETTS_ESOPHAGUS_DN	WANG_BARRETTS_ESOPHAGUS_DN	12	0.883625230246418	1.92078992681183	0.000360496717037521	0.00716512455845348	0.00592237018371183	238	tags=50%, list=6%, signal=47%	6279/1992/5355/10096/4048/1508
GOBP_NEGATIVE_REGULATION_OF_HYDROLASE_ACTIVITY	GOBP_NEGATIVE_REGULATION_OF_HYDROLASE_ACTIVITY	GOBP_NEGATIVE_REGULATION_OF_HYDROLASE_ACTIVITY	99	0.620807553397092	1.8780453624409	0.000361983261972445	0.00718662294938359	0.00594013978819024	571	tags=35%, list=14%, signal=31%	5265/5266/4318/5997/4057/1992/1475/3958/302/2597/7076/120892/23645/1378/334/114769/1471/301/8530/1476/2280/2876/1508/10935/10542/8301/1032/25824/3001/409/2537/831/11315/5062/3428
GOBP_POSITIVE_REGULATION_OF_CYSTEINE_TYPE_ENDOPEPTIDASE_ACTIVITY	GOBP_POSITIVE_REGULATION_OF_CYSTEINE_TYPE_ENDOPEPTIDASE_ACTIVITY	GOBP_POSITIVE_REGULATION_OF_CYSTEINE_TYPE_ENDOPEPTIDASE_ACTIVITY	50	0.709023438115723	1.99808540753834	0.000363230864359095	0.00720333476146321	0.00595395302154978	458	tags=26%, list=11%, signal=23%	6279/6280/29108/387/1509/637/837/7805/8743/8837/10016/10550/10134
GSE17974_CTRL_VS_ACT_IL4_AND_ANTI_IL12_0.5H_CD4_TCELL_UP	GSE17974_CTRL_VS_ACT_IL4_AND_ANTI_IL12_0.5H_CD4_TCELL_UP	GSE17974_CTRL_VS_ACT_IL4_AND_ANTI_IL12_0.5H_CD4_TCELL_UP	15	0.861041758219314	1.9449726706127	0.000364505593952887	0.00722054663735468	0.005968179585199	402	tags=60%, list=10%, signal=54%	50486/929/3055/10288/26253/29992/55313/5878/5341
MODULE_174	MODULE_174	MODULE_174	27	0.791756262170099	2.04021193884498	0.000370108950275475	0.00732053947796014	0.00605082917669671	130	tags=37%, list=3%, signal=36%	6280/1441/929/6688/8870/6648/4057/728/4502/11031
HOWARD_DENDRITIC_CELL_INACT_MONOV_INFLUENZA_A_INDONESIA_05_2005_H5N1_AGE_18_49YO_1DY_UP	HOWARD_DENDRITIC_CELL_INACT_MONOV_INFLUENZA_A_INDONESIA_05_2005_H5N1_AGE_18_49YO_1DY_UP	HOWARD_DENDRITIC_CELL_INACT_MONOV_INFLUENZA_A_INDONESIA_05_2005_H5N1_AGE_18_49YO_1DY_UP	52	0.69758043136782	1.97674206366577	0.000370378300253998	0.00732053947796014	0.00605082917669671	813	tags=60%, list=20%, signal=48%	6279/51316/199675/4502/5721/1890/6515/3669/6772/5359/654817/9246/5698/5292/8743/2633/2537/10791/2040/10561/83666/219285/924/317649/57823/8519/3659/6890/26270/3430/9636
GSE32423_MEMORY_VS_NAIVE_CD8_TCELL_IL7_IL4_UP	GSE32423_MEMORY_VS_NAIVE_CD8_TCELL_IL7_IL4_UP	GSE32423_MEMORY_VS_NAIVE_CD8_TCELL_IL7_IL4_UP	21	0.809062056800576	1.99280687896127	0.000371511545961384	0.00733477022165585	0.00606259167035163	151	tags=38%, list=4%, signal=37%	2207/1441/2212/1192/1992/728/2745/84525
GSE11057_EFF_MEM_VS_CENT_MEM_CD4_TCELL_DN	GSE11057_EFF_MEM_VS_CENT_MEM_CD4_TCELL_DN	GSE11057_EFF_MEM_VS_CENT_MEM_CD4_TCELL_DN	75	-0.456742240112857	-1.82945220978974	0.000372466526155146	0.0073454537474752	0.00607142219301084	654	tags=51%, list=16%, signal=43%	4300/8925/5922/55870/55023/7994/57634/23240/7874/23195/54904/9736/201633/23077/55183/143686/84441/11059/51176/388011/26034/476/27125/51274/6711/55000/321/4297/113791/3983/814/23049/3572/5140/27086/7273/472/6932
GOBP_CYTOKINE_PRODUCTION	GOBP_CYTOKINE_PRODUCTION	GOBP_CYTOKINE_PRODUCTION	238	0.51562560093715	1.6581167602912	0.000373170473195866	0.00735116840039226	0.00607614566847454	419	tags=24%, list=10%, signal=22%	4332/7305/2207/929/5552/2219/706/199/8993/4057/1992/728/353514/6556/4067/1536/10288/64115/6348/26253/2597/4050/240/29108/2268/120892/1378/7114/114769/3303/1604/1535/6772/2950/23643/301/567/1051/10417/3134/10542/1524/3148/8826/5777/7538/972/5879/9111/11126/7805/409/101/3459/10159/1432
GOBP_CENTRAL_NERVOUS_SYSTEM_DEVELOPMENT	GOBP_CENTRAL_NERVOUS_SYSTEM_DEVELOPMENT	GOBP_CENTRAL_NERVOUS_SYSTEM_DEVELOPMENT	196	0.54282907083032	1.7245942385866	0.00038012396027405	0.00747984497882939	0.00618250394951504	568	tags=24%, list=14%, signal=22%	6279/6280/7305/199/10409/7431/306/5997/2896/1462/728/60/4067/10092/120892/387/79143/334/822/3684/2950/567/5538/515/9114/1524/8655/801/2539/3309/7314/409/805/3459/10159/22803/1349/6628/5728/5901/998/10971/136319/9948/57142/1340/8320
GSE34156_UNTREATED_VS_24H_NOD2_AND_TLR1_TLR2_LIGAND_TREATED_MONOCYTE_UP	GSE34156_UNTREATED_VS_24H_NOD2_AND_TLR1_TLR2_LIGAND_TREATED_MONOCYTE_UP	GSE34156_UNTREATED_VS_24H_NOD2_AND_TLR1_TLR2_LIGAND_TREATED_MONOCYTE_UP	40	0.730663418876219	2.00899965713465	0.000383594524290569	0.00753977764300478	0.00623204159822541	685	tags=55%, list=17%, signal=46%	6282/4318/2896/11025/60/3936/3820/259197/10313/29992/1509/7094/10602/654817/2539/5479/965/56005/9948/6184/8650/5868
SMID_BREAST_CANCER_RELAPSE_IN_BONE_DN	SMID_BREAST_CANCER_RELAPSE_IN_BONE_DN	SMID_BREAST_CANCER_RELAPSE_IN_BONE_DN	57	0.695306089083279	2.00279530486423	0.000390595112619369	0.00766888567907211	0.00633875650276682	302	tags=25%, list=7%, signal=23%	6279/6280/3576/5266/6648/51312/8407/6515/9235/1535/2023/7534/8301/5880
VECCHI_GASTRIC_CANCER_EARLY_UP	VECCHI_GASTRIC_CANCER_EARLY_UP	VECCHI_GASTRIC_CANCER_EARLY_UP	106	0.604102305705237	1.85237200573505	0.000391195595605163	0.00767218853745418	0.00634148649717843	318	tags=22%, list=8%, signal=21%	3576/6282/3934/10581/6277/1520/5266/10410/6648/2896/51734/6281/5696/51155/7277/5436/2023/1508/10449/637/7378/10093/3312
GSE3982_EFF_MEMORY_CD4_TCELL_VS_NKCELL_DN	GSE3982_EFF_MEMORY_CD4_TCELL_VS_NKCELL_DN	GSE3982_EFF_MEMORY_CD4_TCELL_VS_NKCELL_DN	55	0.706061038601498	2.02042958041511	0.000392003508458141	0.00767807777440917	0.00634635427596755	446	tags=35%, list=11%, signal=31%	7305/5265/25801/8875/2215/133/3055/728/4067/259197/10875/1052/10578/11314/7167/10287/11126/1955/5175
ONKEN_UVEAL_MELANOMA_UP	ONKEN_UVEAL_MELANOMA_UP	ONKEN_UVEAL_MELANOMA_UP	332	0.478171123026901	1.54457013067519	0.000392361064926989	0.00767807777440917	0.00634635427596755	713	tags=30%, list=18%, signal=26%	7305/6282/2207/10581/3956/8870/6277/10409/1520/10410/6648/5660/3958/5216/4502/2180/60/4067/83442/11031/5721/1890/2907/8407/6515/10096/1052/1604/6772/23643/51371/567/2280/5862/1508/10417/4061/60489/976/3134/6817/5315/7534/5689/10602/3148/8826/23406/1075/801/28956/972/10434/5698/6637/4478/3122/10109/7805/3459/811/2799/81671/29095/965/79792/2014/9208/5684/2040/2971/8459/1312/8895/10227/51278/3428/11…
GSE360_DC_VS_MAC_B_MALAYI_HIGH_DOSE_DN	GSE360_DC_VS_MAC_B_MALAYI_HIGH_DOSE_DN	GSE360_DC_VS_MAC_B_MALAYI_HIGH_DOSE_DN	84	0.635490997632575	1.90581234718289	0.000394744384940709	0.00771620934836194	0.00637787212255815	571	tags=38%, list=14%, signal=33%	6279/5265/929/6303/6888/4318/1462/4502/6556/2745/23645/5721/1890/1052/11314/4048/7167/5732/4542/2286/5873/2537/56005/389/2014/962/8636/10241/11315/4615/10561/3428
GSE21670_UNTREATED_VS_IL6_TREATED_CD4_TCELL_DN	GSE21670_UNTREATED_VS_IL6_TREATED_CD4_TCELL_DN	GSE21670_UNTREATED_VS_IL6_TREATED_CD4_TCELL_DN	92	-0.426659497208205	-1.80452147072681	0.000395264008681194	0.00771786676576734	0.00637924206935302	607	tags=30%, list=15%, signal=26%	23345/9744/6352/57140/6305/1616/25836/54904/926/143686/583/5142/9821/393/10396/3707/55690/10125/51466/113791/22992/23112/23526/1027/64919/22848/6932/7852
NAKAYA_B_CELL_FLUMIST_AGE_18_50YO_7DY_DN	NAKAYA_B_CELL_FLUMIST_AGE_18_50YO_7DY_DN	NAKAYA_B_CELL_FLUMIST_AGE_18_50YO_7DY_DN	168	0.549979330934828	1.73935807189332	0.000401924365639089	0.00783929183047054	0.00647960657479697	581	tags=23%, list=14%, signal=20%	6279/4332/4069/10135/5552/3956/4688/1992/3958/4067/240/7076/259197/2268/1052/11314/10263/9114/7378/801/7321/5052/3459/10159/5499/8935/2633/5175/5690/4947/2799/965/5728/1211/708/64318/11177/5782
GOBP_NEGATIVE_REGULATION_OF_CELL_ACTIVATION	GOBP_NEGATIVE_REGULATION_OF_CELL_ACTIVATION	GOBP_NEGATIVE_REGULATION_OF_CELL_ACTIVATION	63	0.670383362917313	1.95332618206063	0.000405645007063461	0.0079031758840498	0.00653241026453689	414	tags=35%, list=10%, signal=32%	4332/7305/7940/6688/8993/2896/3958/4067/10288/64115/2268/1378/10875/11314/301/8530/1051/3134/5777/972/7805/64092
[truncated: 750 more rows]
