# Supplementary material for: A donor PD-1+CD8+ TSCM-like regulatory subset mobilized by G-CSF alleviates recipient acute graft-versus-host-disease
Source: Signal Transduct Target Ther. 2025 Apr 2;10:120. doi: 10.1038/s41392-025-02183-1 (PMC11965471; doi:10.1038/s41392-025-02183-1)
Supplement: Supplementary file 2 — Supplementary files of GO and GSEA analysis [file 41392_2025_2183_MOESM2_ESM.zip › GSEA/9. GSEA results enriched in PD-1+CD8+CCR7+ cells compared with PD-1-CD8+CCR7+ cells.csv.csv]

	ID	Description	setSize	enrichmentScore	NES	pvalue	p.adjust	qvalue	rank	leading_edge	core_enrichment
REACTOME_NONSENSE_MEDIATED_DECAY_NMD	REACTOME_NONSENSE_MEDIATED_DECAY_NMD	REACTOME_NONSENSE_MEDIATED_DECAY_NMD	102	-0.911564321422223	-4.18402179688084	1e-10	8.02890250795208e-09	6.32763699867022e-09	182	tags=75%, list=5%, signal=74%	2197/6218/11224/6205/26986/6223/7311/6132/6157/6138/6201/6188/6128/3921/6155/6142/23521/6171/6130/6147/6158/6235/6175/25873/6209/6233/6176/6232/6187/9045/6134/6152/6224/6229/4736/6122/6217/6168/6141/6124/6208/6154/6125/6169/6159/6156/6167/6227/6204/6181/6137/6234/6203/6136/6143/6210/6222/6133/6144/6230/6135/6129/6170/6228/6165/6191/9349/6206/6202/6160/6146/6164/6194/6161/6207/6193/6189
REACTOME_EUKARYOTIC_TRANSLATION_INITIATION	REACTOME_EUKARYOTIC_TRANSLATION_INITIATION	REACTOME_EUKARYOTIC_TRANSLATION_INITIATION	105	-0.914419541135614	-4.15660218301375	1e-10	8.02890250795208e-09	6.32763699867022e-09	214	tags=77%, list=6%, signal=75%	1975/6173/2197/6218/11224/6205/26986/6223/7311/6132/6157/6138/6201/6188/6128/3921/6155/8667/6142/23521/6171/6130/6147/6158/6235/6175/25873/6209/6233/6176/6232/6187/9045/6134/6152/6224/6229/4736/6122/6217/6168/6141/6124/6208/6154/6125/6169/6159/6156/6167/3646/6227/6204/6181/6137/6234/6203/6136/6143/6210/6222/6133/6144/6230/6135/6129/6170/6228/6165/6191/9349/6206/6202/6160/6146/6164/6194/6161/6207/…
REACTOME_EUKARYOTIC_TRANSLATION_ELONGATION	REACTOME_EUKARYOTIC_TRANSLATION_ELONGATION	REACTOME_EUKARYOTIC_TRANSLATION_ELONGATION	86	-0.96004593082817	-4.1529059427402	1e-10	8.02890250795208e-09	6.32763699867022e-09	182	tags=93%, list=5%, signal=91%	2197/6218/11224/6205/1938/1936/6223/7311/6132/6157/6138/6201/6188/6128/3921/6155/6142/23521/6171/6130/6147/6158/6235/6175/1915/25873/6209/6233/6176/6232/6187/9045/6134/6152/6224/6229/4736/6122/6217/6168/6141/6124/6208/6154/6125/6169/6159/6156/6167/6227/6204/6181/6137/6234/6203/6136/6143/6210/6222/6133/6144/6230/6135/6129/6170/6228/6165/6191/9349/6206/6202/6160/6146/1933/6164/6194/6161/6207/6193/6…
KEGG_RIBOSOME	KEGG_RIBOSOME	KEGG_RIBOSOME	82	-0.95536482831175	-4.1473396426622	1e-10	8.02890250795208e-09	6.32763699867022e-09	182	tags=91%, list=5%, signal=89%	2197/6218/11224/6205/6223/7311/6132/6157/6138/6201/6188/6128/3921/6155/6142/23521/6171/6130/6147/6158/6235/6175/25873/6209/6233/6176/6232/6187/9045/6134/6152/6224/6229/4736/6122/6217/6168/6141/6124/6154/6125/6169/6159/6156/6167/6227/6204/6181/6137/6234/6203/6136/6143/6210/6222/6133/6144/6230/6135/6129/6170/6228/6165/6191/9349/6206/6202/6160/6146/6164/6194/6161/6207/6193/6189
GNF2_EIF3S6	GNF2_EIF3S6	GNF2_EIF3S6	110	-0.909609980701478	-4.14301221223699	1e-10	8.02890250795208e-09	6.32763699867022e-09	214	tags=76%, list=6%, signal=74%	1975/6173/2091/3178/8409/2197/6218/11224/689/26986/6223/10412/7311/6132/6157/6138/6201/6188/1350/6128/3921/6155/10399/4673/8667/6142/6767/23521/6171/6130/7381/6147/6158/6235/25873/6209/6187/9045/6152/6224/6229/4736/6122/6217/4869/4666/6141/6124/6208/6125/6169/6159/6156/6167/3646/6227/6204/6181/6137/6234/6203/6136/6143/6222/6133/6144/6230/6135/6129/6170/6228/6165/6191/9349/6206/6202/6160/6146/1933…
WP_CYTOPLASMIC_RIBOSOMAL_PROTEINS	WP_CYTOPLASMIC_RIBOSOMAL_PROTEINS	WP_CYTOPLASMIC_RIBOSOMAL_PROTEINS	82	-0.951905733635739	-4.13232334726132	1e-10	8.02890250795208e-09	6.32763699867022e-09	182	tags=93%, list=5%, signal=90%	2197/6218/11224/6205/6223/7311/6132/6157/6138/6201/6188/6128/3921/6155/6142/23521/6171/6130/6147/6158/6235/6175/25873/6209/6233/6176/6232/6187/9045/6134/6152/6224/6229/4736/6122/6217/6168/6141/6124/6208/6154/6125/6169/6159/6156/6167/6227/6204/6181/6137/6234/6203/6136/6143/6210/6222/6133/6144/6230/6135/6129/6170/6228/6165/6191/9349/6206/6202/6160/6146/6164/6194/6161/6207/6193/6189
GOCC_RIBOSOME	GOCC_RIBOSOME	GOCC_RIBOSOME	148	-0.847055215308063	-4.13182326642831	1e-10	8.02890250795208e-09	6.32763699867022e-09	168	tags=53%, list=4%, signal=52%	6218/11224/689/6205/6223/7311/6132/6157/6138/6201/6188/6128/3921/6155/10399/8667/6142/23521/6171/6130/6147/6158/6235/6175/25873/6209/6233/6176/6232/6187/9045/6134/6152/6224/6229/4736/6122/6217/6168/6141/6124/6208/6154/6125/6169/6159/6156/6167/6227/6204/6181/6137/6234/6203/6136/6143/6210/6222/6133/6144/6230/6135/6129/6170/6228/6165/6191/9349/6206/6202/6160/6146/6164/6194/6161/6207/6193/6189
REACTOME_SELENOAMINO_ACID_METABOLISM	REACTOME_SELENOAMINO_ACID_METABOLISM	REACTOME_SELENOAMINO_ACID_METABOLISM	86	-0.954496514133036	-4.12890062712776	1e-10	8.02890250795208e-09	6.32763699867022e-09	182	tags=88%, list=5%, signal=86%	2197/6218/11224/6205/6223/7311/6132/6157/6138/6201/6188/6128/3921/6155/6142/23521/6171/6130/6147/6158/6235/6175/25873/6209/6233/6176/6232/6187/9045/6134/6152/6224/6229/4736/6122/6217/6168/6141/6124/6208/6154/6125/6169/6159/6156/6167/6227/6204/6181/6137/6234/6203/6136/6143/6210/6222/6133/6144/6230/6135/6129/6170/6228/6165/6191/9349/6206/6202/6160/6146/6164/6194/6161/6207/6193/6189
GOCC_CYTOSOLIC_RIBOSOME	GOCC_CYTOSOLIC_RIBOSOME	GOCC_CYTOSOLIC_RIBOSOME	86	-0.954067334765649	-4.12704411017572	1e-10	8.02890250795208e-09	6.32763699867022e-09	168	tags=87%, list=4%, signal=85%	6218/11224/6205/6223/7311/6132/6157/6138/6201/6188/6128/3921/6155/6142/23521/6171/6130/6147/6158/6235/6175/25873/6209/6233/6176/6232/6187/9045/6134/6152/6224/6229/4736/6122/6217/6168/6141/6124/6208/6154/6125/6169/6159/6156/6167/6227/6204/6181/6137/6234/6203/6136/6143/6210/6222/6133/6144/6230/6135/6129/6170/6228/6165/6191/9349/6206/6202/6160/6146/6164/6194/6161/6207/6193/6189
GOCC_RIBOSOMAL_SUBUNIT	GOCC_RIBOSOMAL_SUBUNIT	GOCC_RIBOSOMAL_SUBUNIT	133	-0.879368276858975	-4.12048475620101	1e-10	8.02890250795208e-09	6.32763699867022e-09	168	tags=57%, list=4%, signal=57%	6218/11224/6205/6223/7311/6132/6157/6138/6201/6188/6128/3921/6155/10399/6142/23521/6171/6130/6147/6158/6235/6175/25873/6209/6233/6176/6232/6187/9045/6134/6152/6224/6229/4736/6122/6217/6168/6141/6124/6208/6154/6125/6169/6159/6156/6167/6227/6204/6181/6137/6234/6203/6136/6143/6210/6222/6133/6144/6230/6135/6129/6170/6228/6165/6191/9349/6206/6202/6160/6146/6164/6194/6161/6207/6193/6189
GOBP_CYTOPLASMIC_TRANSLATION	GOBP_CYTOPLASMIC_TRANSLATION	GOBP_CYTOPLASMIC_TRANSLATION	118	-0.873135405419572	-4.10931930994553	1e-10	8.02890250795208e-09	6.32763699867022e-09	168	tags=66%, list=4%, signal=65%	1975/6173/6218/11224/6205/26986/6223/7311/6132/6157/6138/6201/6188/6128/3921/6155/6142/23521/6171/6130/6147/6158/6235/6175/25873/6209/6233/6176/6232/6187/9045/6134/6152/6224/6229/4736/6122/6217/6168/6141/6124/6208/6154/6125/6169/6159/6156/6167/6227/6204/6181/6137/6234/6203/6136/6143/6210/6222/6133/6144/6230/6135/6129/6170/6228/6165/6191/9349/6206/6202/6160/6146/6164/6194/6161/6207/6193/6189
GOMF_STRUCTURAL_CONSTITUENT_OF_RIBOSOME	GOMF_STRUCTURAL_CONSTITUENT_OF_RIBOSOME	GOMF_STRUCTURAL_CONSTITUENT_OF_RIBOSOME	130	-0.879388685785783	-4.10545151386312	1e-10	8.02890250795208e-09	6.32763699867022e-09	168	tags=58%, list=4%, signal=57%	6218/11224/6205/6223/7311/6132/6157/6138/6201/6188/6128/3921/6155/6142/23521/6171/6130/6147/6158/6235/6175/25873/6209/6233/6176/6232/6187/9045/6134/6152/6224/6229/4736/6122/6217/6168/6141/6124/6208/6154/6125/6169/6159/6156/6167/6227/6204/6181/6137/6234/6203/6136/6143/6210/6222/6133/6144/6230/6135/6129/6170/6228/6165/6191/9349/6206/6202/6160/6146/6164/6194/6161/6207/6193/6189
TRAVAGLINI_LUNG_CD4_NAIVE_T_CELL	TRAVAGLINI_LUNG_CD4_NAIVE_T_CELL	TRAVAGLINI_LUNG_CD4_NAIVE_T_CELL	126	-0.871411040786911	-4.08728141737034	1e-10	8.02890250795208e-09	6.32763699867022e-09	281	tags=79%, list=7%, signal=75%	50861/9840/939/3702/203328/117145/7294/91782/91523/2053/11224/64919/23178/728658/100130231/387066/6223/6132/6157/6138/6201/6188/6128/6402/6932/6155/4609/51669/4753/6142/23521/6171/6147/6158/1606/6235/6175/1915/25873/6209/6233/26119/6176/6232/6304/51070/6187/9045/6134/6152/6224/4736/6122/6217/4869/6168/6141/6124/6208/6154/6125/6169/6159/6156/6167/6227/6181/80762/6137/6234/113791/6136/6143/6210/111…
REACTOME_RESPONSE_OF_EIF2AK4_GCN2_TO_AMINO_ACID_DEFICIENCY	REACTOME_RESPONSE_OF_EIF2AK4_GCN2_TO_AMINO_ACID_DEFICIENCY	REACTOME_RESPONSE_OF_EIF2AK4_GCN2_TO_AMINO_ACID_DEFICIENCY	87	-0.94599183304082	-4.07164709297677	1e-10	8.02890250795208e-09	6.32763699867022e-09	182	tags=87%, list=5%, signal=85%	2197/6218/11224/6205/6223/7311/6132/6157/6138/6201/6188/6128/3921/6155/6142/23521/6171/6130/6147/6158/6235/6175/25873/6209/6233/6176/6232/6187/9045/6134/6152/6224/6229/4736/6122/6217/6168/6141/6124/6208/6154/6125/6169/6159/6156/6167/6227/6204/6181/6137/6234/6203/6136/6143/6210/6222/6133/6144/6230/6135/6129/6170/6228/6165/6191/9349/6206/6202/6160/6146/6164/6194/6161/6207/6193/6189
REACTOME_RRNA_PROCESSING	REACTOME_RRNA_PROCESSING	REACTOME_RRNA_PROCESSING	122	-0.88999110577333	-4.04598880767826	1e-10	8.02890250795208e-09	6.32763699867022e-09	213	tags=64%, list=6%, signal=62%	6173/2091/2197/6218/11224/6205/6223/7311/6132/6157/6138/6201/6188/6128/3921/6155/6142/23521/6171/6130/6147/6158/6235/6175/25873/6209/6233/6176/6232/6187/9045/6134/6152/6224/6229/4736/6122/6217/6168/6141/6124/6208/6154/6125/6169/6159/6156/6167/6227/6204/6181/6137/6234/6203/6136/6143/6210/6222/6133/6144/6230/6135/6129/6170/6228/6165/6191/9349/6206/6202/6160/6146/6164/6194/6161/6207/6193/6189
REACTOME_CELLULAR_RESPONSE_TO_STARVATION	REACTOME_CELLULAR_RESPONSE_TO_STARVATION	REACTOME_CELLULAR_RESPONSE_TO_STARVATION	103	-0.879874384600915	-3.99194561977142	1e-10	8.02890250795208e-09	6.32763699867022e-09	182	tags=74%, list=5%, signal=72%	2197/6218/11224/6205/6223/7311/6132/6157/6138/6201/6188/6128/3921/6155/6142/23521/6171/6130/6147/6158/6235/6175/25873/6209/6233/6176/6232/6187/9045/6134/6152/6224/6229/4736/6122/6217/6168/6141/6124/6208/6154/6125/6169/6159/6156/6167/6227/6204/6181/6137/6234/6203/6136/6143/6210/6222/6133/6144/6230/6135/6129/6170/6228/6165/6191/9349/6206/6202/6160/6146/6164/6194/6161/6207/6193/6189
GCM_TPT1	GCM_TPT1	GCM_TPT1	65	-0.911080425978127	-3.92364328881831	1e-10	8.02890250795208e-09	6.32763699867022e-09	168	tags=86%, list=4%, signal=84%	6218/11224/6205/1938/6223/7311/6157/6201/6188/6128/3921/6155/10399/23521/6130/6147/6158/6235/6175/6233/6176/6187/9045/6229/4736/6122/6217/4869/4666/7178/6141/6124/6208/6169/6159/6227/6204/6181/6234/6203/6143/6222/6133/6144/6230/6135/6129/6228/6165/9349/6202/6160/6164/6194/6161/6189
REACTOME_SRP_DEPENDENT_COTRANSLATIONAL_PROTEIN_TARGETING_TO_MEMBRANE	REACTOME_SRP_DEPENDENT_COTRANSLATIONAL_PROTEIN_TARGETING_TO_MEMBRANE	REACTOME_SRP_DEPENDENT_COTRANSLATIONAL_PROTEIN_TARGETING_TO_MEMBRANE	105	-0.850959053073837	-3.86813502833646	1e-10	8.02890250795208e-09	6.32763699867022e-09	182	tags=72%, list=5%, signal=71%	2197/6218/11224/6205/6223/7311/6132/6157/6138/6201/6188/6128/3921/6155/6142/23521/6171/6130/6147/6158/6235/6175/25873/6209/6233/6176/6232/6187/9045/6134/6152/6224/6229/4736/6122/6217/6168/6141/6124/6208/6154/6125/6169/6159/6156/6167/6227/6204/6181/6137/6234/6203/6136/6143/6210/6222/6133/6144/6230/6135/6129/6170/6228/6165/6191/9349/6206/6202/6160/6146/6164/6194/6161/6207/6193/6189
BILANGES_SERUM_AND_RAPAMYCIN_SENSITIVE_GENES	BILANGES_SERUM_AND_RAPAMYCIN_SENSITIVE_GENES	BILANGES_SERUM_AND_RAPAMYCIN_SENSITIVE_GENES	58	-0.935112135499231	-3.85421190769351	1e-10	8.02890250795208e-09	6.32763699867022e-09	214	tags=88%, list=6%, signal=84%	1975/6173/2197/6218/1938/6223/7311/6132/6157/6138/6201/6188/29997/6128/10399/8667/6142/23521/6130/6158/1915/6233/9045/6134/6152/6229/6217/7178/6141/6124/6208/6154/6125/6159/6156/6204/6137/6203/6144/6230/6129/6228/6191/9349/6202/1933/6194/6161/6207/6193/6189
GNF2_ST13	GNF2_ST13	GNF2_ST13	61	-0.916969665889887	-3.79936251821742	1e-10	8.02890250795208e-09	6.32763699867022e-09	233	tags=80%, list=6%, signal=77%	6633/1975/6173/2091/3178/8409/6218/689/10412/6132/6138/6201/6188/6128/3921/6155/10399/8667/6767/6130/9045/6152/6224/6229/4736/6122/4869/4666/6124/6125/6169/6167/3646/6136/6143/6133/6129/6228/6165/6191/9349/6206/6160/6146/1933/6194/6161/6207/6189
TRAVAGLINI_LUNG_BRONCHIAL_VESSEL_1_CELL	TRAVAGLINI_LUNG_BRONCHIAL_VESSEL_1_CELL	TRAVAGLINI_LUNG_BRONCHIAL_VESSEL_1_CELL	131	-0.808251774100871	-3.77305686561124	1e-10	8.02890250795208e-09	6.32763699867022e-09	217	tags=68%, list=6%, signal=66%	3329/1975/3615/9588/3178/8409/5204/2197/10541/11224/441951/26986/1938/728658/26156/6223/7311/6132/6157/6138/6201/6188/6128/3921/6155/4609/6142/23521/6171/7381/6147/6158/6235/6175/25873/6209/6233/6176/6232/6187/9045/6134/6152/6224/6229/4736/6122/6217/4869/4666/6168/7178/6141/6124/6208/6154/6125/6169/6159/6156/6167/3646/6227/6181/6137/6234/6136/6143/6210/6144/6135/6129/6170/6228/6165/6191/9349/6067…
GNF2_TPT1	GNF2_TPT1	GNF2_TPT1	37	-0.96530557779557	-3.74185656821532	1e-10	8.02890250795208e-09	6.32763699867022e-09	168	tags=100%, list=4%, signal=97%	6205/7311/6157/6155/23521/6171/6147/1915/6176/6232/6187/6134/6224/6229/6168/7178/6208/6169/6156/6167/6204/6136/6143/6222/6133/6144/6170/6228/6191/9349/6206/6160/6194/6161/6207/6189
REACTOME_INFLUENZA_INFECTION	REACTOME_INFLUENZA_INFECTION	REACTOME_INFLUENZA_INFECTION	120	-0.837698078621154	-3.73741806918382	1e-10	8.02890250795208e-09	6.32763699867022e-09	182	tags=63%, list=5%, signal=62%	2197/6218/11224/6205/6223/7311/6132/6157/6138/6201/6188/6128/3921/6155/6142/23521/6171/6130/6147/6158/6235/6175/25873/6209/6233/6176/6232/6187/9045/6134/6152/6224/6229/4736/6122/6217/6168/6141/6124/6208/6154/6125/6169/6159/6156/6167/6227/6204/6181/6137/6234/6203/6136/6143/6210/6222/6133/6144/6230/6135/6129/6170/6228/6165/6191/9349/6206/6202/6160/6146/6164/6194/6161/6207/6193/6189
GOCC_CYTOSOLIC_LARGE_RIBOSOMAL_SUBUNIT	GOCC_CYTOSOLIC_LARGE_RIBOSOMAL_SUBUNIT	GOCC_CYTOSOLIC_LARGE_RIBOSOMAL_SUBUNIT	50	-0.950861578180516	-3.73107908173504	1e-10	8.02890250795208e-09	6.32763699867022e-09	165	tags=92%, list=4%, signal=89%	6173/11224/7311/6132/6157/6138/6128/6155/6142/23521/6171/6130/6147/6158/6175/25873/6176/9045/6134/6152/4736/6122/6168/6141/6124/6154/6125/6169/6159/6156/6167/6181/6137/6136/6143/6133/6144/6135/6129/6170/6165/9349/6160/6146/6164/6161
BUSSLINGER_GASTRIC_LYZ_POSITIVE_CELLS	BUSSLINGER_GASTRIC_LYZ_POSITIVE_CELLS	BUSSLINGER_GASTRIC_LYZ_POSITIVE_CELLS	70	-0.869106575266946	-3.70165110019876	1e-10	8.02890250795208e-09	6.32763699867022e-09	165	tags=87%, list=4%, signal=85%	11224/26986/1938/6138/6201/6188/29997/6128/10399/6142/6171/6130/6147/6158/6175/1915/25873/6209/6232/6187/9045/6134/6224/4736/6122/6168/7178/6141/6208/6154/6125/6159/6156/6167/6227/6204/6137/6234/6203/6136/6143/6210/6222/6133/6135/6129/6170/6228/6165/6191/9349/6206/6202/6160/1933/6164/6194/6161/6207/6193/6189
GNF2_FBL	GNF2_FBL	GNF2_FBL	128	-0.79553318148219	-3.70118274455233	1e-10	8.02890250795208e-09	6.32763699867022e-09	233	tags=48%, list=6%, signal=47%	6633/328/1975/2091/3178/8409/6218/11224/689/6223/10412/6132/6138/6201/6188/1350/6128/3921/6155/10399/4673/8667/6767/23521/6130/6147/6158/6235/25873/6209/6187/9045/6152/6224/4736/6122/6217/4869/4666/6124/6125/6169/6159/6167/3646/6227/6204/6137/6136/6143/6133/6230/6129/6228/6165/6191/6206/6202/6146/1933/6194/6161
GOCC_LARGE_RIBOSOMAL_SUBUNIT	GOCC_LARGE_RIBOSOMAL_SUBUNIT	GOCC_LARGE_RIBOSOMAL_SUBUNIT	80	-0.864826458484451	-3.6756256979374	1e-10	8.02890250795208e-09	6.32763699867022e-09	165	tags=57%, list=4%, signal=56%	6173/11224/7311/6132/6157/6138/6128/6155/6142/23521/6171/6130/6147/6158/6175/25873/6176/9045/6134/6152/4736/6122/6168/6141/6124/6154/6125/6169/6159/6156/6167/6181/6137/6136/6143/6133/6144/6135/6129/6170/6165/9349/6160/6146/6164/6161
REACTOME_METABOLISM_OF_AMINO_ACIDS_AND_DERIVATIVES	REACTOME_METABOLISM_OF_AMINO_ACIDS_AND_DERIVATIVES	REACTOME_METABOLISM_OF_AMINO_ACIDS_AND_DERIVATIVES	154	-0.739076417646445	-3.65048150277499	1e-10	8.02890250795208e-09	6.32763699867022e-09	182	tags=49%, list=5%, signal=49%	2197/6218/11224/6205/6223/7311/6132/6157/6138/6201/6188/6128/3921/6155/6142/23521/6171/6130/6147/6158/6235/6175/25873/6209/6233/6176/6232/6187/9045/6134/6152/6224/6229/4736/6122/6217/6168/6141/6124/6208/6154/6125/6169/6159/6156/6167/6227/6204/6181/6137/6234/6203/6136/6143/6210/6222/6133/6144/6230/6135/6129/6170/6228/6165/6191/9349/6206/6202/6160/6146/6164/6194/6161/6207/6193/6189
GOCC_CYTOSOLIC_SMALL_RIBOSOMAL_SUBUNIT	GOCC_CYTOSOLIC_SMALL_RIBOSOMAL_SUBUNIT	GOCC_CYTOSOLIC_SMALL_RIBOSOMAL_SUBUNIT	37	-0.93779511540035	-3.63521654999096	1e-10	8.02890250795208e-09	6.32763699867022e-09	168	tags=84%, list=4%, signal=81%	6218/6205/6223/7311/6201/6188/3921/6235/6209/6233/6232/6187/6224/6229/6217/6208/6227/6204/6234/6203/6210/6222/6230/6228/6191/6206/6202/6194/6207/6193/6189
TRAVAGLINI_LUNG_CLUB_CELL	TRAVAGLINI_LUNG_CLUB_CELL	TRAVAGLINI_LUNG_CLUB_CELL	69	-0.851048059369577	-3.61206345884833	1e-10	8.02890250795208e-09	6.32763699867022e-09	182	tags=78%, list=5%, signal=76%	2197/11224/6205/728658/6223/6157/6138/6201/6188/6155/6142/23521/6147/6235/25873/6209/6232/6134/6152/6224/6229/6217/6168/7178/6141/6208/6154/6125/6169/6159/6156/6167/6227/6181/6137/6234/6136/6143/6210/6144/6135/6170/6228/6165/6206/6202/6160/6164/6194/6161/6207/6193/6189/3572
MORF_TPT1	MORF_TPT1	MORF_TPT1	97	-0.791689830082105	-3.60341241407095	1e-10	8.02890250795208e-09	6.32763699867022e-09	182	tags=73%, list=5%, signal=72%	2197/6218/689/6205/26986/1938/6223/6132/6157/6138/6201/6188/1350/6128/6155/10399/6142/23521/6147/6158/6235/6175/1915/6233/6176/6232/6134/6152/6224/6229/4736/6122/6217/4869/4666/7178/6141/6124/6208/6125/6169/6159/6156/6167/6204/6181/6137/6203/6136/6143/6210/6222/6133/6144/6230/6135/6129/6228/6191/9349/6206/6202/6160/6146/1933/6164/6194/6161/6207/6193/6189
CHNG_MULTIPLE_MYELOMA_HYPERPLOID_UP	CHNG_MULTIPLE_MYELOMA_HYPERPLOID_UP	CHNG_MULTIPLE_MYELOMA_HYPERPLOID_UP	49	-0.907614540181876	-3.58770879374933	1e-10	8.02890250795208e-09	6.32763699867022e-09	196	tags=71%, list=5%, signal=69%	2091/3178/6218/11224/1938/6223/7311/6157/6138/6188/3921/23521/6130/6158/25873/6209/6176/9045/6152/6217/4869/6141/6124/6208/6159/6167/6181/6203/6144/6228/6165/1933/6194/6161/6207
REACTOME_REGULATION_OF_EXPRESSION_OF_SLITS_AND_ROBOS	REACTOME_REGULATION_OF_EXPRESSION_OF_SLITS_AND_ROBOS	REACTOME_REGULATION_OF_EXPRESSION_OF_SLITS_AND_ROBOS	137	-0.763825142483405	-3.56142359440557	1e-10	8.02890250795208e-09	6.32763699867022e-09	182	tags=56%, list=5%, signal=56%	2197/6218/11224/6205/26986/6223/7311/6132/6157/6138/6201/6188/6128/3921/6155/6142/23521/6171/6130/6147/6158/6235/6175/25873/6209/6233/6176/6232/6187/9045/6134/6152/6224/6229/4736/6122/6217/6168/6141/6124/6208/6154/6125/6169/6159/6156/6167/6227/6204/6181/6137/6234/6203/6136/6143/6210/6222/6133/6144/6230/6135/6129/6170/6228/6165/6191/9349/6206/6202/6160/6146/6164/6194/6161/6207/6193/6189
GOCC_SMALL_RIBOSOMAL_SUBUNIT	GOCC_SMALL_RIBOSOMAL_SUBUNIT	GOCC_SMALL_RIBOSOMAL_SUBUNIT	55	-0.877766474549636	-3.55106796875249	1e-10	8.02890250795208e-09	6.32763699867022e-09	168	tags=58%, list=4%, signal=56%	6218/6205/6223/7311/6201/6188/3921/10399/6235/6209/6233/6232/6187/6224/6229/6217/6208/6227/6204/6234/6203/6210/6222/6230/6228/6191/6206/6202/6194/6207/6193/6189
GSE11057_NAIVE_VS_EFF_MEMORY_CD4_TCELL_UP	GSE11057_NAIVE_VS_EFF_MEMORY_CD4_TCELL_UP	GSE11057_NAIVE_VS_EFF_MEMORY_CD4_TCELL_UP	65	-0.819398228394149	-3.52880631395049	1e-10	8.02890250795208e-09	6.32763699867022e-09	478	tags=78%, list=13%, signal=70%	5293/55000/6907/440515/57185/6711/1788/26034/665/9214/51379/57125/8270/472/440026/22930/84441/5150/4300/4054/7048/60468/23569/814/91782/321/4925/91523/3655/25851/84973/5163/388011/6932/926/1604/6304/27086/5140/80762/113791/199/7273/129293/87/51176/6193/3572/3983/6001/54674
REACTOME_ACTIVATION_OF_THE_MRNA_UPON_BINDING_OF_THE_CAP_BINDING_COMPLEX_AND_EIFS_AND_SUBSEQUENT_BINDING_TO_43S	REACTOME_ACTIVATION_OF_THE_MRNA_UPON_BINDING_OF_THE_CAP_BINDING_COMPLEX_AND_EIFS_AND_SUBSEQUENT_BINDING_TO_43S	REACTOME_ACTIVATION_OF_THE_MRNA_UPON_BINDING_OF_THE_CAP_BINDING_COMPLEX_AND_EIFS_AND_SUBSEQUENT_BINDING_TO_43S	54	-0.864134901448085	-3.4962711909374	1e-10	8.02890250795208e-09	6.32763699867022e-09	340	tags=74%, list=9%, signal=68%	8664/10480/1968/1964/8665/1975/2197/6218/6205/26986/6223/6201/6188/3921/8667/6235/6209/6233/6232/6187/6224/6229/6217/6208/3646/6227/6204/6234/6203/6210/6222/6230/6228/6191/6206/6202/6194/6207/6193/6189
GSE26495_NAIVE_VS_PD1HIGH_CD8_TCELL_UP	GSE26495_NAIVE_VS_PD1HIGH_CD8_TCELL_UP	GSE26495_NAIVE_VS_PD1HIGH_CD8_TCELL_UP	44	-0.895984256281549	-3.48782215537521	1e-10	8.02890250795208e-09	6.32763699867022e-09	239	tags=93%, list=6%, signal=88%	26034/2308/440498/29914/79145/84441/3570/203328/117145/91782/26751/322/56985/10653/3655/25851/114804/5163/6320/23178/54463/27018/6402/51669/4753/83998/1604/26119/27086/80762/113791/79612/129293/87/51176/439949/3572/92106/54674/4118/1236
GSE26495_NAIVE_VS_PD1LOW_CD8_TCELL_UP	GSE26495_NAIVE_VS_PD1LOW_CD8_TCELL_UP	GSE26495_NAIVE_VS_PD1LOW_CD8_TCELL_UP	45	-0.882439825331849	-3.47763376789636	1e-10	8.02890250795208e-09	6.32763699867022e-09	397	tags=91%, list=10%, signal=83%	2308/64432/10460/440498/29914/79145/256987/79161/29087/203328/328/91782/322/56985/10653/25851/23484/5163/6320/23178/54463/27018/6155/6767/26119/9045/27086/6125/80762/113791/79612/60674/129293/87/51176/439949/3572/6001/92106/54674/4118
BUSSLINGER_GASTRIC_PPP1R1B_POSITIVE_CELLS	BUSSLINGER_GASTRIC_PPP1R1B_POSITIVE_CELLS	BUSSLINGER_GASTRIC_PPP1R1B_POSITIVE_CELLS	89	-0.800816967163539	-3.4679897518393	1e-10	8.02890250795208e-09	6.32763699867022e-09	208	tags=81%, list=5%, signal=78%	3615/10653/3178/11224/26986/1938/6223/6132/6157/6138/6188/6155/10399/6142/23521/6171/6130/6147/6158/6235/6175/1915/25873/6209/6233/6232/6187/9045/6224/6229/4736/6122/6217/4869/6168/6141/6124/6208/6154/6125/6159/6156/6167/6227/6204/6181/6137/6234/6203/6136/6143/6210/6222/6133/6135/6129/6170/6228/6165/6191/9349/6206/6202/6160/6146/1933/6164/6194/6161/6207/6193/6189
FAN_OVARY_CL0_XBP1_SELK_HIGH_STROMAL_CELL	FAN_OVARY_CL0_XBP1_SELK_HIGH_STROMAL_CELL	FAN_OVARY_CL0_XBP1_SELK_HIGH_STROMAL_CELL	118	-0.730249189185853	-3.43684046663013	1e-10	8.02890250795208e-09	6.32763699867022e-09	217	tags=57%, list=6%, signal=55%	114915/3329/6173/2091/84973/5204/2197/689/441951/26986/1936/26156/6223/6132/6138/6188/6128/10399/6142/6767/23521/6171/6147/25873/6209/6233/6176/6232/6187/9045/6134/6152/6229/4736/6122/4869/4666/6141/6208/6154/6125/6169/6156/3646/6181/6137/6203/6136/6222/6133/6144/6135/6129/6170/6228/6165/100093630/6191/6206/6202/6160/6164/6194/6161/6207/6193/6189
REACTOME_SIGNALING_BY_ROBO_RECEPTORS	REACTOME_SIGNALING_BY_ROBO_RECEPTORS	REACTOME_SIGNALING_BY_ROBO_RECEPTORS	151	-0.706224016668994	-3.42236369842237	1e-10	8.02890250795208e-09	6.32763699867022e-09	182	tags=52%, list=5%, signal=51%	2197/6218/11224/6205/26986/6223/7311/6132/6157/6138/6201/6188/6128/3921/6155/4753/6142/23521/6171/6130/6147/6158/6235/6175/25873/6209/6233/6176/6232/6187/9045/6134/6152/6224/6229/4736/6122/6217/6168/6141/6124/6208/6154/6125/6169/6159/6156/6167/6227/6204/6181/6137/6234/6203/6136/6143/6210/6222/6133/6144/6230/6135/6129/6170/6228/6165/6191/9349/6206/6202/6160/6146/6164/6194/6161/6207/6193/6189
GNF2_GLTSCR2	GNF2_GLTSCR2	GNF2_GLTSCR2	29	-0.959520639147803	-3.41361800482745	1e-10	8.02890250795208e-09	6.32763699867022e-09	182	tags=100%, list=5%, signal=96%	11224/1936/6223/29997/6142/23521/6147/6158/6235/6209/6176/6232/6122/6217/6141/6208/6169/6156/6227/6204/6181/6137/6203/6136/6143/6165/1933/6164
MORF_NPM1	MORF_NPM1	MORF_NPM1	153	-0.698118101569319	-3.3852472085933	1e-10	8.02890250795208e-09	6.32763699867022e-09	217	tags=54%, list=6%, signal=53%	3329/6173/3178/2197/10541/1327/6218/11224/689/6205/26986/1938/1936/6223/6132/6157/6138/6201/6188/1350/6128/6155/10399/4673/8667/6142/23521/6147/6158/6235/6175/1915/6233/6176/6232/6187/9045/6152/6224/6229/4736/6122/6217/4869/4666/7178/6141/6124/6208/6125/6169/6159/6156/6167/3646/6204/6181/6137/6234/6203/6136/6143/6210/6222/6133/6144/6230/6135/6129/6228/6191/9349/6206/6202/6160/6146/1933/6164/6194/…
GSE11057_NAIVE_VS_MEMORY_CD4_TCELL_UP	GSE11057_NAIVE_VS_MEMORY_CD4_TCELL_UP	GSE11057_NAIVE_VS_MEMORY_CD4_TCELL_UP	50	-0.859305726479174	-3.37182371698787	1e-10	8.02890250795208e-09	6.32763699867022e-09	393	tags=78%, list=10%, signal=71%	665/51379/692227/90488/23613/440026/57019/6638/84441/5150/5175/6609/10360/7048/22877/60468/23569/814/91782/322/321/4925/91523/3655/5163/126259/54463/83998/1604/6304/5140/80762/113791/79612/199/439949/3983/6001/54674
GNF2_DAP3	GNF2_DAP3	GNF2_DAP3	105	-0.736191449918853	-3.34644531332794	1e-10	8.02890250795208e-09	6.32763699867022e-09	196	tags=45%, list=5%, signal=44%	2091/3178/8409/6218/689/10412/7311/6157/6201/6188/1350/6128/3921/6155/23521/6171/6130/6147/6235/6187/9045/6152/6229/6122/6217/4666/6168/6124/6125/6169/6167/3646/6234/6136/6143/6133/6129/6170/6228/6165/9349/6202/6160/6146/6194/6161/6189
GSE11057_NAIVE_VS_CENT_MEMORY_CD4_TCELL_UP	GSE11057_NAIVE_VS_CENT_MEMORY_CD4_TCELL_UP	GSE11057_NAIVE_VS_CENT_MEMORY_CD4_TCELL_UP	54	-0.825339921241107	-3.33930753697163	1e-10	8.02890250795208e-09	6.32763699867022e-09	393	tags=69%, list=10%, signal=62%	665/51379/90488/664/440498/472/57019/84441/5150/7095/6609/10360/7048/22877/23569/814/91782/322/321/4925/91523/359845/3655/5163/388011/54463/83998/1604/6304/113791/79612/199/439949/3572/3983/54674/1236
RUBENSTEIN_SKELETAL_MUSCLE_T_CELLS	RUBENSTEIN_SKELETAL_MUSCLE_T_CELLS	RUBENSTEIN_SKELETAL_MUSCLE_T_CELLS	174	-0.679937071951192	-3.33321155386548	1e-10	8.02890250795208e-09	6.32763699867022e-09	213	tags=59%, list=6%, signal=58%	6173/54543/3178/8409/5204/2197/23484/114908/11224/689/441951/26986/1936/26156/6223/7311/6132/6157/6138/6201/6188/1350/29997/6128/6402/3921/6155/10399/8667/51669/6142/23521/6171/6130/7381/6147/6158/6235/6175/1915/25873/6209/6233/6176/6232/51070/6187/9045/6134/6152/6224/6229/4736/6122/6217/4869/6168/7178/6141/6124/6208/6154/6125/6169/6159/6156/6167/3646/6227/6204/6181/6137/6234/6203/6136/6143/6210/…
GOCC_POLYSOME	GOCC_POLYSOME	GOCC_POLYSOME	46	-0.837037312854237	-3.33202020521827	1e-10	8.02890250795208e-09	6.32763699867022e-09	213	tags=59%, list=6%, signal=56%	6173/689/1938/6132/6188/6128/8667/6142/6171/6130/6235/25873/6152/4736/6141/6169/6156/6227/6234/6143/6135/6170/6228/6191/6160/6194/6161
MODULE_29	MODULE_29	MODULE_29	28	-0.945593014580224	-3.31447900419482	1e-10	8.02890250795208e-09	6.32763699867022e-09	168	tags=89%, list=4%, signal=86%	6218/6223/6201/6188/3921/6235/6209/6232/6187/6224/6229/6217/6208/6227/6204/6234/6210/6222/6230/6228/6191/6206/6202/6194/6207
GSE6269_FLU_VS_E_COLI_INF_PBMC_DN	GSE6269_FLU_VS_E_COLI_INF_PBMC_DN	GSE6269_FLU_VS_E_COLI_INF_PBMC_DN	38	-0.838721100068063	-3.24064821773275	1e-10	8.02890250795208e-09	6.32763699867022e-09	340	tags=71%, list=9%, signal=65%	8664/8761/8665/10360/1975/2091/1327/689/1938/7311/4673/6767/23521/6134/6122/6124/6208/6125/6159/6137/6129/9349/6160/6146/1933/6193/6189
GOCC_POLYSOMAL_RIBOSOME	GOCC_POLYSOMAL_RIBOSOME	GOCC_POLYSOMAL_RIBOSOME	27	-0.931803033937872	-3.23915623964736	1e-10	8.02890250795208e-09	6.32763699867022e-09	213	tags=85%, list=6%, signal=81%	6173/689/6132/6128/8667/6142/6171/6130/6235/25873/6152/4736/6141/6169/6156/6227/6234/6143/6135/6170/6228/6160/6161
GOBP_RIBOSOMAL_LARGE_SUBUNIT_BIOGENESIS	GOBP_RIBOSOMAL_LARGE_SUBUNIT_BIOGENESIS	GOBP_RIBOSOMAL_LARGE_SUBUNIT_BIOGENESIS	43	-0.833471309325765	-3.23743083309291	1e-10	8.02890250795208e-09	6.32763699867022e-09	165	tags=47%, list=4%, signal=45%	11224/26156/10412/29997/6128/6130/6147/6175/9045/6134/6152/4736/6122/4869/6154/6125/6169/6135/6129/6165
GOMF_RRNA_BINDING	GOMF_RRNA_BINDING	GOMF_RRNA_BINDING	41	-0.829170994254095	-3.22316540069706	1e-10	8.02890250795208e-09	6.32763699867022e-09	156	tags=46%, list=4%, signal=45%	6205/6132/6188/29997/6147/6175/6122/6208/6125/6167/6203/6136/6222/6133/6135/6191/9349/6207/6193
HP_PERSISTENCE_OF_HEMOGLOBIN_F	HP_PERSISTENCE_OF_HEMOGLOBIN_F	HP_PERSISTENCE_OF_HEMOGLOBIN_F	25	-0.924411902458636	-3.21056792079445	1e-10	8.02890250795208e-09	6.32763699867022e-09	168	tags=76%, list=4%, signal=73%	6218/11224/6223/6138/6201/6155/6235/6232/6224/6229/6141/6154/6125/6204/6234/6210/6135/6165/6160
GCM_NPM1	GCM_NPM1	GCM_NPM1	108	-0.710268265955741	-3.20953158026094	1e-10	8.02890250795208e-09	6.32763699867022e-09	233	tags=54%, list=6%, signal=52%	2098/3326/293/8665/6633/328/1975/6173/3178/11224/6205/1938/6223/7311/6157/6201/6188/6128/3921/6155/10399/4673/23521/6130/6158/6233/6187/9045/6229/4736/6122/6217/4869/4666/7178/6141/6124/6208/6159/6234/6203/6143/6222/6133/6144/6135/6129/6228/6165/9349/6202/6160/1933/6164/6194/6161/6193/6189
GSE5542_UNTREATED_VS_IFNA_TREATED_EPITHELIAL_CELLS_24H_DN	GSE5542_UNTREATED_VS_IFNA_TREATED_EPITHELIAL_CELLS_24H_DN	GSE5542_UNTREATED_VS_IFNA_TREATED_EPITHELIAL_CELLS_24H_DN	67	-0.745661039677199	-3.20779510873811	1e-10	8.02890250795208e-09	6.32763699867022e-09	507	tags=60%, list=13%, signal=53%	51611/53347/55139/54557/28969/81890/51187/79752/51123/64744/79145/144363/708/11040/10077/4926/84441/9840/8907/1345/10235/7048/3570/91782/56985/128346/25851/10541/2053/1327/689/27018/6147/1606/26119/9045/3646/199/129293/4118
HP_ABNORMAL_ERYTHROCYTE_ENZYME_LEVEL	HP_ABNORMAL_ERYTHROCYTE_ENZYME_LEVEL	HP_ABNORMAL_ERYTHROCYTE_ENZYME_LEVEL	25	-0.919601235296341	-3.19386002940122	1e-10	8.02890250795208e-09	6.32763699867022e-09	168	tags=76%, list=4%, signal=73%	6218/11224/6223/6138/6201/6155/6235/6232/6224/6229/6141/6154/6125/6204/6234/6210/6135/6165/6160
GOBP_RIBOSOME_ASSEMBLY	GOBP_RIBOSOME_ASSEMBLY	GOBP_RIBOSOME_ASSEMBLY	37	-0.823297398951757	-3.19138400391035	1e-10	8.02890250795208e-09	6.32763699867022e-09	142	tags=49%, list=4%, signal=47%	6223/29997/6128/3921/6147/6175/6209/6232/6134/6152/6122/4869/6208/6125/6169/6234/6135/6193
GOBP_RIBOSOMAL_SMALL_SUBUNIT_BIOGENESIS	GOBP_RIBOSOMAL_SMALL_SUBUNIT_BIOGENESIS	GOBP_RIBOSOMAL_SMALL_SUBUNIT_BIOGENESIS	38	-0.82440191373889	-3.18532178603424	1e-10	8.02890250795208e-09	6.32763699867022e-09	168	tags=45%, list=4%, signal=43%	6218/6223/6201/3921/6209/6232/6229/6217/4869/6208/6169/6227/6234/6230/6202/6194/6193
HP_MACROCYTIC_ANEMIA	HP_MACROCYTIC_ANEMIA	HP_MACROCYTIC_ANEMIA	32	-0.856712668909426	-3.17605433050864	1e-10	8.02890250795208e-09	6.32763699867022e-09	168	tags=62%, list=4%, signal=60%	6218/11224/6223/6138/6201/6155/6235/6232/6224/6229/6141/6208/6154/6125/6204/6234/6210/6135/6165/6160
BUSSLINGER_DUODENAL_TRANSIT_AMPLIFYING_CELLS	BUSSLINGER_DUODENAL_TRANSIT_AMPLIFYING_CELLS	BUSSLINGER_DUODENAL_TRANSIT_AMPLIFYING_CELLS	156	-0.654745887082231	-3.16576520793952	1e-10	8.02890250795208e-09	6.32763699867022e-09	268	tags=53%, list=7%, signal=52%	1345/400916/3159/4725/3329/539/2091/3178/9168/2197/10541/1327/11224/6205/1938/6223/6132/6157/6138/6201/6188/1350/6128/6155/10399/6142/23521/6171/6130/6158/6235/6175/1915/25873/6209/6233/6176/6187/9045/6134/6152/6224/6229/4736/6122/6217/4869/6168/6141/6124/6208/6154/6125/6169/6159/6167/6181/6137/6234/6203/6136/6143/6210/6222/6133/6230/6135/6129/6170/6228/6165/6191/9349/6206/6202/6146/1933/6164/619…
HP_ABNORMAL_HEMOGLOBIN	HP_ABNORMAL_HEMOGLOBIN	HP_ABNORMAL_HEMOGLOBIN	30	-0.870712090769257	-3.14327192914003	1e-10	8.02890250795208e-09	6.32763699867022e-09	168	tags=63%, list=4%, signal=61%	6218/11224/6223/6138/6201/6155/6235/6232/6224/6229/6141/6154/6125/6204/6234/6210/6135/6165/6160
HP_ERYTHROID_HYPOPLASIA	HP_ERYTHROID_HYPOPLASIA	HP_ERYTHROID_HYPOPLASIA	23	-0.94231094134019	-3.13547537916832	1e-10	8.02890250795208e-09	6.32763699867022e-09	168	tags=87%, list=4%, signal=84%	6218/11224/6223/6138/6201/6155/6235/6232/6224/6229/6141/6208/6154/6125/6204/6234/6210/6135/6165/6160
HP_ABNORMAL_NUMBER_OF_ERYTHROID_PRECURSORS	HP_ABNORMAL_NUMBER_OF_ERYTHROID_PRECURSORS	HP_ABNORMAL_NUMBER_OF_ERYTHROID_PRECURSORS	28	-0.894194260207823	-3.13431683127022	1e-10	8.02890250795208e-09	6.32763699867022e-09	168	tags=71%, list=4%, signal=69%	6218/11224/6223/6138/6201/6155/6235/6232/6224/6229/6141/6208/6154/6125/6204/6234/6210/6135/6165/6160
HP_ABSENT_THUMB	HP_ABSENT_THUMB	HP_ABSENT_THUMB	25	-0.902099437331531	-3.13307466851113	1e-10	8.02890250795208e-09	6.32763699867022e-09	168	tags=76%, list=4%, signal=73%	6218/11224/6223/6138/6201/6155/6235/6232/6224/6229/6141/6154/6125/6204/6234/6210/6135/6165/6160
LAKE_ADULT_KIDNEY_C7_PROXIMAL_TUBULE_EPITHELIAL_CELLS_S3	LAKE_ADULT_KIDNEY_C7_PROXIMAL_TUBULE_EPITHELIAL_CELLS_S3	LAKE_ADULT_KIDNEY_C7_PROXIMAL_TUBULE_EPITHELIAL_CELLS_S3	91	-0.712610591137507	-3.12992483939731	1e-10	8.02890250795208e-09	6.32763699867022e-09	217	tags=70%, list=6%, signal=68%	3329/596/9168/1327/6218/11224/6205/26986/1938/54463/6223/6132/6157/6201/1350/6128/3921/6155/23521/6130/1915/6209/6233/6176/9045/6152/6224/6229/6122/6217/4869/6168/7178/6141/6124/6208/6125/6169/6167/6227/6181/6137/6234/6203/6136/6143/6222/6133/6144/6230/6135/6129/6228/6165/6191/9349/6206/6202/6160/6164/6194/6161/6207/6189
GSE22886_NAIVE_TCELL_VS_NKCELL_UP	GSE22886_NAIVE_TCELL_VS_NKCELL_UP	GSE22886_NAIVE_TCELL_VS_NKCELL_UP	119	-0.680684367391872	-3.12249520420212	1e-10	8.02890250795208e-09	6.32763699867022e-09	399	tags=47%, list=11%, signal=43%	900/80146/7818/10460/8664/11168/360/8761/10943/2098/9804/399/939/79652/55423/3702/79608/3615/10653/9882/8409/10541/23484/11224/64919/2289/26986/23178/54463/26156/6132/6188/8667/4609/51669/4753/6767/1606/6235/25873/26119/51070/6134/6154/3646/6204/80762/6143/3945/6146/51176/6194/6001/54674/4118/1236
MORF_ACTG1	MORF_ACTG1	MORF_ACTG1	131	-0.66685388939661	-3.11298747045302	1e-10	8.02890250795208e-09	6.32763699867022e-09	195	tags=59%, list=5%, signal=58%	6173/3178/2197/1327/6218/689/6205/26986/1938/6223/6132/6157/6138/6201/6188/1350/6128/6155/10399/4673/6142/23521/6147/6158/6235/6175/1915/6233/6176/6232/9045/6134/6152/6224/6229/4736/6122/6217/4869/4666/7178/6141/6124/6208/6125/6169/6159/6156/6167/6204/6181/6137/6234/6203/6136/6143/6210/6222/6133/6144/6230/6135/6129/6228/6191/9349/6206/6202/6160/6146/1933/6164/6194/6161/6207/6193/6189
HP_ADENOCARCINOMA_OF_THE_INTESTINES	HP_ADENOCARCINOMA_OF_THE_INTESTINES	HP_ADENOCARCINOMA_OF_THE_INTESTINES	24	-0.917695752868822	-3.11207231135964	1e-10	8.02890250795208e-09	6.32763699867022e-09	168	tags=79%, list=4%, signal=76%	6218/11224/6223/6138/6201/6155/6235/6232/6224/6229/6141/6154/6125/6204/6234/6210/6135/6165/6160
YAMASHITA_LIVER_CANCER_WITH_EPCAM_UP	YAMASHITA_LIVER_CANCER_WITH_EPCAM_UP	YAMASHITA_LIVER_CANCER_WITH_EPCAM_UP	32	-0.839245278835566	-3.11129822043805	1e-10	8.02890250795208e-09	6.32763699867022e-09	301	tags=69%, list=8%, signal=64%	9804/8665/3178/11224/6201/6188/6128/3921/23521/6130/6147/6158/6175/6233/6229/6159/6204/6133/6191/6206/6160/6189
HP_APLASIA_OF_THE_FINGERS	HP_APLASIA_OF_THE_FINGERS	HP_APLASIA_OF_THE_FINGERS	26	-0.889001280535657	-3.08423946064416	1e-10	8.02890250795208e-09	6.32763699867022e-09	168	tags=73%, list=4%, signal=70%	6218/11224/6223/6138/6201/6155/6235/6232/6224/6229/6141/6154/6125/6204/6234/6210/6135/6165/6160
HP_TRIPHALANGEAL_THUMB	HP_TRIPHALANGEAL_THUMB	HP_TRIPHALANGEAL_THUMB	24	-0.909107902636121	-3.08294935765767	1e-10	8.02890250795208e-09	6.32763699867022e-09	168	tags=79%, list=4%, signal=76%	6218/11224/6223/6138/6201/6155/6235/6232/6224/6229/6141/6154/6125/6204/6234/6210/6135/6165/6160
HP_PARTIAL_DUPLICATION_OF_THE_PHALANX_OF_HAND	HP_PARTIAL_DUPLICATION_OF_THE_PHALANX_OF_HAND	HP_PARTIAL_DUPLICATION_OF_THE_PHALANX_OF_HAND	23	-0.926434880383735	-3.08264886929426	1e-10	8.02890250795208e-09	6.32763699867022e-09	168	tags=83%, list=4%, signal=79%	6218/11224/6223/6138/6201/6155/6235/6232/6224/6229/6141/6154/6125/6204/6234/6210/6135/6165/6160
HP_ABNORMALITY_OF_THE_THENAR_EMINENCE	HP_ABNORMALITY_OF_THE_THENAR_EMINENCE	HP_ABNORMALITY_OF_THE_THENAR_EMINENCE	22	-0.941019224731981	-3.07778232269003	1e-10	8.02890250795208e-09	6.32763699867022e-09	168	tags=86%, list=4%, signal=83%	6218/11224/6223/6138/6201/6155/6235/6232/6224/6229/6141/6154/6125/6204/6234/6210/6135/6165/6160
HP_ADENOCARCINOMA_OF_THE_COLON	HP_ADENOCARCINOMA_OF_THE_COLON	HP_ADENOCARCINOMA_OF_THE_COLON	22	-0.941019224731981	-3.07778232269003	1e-10	8.02890250795208e-09	6.32763699867022e-09	168	tags=86%, list=4%, signal=83%	6218/11224/6223/6138/6201/6155/6235/6232/6224/6229/6141/6154/6125/6204/6234/6210/6135/6165/6160
HP_MALIGNANT_GENITOURINARY_TRACT_TUMOR	HP_MALIGNANT_GENITOURINARY_TRACT_TUMOR	HP_MALIGNANT_GENITOURINARY_TRACT_TUMOR	22	-0.941019224731981	-3.07778232269003	1e-10	8.02890250795208e-09	6.32763699867022e-09	168	tags=86%, list=4%, signal=83%	6218/11224/6223/6138/6201/6155/6235/6232/6224/6229/6141/6154/6125/6204/6234/6210/6135/6165/6160
HP_PURE_RED_CELL_APLASIA	HP_PURE_RED_CELL_APLASIA	HP_PURE_RED_CELL_APLASIA	22	-0.941019224731981	-3.07778232269003	1e-10	8.02890250795208e-09	6.32763699867022e-09	168	tags=86%, list=4%, signal=83%	6218/11224/6223/6138/6201/6155/6235/6232/6224/6229/6141/6154/6125/6204/6234/6210/6135/6165/6160
HP_INCREASED_MEAN_CORPUSCULAR_VOLUME	HP_INCREASED_MEAN_CORPUSCULAR_VOLUME	HP_INCREASED_MEAN_CORPUSCULAR_VOLUME	29	-0.862784326434935	-3.06946613844285	1e-10	8.02890250795208e-09	6.32763699867022e-09	168	tags=66%, list=4%, signal=63%	6218/11224/6223/6138/6201/6155/6235/6232/6224/6229/6141/6154/6125/6204/6234/6210/6135/6165/6160
HP_OSTEOSARCOMA	HP_OSTEOSARCOMA	HP_OSTEOSARCOMA	25	-0.881747002877248	-3.06238878379329	1e-10	8.02890250795208e-09	6.32763699867022e-09	168	tags=76%, list=4%, signal=73%	6218/11224/6223/6138/6201/6155/6235/6232/6224/6229/6141/6154/6125/6204/6234/6210/6135/6165/6160
GOBP_RIBOSOME_BIOGENESIS	GOBP_RIBOSOME_BIOGENESIS	GOBP_RIBOSOME_BIOGENESIS	145	-0.614399733641471	-3.04701936894827	1e-10	8.02890250795208e-09	6.32763699867022e-09	196	tags=26%, list=5%, signal=25%	2091/6218/11224/26156/6223/10412/6201/29997/6128/3921/6155/6130/6147/6175/6209/6232/9045/6134/6152/6229/4736/6122/6217/4869/6208/6154/6125/6169/6227/6234/6230/6135/6129/6165/6202/6194/6193
HP_ABNORMAL_MEAN_CORPUSCULAR_VOLUME	HP_ABNORMAL_MEAN_CORPUSCULAR_VOLUME	HP_ABNORMAL_MEAN_CORPUSCULAR_VOLUME	32	-0.82136026796781	-3.04499388261375	1e-10	8.02890250795208e-09	6.32763699867022e-09	168	tags=59%, list=4%, signal=57%	6218/11224/6223/6138/6201/6155/6235/6232/6224/6229/6141/6154/6125/6204/6234/6210/6135/6165/6160
HP_HYDROPS_FETALIS	HP_HYDROPS_FETALIS	HP_HYDROPS_FETALIS	37	-0.783341597232755	-3.03650156819297	1e-10	8.02890250795208e-09	6.32763699867022e-09	168	tags=51%, list=4%, signal=50%	6218/11224/6223/6138/6201/6155/6235/6232/6224/6229/6141/6154/6125/6204/6234/6210/6135/6165/6160
GAUCHER_PBMC_YF_VAX_STAMARIL_UNKNOWN_AGE_3DY_DN	GAUCHER_PBMC_YF_VAX_STAMARIL_UNKNOWN_AGE_3DY_DN	GAUCHER_PBMC_YF_VAX_STAMARIL_UNKNOWN_AGE_3DY_DN	58	-0.734319755283531	-3.02661449619343	1e-10	8.02890250795208e-09	6.32763699867022e-09	281	tags=62%, list=7%, signal=58%	50861/8665/113246/1975/54543/2091/359845/84266/2197/1938/6188/6155/23521/6235/6175/1915/6233/6224/6122/6168/7178/6141/6124/6208/6125/6156/6222/6230/6165/6191/6202/6146/1933/6194/6207/6193
GAUCHER_PBMC_YF_VAX_STAMARIL_UNKNOWN_AGE_7DY_DN	GAUCHER_PBMC_YF_VAX_STAMARIL_UNKNOWN_AGE_7DY_DN	GAUCHER_PBMC_YF_VAX_STAMARIL_UNKNOWN_AGE_7DY_DN	113	-0.647167436489719	-3.02086773555988	1e-10	8.02890250795208e-09	6.32763699867022e-09	288	tags=56%, list=8%, signal=53%	6638/50861/8665/119504/113246/1975/54543/28984/2091/359845/84266/2197/6218/11224/689/26986/1938/6188/6155/4673/4753/23521/6130/6235/6175/1915/6233/6176/9045/6224/6229/4736/6122/6168/7178/6141/6124/6208/6125/6156/6204/6137/6210/6222/6133/3945/6230/6135/6129/6170/6228/6165/6191/9349/6202/6160/6146/1933/6194/6207/6193/6189/54674
RUBENSTEIN_SKELETAL_MUSCLE_B_CELLS	RUBENSTEIN_SKELETAL_MUSCLE_B_CELLS	RUBENSTEIN_SKELETAL_MUSCLE_B_CELLS	141	-0.644415047035202	-3.02083607330282	1e-10	8.02890250795208e-09	6.32763699867022e-09	215	tags=57%, list=6%, signal=56%	128346/6173/91689/5204/2197/26986/1936/6223/7311/6132/6157/6138/6201/6188/1350/29997/6128/6402/3921/6155/10399/6142/23521/6171/6130/6147/6158/6235/1915/25873/6209/6233/6176/6232/6187/9045/6134/6229/6122/4869/6168/6141/6124/6208/6154/6125/6169/6159/6156/6167/6227/6204/6181/6137/6234/6203/6136/6143/6210/6222/6133/6144/6230/6135/6129/6170/6228/6165/100093630/6191/9349/6206/6202/6146/1933/6164/6194/6…
HP_NONIMMUNE_HYDROPS_FETALIS	HP_NONIMMUNE_HYDROPS_FETALIS	HP_NONIMMUNE_HYDROPS_FETALIS	28	-0.861746372576294	-3.02058096327323	1e-10	8.02890250795208e-09	6.32763699867022e-09	168	tags=68%, list=4%, signal=65%	6218/11224/6223/6138/6201/6155/6235/6232/6224/6229/6141/6154/6125/6204/6234/6210/6135/6165/6160
HP_GASTROINTESTINAL_CARCINOMA	HP_GASTROINTESTINAL_CARCINOMA	HP_GASTROINTESTINAL_CARCINOMA	29	-0.848564066557509	-3.01887573614153	1e-10	8.02890250795208e-09	6.32763699867022e-09	242	tags=69%, list=6%, signal=65%	7048/6218/11224/6223/6138/6201/6155/6235/6232/6224/6229/6141/6154/6125/6204/6234/6210/6135/6165/6160
HP_NORMOCHROMIC_ANEMIA	HP_NORMOCHROMIC_ANEMIA	HP_NORMOCHROMIC_ANEMIA	28	-0.854862391350669	-2.99645133151222	1e-10	8.02890250795208e-09	6.32763699867022e-09	168	tags=68%, list=4%, signal=65%	6218/11224/6223/6138/6201/6155/6235/6232/6224/6229/6141/6154/6125/6204/6234/6210/6135/6165/6160
GNF2_NPM1	GNF2_NPM1	GNF2_NPM1	61	-0.722816805881287	-2.9949115897284	1e-10	8.02890250795208e-09	6.32763699867022e-09	233	tags=43%, list=6%, signal=41%	1207/10480/23658/6633/2091/3178/6218/689/6201/6188/6128/3921/4673/6767/6130/9045/6229/4869/6124/6154/6125/6167/3646/6230/6129/6194
HP_THROMBOCYTOSIS	HP_THROMBOCYTOSIS	HP_THROMBOCYTOSIS	32	-0.800927532018188	-2.96924447227814	1e-10	8.02890250795208e-09	6.32763699867022e-09	168	tags=69%, list=4%, signal=66%	6218/11224/6223/6138/6201/3921/6155/6235/1604/6232/6224/6229/6141/6208/6154/6125/6204/6234/6210/6135/6165/6160
GSE34156_UNTREATED_VS_24H_TLR1_TLR2_LIGAND_TREATED_MONOCYTE_DN	GSE34156_UNTREATED_VS_24H_TLR1_TLR2_LIGAND_TREATED_MONOCYTE_DN	GSE34156_UNTREATED_VS_24H_TLR1_TLR2_LIGAND_TREATED_MONOCYTE_DN	72	-0.688254530359376	-2.96747691001343	1e-10	8.02890250795208e-09	6.32763699867022e-09	333	tags=46%, list=9%, signal=43%	58486/100129250/23398/6635/80146/57125/144363/10943/51275/79161/2533/2053/1327/1350/3921/6155/10399/8667/4753/23521/6158/83998/926/6169/79612/6222/7273/6170/6228/129293/6160/3572/4118
GSE22886_NAIVE_TCELL_VS_DC_UP	GSE22886_NAIVE_TCELL_VS_DC_UP	GSE22886_NAIVE_TCELL_VS_DC_UP	159	-0.609316661663001	-2.95409446792051	1e-10	8.02890250795208e-09	6.32763699867022e-09	221	tags=36%, list=6%, signal=36%	26751/1975/5934/596/3178/8409/5204/2197/6218/11224/64919/1936/54463/7311/6201/6188/29997/6128/6402/6932/4753/23521/6130/6158/1606/6235/25873/6209/6232/6304/9045/6122/4666/6208/6154/6125/6169/6159/6156/6204/6181/113791/6143/6210/6222/6144/6230/6135/6228/6165/9349/6160/6146/1933/51176/6164/3983/1236
HP_SHORT_THUMB	HP_SHORT_THUMB	HP_SHORT_THUMB	38	-0.762633002094505	-2.94665923966999	1e-10	8.02890250795208e-09	6.32763699867022e-09	168	tags=50%, list=4%, signal=48%	6218/11224/6223/6138/6201/6155/6235/6232/6224/6229/6141/6154/6125/6204/6234/6210/6135/6165/6160
POMEROY_MEDULLOBLASTOMA_DESMOPLASIC_VS_CLASSIC_DN	POMEROY_MEDULLOBLASTOMA_DESMOPLASIC_VS_CLASSIC_DN	POMEROY_MEDULLOBLASTOMA_DESMOPLASIC_VS_CLASSIC_DN	25	-0.843131583662993	-2.92827386613853	1e-10	8.02890250795208e-09	6.32763699867022e-09	213	tags=72%, list=6%, signal=68%	6173/596/6218/6126/6205/6235/6152/4736/7178/6204/6222/6144/6129/6170/6228/6165/1933/6164
HP_ABNORMALITY_OF_THE_MUSCULATURE_OF_THE_HAND	HP_ABNORMALITY_OF_THE_MUSCULATURE_OF_THE_HAND	HP_ABNORMALITY_OF_THE_MUSCULATURE_OF_THE_HAND	33	-0.78080039330774	-2.92723036790028	1e-10	8.02890250795208e-09	6.32763699867022e-09	168	tags=61%, list=4%, signal=58%	400916/6218/11224/6223/6138/6201/6155/6235/6232/6224/6229/6141/6154/6125/6204/6234/6210/6135/6165/6160
PECE_MAMMARY_STEM_CELL_UP	PECE_MAMMARY_STEM_CELL_UP	PECE_MAMMARY_STEM_CELL_UP	91	-0.665290286969159	-2.92208482513661	1e-10	8.02890250795208e-09	6.32763699867022e-09	183	tags=48%, list=5%, signal=47%	1345/4725/280636/9168/2197/1327/1936/6223/7311/6132/6157/6138/6201/6188/29997/3921/6142/23521/6171/6130/7381/6147/6158/6235/6176/6187/6152/6224/4736/6217/4666/6208/6204/6181/6137/6234/6222/6230/6170/6165/60674/6206/6146/6207
GSE34156_NOD2_LIGAND_VS_NOD2_AND_TLR1_TLR2_LIGAND_24H_TREATED_MONOCYTE_DN	GSE34156_NOD2_LIGAND_VS_NOD2_AND_TLR1_TLR2_LIGAND_24H_TREATED_MONOCYTE_DN	GSE34156_NOD2_LIGAND_VS_NOD2_AND_TLR1_TLR2_LIGAND_24H_TREATED_MONOCYTE_DN	84	-0.681042934461704	-2.92085865820561	1e-10	8.02890250795208e-09	6.32763699867022e-09	390	tags=40%, list=10%, signal=37%	80146/57125/51123/144363/10943/51275/79161/2533/7267/22877/1327/6205/7311/1350/3921/6155/10399/8667/4753/23521/6158/83998/6235/926/6181/6230/7273/6170/6165/129293/87/6160/3572/4118
GSE21927_SPLEEN_C57BL6_VS_4T1_TUMOR_BALBC_MONOCYTES_UP	GSE21927_SPLEEN_C57BL6_VS_4T1_TUMOR_BALBC_MONOCYTES_UP	GSE21927_SPLEEN_C57BL6_VS_4T1_TUMOR_BALBC_MONOCYTES_UP	116	-0.635503419158846	-2.91920134877389	1e-10	8.02890250795208e-09	6.32763699867022e-09	279	tags=39%, list=7%, signal=37%	9804/293/8665/1345/6609/6633/1975/2091/8409/5204/1327/6218/11224/689/26986/1938/1936/6138/6201/6188/6128/8667/6130/7381/6233/51070/6122/4666/7178/6141/6124/6125/6159/6167/6204/6181/6137/6210/6144/6129/6165/6202/1933/6193/6189
HP_DUPLICATION_OF_THUMB_PHALANX	HP_DUPLICATION_OF_THUMB_PHALANX	HP_DUPLICATION_OF_THUMB_PHALANX	26	-0.839342652689679	-2.91195725710029	1e-10	8.02890250795208e-09	6.32763699867022e-09	168	tags=73%, list=4%, signal=70%	6218/11224/6223/6138/6201/6155/6235/6232/6224/6229/6141/6154/6125/6204/6234/6210/6135/6165/6160
HP_ACUTE_MYELOID_LEUKEMIA	HP_ACUTE_MYELOID_LEUKEMIA	HP_ACUTE_MYELOID_LEUKEMIA	41	-0.747081755425248	-2.90406693223132	1e-10	8.02890250795208e-09	6.32763699867022e-09	168	tags=51%, list=4%, signal=49%	6218/11224/6223/6138/6201/6155/6235/6232/6224/6229/4869/6141/6208/6154/6125/6204/6234/6210/6135/6165/6160
GSE34156_NOD2_LIGAND_VS_NOD2_AND_TLR1_TLR2_LIGAND_6H_TREATED_MONOCYTE_UP	GSE34156_NOD2_LIGAND_VS_NOD2_AND_TLR1_TLR2_LIGAND_6H_TREATED_MONOCYTE_UP	GSE34156_NOD2_LIGAND_VS_NOD2_AND_TLR1_TLR2_LIGAND_6H_TREATED_MONOCYTE_UP	84	-0.676729363505434	-2.90235860418865	1e-10	8.02890250795208e-09	6.32763699867022e-09	397	tags=38%, list=10%, signal=35%	2308/64432/57125/144363/100131564/3326/79161/28974/7267/4300/2091/8409/10412/7311/6188/3921/6155/6235/926/6169/80762/6137/6143/79612/6222/6135/6129/6170/129293/1933/6207/4118
MORF_NME2	MORF_NME2	MORF_NME2	145	-0.585021263306506	-2.90132144097204	1e-10	8.02890250795208e-09	6.32763699867022e-09	217	tags=42%, list=6%, signal=41%	3329/6173/2197/1327/11224/689/6205/26986/1938/1936/6223/6132/6157/6138/6201/6188/1350/6128/6155/10399/6142/23521/7381/6147/6235/6175/6233/6232/6152/6224/6229/6217/4869/4666/6141/6208/6169/6156/6204/6181/6137/6203/6136/6143/6210/6133/6144/6230/6135/6129/6228/6191/6206/6202/6160/6164/6194/6161/6207/6193/6189
GSE5542_UNTREATED_VS_IFNG_TREATED_EPITHELIAL_CELLS_24H_DN	GSE5542_UNTREATED_VS_IFNG_TREATED_EPITHELIAL_CELLS_24H_DN	GSE5542_UNTREATED_VS_IFNG_TREATED_EPITHELIAL_CELLS_24H_DN	45	-0.735821236075804	-2.8998201398607	1e-10	8.02890250795208e-09	6.32763699867022e-09	557	tags=60%, list=15%, signal=52%	4780/7343/64773/23526/5335/79863/900/90488/1207/10077/23658/8907/119504/10235/60468/7294/91782/56985/4925/3655/114804/2053/4609/81606/26119/129293/87
GSE11057_NAIVE_CD4_VS_PBMC_CD4_TCELL_UP	GSE11057_NAIVE_CD4_VS_PBMC_CD4_TCELL_UP	GSE11057_NAIVE_CD4_VS_PBMC_CD4_TCELL_UP	85	-0.669624034278848	-2.89046990635162	1e-10	8.02890250795208e-09	6.32763699867022e-09	506	tags=52%, list=13%, signal=46%	283130/90624/130916/4863/5293/7001/57185/55180/923/26034/2308/9214/583/80342/472/132299/23642/84441/50861/4300/939/10360/4054/3702/113246/1107/203328/814/28984/4925/91523/25851/23484/64919/54463/27018/1350/113791/6143/11123/1933/3572/3983/54674
MODY_HIPPOCAMPUS_PRENATAL	MODY_HIPPOCAMPUS_PRENATAL	MODY_HIPPOCAMPUS_PRENATAL	23	-0.86735813777543	-2.88607503808483	1e-10	8.02890250795208e-09	6.32763699867022e-09	164	tags=61%, list=4%, signal=59%	689/6132/23521/6147/6232/6156/6167/6137/6136/6143/6222/6133/6202/6164
JISON_SICKLE_CELL_DISEASE_DN	JISON_SICKLE_CELL_DISEASE_DN	JISON_SICKLE_CELL_DISEASE_DN	122	-0.6339605635978	-2.88204829035603	1e-10	8.02890250795208e-09	6.32763699867022e-09	348	tags=49%, list=9%, signal=46%	6625/8664/80342/472/8761/694/293/8665/1345/10235/155066/1975/54543/3615/9882/5934/2091/10541/689/6126/1938/6201/6128/4673/8667/51669/4753/23521/6171/6147/1606/6175/1915/6233/6176/6304/9045/6152/6224/6229/4736/4869/4666/6124/6125/6156/6167/3646/5140/6137/6234/6143/6144/6135/6129/6146/1933/6194/6207/1236
GSE3565_DUSP1_VS_WT_SPLENOCYTES_POST_LPS_INJECTION_UP	GSE3565_DUSP1_VS_WT_SPLENOCYTES_POST_LPS_INJECTION_UP	GSE3565_DUSP1_VS_WT_SPLENOCYTES_POST_LPS_INJECTION_UP	79	-0.677320814577295	-2.87180116956991	1e-10	8.02890250795208e-09	6.32763699867022e-09	213	tags=42%, list=6%, signal=40%	6173/9588/5163/54463/6132/6402/6155/8667/4609/6147/6175/25873/6209/6176/6187/6152/6224/4736/4869/6141/6159/6204/6137/6143/6210/6165/87/1933/6161/6193/3572/3983/1236
HP_DEVELOPMENTAL_CATARACT	HP_DEVELOPMENTAL_CATARACT	HP_DEVELOPMENTAL_CATARACT	44	-0.734279317054632	-2.8583489635025	1e-10	8.02890250795208e-09	6.32763699867022e-09	168	tags=43%, list=4%, signal=42%	6218/11224/6223/6138/6201/6155/6235/6232/6224/6229/6141/6154/6125/6204/6234/6210/6135/6165/6160
GSE2405_0H_VS_24H_A_PHAGOCYTOPHILUM_STIM_NEUTROPHIL_UP	GSE2405_0H_VS_24H_A_PHAGOCYTOPHILUM_STIM_NEUTROPHIL_UP	GSE2405_0H_VS_24H_A_PHAGOCYTOPHILUM_STIM_NEUTROPHIL_UP	172	-0.594569531007227	-2.85767669895725	1e-10	8.02890250795208e-09	6.32763699867022e-09	181	tags=39%, list=5%, signal=39%	10541/11224/6205/6223/6157/6201/6188/6128/3921/6155/10399/8667/6142/23521/6171/6130/7381/6147/6158/6235/6175/25873/6232/6187/9045/6134/6152/6122/6217/4869/6168/7178/6141/6124/6208/6154/6125/6169/6156/6167/3646/6227/6204/6181/6137/6203/6136/6143/6210/6222/6133/6230/6135/6129/6170/6228/100093630/6191/9349/6202/6160/6146/1933/6164/6194/6193/6189
GSE34156_NOD2_LIGAND_VS_TLR1_TLR2_LIGAND_24H_TREATED_MONOCYTE_DN	GSE34156_NOD2_LIGAND_VS_TLR1_TLR2_LIGAND_24H_TREATED_MONOCYTE_DN	GSE34156_NOD2_LIGAND_VS_TLR1_TLR2_LIGAND_24H_TREATED_MONOCYTE_DN	83	-0.657048852317328	-2.85710610906727	1e-10	8.02890250795208e-09	6.32763699867022e-09	474	tags=43%, list=13%, signal=39%	100129250/23398/10808/55180/2308/57125/144363/100131564/10943/11040/51275/3326/9804/79161/6638/399/7267/4300/6173/2091/8409/10412/6188/3921/6155/6235/926/6169/6204/6181/80762/6137/6135/6129/6170/4118
BILANGES_SERUM_RESPONSE_TRANSLATION	BILANGES_SERUM_RESPONSE_TRANSLATION	BILANGES_SERUM_RESPONSE_TRANSLATION	21	-0.8843671588536	-2.85524363948718	1e-10	8.02890250795208e-09	6.32763699867022e-09	142	tags=90%, list=4%, signal=88%	6223/10412/6201/6188/6128/10399/8667/6142/1915/9045/6134/6124/6159/6144/6191/6202/1933/6194/6193
HP_APLASIA_HYPOPLASIA_OF_THE_THUMB	HP_APLASIA_HYPOPLASIA_OF_THE_THUMB	HP_APLASIA_HYPOPLASIA_OF_THE_THUMB	42	-0.725527715545799	-2.83267926820922	1e-10	8.02890250795208e-09	6.32763699867022e-09	168	tags=45%, list=4%, signal=44%	6218/11224/6223/6138/6201/6155/6235/6232/6224/6229/6141/6154/6125/6204/6234/6210/6135/6165/6160
HP_APLASIA_HYPOPLASIA_OF_THE_EAR	HP_APLASIA_HYPOPLASIA_OF_THE_EAR	HP_APLASIA_HYPOPLASIA_OF_THE_EAR	45	-0.718108937438414	-2.83001720703716	1e-10	8.02890250795208e-09	6.32763699867022e-09	168	tags=42%, list=4%, signal=41%	6218/11224/6223/6138/6201/6155/6235/6232/6224/6229/6141/6154/6125/6204/6234/6210/6135/6165/6160
HP_COARCTATION_OF_AORTA	HP_COARCTATION_OF_AORTA	HP_COARCTATION_OF_AORTA	45	-0.71724725309589	-2.82662136917853	1e-10	8.02890250795208e-09	6.32763699867022e-09	168	tags=42%, list=4%, signal=41%	6218/11224/6223/6138/6201/6155/6235/6232/6224/6229/6141/6154/6125/6204/6234/6210/6135/6165/6160
MORF_EIF4A2	MORF_EIF4A2	MORF_EIF4A2	123	-0.602203228441882	-2.8161621452481	1e-10	8.02890250795208e-09	6.32763699867022e-09	195	tags=35%, list=5%, signal=34%	3178/2197/114908/689/1938/10412/6201/1350/6128/6155/10399/4673/8667/51669/6233/9045/6152/6229/4736/4869/4666/7178/6141/6124/6125/6156/3646/6181/6137/6143/6133/6144/6230/6135/6129/9349/6206/6160/6146/1933/6164/6194/6189
GSE32986_GMCSF_VS_GMCSF_AND_CURDLAN_LOWDOSE_STIM_DC_DN	GSE32986_GMCSF_VS_GMCSF_AND_CURDLAN_LOWDOSE_STIM_DC_DN	GSE32986_GMCSF_VS_GMCSF_AND_CURDLAN_LOWDOSE_STIM_DC_DN	79	-0.656155850967971	-2.78206294517311	1e-10	8.02890250795208e-09	6.32763699867022e-09	554	tags=62%, list=15%, signal=54%	54861/3841/79048/64332/7644/64773/389362/4863/9138/55180/6711/1788/26034/57125/476/23613/84441/8464/5175/10235/7048/114915/7294/91782/28984/321/596/3655/114804/23484/5163/54463/6932/51669/1604/6233/26119/51070/6224/27086/6168/6125/6156/6133/7273/6202/6164/6189/92106
GSE3720_UNSTIM_VS_PMA_STIM_VD2_GAMMADELTA_TCELL_UP	GSE3720_UNSTIM_VS_PMA_STIM_VD2_GAMMADELTA_TCELL_UP	GSE3720_UNSTIM_VS_PMA_STIM_VD2_GAMMADELTA_TCELL_UP	107	-0.61210223799409	-2.76230936494178	1e-10	8.02890250795208e-09	6.32763699867022e-09	213	tags=43%, list=6%, signal=42%	6173/3615/2091/2197/23484/5163/6188/29997/6402/3921/6155/51669/6147/1606/6175/1915/1604/25873/6176/6232/6187/6152/6224/4736/6122/4666/6168/6141/6124/6159/6156/6167/6204/6203/6136/6143/6170/9349/60674/6206/87/1933/51176/6161/3572/6001
GSE22886_NAIVE_CD8_TCELL_VS_NKCELL_UP	GSE22886_NAIVE_CD8_TCELL_VS_NKCELL_UP	GSE22886_NAIVE_CD8_TCELL_VS_NKCELL_UP	96	-0.614346808891322	-2.75881717216049	1e-10	8.02890250795208e-09	6.32763699867022e-09	398	tags=42%, list=11%, signal=38%	6430/80146/10460/79752/476/51123/8761/2098/9804/3159/939/79652/55423/3702/814/56985/9882/2289/23178/54463/26156/6188/51669/4753/6767/1606/926/26119/51070/6204/80762/6143/3945/51176/6164/6194/6001/54674/4118/1236
GSE41978_KLRG1_HIGH_VS_LOW_EFFECTOR_CD8_TCELL_DN	GSE41978_KLRG1_HIGH_VS_LOW_EFFECTOR_CD8_TCELL_DN	GSE41978_KLRG1_HIGH_VS_LOW_EFFECTOR_CD8_TCELL_DN	113	-0.59012502214106	-2.75460342844491	1e-10	8.02890250795208e-09	6.32763699867022e-09	169	tags=38%, list=4%, signal=37%	1327/1938/6223/6157/6201/6188/6128/6155/6130/6235/6175/6176/6187/6134/6152/6122/6217/7178/6141/6208/6125/6169/6167/6227/6204/6203/6136/6143/6210/6222/6133/6230/6135/6129/6170/6228/6191/9349/6146/6164/6194/6193/6189
GSE13485_CTRL_VS_DAY7_YF17D_VACCINE_PBMC_UP	GSE13485_CTRL_VS_DAY7_YF17D_VACCINE_PBMC_UP	GSE13485_CTRL_VS_DAY7_YF17D_VACCINE_PBMC_UP	58	-0.666766760328214	-2.74818419070056	1e-10	8.02890250795208e-09	6.32763699867022e-09	364	tags=52%, list=10%, signal=47%	9806/7203/8664/8761/9804/293/8665/117145/1975/2091/1327/689/1938/26156/6128/8667/6767/860/6134/6122/6217/4666/6124/6125/6181/6135/6129/6202/1933/6194
GSE14415_INDUCED_TREG_VS_FOXP3_KO_INDUCED_TREG_UP	GSE14415_INDUCED_TREG_VS_FOXP3_KO_INDUCED_TREG_UP	GSE14415_INDUCED_TREG_VS_FOXP3_KO_INDUCED_TREG_UP	60	-0.665045563442306	-2.73466258858028	1e-10	8.02890250795208e-09	6.32763699867022e-09	341	tags=43%, list=9%, signal=40%	26520/79145/708/23642/7267/1107/6173/359845/5163/6132/6188/6402/6932/4609/6304/4736/27086/3646/6204/6137/6146/1933/51176/3572/6001/1236
GSE34205_HEALTHY_VS_FLU_INF_INFANT_PBMC_UP	GSE34205_HEALTHY_VS_FLU_INF_INFANT_PBMC_UP	GSE34205_HEALTHY_VS_FLU_INF_INFANT_PBMC_UP	92	-0.635390021560533	-2.71238351383666	1e-10	8.02890250795208e-09	6.32763699867022e-09	281	tags=50%, list=7%, signal=47%	50861/293/8665/170622/113246/117145/2091/8409/11224/1938/1936/7311/6132/6138/6188/29997/6155/10399/4673/4753/81606/6767/6130/6176/6134/4666/7178/6141/6124/6208/6125/6169/6204/6181/6137/6143/6222/6144/6129/6228/6206/6160/1933/6161/6193/6189
GSE5542_UNTREATED_VS_IFNA_AND_IFNG_TREATED_EPITHELIAL_CELLS_6H_UP	GSE5542_UNTREATED_VS_IFNA_AND_IFNG_TREATED_EPITHELIAL_CELLS_6H_UP	GSE5542_UNTREATED_VS_IFNA_AND_IFNG_TREATED_EPITHELIAL_CELLS_6H_UP	61	-0.654362701431896	-2.71127956967596	1e-10	8.02890250795208e-09	6.32763699867022e-09	479	tags=49%, list=13%, signal=44%	4863/23398/54557/440515/143686/6711/80146/64744/10943/9840/51444/155066/3570/79608/91782/56985/23484/689/6402/4753/1606/1604/26119/27086/3945/129293/87/51176/3572/4118
GSE3720_UNSTIM_VS_LPS_STIM_VD2_GAMMADELTA_TCELL_UP	GSE3720_UNSTIM_VS_LPS_STIM_VD2_GAMMADELTA_TCELL_UP	GSE3720_UNSTIM_VS_LPS_STIM_VD2_GAMMADELTA_TCELL_UP	99	-0.592655379925897	-2.70649924655922	1e-10	8.02890250795208e-09	6.32763699867022e-09	275	tags=46%, list=7%, signal=44%	8665/51444/939/1107/6173/3615/9168/5163/54463/6223/10412/6132/6188/29997/6932/3921/6155/6147/1606/6175/25873/6304/6187/9045/6224/6122/6168/6141/6124/6125/6159/6156/6167/6204/6203/6136/6170/9349/60674/6206/6202/87/6146/1933/6161/6001
GSE9650_NAIVE_VS_EFF_CD8_TCELL_UP	GSE9650_NAIVE_VS_EFF_CD8_TCELL_UP	GSE9650_NAIVE_VS_EFF_CD8_TCELL_UP	79	-0.635928666249911	-2.69630084916152	1e-10	8.02890250795208e-09	6.32763699867022e-09	277	tags=32%, list=7%, signal=30%	7267/3570/328/28984/359845/5163/54463/6223/6188/6128/6402/6932/10399/4609/1606/6304/9045/6125/6191/87/6194/3572/3983/6001/1236
HP_LETHARGY	HP_LETHARGY	HP_LETHARGY	69	-0.635225658038882	-2.69605853895582	1e-10	8.02890250795208e-09	6.32763699867022e-09	168	tags=28%, list=4%, signal=27%	6218/11224/6223/6138/6201/6155/6235/6232/6224/6229/6141/6154/6125/6204/6234/6210/6135/6165/6160
GSE5542_UNTREATED_VS_IFNG_TREATED_EPITHELIAL_CELLS_6H_UP	GSE5542_UNTREATED_VS_IFNG_TREATED_EPITHELIAL_CELLS_6H_UP	GSE5542_UNTREATED_VS_IFNG_TREATED_EPITHELIAL_CELLS_6H_UP	67	-0.62602467633176	-2.6931256802095	1e-10	8.02890250795208e-09	6.32763699867022e-09	569	tags=55%, list=15%, signal=48%	94103/163882/7343/64332/64062/51611/89846/10128/28969/143686/6711/9214/64744/10131/708/10943/11040/9840/8907/51444/7048/155066/79608/91782/3329/5464/10541/1327/27018/4753/6147/26119/51070/27086/3945/129293/4118
DURANTE_ADULT_OLFACTORY_NEUROEPITHELIUM_NK_CELLS	DURANTE_ADULT_OLFACTORY_NEUROEPITHELIUM_NK_CELLS	DURANTE_ADULT_OLFACTORY_NEUROEPITHELIUM_NK_CELLS	77	0.898051280597437	2.63777527736017	1e-10	8.02890250795208e-09	6.32763699867022e-09	237	tags=74%, list=6%, signal=71%	6352/4818/10578/3001/8530/3824/3820/2999/152100/5341/149628/6351/5551/3002/84525/1521/1844/5552/5527/969/9235/10123/60489/83442/4542/79180/5216/11126/9022/6846/3936/1535/83888/567/9046/10870/3689/2014/3560/10581/3106/3561/3107/5698/3105/10417/2214/51316/5788/7305/4145/3004/7114/963/6693/8477/1043
GSE14000_TRANSLATED_RNA_VS_MRNA_DC_DN	GSE14000_TRANSLATED_RNA_VS_MRNA_DC_DN	GSE14000_TRANSLATED_RNA_VS_MRNA_DC_DN	111	-0.564442290490435	-2.62951937557374	1e-10	8.02890250795208e-09	6.32763699867022e-09	214	tags=35%, list=6%, signal=34%	1975/3615/126259/11224/6205/26986/1936/6132/6188/29997/3921/10399/23521/6147/6175/25873/6176/6134/6141/6124/6208/6154/6156/6204/6181/6136/6143/6210/6222/6144/6230/6135/9349/6206/1933/6194/6161/6207/6193
GSE26495_NAIVE_VS_PD1LOW_CD8_TCELL_DN	GSE26495_NAIVE_VS_PD1LOW_CD8_TCELL_DN	GSE26495_NAIVE_VS_PD1LOW_CD8_TCELL_DN	85	0.878182692370293	2.60775059152494	1e-10	8.02890250795208e-09	6.32763699867022e-09	409	tags=87%, list=11%, signal=79%	6352/4818/10578/3001/8530/3824/2999/79026/6275/4267/10219/149628/6351/5551/3002/84525/302/115362/5552/23224/201633/4603/3688/3956/60489/9289/387882/10133/79180/57823/3587/4155/831/1075/83888/9046/57136/3683/115352/2534/3560/9976/2040/824/51523/9467/8320/81/10130/4145/11186/114836/3902/7133/5873/9839/10971/101/493/5775/55501/64215/57580/79888/8073/54843/11262/5621/5900/4134/2992/5912/10666/9910
TRAVAGLINI_LUNG_NATURAL_KILLER_CELL	TRAVAGLINI_LUNG_NATURAL_KILLER_CELL	TRAVAGLINI_LUNG_NATURAL_KILLER_CELL	96	0.871535318681247	2.60721559199193	1e-10	8.02890250795208e-09	6.32763699867022e-09	272	tags=70%, list=7%, signal=66%	6352/4818/10578/3001/8530/3824/3820/2999/152100/343413/149628/5551/3002/84525/1521/1844/5527/201633/4603/23345/10123/60489/9289/387882/79180/57823/5216/11126/9022/83888/567/53637/57136/3683/801/3689/154075/3560/864/3561/3107/9976/54331/81563/11314/10109/81926/10417/2214/51316/8459/1524/4145/11186/3004/389/9047/51635/5305/9516/6693/8477/5775/7314/55501/203260/5583
MORF_EIF3S6	MORF_EIF3S6	MORF_EIF3S6	114	-0.550122343612699	-2.58708752681865	1e-10	8.02890250795208e-09	6.32763699867022e-09	214	tags=30%, list=6%, signal=29%	1975/539/2091/3178/2197/10541/1327/689/1938/1936/26156/1350/6128/10399/4673/8667/7381/6233/9045/6152/6229/4736/4869/4666/6141/6125/6156/3646/6181/6144/6129/6206/6146/6194
GOBP_RRNA_METABOLIC_PROCESS	GOBP_RRNA_METABOLIC_PROCESS	GOBP_RRNA_METABOLIC_PROCESS	117	-0.561091871625943	-2.58309678933701	1e-10	8.02890250795208e-09	6.32763699867022e-09	196	tags=23%, list=5%, signal=23%	2091/6218/11224/26156/6223/10412/6201/29997/6155/6130/6209/6232/9045/6229/4736/6217/6208/6154/6125/6227/6234/6230/6135/6129/6165/6202/6194
GSE26495_NAIVE_VS_PD1HIGH_CD8_TCELL_DN	GSE26495_NAIVE_VS_PD1HIGH_CD8_TCELL_DN	GSE26495_NAIVE_VS_PD1HIGH_CD8_TCELL_DN	80	0.868994595540425	2.57008084934734	1e-10	8.02890250795208e-09	6.32763699867022e-09	401	tags=85%, list=11%, signal=78%	6352/4818/3003/3001/8530/3824/2999/79026/1316/152100/6275/4267/10219/149628/5551/84525/302/115362/23224/201633/4603/60489/9289/387882/10133/79180/57823/3587/831/1075/83888/9046/57136/3683/115352/2534/864/9976/2040/824/9938/9467/8320/7402/81/114836/3902/7171/7133/5873/9839/253461/10971/8934/101/493/382/64215/26191/79888/8073/6452/26031/11262/2060/834/2992/124995
GSE42724_NAIVE_VS_B1_BCELL_DN	GSE42724_NAIVE_VS_B1_BCELL_DN	GSE42724_NAIVE_VS_B1_BCELL_DN	94	-0.580450517555425	-2.55951136525121	1e-10	8.02890250795208e-09	6.32763699867022e-09	452	tags=45%, list=12%, signal=40%	2995/10128/7327/90871/23765/5018/2308/8270/10632/8761/51275/293/1345/155066/6633/328/3615/2091/6218/6132/6138/6201/6188/29997/3921/10399/23521/6130/6187/6122/6124/6154/6125/6159/6137/6129/60674/6146/1933/6164/6194/6193
GOBP_NCRNA_PROCESSING	GOBP_NCRNA_PROCESSING	GOBP_NCRNA_PROCESSING	148	-0.517968158174548	-2.52658014322747	1e-10	8.02890250795208e-09	6.32763699867022e-09	196	tags=18%, list=5%, signal=18%	2091/6218/11224/26156/6223/10412/6201/29997/6155/6130/6209/6232/9045/6229/4736/6217/6208/6154/6125/6227/6234/6230/6135/6129/6165/6202/6194
FAN_EMBRYONIC_CTX_BRAIN_EFFECTOR_T_CELL	FAN_EMBRYONIC_CTX_BRAIN_EFFECTOR_T_CELL	FAN_EMBRYONIC_CTX_BRAIN_EFFECTOR_T_CELL	113	0.831069827171912	2.51493731945555	1e-10	8.02890250795208e-09	6.32763699867022e-09	244	tags=56%, list=6%, signal=54%	4818/3001/8530/3824/3820/2999/152100/6275/5341/1192/149628/6351/5551/3002/84525/1521/1844/5552/969/23345/60489/57823/8826/11126/3659/9022/6846/3936/83888/9046/53637/10870/81873/3683/2014/154075/2534/3560/4068/10581/864/3106/3561/3107/5698/9976/3105/2268/10417/4478/10788/51316/5788/8320/9047/4061/5305/9516/101/8477/5775/55501/976
GSE3565_CTRL_VS_LPS_INJECTED_SPLENOCYTES_DN	GSE3565_CTRL_VS_LPS_INJECTED_SPLENOCYTES_DN	GSE3565_CTRL_VS_LPS_INJECTED_SPLENOCYTES_DN	91	-0.570161482767428	-2.50426054506538	1e-10	8.02890250795208e-09	6.32763699867022e-09	287	tags=36%, list=8%, signal=34%	23642/399/939/1975/2091/5163/1938/54463/6132/6188/6932/10399/4609/51669/81606/1606/6175/1604/25873/6176/6304/6187/6141/6159/6204/6137/87/1933/51176/3572/3983/6001/1236
GSE22886_NAIVE_BCELL_VS_NEUTROPHIL_UP	GSE22886_NAIVE_BCELL_VS_NEUTROPHIL_UP	GSE22886_NAIVE_BCELL_VS_NEUTROPHIL_UP	107	-0.553277769180177	-2.49684491961497	1e-10	8.02890250795208e-09	6.32763699867022e-09	231	tags=45%, list=6%, signal=43%	60468/6173/3178/9168/6218/11224/6205/1938/6223/6132/6157/6138/6201/6128/6155/10399/4673/81606/6171/6130/6158/6209/6233/6176/6232/6134/6224/6229/6217/4869/6168/6208/6154/6169/6156/6167/6222/6133/6144/6230/6135/6170/6165/9349/6164/6194/6207/6193
TRAVAGLINI_LUNG_CD8_NAIVE_T_CELL	TRAVAGLINI_LUNG_CD8_NAIVE_T_CELL	TRAVAGLINI_LUNG_CD8_NAIVE_T_CELL	125	0.81655446331011	2.48710432801879	1e-10	8.02890250795208e-09	6.32763699867022e-09	241	tags=55%, list=6%, signal=53%	6352/4818/10578/3001/8530/3824/2999/55646/152100/343413/10219/149628/5551/3002/1521/23224/5527/201633/9235/23345/10123/60489/9289/387882/10133/22806/5216/3587/4155/100506776/678/83888/567/53637/10870/57136/81873/3683/801/3689/154075/2534/4068/864/3106/54331/81563/824/3105/81926/10417/8459/8320/1524/4145/3004/133418/114836/3902/9047/5873/64005/5305/253461/914/6693/5775/55501/309
GSE45739_UNSTIM_VS_ACD3_ACD28_STIM_NRAS_KO_CD4_TCELL_DN	GSE45739_UNSTIM_VS_ACD3_ACD28_STIM_NRAS_KO_CD4_TCELL_DN	GSE45739_UNSTIM_VS_ACD3_ACD28_STIM_NRAS_KO_CD4_TCELL_DN	58	0.867658883959312	2.48545078758914	1e-10	8.02890250795208e-09	6.32763699867022e-09	267	tags=67%, list=7%, signal=63%	6352/4818/10578/3003/3001/8530/3824/2999/5341/6351/5551/3002/1521/259197/9289/79180/57823/11126/9022/967/53637/57136/81873/2534/3560/864/3107/81563/3105/10417/4145/3902/9047/9839/9516/8477/7314/55501/26191
GSE11057_NAIVE_VS_EFF_MEMORY_CD4_TCELL_DN	GSE11057_NAIVE_VS_EFF_MEMORY_CD4_TCELL_DN	GSE11057_NAIVE_VS_EFF_MEMORY_CD4_TCELL_DN	90	0.831739246009227	2.47177716811925	1e-10	8.02890250795208e-09	6.32763699867022e-09	476	tags=79%, list=13%, signal=71%	6352/3003/3001/3820/6275/301/1192/84525/302/972/5552/201633/4603/3688/3956/83442/6282/4542/79180/8826/3587/3113/831/967/7295/1075/56650/11010/4068/2833/4637/5499/2040/7905/10788/9467/81/10602/10130/8832/56255/7171/10263/3428/5873/253461/493/3958/8717/28755/51155/203260/57580/1155/373156/23406/6095/60481/26031/8661/2060/241/5476/284996/10666/90701/3987/29969/6515/7533/2124
AIZARANI_LIVER_C5_NK_NKT_CELLS_3	AIZARANI_LIVER_C5_NK_NKT_CELLS_3	AIZARANI_LIVER_C5_NK_NKT_CELLS_3	104	0.818699937789879	2.46715153756864	1e-10	8.02890250795208e-09	6.32763699867022e-09	288	tags=54%, list=8%, signal=51%	6352/4818/10578/3003/3001/8530/3824/3820/152100/5341/149628/6351/5551/3002/1521/1844/5552/969/201633/6966/4603/57823/22806/5216/11126/6846/3936/678/53637/10870/81873/3683/3689/2534/3560/4068/864/3561/54331/10417/1831/5788/7305/8320/114836/79668/7456/5305/963/914/5775/976/26191/5583/5295/7852
GSE11057_NAIVE_VS_MEMORY_CD4_TCELL_DN	GSE11057_NAIVE_VS_MEMORY_CD4_TCELL_DN	GSE11057_NAIVE_VS_MEMORY_CD4_TCELL_DN	107	0.812430045195439	2.45098677216072	1e-10	8.02890250795208e-09	6.32763699867022e-09	526	tags=79%, list=14%, signal=70%	3003/3820/79026/1316/6275/301/4267/1192/149628/302/972/5552/23224/201633/4603/3123/3688/3956/83442/8407/10133/6282/4542/8826/3587/7430/1880/56650/3560/11010/4068/2833/4637/2040/824/7905/10788/10602/10130/8832/133418/5366/7171/7133/3428/5873/60/285513/51635/253461/493/3958/2771/8717/7076/51155/57580/1155/373156/3148/23406/6095/60481/26031/2625/2060/7416/5476/490/29110/90701/3987/6515/10318/7533/21…
GNF2_PTPN4	GNF2_PTPN4	GNF2_PTPN4	40	0.895732151372625	2.44345181009212	1e-10	8.02890250795208e-09	6.32763699867022e-09	272	tags=78%, list=7%, signal=73%	4818/10578/3001/8530/3824/3820/2999/6351/5551/1521/10123/259197/9289/11126/6846/53637/3683/2534/3560/864/5732/81926/10417/4145/11186/3004/8934/8477/5775/3716/5583
FAN_OVARY_CL4_T_LYMPHOCYTE_NK_CELL_1	FAN_OVARY_CL4_T_LYMPHOCYTE_NK_CELL_1	FAN_OVARY_CL4_T_LYMPHOCYTE_NK_CELL_1	237	0.771475985132238	2.42267757804197	1e-10	8.02890250795208e-09	6.32763699867022e-09	536	tags=59%, list=14%, signal=54%	6352/4818/10578/3003/3001/8530/6967/3824/3820/2999/1316/6275/301/1192/6351/5551/3002/84525/1521/1844/5552/5527/969/9235/3123/60489/83442/8407/387882/6282/7538/5216/6281/3659/2316/3936/1535/7430/678/567/3115/9046/10870/57136/801/2597/3689/2014/2534/10581/864/7534/3106/3561/3107/5698/4637/54331/5499/7316/3105/10109/4478/1831/7040/1072/6277/5788/9208/3004/2987/9047/7133/7456/11214/7170/7114/9516/945…
HAY_BONE_MARROW_CD8_T_CELL	HAY_BONE_MARROW_CD8_T_CELL	HAY_BONE_MARROW_CD8_T_CELL	50	0.854744823778093	2.41149860480333	1e-10	8.02890250795208e-09	6.32763699867022e-09	288	tags=66%, list=8%, signal=62%	6352/3003/6967/2999/55646/4267/10219/5996/1844/115362/257101/23224/5527/201633/9235/3688/100506776/101929531/2534/4068/3106/9976/824/7316/5788/116984/114836/2987/3902/79668/26191/79144/7852
AIZARANI_LIVER_C1_NK_NKT_CELLS_1	AIZARANI_LIVER_C1_NK_NKT_CELLS_1	AIZARANI_LIVER_C1_NK_NKT_CELLS_1	144	0.782406356753411	2.40443628210156	1e-10	8.02890250795208e-09	6.32763699867022e-09	302	tags=49%, list=8%, signal=47%	6352/4818/10578/3003/3001/8530/3824/2999/152100/343413/10219/149628/5996/5551/3002/84525/1521/1844/5527/201633/6966/9235/10123/60489/9289/83442/57823/22806/2316/4155/3936/27350/678/1130/567/10870/3683/3689/2534/3560/4068/864/3106/3561/3107/3105/9938/5788/30011/8320/3004/133418/114836/170954/9047/79668/7133/7456/5305/7114/963/914/22807/976/28755/26191/5583/5295/7852/8073/5579
AIZARANI_LIVER_C12_NK_NKT_CELLS_4	AIZARANI_LIVER_C12_NK_NKT_CELLS_4	AIZARANI_LIVER_C12_NK_NKT_CELLS_4	41	0.869429862450076	2.38499567336504	1e-10	8.02890250795208e-09	6.32763699867022e-09	195	tags=54%, list=5%, signal=51%	6352/4818/10578/3003/3001/8530/3824/3820/152100/149628/1844/969/6966/22806/3936/3683/3560/864/3561/5788/8320/7456
GSE45739_UNSTIM_VS_ACD3_ACD28_STIM_WT_CD4_TCELL_DN	GSE45739_UNSTIM_VS_ACD3_ACD28_STIM_WT_CD4_TCELL_DN	GSE45739_UNSTIM_VS_ACD3_ACD28_STIM_WT_CD4_TCELL_DN	101	0.792411728952358	2.38200414687488	1e-10	8.02890250795208e-09	6.32763699867022e-09	382	tags=55%, list=10%, signal=51%	6352/4818/3003/3001/8530/3824/2999/5341/10219/6351/5551/3002/84525/1521/1844/4603/259197/60489/9289/79180/57823/8826/11126/9022/967/1130/57136/81873/3683/3560/4068/864/81563/8459/1524/4145/3902/9047/79668/5873/5305/9839/9516/10971/8934/5775/7314/55501/64215/3423/811/4502/3398/10227/51371/5900
HAY_BONE_MARROW_NK_CELLS	HAY_BONE_MARROW_NK_CELLS	HAY_BONE_MARROW_NK_CELLS	229	0.75913210864885	2.38113512392919	1e-10	8.02890250795208e-09	6.32763699867022e-09	704	tags=69%, list=19%, signal=59%	4818/10578/3001/8530/3824/3820/152100/343413/1192/149628/6351/5551/3002/84525/1521/6966/4603/23345/10123/259197/60489/9289/10133/4542/79180/5216/11126/3659/9022/4155/6846/8837/27350/1075/83888/567/9046/2923/53637/10870/57136/81873/3683/801/3689/154075/3560/10581/864/3561/3107/5698/54331/81563/9592/11314/3105/5732/10109/81926/10417/841/1072/8459/8320/81/1524/4145/11186/3004/170954/9047/286257/1026…
KAZMIN_PBMC_P_FALCIPARUM_RTSS_AS01_AGE_UNKNOWN_CORRELATED_WITH_PROTECTION_56DY_NEGATIVE	KAZMIN_PBMC_P_FALCIPARUM_RTSS_AS01_AGE_UNKNOWN_CORRELATED_WITH_PROTECTION_56DY_NEGATIVE	KAZMIN_PBMC_P_FALCIPARUM_RTSS_AS01_AGE_UNKNOWN_CORRELATED_WITH_PROTECTION_56DY_NEGATIVE	28	0.927294594260947	2.38018363148042	1e-10	8.02890250795208e-09	6.32763699867022e-09	187	tags=75%, list=5%, signal=72%	6352/4818/10578/3001/8530/3824/3820/2999/5551/3002/84525/4603/10123/9289/9022/6846/53637/154075/3560/3004/9047
GNF2_IL2RB	GNF2_IL2RB	GNF2_IL2RB	30	0.916166360530332	2.37118430638009	1e-10	8.02890250795208e-09	6.32763699867022e-09	272	tags=87%, list=7%, signal=81%	4818/10578/3001/8530/3824/2999/6351/5551/1521/10123/259197/9289/11126/6846/53637/3560/864/5732/81926/10417/1524/4145/3004/8934/5775/5583
GSE9650_NAIVE_VS_MEMORY_CD8_TCELL_DN	GSE9650_NAIVE_VS_MEMORY_CD8_TCELL_DN	GSE9650_NAIVE_VS_MEMORY_CD8_TCELL_DN	109	0.783420822011015	2.36768922846809	1e-10	8.02890250795208e-09	6.32763699867022e-09	445	tags=50%, list=12%, signal=46%	6352/3003/8530/79026/1316/6275/301/10219/2353/6351/5551/3002/84525/1521/302/3688/3956/6282/4542/79180/11126/3587/6281/678/7295/7128/2354/56650/4068/2833/824/7316/3105/2268/3727/10788/6277/3676/8320/3004/9047/7133/826/115361/837/3148/6095/3398/2625/834/3695/8743/5533/29969/10063
GSE2935_UV_INACTIVATED_VS_LIVE_SENDAI_VIRUS_INF_MACROPHAGE_DN	GSE2935_UV_INACTIVATED_VS_LIVE_SENDAI_VIRUS_INF_MACROPHAGE_DN	GSE2935_UV_INACTIVATED_VS_LIVE_SENDAI_VIRUS_INF_MACROPHAGE_DN	83	0.798252662189219	2.3629553929965	1e-10	8.02890250795208e-09	6.32763699867022e-09	416	tags=53%, list=11%, signal=48%	6352/4818/3003/8530/79026/6275/301/5996/5551/84525/1521/302/10123/3688/3956/4542/57823/53637/10870/3683/154075/2833/6277/3676/8320/3004/91663/79668/7133/9839/493/26191/837/3148/6095/3398/26031/54843/834/3133/490/10666/11034/5533
LI_INDUCED_T_TO_NATURAL_KILLER_UP	LI_INDUCED_T_TO_NATURAL_KILLER_UP	LI_INDUCED_T_TO_NATURAL_KILLER_UP	116	0.778014368599867	2.36267933238383	1e-10	8.02890250795208e-09	6.32763699867022e-09	535	tags=61%, list=14%, signal=54%	6352/4818/3824/79026/6275/5996/84525/1521/302/969/3956/83442/6282/4542/57823/11126/6281/967/9046/56650/3726/11010/10581/2833/4637/54331/81563/824/10788/5479/8459/6277/7305/1524/3902/64005/9516/3958/382/1043/826/10952/10550/7494/152007/8870/6452/23406/3398/26031/54843/219285/10227/55911/2634/10410/834/55829/3695/26578/8743/5533/53827/6348/2207/23753/54509/23048/7378/84790/706
KAECH_NAIVE_VS_MEMORY_CD8_TCELL_DN	KAECH_NAIVE_VS_MEMORY_CD8_TCELL_DN	KAECH_NAIVE_VS_MEMORY_CD8_TCELL_DN	112	0.779421060548696	2.35756951861571	1e-10	8.02890250795208e-09	6.32763699867022e-09	445	tags=50%, list=12%, signal=45%	6352/3003/8530/79026/1316/6275/301/10219/2353/6351/5551/3002/84525/1521/302/3688/3956/6282/4542/79180/11126/3587/6281/7295/7128/2354/56650/3689/4068/2833/824/7316/3105/2268/3727/10788/6277/3676/8320/3004/9047/7133/976/826/115361/837/3148/6095/3398/2625/834/3695/8743/5533/29969/10063
GSE3982_EFF_MEMORY_VS_CENT_MEMORY_CD4_TCELL_UP	GSE3982_EFF_MEMORY_VS_CENT_MEMORY_CD4_TCELL_UP	GSE3982_EFF_MEMORY_VS_CENT_MEMORY_CD4_TCELL_UP	56	0.823689236448676	2.35705866625954	1e-10	8.02890250795208e-09	6.32763699867022e-09	245	tags=55%, list=6%, signal=53%	4818/10578/3003/3001/3820/2999/6275/1192/84525/302/23224/60489/3115/81873/801/2597/3689/50486/864/11314/2268/10417/9938/1524/4145/11186/56255/79668/7133/7314/826
SCHERER_PBMC_YF_VAX_AGE_18_40YO_4_TO_7DY_DN	SCHERER_PBMC_YF_VAX_AGE_18_40YO_4_TO_7DY_DN	SCHERER_PBMC_YF_VAX_AGE_18_40YO_4_TO_7DY_DN	144	-0.48031824378638	-2.35636786274875	1e-10	8.02890250795208e-09	6.32763699867022e-09	214	tags=32%, list=6%, signal=31%	1975/54543/3655/6218/689/6205/1938/1936/7311/6138/6201/6188/6128/3921/10399/6142/6130/6147/25873/6209/6233/6187/6134/4736/6122/6168/6141/6208/6125/3646/6227/6204/6137/6210/6133/3945/6135/6170/6165/6191/6146/1933/6194/6207/6193/6189
KAECH_NAIVE_VS_DAY15_EFF_CD8_TCELL_DN	KAECH_NAIVE_VS_DAY15_EFF_CD8_TCELL_DN	KAECH_NAIVE_VS_DAY15_EFF_CD8_TCELL_DN	96	0.784567324260395	2.34704907183138	1e-10	8.02890250795208e-09	6.32763699867022e-09	327	tags=48%, list=9%, signal=45%	6352/3003/3001/3824/79026/6275/301/10219/6351/5551/3002/84525/302/5552/3688/3956/6282/4542/79180/11126/3587/6281/7295/56650/3683/2014/4068/2833/824/3105/2268/6277/3676/8320/3004/91663/60/9516/3958/382/115361/64215/837/3148/6095/3398
DURANTE_ADULT_OLFACTORY_NEUROEPITHELIUM_CD8_T_CELLS	DURANTE_ADULT_OLFACTORY_NEUROEPITHELIUM_CD8_T_CELLS	DURANTE_ADULT_OLFACTORY_NEUROEPITHELIUM_CD8_T_CELLS	70	0.804564795370992	2.34010812220884	1e-10	8.02890250795208e-09	6.32763699867022e-09	371	tags=51%, list=10%, signal=47%	6352/4818/3001/8530/6967/3820/5996/6351/84525/1521/1844/969/9235/10123/83442/3936/678/7128/101929531/10870/864/3561/1831/5788/3004/7114/914/51192/1043/28755/26191/7852/6095/3398/4046/241
GSE3565_CTRL_VS_LPS_INJECTED_DUSP1_KO_SPLENOCYTES_UP	GSE3565_CTRL_VS_LPS_INJECTED_DUSP1_KO_SPLENOCYTES_UP	GSE3565_CTRL_VS_LPS_INJECTED_DUSP1_KO_SPLENOCYTES_UP	80	0.790980588523064	2.33935179021956	1e-10	8.02890250795208e-09	6.32763699867022e-09	408	tags=52%, list=11%, signal=48%	6352/4818/3003/79026/301/5996/5551/3002/1521/302/10123/3688/3956/4542/57823/22806/6281/53637/10870/3683/3689/2014/4068/6277/3676/1524/3004/91663/7133/9839/493/3958/382/976/6095/3398/26031/54843/5791/3133/490/11034
GSE11057_NAIVE_VS_CENT_MEMORY_CD4_TCELL_DN	GSE11057_NAIVE_VS_CENT_MEMORY_CD4_TCELL_DN	GSE11057_NAIVE_VS_CENT_MEMORY_CD4_TCELL_DN	87	0.78621798223354	2.33417006940284	1e-10	8.02890250795208e-09	6.32763699867022e-09	480	tags=71%, list=13%, signal=64%	3820/79026/6275/301/1192/972/5552/201633/4603/3123/3688/3956/83442/8407/4542/79180/8826/3587/831/967/7430/1075/1880/56650/84159/2833/2040/7905/10788/81/10602/8832/3428/5873/285513/10971/914/101/8477/493/3958/55501/826/51100/1155/396/23406/6095/60481/26031/54386/7416/5476/4214/5912/9910/9051/3987/7533/2124/135112/3732
GSE5542_UNTREATED_VS_IFNG_TREATED_EPITHELIAL_CELLS_24H_UP	GSE5542_UNTREATED_VS_IFNG_TREATED_EPITHELIAL_CELLS_24H_UP	GSE5542_UNTREATED_VS_IFNG_TREATED_EPITHELIAL_CELLS_24H_UP	63	0.801459570900292	2.32727592697465	1e-10	8.02890250795208e-09	6.32763699867022e-09	410	tags=67%, list=11%, signal=60%	3003/3824/55646/79026/4267/1192/149628/302/1844/5552/5527/201633/4603/23345/3688/60489/83442/10133/4542/8826/7430/1880/56650/2534/3560/84159/2040/824/81/133418/9047/7133/9839/64215/2495/9926/8661/5997/2060/23710/4214/533
GSE15330_LYMPHOID_MULTIPOTENT_VS_MEGAKARYOCYTE_ERYTHROID_PROGENITOR_IKAROS_KO_DN	GSE15330_LYMPHOID_MULTIPOTENT_VS_MEGAKARYOCYTE_ERYTHROID_PROGENITOR_IKAROS_KO_DN	GSE15330_LYMPHOID_MULTIPOTENT_VS_MEGAKARYOCYTE_ERYTHROID_PROGENITOR_IKAROS_KO_DN	93	0.778135450520512	2.32026042249373	1e-10	8.02890250795208e-09	6.32763699867022e-09	445	tags=52%, list=12%, signal=47%	6352/4818/3003/3001/79026/6275/301/5341/10219/5996/6351/5551/3002/84525/5552/201633/3688/3956/6282/4542/79180/57823/6281/967/2597/2833/4637/54331/824/7905/6277/91663/5366/9839/493/382/6280/837/6095/3398/26031/54843/834/23710/11034/6348/6279/10063
GSE5542_UNTREATED_VS_IFNA_TREATED_EPITHELIAL_CELLS_6H_UP	GSE5542_UNTREATED_VS_IFNA_TREATED_EPITHELIAL_CELLS_6H_UP	GSE5542_UNTREATED_VS_IFNA_TREATED_EPITHELIAL_CELLS_6H_UP	67	0.795960957742253	2.31476240359971	1e-10	8.02890250795208e-09	6.32763699867022e-09	507	tags=73%, list=13%, signal=64%	3003/8530/3824/55646/79026/4267/1192/149628/302/5527/201633/4603/3688/83442/4542/79180/8826/1880/56650/2534/7094/3560/84159/2833/864/81563/2040/7040/8320/81/116984/9047/285513/9839/493/115361/2495/23406/2625/11262/8661/23710/10211/4214/2782/135112/11100/10010/92799
GSE3565_CTRL_VS_LPS_INJECTED_SPLENOCYTES_UP	GSE3565_CTRL_VS_LPS_INJECTED_SPLENOCYTES_UP	GSE3565_CTRL_VS_LPS_INJECTED_SPLENOCYTES_UP	74	0.790428392444331	2.31109674157469	1e-10	8.02890250795208e-09	6.32763699867022e-09	412	tags=53%, list=11%, signal=48%	6352/4818/3003/79026/301/5996/5551/84525/302/3688/4542/6281/53637/10870/3683/3689/2014/6277/3676/1524/3004/91663/7133/285513/9839/9516/6693/493/3958/26191/6095/3398/3684/26031/54843/3133/490/10666/26578
WIELAND_UP_BY_HBV_INFECTION	WIELAND_UP_BY_HBV_INFECTION	WIELAND_UP_BY_HBV_INFECTION	61	0.801417559129392	2.30991068590719	1e-10	8.02890250795208e-09	6.32763699867022e-09	483	tags=61%, list=13%, signal=54%	6352/3003/3001/972/5552/6966/3123/3587/6281/3113/1075/567/3115/3106/5698/3105/51316/1072/7305/3428/5873/5720/963/3958/5721/3122/6892/7852/23406/9246/2634/4069/3133/2633/2207/5880/28639
GSE39916_B_CELL_SPLEEN_VS_PLASMA_CELL_BONE_MARROW_DN	GSE39916_B_CELL_SPLEEN_VS_PLASMA_CELL_BONE_MARROW_DN	GSE39916_B_CELL_SPLEEN_VS_PLASMA_CELL_BONE_MARROW_DN	62	0.796502702779121	2.30330858771902	1e-10	8.02890250795208e-09	6.32763699867022e-09	416	tags=55%, list=11%, signal=50%	6352/4818/3003/8530/79026/6275/1521/3688/6282/4542/79180/3560/2833/824/5732/8459/6277/10602/4145/91663/285513/115361/8870/51762/6095/7167/3398/26031/5900/834/10211/490/26578/5533
GSE9650_NAIVE_VS_EFF_CD8_TCELL_DN	GSE9650_NAIVE_VS_EFF_CD8_TCELL_DN	GSE9650_NAIVE_VS_EFF_CD8_TCELL_DN	97	0.767250073572053	2.29689537870218	1e-10	8.02890250795208e-09	6.32763699867022e-09	622	tags=63%, list=16%, signal=54%	6352/3003/3001/79026/6275/301/10219/5551/3002/84525/302/3688/3956/6282/4542/11126/3587/6281/3683/4068/2833/824/3105/7905/5479/6277/3676/81/1524/9047/60/9516/3958/382/309/1622/826/3716/4713/4502/27166/837/3148/6095/3398/3684/834/5476/23710/29969/10063/5880/5714/8992/706/11345/29887/1476/64834/10960/58485
FAN_EMBRYONIC_CTX_BRAIN_MYELOID	FAN_EMBRYONIC_CTX_BRAIN_MYELOID	FAN_EMBRYONIC_CTX_BRAIN_MYELOID	90	0.771910299538639	2.29397646364583	1e-10	8.02890250795208e-09	6.32763699867022e-09	444	tags=59%, list=12%, signal=53%	6275/301/302/972/3123/3956/6282/4542/79180/8826/6281/3659/3113/4792/3115/9046/10870/3683/2014/10581/3106/5698/9976/3105/2268/51316/6277/7402/9208/4061/382/1043/976/7076/3122/6280/7852/8073/1520/4502/114769/10135/23406/7940/4046/55911/4069/6813/5265/10410/53827/1445/6279
GSE36078_WT_VS_IL1R_KO_LUNG_DC_AFTER_AD5_INF_UP	GSE36078_WT_VS_IL1R_KO_LUNG_DC_AFTER_AD5_INF_UP	GSE36078_WT_VS_IL1R_KO_LUNG_DC_AFTER_AD5_INF_UP	64	0.788152278165327	2.29165379183523	1e-10	8.02890250795208e-09	6.32763699867022e-09	398	tags=52%, list=11%, signal=47%	6352/4818/3001/3824/301/5341/10219/3002/1521/3956/4542/79180/57823/1130/1075/53637/3560/10581/824/7905/10788/6277/7305/3004/9839/3958/309/8870/3398/5997/55911/10410/3695
DEURIG_T_CELL_PROLYMPHOCYTIC_LEUKEMIA_DN	DEURIG_T_CELL_PROLYMPHOCYTIC_LEUKEMIA_DN	DEURIG_T_CELL_PROLYMPHOCYTIC_LEUKEMIA_DN	177	0.734971462519666	2.28067495622823	1e-10	8.02890250795208e-09	6.32763699867022e-09	418	tags=37%, list=11%, signal=35%	6352/4818/10578/3003/3001/8530/3824/3820/2999/6351/5551/3002/84525/1521/302/5552/23345/9289/10133/22806/11126/3113/4155/8837/27350/3115/57136/801/2534/3560/9976/824/7905/9938/8459/5788/8832/5366/7133/5873/51635/253461/914/8477/1043/3423/10550/5295/998/5965/10161/5579/4502/837/6095/330/3398/54843/2634/2060/834/4659/9910/8743/5533/29110
GSE39110_UNTREATED_VS_IL2_TREATED_CD8_TCELL_DAY6_POST_IMMUNIZATION_UP	GSE39110_UNTREATED_VS_IL2_TREATED_CD8_TCELL_DAY6_POST_IMMUNIZATION_UP	GSE39110_UNTREATED_VS_IL2_TREATED_CD8_TCELL_DAY6_POST_IMMUNIZATION_UP	73	0.781253710165123	2.27835252764216	1e-10	8.02890250795208e-09	6.32763699867022e-09	412	tags=53%, list=11%, signal=49%	6352/4818/3001/3824/79026/301/5341/10219/3002/1521/3956/4542/79180/57823/22806/3587/1075/53637/3560/10581/864/10788/51316/8459/6277/3004/91663/64005/9839/101/3958/8870/2683/2625/54843/55911/10410/3695/26578
KAECH_NAIVE_VS_DAY8_EFF_CD8_TCELL_DN	KAECH_NAIVE_VS_DAY8_EFF_CD8_TCELL_DN	KAECH_NAIVE_VS_DAY8_EFF_CD8_TCELL_DN	99	0.756903582750785	2.2764931024678	1e-10	8.02890250795208e-09	6.32763699867022e-09	327	tags=44%, list=9%, signal=42%	6352/3003/3001/8530/79026/6275/301/10219/5551/3002/84525/302/3688/3956/6282/4542/79180/11126/6281/7295/4068/2833/3105/7905/6277/3676/9047/7133/60/9516/101/3958/382/309/1622/826/64215/1155/4713/27166/837/3148/6095/3398
DESCARTES_FETAL_PLACENTA_LYMPHOID_CELLS	DESCARTES_FETAL_PLACENTA_LYMPHOID_CELLS	DESCARTES_FETAL_PLACENTA_LYMPHOID_CELLS	73	0.779445431989071	2.27307908688984	1e-10	8.02890250795208e-09	6.32763699867022e-09	237	tags=40%, list=6%, signal=38%	4818/10578/3003/3001/8530/6967/3820/2999/10219/5551/3002/1521/257101/969/201633/9235/22806/6846/154075/4068/2833/864/3561/8320/114836/9047/64005/914/1043
HU_FETAL_RETINA_FIBROBLAST	HU_FETAL_RETINA_FIBROBLAST	HU_FETAL_RETINA_FIBROBLAST	102	0.752549039085528	2.26482150843762	1e-10	8.02890250795208e-09	6.32763699867022e-09	500	tags=58%, list=13%, signal=52%	79026/4267/1192/2353/3725/302/3688/3956/6282/23645/7538/8826/5216/6281/3659/2316/4792/831/1535/678/1075/567/2354/2014/3726/7094/10581/9592/3309/2040/3105/4478/308/7402/10602/389/7171/3428/4061/7184/9452/123920/7076/10161/4502/4170/975/5997/10410/3133/53827/3337/29969/7832/6515/27436/10627/135112/780851
GOLDRATH_NAIVE_VS_MEMORY_CD8_TCELL_DN	GOLDRATH_NAIVE_VS_MEMORY_CD8_TCELL_DN	GOLDRATH_NAIVE_VS_MEMORY_CD8_TCELL_DN	83	0.76386451898561	2.26116099595026	1e-10	8.02890250795208e-09	6.32763699867022e-09	440	tags=47%, list=12%, signal=42%	6352/3003/3001/8530/79026/6275/301/10219/6351/5551/3002/1521/302/3688/3956/4542/11126/6281/56650/2833/824/6277/8320/3004/91663/7133/9516/3958/26191/8870/837/3398/9926/2625/834/11034/26578/5533/29969
GOLDRATH_ANTIGEN_RESPONSE	GOLDRATH_ANTIGEN_RESPONSE	GOLDRATH_ANTIGEN_RESPONSE	128	0.738586767977939	2.25537954435105	1e-10	8.02890250795208e-09	6.32763699867022e-09	455	tags=41%, list=12%, signal=37%	6352/3003/3001/3820/79026/6275/301/10219/1843/5551/3002/84525/302/972/3123/3688/3956/6282/4542/79180/6281/7295/2597/2014/2534/2833/824/7905/6277/3676/7305/3004/3902/91663/7171/9516/10971/101/3958/1622/8870/3148/6095/7167/3398/10410/834/3133/11034/6348/29969/6515
RUBENSTEIN_SKELETAL_MUSCLE_NK_CELLS	RUBENSTEIN_SKELETAL_MUSCLE_NK_CELLS	RUBENSTEIN_SKELETAL_MUSCLE_NK_CELLS	213	0.720982117428627	2.25339802224447	1e-10	8.02890250795208e-09	6.32763699867022e-09	569	tags=56%, list=15%, signal=51%	6352/4818/10578/3001/8530/3824/3820/2999/152100/6275/301/4267/5341/1192/149628/6351/3725/5551/3002/84525/1521/5552/5527/969/83442/387882/5216/2316/9022/6846/3936/1535/678/1075/83888/567/9046/2923/10870/81873/801/3689/2014/154075/3726/3560/10581/7534/3561/5698/9976/54331/9592/3309/5499/10109/10417/2214/4478/1831/51316/1072/8459/5788/7305/3004/170954/7171/286257/60/7170/51635/7114/9516/5720/963/847…
GSE5542_UNTREATED_VS_IFNA_TREATED_EPITHELIAL_CELLS_24H_UP	GSE5542_UNTREATED_VS_IFNA_TREATED_EPITHELIAL_CELLS_24H_UP	GSE5542_UNTREATED_VS_IFNA_TREATED_EPITHELIAL_CELLS_24H_UP	73	0.771747457052881	2.25062965666583	1e-10	8.02890250795208e-09	6.32763699867022e-09	507	tags=68%, list=13%, signal=60%	4818/3003/79026/4267/1844/5527/201633/60489/387882/4542/8837/7430/7128/2534/864/81563/824/7905/308/8320/116984/133418/5366/9047/6693/101/493/64215/2495/3423/152007/396/57489/6452/2625/154467/2060/23710/124995/26578/25897/9261/752/2782/7533/135112/64224/11100/23048/92799
FAN_EMBRYONIC_CTX_BIG_GROUPS_BRAIN_IMMUNE	FAN_EMBRYONIC_CTX_BIG_GROUPS_BRAIN_IMMUNE	FAN_EMBRYONIC_CTX_BIG_GROUPS_BRAIN_IMMUNE	142	0.732371436411581	2.25040410675127	1e-10	8.02890250795208e-09	6.32763699867022e-09	521	tags=56%, list=14%, signal=50%	3001/6275/301/1192/2353/1843/1844/972/5552/969/9235/3123/83442/8407/6282/7538/8826/5216/6281/3659/3936/678/567/9046/10870/3683/3689/2014/3726/4068/10581/3106/3561/3107/5698/9976/3105/10109/4478/1831/51316/6277/5788/7402/9208/4061/5305/9516/5720/5721/1043/976/3122/6892/5696/114769/51411/11118/54739/4046/1997/51225/10410/57674/3133/83706/53827/3337/1445/2207/8631/5880/2124/10627/8673/6672/55843/577…
DESCARTES_FETAL_INTESTINE_LYMPHOID_CELLS	DESCARTES_FETAL_INTESTINE_LYMPHOID_CELLS	DESCARTES_FETAL_INTESTINE_LYMPHOID_CELLS	78	0.763675621673162	2.2451483385212	1e-10	8.02890250795208e-09	6.32763699867022e-09	267	tags=42%, list=7%, signal=40%	4818/10578/3003/3001/8530/6967/3824/3820/149628/5551/1521/115362/969/6966/259197/22806/11126/101929531/3560/4068/2833/3561/8320/4145/3004/114836/9047/64005/914/22807/1043/29909/26191
DESCARTES_FETAL_ADRENAL_LYMPHOID_CELLS	DESCARTES_FETAL_ADRENAL_LYMPHOID_CELLS	DESCARTES_FETAL_ADRENAL_LYMPHOID_CELLS	85	0.753707777230699	2.23812416139209	1e-10	8.02890250795208e-09	6.32763699867022e-09	267	tags=45%, list=7%, signal=43%	4818/10578/3003/3001/8530/3820/2999/149628/5551/3002/1844/115362/201633/4603/9235/259197/57823/22806/11126/53637/115352/3560/4068/864/3561/51316/8320/4145/3004/114836/9047/64005/914/101/22807/1043/29909/26191
WALLACE_PROSTATE_CANCER_RACE_UP	WALLACE_PROSTATE_CANCER_RACE_UP	WALLACE_PROSTATE_CANCER_RACE_UP	135	0.722607972821593	2.21513408376385	1e-10	8.02890250795208e-09	6.32763699867022e-09	485	tags=50%, list=13%, signal=46%	6352/4818/3003/3001/5341/5996/6351/5551/1844/5552/969/4603/10123/3123/60489/10133/3587/3659/1075/3115/1880/3683/3689/2534/11010/10581/864/3106/3561/5698/2040/9938/51316/3676/5788/56255/3428/7456/963/914/8477/1043/29909/976/28755/3122/26191/7852/6890/1520/5696/23406/9246/11118/54739/4046/80830/4069/241/10410/3133/2633/2207/11119/5880/2124/28639/3384
GSE7509_UNSTIM_VS_FCGRIIB_STIM_DC_DN	GSE7509_UNSTIM_VS_FCGRIIB_STIM_DC_DN	GSE7509_UNSTIM_VS_FCGRIIB_STIM_DC_DN	82	0.748342128882126	2.21230054720452	1e-10	8.02890250795208e-09	6.32763699867022e-09	543	tags=50%, list=14%, signal=44%	6352/3001/8530/3824/79026/10219/5996/5551/3002/1521/115362/969/57823/3659/4792/1535/3683/3560/5698/2040/9047/64005/5721/3716/26191/5583/837/5696/10135/6452/4170/3398/54739/834/8743/752/868/54918/5777/706/925
GSE3039_NKT_CELL_VS_ALPHAALPHA_CD8_TCELL_DN	GSE3039_NKT_CELL_VS_ALPHAALPHA_CD8_TCELL_DN	GSE3039_NKT_CELL_VS_ALPHAALPHA_CD8_TCELL_DN	86	0.743042193286918	2.20658113217443	1e-10	8.02890250795208e-09	6.32763699867022e-09	365	tags=41%, list=10%, signal=38%	6352/4818/3003/3001/8530/3824/5551/3002/1521/1844/79180/57823/22806/3659/56650/2534/3560/4068/3106/3561/3107/3676/5788/3902/9047/4061/914/6693/5583/1155/6890/8073/54843/284106/2634
CUI_DEVELOPING_HEART_C8_MACROPHAGE	CUI_DEVELOPING_HEART_C8_MACROPHAGE	CUI_DEVELOPING_HEART_C8_MACROPHAGE	185	0.704128470679466	2.18992726610883	1e-10	8.02890250795208e-09	6.32763699867022e-09	598	tags=58%, list=16%, signal=51%	1316/6275/5341/5996/1843/1844/972/5552/3123/83442/4542/7538/79180/8826/3587/3113/4792/3936/1535/678/1075/3115/9046/1880/10870/2354/3689/3726/11010/3106/3107/11314/3105/2214/3727/10788/51316/3576/5788/30011/7305/1524/170954/5366/7133/7456/7170/9516/963/10097/2771/4332/29108/3122/10093/391/1441/6280/57580/10094/7852/8870/10161/2357/1520/114769/10135/23406/4170/3684/7940/5791/4046/5997/4069/241/1997…
CUI_DEVELOPING_HEART_C9_B_T_CELL	CUI_DEVELOPING_HEART_C9_B_T_CELL	CUI_DEVELOPING_HEART_C9_B_T_CELL	145	0.702494334252536	2.15807951053245	1e-10	8.02890250795208e-09	6.32763699867022e-09	464	tags=46%, list=12%, signal=42%	6352/4818/3001/8530/3824/3820/5996/5551/1521/1844/5552/969/9235/10123/7538/3659/4792/3936/678/7128/1880/10870/3683/3689/154075/3726/3560/4068/10581/864/3106/3561/3107/5698/9976/54331/3105/1831/51316/5788/30011/7456/5305/9516/963/8477/1043/976/3716/6892/26191/5583/7852/23406/51411/4046/1997/57674/3133/26578/53827/3337/2207/6515/8631/5880
BUSSLINGER_ESOPHAGEAL_DENDRITIC_CELLS	BUSSLINGER_ESOPHAGEAL_DENDRITIC_CELLS	BUSSLINGER_ESOPHAGEAL_DENDRITIC_CELLS	124	0.707192958051277	2.15603216123368	1e-10	8.02890250795208e-09	6.32763699867022e-09	502	tags=54%, list=13%, signal=48%	6275/5341/5996/2353/1844/972/5552/10123/3123/3956/83442/7538/5216/3113/3936/7128/567/3115/1880/2354/3689/3726/864/3106/3561/3727/1072/5788/30011/7305/308/91663/60/7114/9516/101/10097/2771/51192/1043/2495/7076/3122/391/8073/5579/1520/23406/5906/7940/4046/5997/241/10487/490/533/53827/2782/6515/7533/2124/3635/7408/51646/54918/10376/51278
SMID_BREAST_CANCER_LUMINAL_B_DN	SMID_BREAST_CANCER_LUMINAL_B_DN	SMID_BREAST_CANCER_LUMINAL_B_DN	123	0.70026796443325	2.13373133367917	1e-10	8.02890250795208e-09	6.32763699867022e-09	485	tags=46%, list=13%, signal=42%	6352/4818/10578/3003/3001/3820/2999/1316/301/3002/1521/5552/969/9235/10123/2316/9022/1535/1075/7128/1880/2534/11010/4068/864/3561/4478/9938/51316/3576/5788/6303/3428/2950/9452/914/1043/29909/28755/3122/6280/26191/6890/5579/23406/330/51411/11118/5997/4069/3695/2633/6279/6515/5880/28639/3384
MODULE_84	MODULE_84	MODULE_84	204	0.682899107688082	2.13053983422191	1e-10	8.02890250795208e-09	6.32763699867022e-09	476	tags=44%, list=13%, signal=40%	6352/4818/10578/3003/3001/8530/6275/301/5341/5996/6351/5551/3002/972/5552/969/9235/23345/3123/6282/3587/3659/3113/3936/1535/1075/7128/567/3115/3683/3689/2014/3726/3560/864/3561/3107/9976/2040/11314/3105/2268/2214/1831/51316/3576/5788/7305/1524/7133/3428/9452/963/914/8477/3958/1043/4332/3122/1441/6280/7852/8870/6890/2357/1520/10135/330/3684/7940/9246/5791/4046/2634/4069/241/5265/834/3695/4814/2633…
FAN_EMBRYONIC_CTX_BIG_GROUPS_MICROGLIA	FAN_EMBRYONIC_CTX_BIG_GROUPS_MICROGLIA	FAN_EMBRYONIC_CTX_BIG_GROUPS_MICROGLIA	198	0.674545519690751	2.10692508550014	1e-10	8.02890250795208e-09	6.32763699867022e-09	798	tags=62%, list=21%, signal=51%	5341/5996/2353/6351/3725/1843/972/5552/387882/6282/23645/4542/7538/5216/3587/4792/3936/1535/678/1130/1075/567/1880/10870/2354/3689/3726/7094/11010/3106/3107/9592/3309/2040/11314/2214/5788/7305/308/6303/1524/8832/170954/7133/3428/963/4332/29108/6892/10287/391/1441/7494/8763/10094/8870/10161/2357/811/1520/23406/3684/51411/7940/975/5791/54739/5997/241/1997/51225/5265/10487/5660/7416/834/57674/4814/3…
FAN_OVARY_CL13_MONOCYTE_MACROPHAGE	FAN_OVARY_CL13_MONOCYTE_MACROPHAGE	FAN_OVARY_CL13_MONOCYTE_MACROPHAGE	338	0.660384459868416	2.09468141176685	1e-10	8.02890250795208e-09	6.32763699867022e-09	662	tags=54%, list=17%, signal=49%	6275/301/5341/1192/5996/1843/302/972/5552/10123/3123/3956/83442/8407/6282/79180/8826/5216/3587/6281/2316/3113/4792/4155/3936/8837/967/1535/7430/7295/1075/567/3115/9046/1880/10870/2597/3689/2014/50486/11010/7534/3106/3561/3107/5698/4637/5499/3105/2268/10109/4478/3576/1072/6277/5788/7305/308/6303/10602/9208/170954/7133/7456/11214/60/7170/7114/9839/9516/387/963/10097/3958/5721/2771/382/51192/1043/43…
FAN_OVARY_CL12_T_LYMPHOCYTE_NK_CELL_2	FAN_OVARY_CL12_T_LYMPHOCYTE_NK_CELL_2	FAN_OVARY_CL12_T_LYMPHOCYTE_NK_CELL_2	156	0.673739147515376	2.07941056625999	1e-10	8.02890250795208e-09	6.32763699867022e-09	531	tags=52%, list=14%, signal=47%	6352/8530/3820/1316/6275/301/1844/5552/5527/969/9235/83442/8407/6282/5216/831/1535/7430/678/7128/567/1880/56650/801/2014/2534/11010/3106/3561/3107/4637/7316/3105/10109/4478/1831/7040/6277/5788/9208/7456/11214/7170/7114/9452/963/914/382/7314/1043/28755/3716/2495/391/23585/4946/998/7852/396/6095/330/5688/241/1997/7529/3133/53827/483/27436/7533/2124/10383/28639/51646/10010/51714/23048/10209/23471/59…
GAO_LARGE_INTESTINE_ADULT_CI_MESENCHYMAL_CELLS	GAO_LARGE_INTESTINE_ADULT_CI_MESENCHYMAL_CELLS	GAO_LARGE_INTESTINE_ADULT_CI_MESENCHYMAL_CELLS	154	0.670963374039108	2.07097623989537	1e-10	8.02890250795208e-09	6.32763699867022e-09	762	tags=52%, list=20%, signal=43%	4818/8530/6275/5996/1521/5552/969/3956/60489/57823/3587/3113/6846/3936/100506776/9046/1880/10870/3683/3689/2014/2534/11010/864/9976/54331/11314/4478/7040/9938/8459/3676/5788/133418/170954/4061/7456/64005/9839/963/914/101/8477/1043/309/10287/5579/26031/11262/4046/241/51225/3695/53827/283897/6515/8631/2124/3635/55843/7903/92241/257106/5778/684/7454/915/54440/64092/117289/54900/81558/7431/140691/179…
HU_FETAL_RETINA_MICROGLIA	HU_FETAL_RETINA_MICROGLIA	HU_FETAL_RETINA_MICROGLIA	243	0.656485198063953	2.06213601078734	1e-10	8.02890250795208e-09	6.32763699867022e-09	775	tags=59%, list=20%, signal=50%	1316/5341/5996/2353/1843/972/5552/3123/387882/6282/23645/4542/7538/79180/5216/3587/3113/4792/3936/1535/678/1075/567/1880/10870/2354/3689/3726/7094/11010/3106/3107/7316/11314/3105/10109/2214/4478/9938/3576/5788/30011/7305/308/6303/1524/8832/170954/7133/3428/11214/60/5305/7114/387/963/10097/2771/4332/29108/3122/6892/10287/391/1441/4946/57580/8763/10094/10161/7009/2357/5879/1520/23406/5906/3684/5141…
ZHONG_PFC_MAJOR_TYPES_MICROGLIA	ZHONG_PFC_MAJOR_TYPES_MICROGLIA	ZHONG_PFC_MAJOR_TYPES_MICROGLIA	223	0.657187739243119	2.05786369275707	1e-10	8.02890250795208e-09	6.32763699867022e-09	775	tags=57%, list=20%, signal=49%	1316/5341/5996/2353/6351/3725/1843/972/5552/387882/6282/4542/7538/5216/3587/4792/3936/967/1535/678/1130/1075/567/1880/10870/2354/3689/3726/7094/11010/10581/3106/3107/9592/2040/11314/2214/4478/1831/5788/7305/308/6303/1524/8832/170954/7133/3428/963/8934/10097/2771/4332/29108/6892/10287/391/1441/338758/7494/8763/8870/10161/373156/2357/1520/3684/51411/7940/975/5791/5997/241/1997/51225/6813/5265/10487…
GOCC_CELL_SURFACE	GOCC_CELL_SURFACE	GOCC_CELL_SURFACE	150	0.664235324981213	2.04048920803066	1e-10	8.02890250795208e-09	6.32763699867022e-09	407	tags=43%, list=11%, signal=40%	6967/3824/301/343413/302/972/969/201633/6966/3123/3688/57823/3113/4155/967/567/3115/2923/10870/57136/56650/3683/115352/3689/7094/3560/2833/3106/3561/3107/9976/3309/824/3105/2214/4478/7040/10788/3676/5788/7305/308/1524/8832/114836/3902/963/914/6693/101/3958/3122/1441/7852/811/2683/5034/3684/11118/5621/10211/3695/3133/10666
MODULE_45	MODULE_45	MODULE_45	242	0.637814233266335	2.00338231139595	1e-10	8.02890250795208e-09	6.32763699867022e-09	629	tags=45%, list=17%, signal=40%	6352/4818/10578/3003/3001/8530/6275/301/5341/5551/3002/5552/9235/23345/10123/6282/3587/3659/2316/3936/1075/7128/9046/3683/3689/2014/3726/3560/11010/3561/5698/9976/11314/2268/2214/1831/7040/9938/10788/3576/5788/1524/7133/3428/963/914/6693/101/1043/4332/976/10093/3423/391/1441/6280/10550/79888/7852/8870/6890/5579/1520/837/5696/10135/330/3684/7940/9246/11118/5791/4046/5997/2634/241/5265/834/3695/481…
GOCC_INTRINSIC_COMPONENT_OF_PLASMA_MEMBRANE	GOCC_INTRINSIC_COMPONENT_OF_PLASMA_MEMBRANE	GOCC_INTRINSIC_COMPONENT_OF_PLASMA_MEMBRANE	173	0.639197002472085	1.98086411713599	1.0004862938258e-10	8.02890250795208e-09	6.32763699867022e-09	562	tags=43%, list=15%, signal=39%	4818/6967/3824/343413/4267/969/259197/3123/3688/9289/11126/3587/3113/967/1535/1880/3683/801/115352/3689/3560/2833/3106/3561/3107/9976/2040/3105/5732/81926/2214/3676/5788/7305/1524/8832/133418/963/914/6693/101/8477/493/1043/976/3122/821/1441/8763/10161/7009/84636/286530/84299/3684/682/975/5621/3695/490/10666/9482/8743/84876/2207/6515/483/2124/3732/3384/961/925/57126/929/3482
MANNO_MIDBRAIN_NEUROTYPES_HMGL	MANNO_MIDBRAIN_NEUROTYPES_HMGL	MANNO_MIDBRAIN_NEUROTYPES_HMGL	240	0.615571847515239	1.93288591415118	1e-10	8.02890250795208e-09	6.32763699867022e-09	775	tags=49%, list=20%, signal=41%	5341/5996/6351/1843/1844/972/5552/969/387882/23645/4542/7538/79180/3659/4792/4155/3936/27350/1535/678/1130/1075/7128/567/9046/1880/10870/2354/3689/3726/7094/11010/864/9592/2040/7316/2214/9938/3576/5788/7305/308/6303/1524/8832/91663/5366/7133/3428/7456/285513/9516/963/8477/4332/29108/10287/391/1441/10161/2357/1520/2683/837/330/51411/5791/54739/55911/51274/241/1997/51225/6813/834/57674/4814/26578/8…
MURARO_PANCREAS_DUCTAL_CELL	MURARO_PANCREAS_DUCTAL_CELL	MURARO_PANCREAS_DUCTAL_CELL	454	0.602506388499105	1.92330748235102	1e-10	8.02890250795208e-09	6.32763699867022e-09	857	tags=48%, list=23%, signal=43%	79026/1316/301/1192/5996/3725/1843/302/972/5552/23224/10123/3123/3688/83442/8407/387882/10133/6282/7538/8826/5216/6281/2316/3113/4792/831/3936/8837/967/7430/678/7295/1075/7128/567/3115/23499/3689/10581/864/7534/3106/3107/9592/2040/824/7316/11314/3105/10109/4478/10788/3576/1072/6277/5788/7305/308/7402/6303/81/9208/8832/389/170954/91663/7171/10263/7133/3428/11214/60/2950/51635/7114/9516/963/123920/…
GOBP_IMMUNE_RESPONSE	GOBP_IMMUNE_RESPONSE	GOBP_IMMUNE_RESPONSE	467	0.601006464705693	1.91807825245588	1e-10	8.02890250795208e-09	6.32763699867022e-09	589	tags=37%, list=16%, signal=35%	6352/4818/10578/3001/8530/6967/3824/55646/301/10219/149628/5996/6351/5551/3002/1521/972/115362/257101/9235/259197/3123/3956/60489/10133/57823/11126/3659/3113/4792/4155/6846/3936/27350/1535/7430/1130/1075/7128/567/3115/1880/10870/3683/2597/115352/3689/2534/4068/10581/2833/3106/3561/3107/11314/3105/2268/10417/2214/841/7040/3576/5788/7305/8320/1524/8832/3004/114836/3902/7133/3428/5873/64005/9452/893…
GOBP_INNATE_IMMUNE_RESPONSE	GOBP_INNATE_IMMUNE_RESPONSE	GOBP_INNATE_IMMUNE_RESPONSE	247	0.611044539788154	1.9178020632618	1e-10	8.02890250795208e-09	6.32763699867022e-09	577	tags=36%, list=15%, signal=33%	6352/4818/3824/55646/301/10219/149628/6351/3002/972/115362/257101/259197/60489/10133/57823/11126/3659/3113/6846/27350/1535/1130/7128/2597/2534/4068/10581/3106/3107/3105/2268/10417/2214/841/7305/1524/8832/3004/114836/3902/3428/5873/101/10097/3958/4332/115361/29108/3716/6283/6280/26191/998/837/3148/330/3320/3684/2625/2634/22890/10410/834/3133/2633/10666/9482/5062/29110/6348/9051/10096/6279/2207/379…
GOBP_REGULATION_OF_RESPONSE_TO_EXTERNAL_STIMULUS	GOBP_REGULATION_OF_RESPONSE_TO_EXTERNAL_STIMULUS	GOBP_REGULATION_OF_RESPONSE_TO_EXTERNAL_STIMULUS	247	0.60755668688473	1.90685521559524	1e-10	8.02890250795208e-09	6.32763699867022e-09	424	tags=29%, list=11%, signal=28%	6352/4818/8530/3824/55646/301/149628/6351/1843/84525/972/115362/259197/3123/3956/60489/10133/7538/11126/3659/2316/4792/6846/1535/1075/7128/1880/2534/4068/3106/3105/2268/841/7040/3576/5788/7305/1524/114836/3902/7133/3428/2950/7114/101/8717/4332/29108/6283/6280/26191/7852/5879/811/837/114769/3148/6095/330/3320/2625/975/5594/241/834/55829/4814/3133/10666/5062/29110/6348
GOBP_BIOLOGICAL_ADHESION	GOBP_BIOLOGICAL_ADHESION	GOBP_BIOLOGICAL_ADHESION	276	0.600074988164482	1.88992904382895	1e-10	8.02890250795208e-09	6.32763699867022e-09	539	tags=40%, list=14%, signal=37%	6352/301/4267/5341/1192/6351/1843/302/972/201633/9235/3123/3688/3956/9289/6282/57823/11126/6281/3659/2316/3113/4155/967/7430/567/3115/23499/3683/3689/2534/7094/2833/864/5499/11314/3105/10109/10417/4478/7040/3576/3676/5788/7402/81/1524/8832/133418/3902/91663/60/64005/387/914/6693/101/3958/382/976/29108/3716/3122/1441/6280/26191/57580/7494/5295/998/8763/7852/396/5879/811/2683/5034/3684/682/2625/975…
CHEN_METABOLIC_SYNDROM_NETWORK	CHEN_METABOLIC_SYNDROM_NETWORK	CHEN_METABOLIC_SYNDROM_NETWORK	322	0.593623878088941	1.88326417613032	1e-10	8.02890250795208e-09	6.32763699867022e-09	796	tags=47%, list=21%, signal=41%	5341/1192/5996/2353/3725/302/972/5552/3956/83442/8407/6282/4542/57823/11126/3587/2316/3936/967/1535/9046/53637/10870/3683/3689/2014/11010/824/11314/5732/10109/2214/9938/10788/5479/51316/1072/6277/5788/7305/308/6303/8832/11186/389/114836/91663/5366/79668/3428/7170/5305/7114/9516/7846/963/8934/123920/101/8477/3958/51192/55501/976/29108/136319/8655/10287/1441/26191/998/396/811/1520/6452/51762/23406/…
GOBP_DEFENSE_RESPONSE	GOBP_DEFENSE_RESPONSE	GOBP_DEFENSE_RESPONSE	424	0.583759528653336	1.86183548992689	1e-10	8.02890250795208e-09	6.32763699867022e-09	589	tags=33%, list=16%, signal=32%	6352/4818/10578/8530/3824/55646/301/10219/149628/2353/6351/5551/3002/972/115362/257101/9235/259197/3123/3688/3956/60489/10133/7538/57823/11126/3659/3113/4792/6846/27350/1535/1130/1075/7128/3683/2597/3689/2534/4068/10581/2833/3106/3107/3105/5732/2268/10417/2214/841/7040/51316/3576/5788/7305/1524/8832/3004/114836/3902/5366/7133/3428/5873/2950/7114/6693/101/10097/3958/8717/4332/976/115361/29108/3716…
GOBP_DEFENSE_RESPONSE_TO_OTHER_ORGANISM	GOBP_DEFENSE_RESPONSE_TO_OTHER_ORGANISM	GOBP_DEFENSE_RESPONSE_TO_OTHER_ORGANISM	309	0.583158190837499	1.84783371156875	1e-10	8.02890250795208e-09	6.32763699867022e-09	589	tags=33%, list=16%, signal=30%	6352/4818/10578/3824/55646/301/10219/149628/6351/5551/3002/972/115362/257101/259197/60489/10133/57823/11126/3659/3113/6846/27350/1535/1130/7128/2597/2534/4068/10581/3106/3107/3105/2268/10417/2214/841/51316/5788/7305/1524/8832/3004/114836/3902/5366/3428/5873/6693/101/10097/3958/4332/115361/29108/3716/6283/6280/26191/998/837/3148/23406/330/3320/3684/2625/2634/4069/22890/10410/834/57674/3133/2633/10…
ZAK_PBMC_MRKAD5_HIV_1_GAG_POL_NEF_AGE_20_50YO_1DY_UP	ZAK_PBMC_MRKAD5_HIV_1_GAG_POL_NEF_AGE_20_50YO_1DY_UP	ZAK_PBMC_MRKAD5_HIV_1_GAG_POL_NEF_AGE_20_50YO_1DY_UP	272	0.584853794639732	1.84001292959938	1e-10	8.02890250795208e-09	6.32763699867022e-09	1051	tags=57%, list=28%, signal=44%	5341/1192/302/115362/3123/6282/7538/79180/57823/3659/3113/967/1535/1130/2014/10581/5698/2040/7316/11314/2268/51316/7305/308/7402/6303/7133/3428/4061/9839/5720/7846/5721/55501/4332/976/115361/29108/7076/3122/6892/1441/6280/152007/2783/6890/2357/4502/27166/837/5696/114769/10135/6452/7940/11262/9246/5791/219285/54739/55911/2634/80830/51225/51371/6813/5265/10410/834/57674/284996/2992/4814/2633/83706/…
GOBP_REGULATION_OF_IMMUNE_SYSTEM_PROCESS	GOBP_REGULATION_OF_IMMUNE_SYSTEM_PROCESS	GOBP_REGULATION_OF_IMMUNE_SYSTEM_PROCESS	403	0.575673881508864	1.83356896889886	1e-10	8.02890250795208e-09	6.32763699867022e-09	629	tags=36%, list=17%, signal=34%	6352/8530/3824/55646/301/4267/149628/2353/6351/1843/972/115362/257101/201633/259197/3123/3956/7538/22806/11126/3659/3113/4792/6846/1535/7430/678/1075/7128/567/3115/1880/10870/115352/3689/2534/4068/2833/864/3106/11314/3105/2268/10417/2214/4478/1831/841/7040/3727/3576/3676/5788/30011/7305/1524/8832/114836/3902/7133/3428/64005/387/914/8934/6693/123920/101/3958/4332/29909/29108/3122/6892/391/1441/261…
GOBP_BIOLOGICAL_PROCESS_INVOLVED_IN_INTERSPECIES_INTERACTION_BETWEEN_ORGANISMS	GOBP_BIOLOGICAL_PROCESS_INVOLVED_IN_INTERSPECIES_INTERACTION_BETWEEN_ORGANISMS	GOBP_BIOLOGICAL_PROCESS_INVOLVED_IN_INTERSPECIES_INTERACTION_BETWEEN_ORGANISMS	466	0.565727556401209	1.80552912946021	1e-10	8.02890250795208e-09	6.32763699867022e-09	589	tags=32%, list=16%, signal=31%	6352/4818/10578/3001/3824/55646/301/10219/149628/5996/2353/6351/3725/5551/3002/972/115362/257101/259197/3123/3688/3956/60489/10133/7538/57823/22806/11126/3587/3659/3113/4792/6846/27350/1535/1130/7128/567/2597/2534/4068/10581/3106/3107/2040/824/3105/5732/2268/10417/2214/841/7040/3727/5479/51316/3576/1072/5788/7305/1524/8832/3004/114836/3902/5366/7133/3428/4061/7456/5873/2950/9516/387/8934/6693/101…
TRAVAGLINI_LUNG_OLR1_CLASSICAL_MONOCYTE_CELL	TRAVAGLINI_LUNG_OLR1_CLASSICAL_MONOCYTE_CELL	TRAVAGLINI_LUNG_OLR1_CLASSICAL_MONOCYTE_CELL	336	0.560816288278719	1.77725011145201	1e-10	8.02890250795208e-09	6.32763699867022e-09	1036	tags=57%, list=27%, signal=46%	5341/1192/2353/1843/302/5552/3956/6282/23645/79180/8826/5216/6281/2316/4792/3936/8837/7128/1880/2354/2597/2014/50486/7534/4637/3309/5732/2268/4478/3576/6277/7305/308/6303/170954/7171/7133/60/64005/9839/9516/387/963/81631/101/10097/382/826/3716/6283/2495/10952/7076/1441/6280/51100/338758/7494/152007/396/8870/2357/5879/1520/4502/60559/27166/837/10135/6452/51762/4170/10124/7940/5621/2634/4069/241/51…
GOBP_LOCOMOTION	GOBP_LOCOMOTION	GOBP_LOCOMOTION	337	0.559315358028702	1.77351458658351	1e-10	8.02890250795208e-09	6.32763699867022e-09	577	tags=35%, list=15%, signal=33%	6352/301/4267/6351/3725/1843/972/23224/3688/9289/6282/8826/5216/2316/6846/3936/967/1130/7128/23499/1880/81873/3683/3689/2534/84159/2833/9592/3309/11314/2268/10109/4478/7040/5479/3576/1072/3676/5788/30011/81/1524/133418/389/91663/60/64005/7114/9839/387/6693/123920/101/493/3958/2771/382/8717/51192/309/29108/6283/7076/391/1441/6280/57580/7494/5295/998/152007/10094/7852/2357/5879/811/2683/3148/84299/…
GOBP_REGULATION_OF_TRANSPORT	GOBP_REGULATION_OF_TRANSPORT	GOBP_REGULATION_OF_TRANSPORT	381	0.554247559805403	1.76341679936936	1e-10	8.02890250795208e-09	6.32763699867022e-09	784	tags=40%, list=21%, signal=35%	6352/55646/79026/301/1192/6351/3002/302/972/3123/3688/2316/9022/4792/3936/967/1535/7430/7295/567/801/115352/3689/2534/3560/3561/2040/11314/2268/7905/4478/7040/5788/7402/81/8832/7133/5873/60/7114/387/8934/101/375/493/3958/2771/382/1622/29108/64215/51100/4946/10550/7494/5295/998/7852/7009/5879/811/5579/1520/27166/51762/5906/3684/9525/975/1729/5594/5997/5621/6813/11235/7416/4659/10211/55829/490/5533…
GSE3565_DUSP1_VS_WT_SPLENOCYTES_UP	GSE3565_DUSP1_VS_WT_SPLENOCYTES_UP	GSE3565_DUSP1_VS_WT_SPLENOCYTES_UP	58	0.800772619695712	2.29385185249352	1.0140710477676e-10	8.10041822212144e-09	6.38399905793251e-09	336	tags=50%, list=9%, signal=46%	6352/4818/3003/79026/301/5996/6351/5551/84525/10123/3688/4542/22806/3683/3689/2014/3676/1524/91663/7133/285513/9839/493/3958/976/6095/3398/3684/26031
DESCARTES_MAIN_FETAL_LYMPHOID_CELLS	DESCARTES_MAIN_FETAL_LYMPHOID_CELLS	DESCARTES_MAIN_FETAL_LYMPHOID_CELLS	85	0.736582536892194	2.1872710120295	1.02853731140971e-10	8.16653577899436e-09	6.436106789807e-09	311	tags=38%, list=8%, signal=35%	4818/3003/3001/6967/3820/2999/149628/5551/115362/969/201633/6966/10123/259197/5216/11126/6846/27350/83888/101929531/2833/864/4145/3004/114836/9047/64005/1043/29909/3716/7852/84636
GOBP_CELL_ACTIVATION	GOBP_CELL_ACTIVATION	GOBP_CELL_ACTIVATION	312	0.565455209394096	1.79140715224519	1.03177070243439e-10	8.16653577899436e-09	6.436106789807e-09	589	tags=36%, list=16%, signal=33%	6352/4818/8530/1316/301/5341/1192/3725/5551/972/257101/201633/259197/3123/3688/3956/57823/22806/11126/3659/2316/3113/3936/678/1075/7128/567/3115/1880/3683/115352/3689/2534/7094/3560/864/11314/3105/2268/2214/4478/841/7040/3727/3576/3676/5788/30011/7305/8320/1524/8832/114836/3902/7133/5873/60/9452/387/914/8934/6693/101/3958/4332/29108/6283/7076/3122/26191/57580/7494/5579/27166/6095/3398/3684/2625/7…
GOBP_POSITIVE_REGULATION_OF_IMMUNE_SYSTEM_PROCESS	GOBP_POSITIVE_REGULATION_OF_IMMUNE_SYSTEM_PROCESS	GOBP_POSITIVE_REGULATION_OF_IMMUNE_SYSTEM_PROCESS	268	0.582600155793188	1.83353022445957	1.18898846598799e-10	9.36814821337994e-09	7.38310636918285e-09	559	tags=37%, list=15%, signal=34%	6352/3824/301/4267/149628/2353/6351/972/115362/259197/3123/3956/11126/3113/6846/7430/1075/567/3115/1880/115352/3689/2534/4068/864/3106/11314/3105/2268/10417/2214/841/7040/3727/3576/3676/5788/30011/7305/1524/8832/114836/3902/3428/64005/387/914/8934/6693/123920/101/3958/4332/29108/3122/26191/5583/7494/2357/5879/811/5579/3148/3320/3398/3684/2625/975/11118/5594/5621/22890/1997/6813/3133/2633/10666/50…
GOBP_NCRNA_METABOLIC_PROCESS	GOBP_NCRNA_METABOLIC_PROCESS	GOBP_NCRNA_METABOLIC_PROCESS	172	-0.436833694879586	-2.09955170266137	1.24484061397117e-10	9.76383131338295e-09	7.69494712460961e-09	196	tags=16%, list=5%, signal=16%	2091/6218/11224/26156/6223/10412/6201/29997/6155/6130/6209/6232/9045/6229/4736/6217/6208/6154/6125/6227/6234/6230/6135/6129/6165/6202/6194
GAO_LARGE_INTESTINE_24W_C11_PANETH_LIKE_CELL	GAO_LARGE_INTESTINE_24W_C11_PANETH_LIKE_CELL	GAO_LARGE_INTESTINE_24W_C11_PANETH_LIKE_CELL	112	0.697480853113939	2.10971922924678	1.50328433799581e-10	1.1737806628297e-08	9.25065155927435e-09	650	tags=59%, list=17%, signal=50%	5341/6351/1844/972/115362/5552/10123/3123/57823/3113/3936/1075/7128/3115/9046/10870/3689/864/9976/11314/2214/3576/5788/7305/8832/7133/7456/963/8477/3122/10287/1441/79888/7852/10161/2357/5579/10135/23406/330/3684/7940/5791/4046/4069/51225/834/5912/4814/83706/6348/100505746/2207/752/483/5880/2124/3635/196383/929/84888/7454/29887/313/597/64092
REACTOME_ADAPTIVE_IMMUNE_SYSTEM	REACTOME_ADAPTIVE_IMMUNE_SYSTEM	REACTOME_ADAPTIVE_IMMUNE_SYSTEM	311	0.562529235633024	1.78244681869495	1.71960120163734e-10	1.33666220758662e-08	1.05343329690108e-08	600	tags=36%, list=16%, signal=33%	3824/3820/4267/10219/972/5527/259197/3123/3688/57823/11126/3113/4792/1535/1075/567/3115/2923/10870/3683/801/3689/2534/4068/7534/3106/3107/5698/9976/3309/7316/11314/3105/2214/3676/5788/30011/7305/114836/3902/5720/7846/375/5721/7314/10952/3122/6892/8655/821/6280/26191/5295/998/54461/6890/5879/811/5579/1520/5696/5906/5688/5691/9246/975/11118/829/7529/5476/57674/3695/3133/10666/5062/84876/7319/25897/…
MODULE_5	MODULE_5	MODULE_5	133	0.67129653749381	2.05436412662412	1.74229644592291e-10	1.34825743721552e-08	1.06257158248062e-08	464	tags=44%, list=12%, signal=40%	6352/4818/8530/6275/301/84525/302/5552/9235/6282/23645/3659/2316/3936/1075/7128/3689/2014/50486/3726/3561/5698/9976/2268/2214/7040/3576/5788/7133/3428/963/1043/4332/976/391/1441/6280/79888/8870/6890/4713/837/10135/3684/7940/9246/5997/241/26001/5265/5476/2992/2633/8743/6348/6279/2207/6515/5880
REACTOME_INNATE_IMMUNE_SYSTEM	REACTOME_INNATE_IMMUNE_SYSTEM	REACTOME_INNATE_IMMUNE_SYSTEM	410	0.526884783419711	1.67949915221802	1.79282146252649e-10	1.38118965473041e-08	1.08852570482661e-08	998	tags=48%, list=26%, signal=39%	10578/3824/2353/3725/302/6282/8826/4792/967/1535/7295/1075/7128/567/3683/801/3689/2534/11010/3106/3107/5698/2040/7316/11314/3105/2268/10109/2214/841/10788/51316/1072/5788/7305/9208/3004/7133/3428/7456/7184/5873/60/2950/5720/387/963/101/10097/3958/5721/5775/7314/4332/976/29108/6283/2495/8655/10093/391/6280/5295/998/79888/10094/2357/5879/1520/2683/837/5696/23406/330/3320/5906/5688/3684/51411/5691/3…
HAHTOLA_SEZARY_SYNDROM_DN	HAHTOLA_SEZARY_SYNDROM_DN	HAHTOLA_SEZARY_SYNDROM_DN	25	0.906171039833181	2.25848899388676	1.85596028292014e-10	1.41723416493999e-08	1.11693264788953e-08	173	tags=68%, list=5%, signal=65%	6352/4818/10578/3003/3824/3820/6351/3002/84525/1521/1844/4603/9289/11126/3560/10417/4145
GOBP_INFLAMMATORY_RESPONSE	GOBP_INFLAMMATORY_RESPONSE	GOBP_INFLAMMATORY_RESPONSE	171	0.638310689288832	1.9762370762205	1.85236408026788e-10	1.41723416493999e-08	1.11693264788953e-08	486	tags=38%, list=13%, signal=35%	6352/4818/8530/301/10219/2353/6351/115362/259197/3123/3688/3956/7538/4792/6846/1535/1075/7128/3683/3689/2534/2833/5732/2268/2214/7040/3576/5788/1524/7133/3428/2950/7114/101/8717/976/29108/6283/7076/6280/7852/2357/5879/2683/837/3148/6095/330/2625/975/4069/241/5265/834/55829/4814/3133/29110/6348/9051/9261/6279/10318/8673/5966
HP_DEVELOPMENTAL_GLAUCOMA	HP_DEVELOPMENTAL_GLAUCOMA	HP_DEVELOPMENTAL_GLAUCOMA	29	-0.800851062219601	-2.84913059046446	1.9105052978584e-10	1.45248679092446e-08	1.1447155011822e-08	168	tags=66%, list=4%, signal=63%	6218/11224/6223/6138/6201/6155/6235/6232/6224/6229/6141/6154/6125/6204/6234/6210/6135/6165/6160
GSE24634_NAIVE_CD4_TCELL_VS_DAY10_IL4_CONV_TREG_UP	GSE24634_NAIVE_CD4_TCELL_VS_DAY10_IL4_CONV_TREG_UP	GSE24634_NAIVE_CD4_TCELL_VS_DAY10_IL4_CONV_TREG_UP	52	-0.67458889356047	-2.73485284202841	2.10757191565542e-10	1.59531229633061e-08	1.25727733033216e-08	290	tags=48%, list=8%, signal=45%	55653/29914/28974/10235/7048/321/3655/8409/5204/2197/23484/5163/11224/6157/6402/6155/6169/6234/113791/6143/6210/6135/6165/6206/3572
HP_PALLOR	HP_PALLOR	HP_PALLOR	49	-0.689511787359912	-2.72557059565095	2.4747871790774e-10	1.86512873748381e-08	1.46992164805796e-08	168	tags=39%, list=4%, signal=38%	6218/11224/6223/6138/6201/6155/6235/6232/6224/6229/6141/6154/6125/6204/6234/6210/6135/6165/6160
GOLDRATH_NAIVE_VS_EFF_CD8_TCELL_DN	GOLDRATH_NAIVE_VS_EFF_CD8_TCELL_DN	GOLDRATH_NAIVE_VS_EFF_CD8_TCELL_DN	65	0.779278949335715	2.25809908973163	2.6916119912612e-10	2.01975767344249e-08	1.59178584746356e-08	228	tags=42%, list=6%, signal=40%	3003/3001/6275/301/4267/10219/6351/5551/3002/84525/302/3688/3956/4542/79180/6281/7295/2014/824/7905/6277/3004/3902/91663/9516/101/3958
GOBP_CELL_MIGRATION	GOBP_CELL_MIGRATION	GOBP_CELL_MIGRATION	286	0.57032423629226	1.80120403862384	2.82420508228675e-10	2.11011943518787e-08	1.66300061515052e-08	577	tags=36%, list=15%, signal=33%	6352/301/4267/6351/3725/1843/972/23224/3688/9289/6282/8826/5216/2316/6846/3936/967/1130/7128/23499/1880/81873/3683/3689/2534/84159/2833/3309/11314/2268/4478/7040/5479/3576/3676/5788/30011/81/1524/389/91663/64005/7114/9839/387/6693/101/493/3958/2771/382/8717/51192/309/29108/6283/7076/391/1441/6280/57580/7494/5295/998/152007/7852/5879/811/2683/3148/84299/682/51411/2625/975/1729/5594/51225/11235/104…
MORF_JUND	MORF_JUND	MORF_JUND	59	-0.643479418968462	-2.66769263782507	2.85353849861356e-10	2.12288567961234e-08	1.67306178608569e-08	213	tags=61%, list=6%, signal=58%	6173/2197/689/1938/6157/6201/6128/6155/23521/6233/6232/6152/6224/6229/4736/4666/7178/6141/6125/6156/6181/6137/6143/6210/6133/6144/6230/6135/6129/6206/6160/6146/1933/6164/6194/6189
GOCC_SIDE_OF_MEMBRANE	GOCC_SIDE_OF_MEMBRANE	GOCC_SIDE_OF_MEMBRANE	152	0.64380127108465	1.98080990064151	2.90149889040945e-10	2.14934110112638e-08	1.69391149796373e-08	456	tags=45%, list=12%, signal=42%	6967/3824/301/343413/5996/972/969/6966/3123/3688/57823/8826/3113/7430/567/3115/3683/3689/2534/3560/2833/3106/3561/3107/9976/54331/824/3105/2268/2214/6277/3676/5788/308/1524/8832/114836/3902/9516/387/914/6693/2771/5775/3122/6892/821/1441/26191/7852/2783/5879/811/2683/5034/84299/3684/11118/5997/5621/5476/10211/3133/490/10666/2787/2207/2782/11119
GOBP_IMMUNE_EFFECTOR_PROCESS	GOBP_IMMUNE_EFFECTOR_PROCESS	GOBP_IMMUNE_EFFECTOR_PROCESS	178	0.62993874979643	1.95532551870714	2.92076224859358e-10	2.15440394966473e-08	1.69790156605812e-08	629	tags=46%, list=17%, signal=40%	4818/3824/301/5551/3002/972/257101/259197/3123/3956/57823/11126/3113/3936/1130/1075/567/3115/1880/3683/115352/3689/2534/4068/3106/11314/3105/2268/10417/2214/7040/5788/7305/8320/1524/8832/3004/114836/3902/7133/5873/64005/9452/6693/3958/29108/3122/26191/7494/7009/6095/3684/2625/975/11118/22890/6813/3133/10666/6348/2207/3799/5880/10383/8673/28639/3635/58515/5777/961/3430/925/57126/3134/5052/684/1031…
QI_PLASMACYTOMA_UP	QI_PLASMACYTOMA_UP	QI_PLASMACYTOMA_UP	115	0.693690437850889	2.10614493937389	3.00287924583815e-10	2.20558935793892e-08	1.73824116201996e-08	754	tags=61%, list=20%, signal=50%	6352/8530/3824/5341/5996/1844/3688/5216/3659/4792/3936/7128/3689/7094/3560/4068/3561/5698/2268/7040/51316/10602/116984/9208/3902/7114/963/10097/7913/136319/10550/7009/837/5696/6452/3398/7940/4046/2634/241/51225/10487/834/3695/3337/6348/9051/55233/5880/26469/3732/7408/6672/5777/29766/961/3430/29887/6793/10938/915/23228/10519/5770/9948/7185/3059/23616/823/311
HP_HORSESHOE_KIDNEY	HP_HORSESHOE_KIDNEY	HP_HORSESHOE_KIDNEY	39	-0.730887736515125	-2.83269122094412	3.17325105842551e-10	2.32089172349147e-08	1.82911180263141e-08	168	tags=49%, list=4%, signal=47%	6218/11224/6223/6138/6201/6155/6235/6232/6224/6229/6141/6154/6125/6204/6234/6210/6135/6165/6160
GOBP_RIBOSOMAL_LARGE_SUBUNIT_ASSEMBLY	GOBP_RIBOSOMAL_LARGE_SUBUNIT_ASSEMBLY	GOBP_RIBOSOMAL_LARGE_SUBUNIT_ASSEMBLY	16	-0.907091935301968	-2.77106887955653	3.45116821042308e-10	2.51355251090225e-08	1.98094918332024e-08	133	tags=62%, list=4%, signal=61%	29997/6128/6147/6175/6134/6152/6122/6125/6169/6135
CUI_DEVELOPING_HEART_C7_MAST_CELL	CUI_DEVELOPING_HEART_C7_MAST_CELL	CUI_DEVELOPING_HEART_C7_MAST_CELL	90	0.725435996200516	2.15586332007758	3.49993108569766e-10	2.53840190123361e-08	2.00053317023494e-08	518	tags=54%, list=14%, signal=48%	6275/301/5341/1192/5996/5552/969/83442/23645/7538/4792/3936/1130/7128/2354/2014/10581/9592/1831/8459/6277/7305/8832/963/101/8477/3423/391/7494/3684/60481/51411/5997/241/1997/6813/10487/8743/53827/3337/2207/7832/6515/2752/5880/6046/8673/55843/8878
HP_NEOPLASM_OF_THE_COLON	HP_NEOPLASM_OF_THE_COLON	HP_NEOPLASM_OF_THE_COLON	34	-0.760942009320712	-2.89915307079647	4.19552807098122e-10	3.02814863857181e-08	2.38650616867276e-08	168	tags=59%, list=4%, signal=57%	7048/6218/11224/6223/6138/6201/6155/6235/6232/6224/6229/6141/6154/6125/6204/6234/6210/6135/6165/6160
WONG_ADULT_TISSUE_STEM_MODULE	WONG_ADULT_TISSUE_STEM_MODULE	WONG_ADULT_TISSUE_STEM_MODULE	141	0.657391281605242	2.01987436327857	4.21012935211611e-10	3.02814863857181e-08	2.38650616867276e-08	463	tags=40%, list=12%, signal=36%	6352/3820/1316/6275/5341/10219/2353/3725/1843/1844/3956/9289/23645/4792/7295/567/23499/2354/2534/3726/9592/824/4478/3727/51523/6277/9208/133418/170954/91663/5873/9452/8477/976/3716/51100/8870/373156/5579/837/6095/3398/60481/2625/7940/4046/5997/55911/2634/10410/23710/10211/6348/29969/7832/2752
GSE42088_UNINF_VS_LEISHMANIA_INF_DC_4H_DN	GSE42088_UNINF_VS_LEISHMANIA_INF_DC_4H_DN	GSE42088_UNINF_VS_LEISHMANIA_INF_DC_4H_DN	123	-0.485088456415133	-2.26848293654568	4.2639372148464e-10	3.05417717694824e-08	2.40701945081673e-08	182	tags=37%, list=5%, signal=37%	2197/689/6205/1936/6223/7311/6132/6157/6201/29997/6155/10399/8667/23521/6158/6235/1604/6176/6134/6229/6217/4666/6141/6208/6154/6169/6156/6167/3646/6181/6137/6203/6210/6222/6144/6135/6129/6170/6165/6191/6202/6160/6146/6164/6161/6207
GSE13485_DAY3_VS_DAY7_YF17D_VACCINE_PBMC_UP	GSE13485_DAY3_VS_DAY7_YF17D_VACCINE_PBMC_UP	GSE13485_DAY3_VS_DAY7_YF17D_VACCINE_PBMC_UP	47	-0.692848731517343	-2.77639184702293	4.48719112420549e-10	3.20086300193325e-08	2.52262362616153e-08	386	tags=45%, list=10%, signal=41%	64432/55850/256987/50861/293/8665/117145/359845/10541/689/6205/26156/29997/6128/6217/7178/6234/6133/6230/6129/6228
GOBP_REGULATION_OF_DEFENSE_RESPONSE	GOBP_REGULATION_OF_DEFENSE_RESPONSE	GOBP_REGULATION_OF_DEFENSE_RESPONSE	189	0.614996672420255	1.91460796461457	4.90701253083866e-10	3.48598996760481e-08	2.74733428063952e-08	424	tags=30%, list=11%, signal=28%	6352/4818/8530/3824/55646/301/149628/115362/259197/3123/3956/60489/10133/7538/11126/3659/4792/1535/1075/7128/2534/4068/3106/3105/2268/841/5788/7305/114836/3902/7133/3428/2950/7114/101/8717/4332/29108/6283/6280/26191/837/3148/6095/330/3320/2625/975/241/834/55829/4814/3133/10666/5062/29110/6348
GNF2_CD7	GNF2_CD7	GNF2_CD7	30	0.885336736540899	2.29139233439257	5.06432025310734e-10	3.58305825581072e-08	2.82383451105594e-08	272	tags=70%, list=7%, signal=65%	4818/10578/3001/8530/3824/3820/2999/6351/5551/1521/10123/11126/6846/3683/3560/864/5732/81926/3004/5775/5583
KAECH_NAIVE_VS_DAY8_EFF_CD8_TCELL_UP	KAECH_NAIVE_VS_DAY8_EFF_CD8_TCELL_UP	KAECH_NAIVE_VS_DAY8_EFF_CD8_TCELL_UP	74	-0.580260871472914	-2.49615773777417	5.25988934145699e-10	3.70629763596811e-08	2.92096037113517e-08	291	tags=38%, list=8%, signal=36%	4926/7267/3570/28984/359845/5163/54463/6223/6188/6128/6402/6932/10399/4609/1606/6304/9045/6134/27086/6125/6191/6202/51176/6194/6189/3572/3983/1236
HP_NEOPLASM_OF_THE_LARGE_INTESTINE	HP_NEOPLASM_OF_THE_LARGE_INTESTINE	HP_NEOPLASM_OF_THE_LARGE_INTESTINE	43	-0.694610149511825	-2.698056057656	6.4405822892875e-10	4.51988070455504e-08	3.56215115918914e-08	168	tags=47%, list=4%, signal=45%	7048/6218/11224/6223/6138/6201/6155/6235/6232/6224/6229/6141/6154/6125/6204/6234/6210/6135/6165/6160
POOLA_INVASIVE_BREAST_CANCER_UP	POOLA_INVASIVE_BREAST_CANCER_UP	POOLA_INVASIVE_BREAST_CANCER_UP	87	0.717216083505123	2.12931318443783	6.62994791043575e-10	4.63401278546344e-08	3.65209948988265e-08	509	tags=55%, list=13%, signal=49%	10578/3003/3001/8530/5341/6351/3002/84525/972/5552/969/6966/9235/3123/1075/1880/3689/11010/2833/3561/2214/9938/51316/3676/5788/963/914/8477/1043/4332/29909/28755/7852/5579/1520/23406/10911/7940/11262/4069/2633/6348/9051/2207/2124/28639/54509/55843
REACTOME_HEMOSTASIS	REACTOME_HEMOSTASIS	REACTOME_HEMOSTASIS	157	0.641004228129379	1.97857117271671	8.46183913300104e-10	5.89066343499759e-08	4.64247509059765e-08	610	tags=50%, list=16%, signal=44%	4267/5341/1521/302/972/5552/5527/3688/8407/5216/6281/3659/2316/967/9046/3683/801/3689/2534/7094/7534/54331/3309/2268/7040/1072/3676/308/81/8832/60/7114/7846/387/914/6693/493/2771/7076/391/5583/5295/998/2783/5879/5579/5906/3684/682/2625/5594/6813/5265/10487/829/5660/490/83706/2787/6717/84876/1445/2207/2782/3799/483/5880/10383/3635/10376/5777/5908/84790/961/57126/5525/3845/10938/5573
REACTOME_CYTOKINE_SIGNALING_IN_IMMUNE_SYSTEM	REACTOME_CYTOKINE_SIGNALING_IN_IMMUNE_SYSTEM	REACTOME_CYTOKINE_SIGNALING_IN_IMMUNE_SYSTEM	272	0.571023008470303	1.79649978903072	8.86460809665964e-10	6.14636466989993e-08	4.84399511067153e-08	577	tags=35%, list=15%, signal=32%	6352/301/2353/6351/3725/302/115362/9235/3123/3688/3587/3659/2316/3113/4792/3936/567/3115/3689/2534/3726/3560/10581/7534/3106/3561/3107/5698/7316/3105/4478/7040/3576/1072/7133/7184/5720/375/5721/5775/7314/115361/3716/6283/7076/3122/821/1441/5295/998/2357/4502/5696/6095/330/3320/4170/5034/5688/3684/2625/5691/9246/5594/54739/2634/6813/10410/829/834/1982/3133/2633/5062/29110/6348/3185/1445/1027/9261/…
GSE3565_DUSP1_VS_WT_SPLENOCYTES_DN	GSE3565_DUSP1_VS_WT_SPLENOCYTES_DN	GSE3565_DUSP1_VS_WT_SPLENOCYTES_DN	88	-0.547141847902405	-2.35764212944832	1.04322378806984e-09	7.20447854278989e-08	5.6779024204531e-08	287	tags=33%, list=8%, signal=31%	23642/399/939/1975/6173/2091/5163/1938/6223/6132/6188/6402/6932/4609/81606/1606/6175/25873/6304/6141/6204/87/6160/6146/1933/51176/3572/3983/6001
HP_ABNORMALITY_OF_THE_FRONTAL_HAIRLINE	HP_ABNORMALITY_OF_THE_FRONTAL_HAIRLINE	HP_ABNORMALITY_OF_THE_FRONTAL_HAIRLINE	67	-0.596803746754487	-2.567418757113	1.05716842922866e-09	7.27180855248003e-08	5.73096569529224e-08	168	tags=30%, list=4%, signal=29%	6218/11224/6223/6138/6201/6155/6235/6232/6304/6224/6229/6141/6154/6125/6204/6234/6210/6135/6165/6160
FAN_OVARY_CL7_ANGEIOGENIC_ENDOTHELIAL_CELL	FAN_OVARY_CL7_ANGEIOGENIC_ENDOTHELIAL_CELL	FAN_OVARY_CL7_ANGEIOGENIC_ENDOTHELIAL_CELL	142	0.652000689436155	2.00344382121315	1.20076613046165e-09	8.22690913257798e-08	6.48368747290673e-08	555	tags=46%, list=15%, signal=41%	2353/3725/1843/302/972/3123/8407/23645/7538/6281/3113/678/567/3115/2354/801/3726/10581/3106/3107/5698/9592/2040/7316/3105/1831/9467/6277/6303/9208/389/2987/3428/4061/7170/23741/7114/9452/5720/5721/3122/10550/10161/373156/4502/5696/3398/10124/1997/10410/7529/3133/8743/2787/53827/54935/3987/80205/7832/6515/10627/6432/6342/706/11345/9802
MCLACHLAN_DENTAL_CARIES_UP	MCLACHLAN_DENTAL_CARIES_UP	MCLACHLAN_DENTAL_CARIES_UP	98	0.704679223407461	2.11204416903291	1.20787711394515e-09	8.24304798941937e-08	6.49640662444266e-08	483	tags=51%, list=13%, signal=46%	6352/5341/3002/972/5552/3123/3587/3113/3936/1535/1075/7128/3115/3689/50486/9976/51316/3576/5788/7305/6303/8832/7133/963/8934/4332/7076/3122/6280/7852/8870/2357/1520/4502/10135/330/4170/4046/5997/4069/241/5265/6348/6279/2207/6515/5880/2124/8673/28639
HP_MYELODYSPLASIA	HP_MYELODYSPLASIA	HP_MYELODYSPLASIA	49	-0.673100445727185	-2.66069821636848	1.28534106912866e-09	8.73729493814752e-08	6.88592627250846e-08	168	tags=41%, list=4%, signal=40%	6218/11224/6223/6138/6201/6155/6235/6232/6224/6229/6141/6208/6154/6125/6204/6234/6210/6135/6165/6160
GSE15330_MEGAKARYOCYTE_ERYTHROID_VS_GRANULOCYTE_MONOCYTE_PROGENITOR_UP	GSE15330_MEGAKARYOCYTE_ERYTHROID_VS_GRANULOCYTE_MONOCYTE_PROGENITOR_UP	GSE15330_MEGAKARYOCYTE_ERYTHROID_VS_GRANULOCYTE_MONOCYTE_PROGENITOR_UP	99	0.712829434013437	2.14393395241982	1.30244552472243e-09	8.75061656028629e-08	6.89642514069674e-08	466	tags=42%, list=12%, signal=38%	6352/4818/79026/152100/301/5341/5996/6351/5551/5552/3688/6282/4542/57823/967/53637/3683/2833/54331/9592/824/7905/10602/1524/91663/5366/9839/6693/81631/493/2495/136319/6280/6095/3398/54843/5791/834/11034/6279/10063/23753
SMID_BREAST_CANCER_NORMAL_LIKE_UP	SMID_BREAST_CANCER_NORMAL_LIKE_UP	SMID_BREAST_CANCER_NORMAL_LIKE_UP	158	0.638147299148754	1.96836942306356	1.29878528977261e-09	8.75061656028629e-08	6.89642514069674e-08	485	tags=39%, list=13%, signal=36%	6352/4818/3003/3001/3820/5551/3002/1521/972/5552/969/6966/23345/10123/259197/3123/60489/3113/4155/1075/9046/1880/3683/2534/11010/4068/864/3561/9976/9938/51316/3676/5788/4145/3004/7133/3428/7456/9452/914/1043/29909/28755/3122/26191/5295/5579/23406/330/51411/7940/11262/11118/4069/834/3695/5533/752/5880/2124/28639/3384
GOBP_VESICLE_MEDIATED_TRANSPORT	GOBP_VESICLE_MEDIATED_TRANSPORT	GOBP_VESICLE_MEDIATED_TRANSPORT	400	0.525053346936987	1.6730864851742	1.29652858593884e-09	8.75061656028629e-08	6.89642514069674e-08	1211	tags=52%, list=32%, signal=40%	6352/4818/55646/301/5341/302/10123/3688/10133/3587/6281/2316/967/1535/7430/1130/567/23499/3683/3689/2534/3560/3561/11314/2268/10417/4478/9938/3576/3676/5788/30011/7305/8832/5873/60/64005/5305/8934/375/3958/2771/382/29108/6892/821/391/23585/998/5879/811/5579/51762/5906/3684/10124/9525/51411/54843/975/5594/55911/2060/6813/10487/10211/9910/9482/5533/6348/9051/1445/9261/2207/83930/5880/11316/6093/867…
NUTT_GBM_VS_AO_GLIOMA_DN	NUTT_GBM_VS_AO_GLIOMA_DN	NUTT_GBM_VS_AO_GLIOMA_DN	20	-0.849849293763851	-2.77550312672998	1.3991178874747e-09	9.36382604690595e-08	7.37970003806e-08	158	tags=65%, list=4%, signal=63%	8665/6126/6157/7381/6147/6152/6224/6124/6156/3646/6181/6194/6207
GSE23398_WT_VS_IL2_KO_CD4_TCELL_SCURFY_MOUSE_UP	GSE23398_WT_VS_IL2_KO_CD4_TCELL_SCURFY_MOUSE_UP	GSE23398_WT_VS_IL2_KO_CD4_TCELL_SCURFY_MOUSE_UP	55	0.78042726265417	2.22626743380077	1.44526859240412e-09	9.63549453105115e-08	7.59380396446181e-08	140	tags=25%, list=4%, signal=25%	6352/8530/55646/301/1843/302/972/3123/567/81873/3106/3561/3107/10109
GSE7852_LN_VS_FAT_TCONV_DN	GSE7852_LN_VS_FAT_TCONV_DN	GSE7852_LN_VS_FAT_TCONV_DN	67	0.754086710048279	2.19298641283256	1.48864248309528e-09	9.84890412289066e-08	7.76199363021716e-08	563	tags=58%, list=15%, signal=50%	4818/6275/5341/10219/3002/84525/302/3688/3956/8407/6282/23645/4542/8826/678/7295/10870/2354/10581/2833/864/3309/10602/91663/11214/493/7852/8870/3148/6095/5997/834/29969/6515/868/6432/54732/4773/23092
DURANTE_ADULT_OLFACTORY_NEUROEPITHELIUM_DENDRITIC_CELLS	DURANTE_ADULT_OLFACTORY_NEUROEPITHELIUM_DENDRITIC_CELLS	DURANTE_ADULT_OLFACTORY_NEUROEPITHELIUM_DENDRITIC_CELLS	83	0.727518311889563	2.1535704170012	1.48614959752427e-09	9.84890412289066e-08	7.76199363021716e-08	476	tags=59%, list=13%, signal=53%	6275/5341/1843/5552/83442/4792/3936/1535/7128/3689/2014/50486/10581/2268/2214/3576/5788/7305/7133/60/9839/1043/4332/29108/6283/2495/7076/3122/1441/6280/4946/338758/2357/1520/114769/10135/23406/7940/5791/4046/5997/6813/5265/5660/284996/6348/6279/2207/2124
GOBP_LEUKOCYTE_MEDIATED_IMMUNITY	GOBP_LEUKOCYTE_MEDIATED_IMMUNITY	GOBP_LEUKOCYTE_MEDIATED_IMMUNITY	120	0.66551873254212	2.02994013941219	1.54548964039761e-09	1.01861282991073e-07	8.0277624787193e-08	629	tags=50%, list=17%, signal=43%	4818/3824/5551/3002/972/259197/3123/57823/11126/3113/1130/1075/567/3115/3689/4068/3106/11314/3105/2268/10417/2214/7040/5788/7305/1524/8832/3004/114836/3902/7133/5873/64005/3122/3684/2625/975/11118/22890/6813/3133/10666/6348/2207/3799/5880/10383/8673/28639/3635/5777/925/57126/3134/5052/684/10312/7454/23180/54440
GSE5542_UNTREATED_VS_IFNG_TREATED_EPITHELIAL_CELLS_6H_DN	GSE5542_UNTREATED_VS_IFNG_TREATED_EPITHELIAL_CELLS_6H_DN	GSE5542_UNTREATED_VS_IFNG_TREATED_EPITHELIAL_CELLS_6H_DN	66	0.759821598708724	2.20827087657014	1.56169943331318e-09	1.02539765064586e-07	8.08123414893876e-08	639	tags=68%, list=17%, signal=58%	6352/4818/3820/4267/10219/1844/5552/5527/4603/60489/4542/3936/8837/2534/7905/7040/308/81/56255/11214/5305/123920/64215/26191/57489/9926/9246/2060/241/51225/23710/124995/26578/25897/80205/7533/100506736/29994/10312/29887/59339/313/92675/54440/4627
RUBENSTEIN_SKELETAL_MUSCLE_PCV_ENDOTHELIAL_CELLS	RUBENSTEIN_SKELETAL_MUSCLE_PCV_ENDOTHELIAL_CELLS	RUBENSTEIN_SKELETAL_MUSCLE_PCV_ENDOTHELIAL_CELLS	141	-0.450444544176979	-2.11155703817377	1.63059342777918e-09	1.06659269724997e-07	8.40589533494268e-08	251	tags=41%, list=7%, signal=40%	170622/7048/3315/3329/1975/6173/84973/5204/9168/441951/6205/6223/6132/6138/6201/4673/6130/6175/1915/25873/6209/6233/6187/6134/6229/6122/27086/7178/6208/6154/6159/6167/6227/6234/6203/6136/6210/6222/6230/6135/6129/6228/6165/100093630/6191/6206/6202/87/6160/6146/6164/6194/6161/6207/6193/6189/3572/3983
TIEN_INTESTINE_PROBIOTICS_6HR_UP	TIEN_INTESTINE_PROBIOTICS_6HR_UP	TIEN_INTESTINE_PROBIOTICS_6HR_UP	43	-0.684773883498359	-2.65984930654389	1.71873836555745e-09	1.12002296348018e-07	8.82698318488506e-08	168	tags=60%, list=4%, signal=58%	6218/6126/6205/6223/6157/6201/4673/4609/6171/6147/6175/1915/6232/6187/6229/6168/7178/6124/6208/6125/6137/6170/6228/9349/6194/6189
HOFT_PBMC_TICE_BCG_RBCG_AG85A_AG85B_AGE_18_40YO_CORRELATED_WITH_WHOLE_BLOOD_BACTERICIDAL_ACTIVITY_NEGATIVE	HOFT_PBMC_TICE_BCG_RBCG_AG85A_AG85B_AGE_18_40YO_CORRELATED_WITH_WHOLE_BLOOD_BACTERICIDAL_ACTIVITY_NEGATIVE	HOFT_PBMC_TICE_BCG_RBCG_AG85A_AG85B_AGE_18_40YO_CORRELATED_WITH_WHOLE_BLOOD_BACTERICIDAL_ACTIVITY_NEGATIVE	15	0.947754384819174	2.17850555760695	1.74850299397548e-09	1.13515171901015e-07	8.94621401766759e-08	114	tags=87%, list=3%, signal=84%	6352/4818/10578/8530/3820/2999/343413/5551/3002/84525/23345/83888/3560
HP_CLEFT_LIP	HP_CLEFT_LIP	HP_CLEFT_LIP	48	-0.659398071259985	-2.60702574108739	1.76704396503998e-09	1.14290821231355e-07	9.00734351071835e-08	168	tags=40%, list=4%, signal=38%	6218/11224/6223/6138/6201/6155/6235/6232/6224/6229/6141/6154/6125/6204/6234/6210/6135/6165/6160
GSE7460_CD8_TCELL_VS_CD4_TCELL_ACT_UP	GSE7460_CD8_TCELL_VS_CD4_TCELL_ACT_UP	GSE7460_CD8_TCELL_VS_CD4_TCELL_ACT_UP	59	0.779058476099634	2.23652226691298	1.78775621606937e-09	1.1520061802731e-07	9.07904526399856e-08	276	tags=41%, list=7%, signal=38%	6352/4818/3003/3001/8530/6275/5341/84525/1521/4542/57823/22806/3659/3683/2833/51316/6277/79668/3958/5721/22807/115361/26191/57580
GSE32986_UNSTIM_VS_GMCSF_STIM_DC_UP	GSE32986_UNSTIM_VS_GMCSF_STIM_DC_UP	GSE32986_UNSTIM_VS_GMCSF_STIM_DC_UP	70	-0.577056375480473	-2.45776689299343	1.8429878213831e-09	1.1788321363784e-07	9.29046259308986e-08	547	tags=53%, list=14%, signal=46%	3841/284001/64332/64773/6595/7536/54557/55180/26034/2308/57125/476/23613/6638/84441/8464/5175/4054/10235/7048/60468/91782/322/128346/321/596/5163/2053/51669/26119/6224/6125/6133/7273/6165/6189/6001
HALLMARK_INTERFERON_GAMMA_RESPONSE	HALLMARK_INTERFERON_GAMMA_RESPONSE	HALLMARK_INTERFERON_GAMMA_RESPONSE	95	0.706077678495193	2.108213874252	1.83885251288561e-09	1.1788321363784e-07	9.29046259308986e-08	584	tags=52%, list=15%, signal=45%	6352/3001/972/969/3123/57823/3587/3659/4792/7128/567/3560/84159/10581/3106/5698/3105/841/4061/5720/5721/115361/6892/6890/2357/4502/837/5696/10135/10124/9246/219285/54739/80830/10410/834/57674/3695/8743/6717/5690/8673/7378/5777/7903/3430/684/84888/10616
GAUTAM_EYE_CORNEA_FIBROBLASTS	GAUTAM_EYE_CORNEA_FIBROBLASTS	GAUTAM_EYE_CORNEA_FIBROBLASTS	90	-0.534765609320478	-2.34025271262921	1.86411827985733e-09	1.18796420084731e-07	9.36243306346302e-08	238	tags=42%, list=6%, signal=41%	113246/114915/2521/1975/6173/25957/2091/3178/6218/11224/26986/26156/6132/6188/10399/6142/23521/25873/6209/6134/6224/6217/6141/6124/6159/6181/6203/6144/6230/6135/6228/6165/6191/6146/6207/6193/6189/3572
DESCARTES_FETAL_LUNG_LYMPHOID_CELLS	DESCARTES_FETAL_LUNG_LYMPHOID_CELLS	DESCARTES_FETAL_LUNG_LYMPHOID_CELLS	74	0.745477988649952	2.1796683506734	1.87376743401635e-09	1.18973936634576e-07	9.37642327305346e-08	243	tags=42%, list=6%, signal=40%	4818/10578/3003/3001/8530/6967/3820/2999/149628/5551/3002/257101/201633/6966/259197/22806/11126/6846/53637/115352/154075/3560/4068/2833/3561/4145/3004/114836/914/1043/29909
MODULE_46	MODULE_46	MODULE_46	114	0.680926563842167	2.06075303198034	1.88946793932609e-09	1.19532982701746e-07	9.420482103947e-08	577	tags=53%, list=15%, signal=46%	10578/3001/8530/1316/6351/5551/969/3659/4792/678/1075/567/1880/3689/2014/2534/3560/4068/10581/864/3106/3561/3107/5698/9976/3105/2268/2214/3576/7305/1524/4061/963/914/8477/4332/7076/3122/1441/7852/1520/10135/2625/7940/975/4046/2634/10410/2633/8743/6348/9051/2207/8631/919/925/4259/929/3134/684
GOBP_POSITIVE_REGULATION_OF_TRANSPORT	GOBP_POSITIVE_REGULATION_OF_TRANSPORT	GOBP_POSITIVE_REGULATION_OF_TRANSPORT	218	0.589125317603376	1.84262837818492	1.9782536953234e-09	1.24694725653585e-07	9.8272828547013e-08	706	tags=40%, list=19%, signal=35%	6352/55646/301/6351/3002/302/3123/3688/2316/4792/967/1535/7430/567/801/3689/2534/3560/3561/2040/2268/4478/7040/5788/81/5873/60/7114/8934/101/3958/2771/382/1622/29108/51100/4946/7494/5295/998/811/1520/27166/51762/3684/9525/975/5621/11235/10211/490/5533/6348/6717/84876/6279/10063/1778/2207/3799/483/2752/5880/8673/51714/6342/961/706/57126/929/3134/7332/10938/10960/10972/7879/27131/10519/27243/65125/…
GSE15330_HSC_VS_MEGAKARYOCYTE_ERYTHROID_PROGENITOR_UP	GSE15330_HSC_VS_MEGAKARYOCYTE_ERYTHROID_PROGENITOR_UP	GSE15330_HSC_VS_MEGAKARYOCYTE_ERYTHROID_PROGENITOR_UP	47	-0.675854804747706	-2.70829357739228	2.02382280362159e-09	1.27104871297017e-07	1.00172282019073e-07	277	tags=36%, list=7%, signal=34%	7267/60468/5163/6402/6932/4609/6235/26119/27086/113791/6143/3945/87/51176/3572/6001/1236
MATSUDA_NATURAL_KILLER_DIFFERENTIATION	MATSUDA_NATURAL_KILLER_DIFFERENTIATION	MATSUDA_NATURAL_KILLER_DIFFERENTIATION	130	0.659564810214471	2.01695774946997	2.22804775920055e-09	1.39425920064918e-07	1.09882590989568e-07	209	tags=25%, list=6%, signal=24%	6352/4818/3824/3820/79026/1316/301/5996/2353/3725/5551/3002/84525/5527/3688/4542/57823/11126/2316/1130/3560/10581/2833/10417/1831/6303/4145/389/91663/7456/60/9516
HP_LOW_ANTERIOR_HAIRLINE	HP_LOW_ANTERIOR_HAIRLINE	HP_LOW_ANTERIOR_HAIRLINE	55	-0.627903483887397	-2.54022910848202	2.43729197855504e-09	1.5197129192904e-07	1.19769690638725e-07	168	tags=35%, list=4%, signal=33%	6218/11224/6223/6138/6201/6155/6235/6232/6224/6229/6141/6154/6125/6204/6234/6210/6135/6165/6160
GOBP_CELL_CELL_ADHESION	GOBP_CELL_CELL_ADHESION	GOBP_CELL_CELL_ADHESION	190	0.600827365821758	1.8709122360292	2.46570119209117e-09	1.5319162890218e-07	1.20731447164532e-07	529	tags=42%, list=14%, signal=38%	6352/301/4267/5341/1192/302/972/201633/3123/3688/3956/6282/11126/3659/2316/3113/4155/7430/567/3115/3683/3689/2534/7094/864/5499/11314/3105/4478/7040/3676/5788/1524/8832/133418/3902/91663/60/387/914/6693/101/3958/29108/3716/3122/6280/26191/7494/8763/3684/682/2625/975/5621/22890/10211/3695/5912/4814/3133/83706/53827/3611/3987/1445/6279/8631/5880/6093/10318/10627/3384/868/58515/5777/71/29766/961
HP_TRIANGULAR_SHAPED_PHALANGES_OF_THE_HAND	HP_TRIANGULAR_SHAPED_PHALANGES_OF_THE_HAND	HP_TRIANGULAR_SHAPED_PHALANGES_OF_THE_HAND	66	-0.589823553017429	-2.53570370195541	2.54404077833361e-09	1.57494295898696e-07	1.24122410606066e-07	168	tags=32%, list=4%, signal=31%	6218/11224/6223/6138/6201/6155/860/6235/6232/6304/6224/6229/6141/6154/6125/6204/6234/6210/6135/6165/6160
HP_RENAL_AGENESIS	HP_RENAL_AGENESIS	HP_RENAL_AGENESIS	51	-0.658046298423036	-2.60053896216323	2.63473312823625e-09	1.62528341796609e-07	1.28089779128114e-07	168	tags=37%, list=4%, signal=36%	6218/11224/6223/6138/6201/6155/6235/6232/6224/6229/6141/6154/6125/6204/6234/6210/6135/6165/6160
HP_NEOPLASM_OF_THE_SKELETAL_SYSTEM	HP_NEOPLASM_OF_THE_SKELETAL_SYSTEM	HP_NEOPLASM_OF_THE_SKELETAL_SYSTEM	42	-0.687012803133074	-2.68230542091058	3.07110972466554e-09	1.88775233926782e-07	1.4877514746812e-07	168	tags=48%, list=4%, signal=46%	7048/6218/11224/6223/6138/6201/6155/6235/6232/6224/6229/6141/6154/6125/6204/6234/6210/6135/6165/6160
GSE21670_UNTREATED_VS_TGFB_IL6_TREATED_CD4_TCELL_DN	GSE21670_UNTREATED_VS_TGFB_IL6_TREATED_CD4_TCELL_DN	GSE21670_UNTREATED_VS_TGFB_IL6_TREATED_CD4_TCELL_DN	70	-0.57114086680065	-2.43257188258153	3.2632408405619e-09	1.99841101378236e-07	1.5749623883009e-07	319	tags=34%, list=8%, signal=32%	708/2098/1345/2521/2053/6218/6201/1350/6128/6155/6235/6233/6232/4736/6154/6125/6159/6156/3646/6181/6210/6133/6230/6189
TRAVAGLINI_LUNG_NATURAL_KILLER_T_CELL	TRAVAGLINI_LUNG_NATURAL_KILLER_T_CELL	TRAVAGLINI_LUNG_NATURAL_KILLER_T_CELL	23	0.901810151446991	2.22492307676987	3.27419365359519e-09	1.99841101378236e-07	1.5749623883009e-07	124	tags=70%, list=3%, signal=68%	4818/10578/3824/5996/5551/3002/84525/1521/1844/257101/969/6846/567/3560/2833/3107
HP_CLEFT_SOFT_PALATE	HP_CLEFT_SOFT_PALATE	HP_CLEFT_SOFT_PALATE	52	-0.641239782985951	-2.59965211354848	3.31854508037758e-09	2.01837404993912e-07	1.59069540362476e-07	168	tags=44%, list=4%, signal=43%	6638/7048/6218/11224/6223/6138/6201/6155/6235/6232/6224/6229/6141/6154/6125/6204/6234/6210/7273/6135/6228/6165/6160
GOBP_RIBONUCLEOPROTEIN_COMPLEX_SUBUNIT_ORGANIZATION	GOBP_RIBONUCLEOPROTEIN_COMPLEX_SUBUNIT_ORGANIZATION	GOBP_RIBONUCLEOPROTEIN_COMPLEX_SUBUNIT_ORGANIZATION	114	-0.47615720086067	-2.23924799538552	3.39802857900004e-09	2.05413038706082e-07	1.61887523536192e-07	447	tags=27%, list=12%, signal=25%	55299/6635/51747/6636/6430/79752/1207/11168/472/1968/3326/6633/1975/6223/29997/6128/3921/23521/6147/6175/6209/6232/6134/6152/6122/6208/6125/6169/6234/6135/6193
RODWELL_AGING_KIDNEY_UP	RODWELL_AGING_KIDNEY_UP	RODWELL_AGING_KIDNEY_UP	206	0.590885758772871	1.84548083728851	3.40103508184178e-09	2.05413038706082e-07	1.61887523536192e-07	642	tags=44%, list=17%, signal=38%	6352/4818/3003/3001/1192/5996/302/115362/5552/969/9235/10123/3123/9289/8407/4542/5216/3587/3113/10870/3689/2014/864/3106/5698/54331/3105/10417/9938/5788/7305/1524/170954/4061/7170/9839/7846/387/963/123920/101/5721/976/7076/3122/6892/821/10287/26191/57580/1155/79888/152007/7852/6890/401115/5696/51762/330/5034/54843/7940/5791/219285/4069/834/57674/4134/3133/53827/100505746/2207/5880/51246/28639/230…
HP_ABNORMAL_SOFT_PALATE_MORPHOLOGY	HP_ABNORMAL_SOFT_PALATE_MORPHOLOGY	HP_ABNORMAL_SOFT_PALATE_MORPHOLOGY	55	-0.623404237561362	-2.52202708097794	3.4545745927721e-09	2.07922208302471e-07	1.63865018512413e-07	168	tags=42%, list=4%, signal=41%	6638/7048/6218/11224/6223/6138/6201/6155/6235/6232/6224/6229/6141/6154/6125/6204/6234/6210/7273/6135/6228/6165/6160
GOBP_POSITIVE_REGULATION_OF_RESPONSE_TO_EXTERNAL_STIMULUS	GOBP_POSITIVE_REGULATION_OF_RESPONSE_TO_EXTERNAL_STIMULUS	GOBP_POSITIVE_REGULATION_OF_RESPONSE_TO_EXTERNAL_STIMULUS	128	0.656740240578191	2.00544955416326	3.50107228792571e-09	2.09991650653648e-07	1.65495961219085e-07	482	tags=40%, list=13%, signal=36%	6352/4818/3824/149628/6351/972/115362/259197/3956/10133/11126/2316/4792/6846/1535/1075/2534/4068/7040/3576/7305/1524/114836/3902/3428/7114/101/8717/4332/29108/6283/6280/7852/5879/811/3148/3320/975/5594/241/834/4814/3133/10666/5062/29110/6348/6279/5880/10318/8673
GSE2124_CTRL_VS_LYMPHOTOXIN_BETA_TREATED_MLN_UP	GSE2124_CTRL_VS_LYMPHOTOXIN_BETA_TREATED_MLN_UP	GSE2124_CTRL_VS_LYMPHOTOXIN_BETA_TREATED_MLN_UP	59	-0.613746085327209	-2.54442623191589	3.86811873267437e-09	2.30719225611604e-07	1.81831515183873e-07	169	tags=41%, list=4%, signal=39%	1327/26986/6157/6201/6128/51669/23521/6158/6217/7178/6141/6208/6154/6125/6204/6143/6133/6230/6129/6228/6191/6146/6194/6189
GSE4984_UNTREATED_VS_GALECTIN1_TREATED_DC_DN	GSE4984_UNTREATED_VS_GALECTIN1_TREATED_DC_DN	GSE4984_UNTREATED_VS_GALECTIN1_TREATED_DC_DN	57	-0.624808677185378	-2.53959076436974	3.87327187336892e-09	2.30719225611604e-07	1.81831515183873e-07	425	tags=56%, list=11%, signal=51%	6711/1974/9057/9214/8664/10131/132299/3326/399/939/155066/203328/60468/7294/328/91782/80063/6188/3921/4753/1606/6175/6122/6208/5140/6133/3945/6144/60674/6194/6193/3983
GSE37532_WT_VS_PPARG_KO_LN_TCONV_DN	GSE37532_WT_VS_PPARG_KO_LN_TCONV_DN	GSE37532_WT_VS_PPARG_KO_LN_TCONV_DN	93	0.705279775434078	2.10301785971879	3.97044820435485e-09	2.35697771144818e-07	1.85755143461129e-07	570	tags=46%, list=15%, signal=40%	6352/3001/5341/1192/5551/302/201633/3688/3956/83442/79180/6281/53637/3683/801/5698/7905/6277/10130/91663/7171/101/8477/3958/7913/1155/3148/6095/3398/54843/10487/834/55829/3133/6348/10063/7533/135112/71/9802/5778/2286/140609
HP_RETICULOCYTOPENIA	HP_RETICULOCYTOPENIA	HP_RETICULOCYTOPENIA	25	-0.803130298447267	-2.78934570785478	4.13466931998285e-09	2.44608730350111e-07	1.92777935817271e-07	168	tags=76%, list=4%, signal=73%	6218/11224/6223/6138/6201/6155/6235/6232/6224/6229/6141/6154/6125/6204/6234/6210/6135/6165/6160
GOBP_REGULATION_OF_IMMUNE_RESPONSE	GOBP_REGULATION_OF_IMMUNE_RESPONSE	GOBP_REGULATION_OF_IMMUNE_RESPONSE	268	0.561263846229272	1.76638165253617	4.4152813055485e-09	2.60321381463869e-07	2.051611914909e-07	629	tags=38%, list=17%, signal=34%	6352/3824/55646/301/149628/972/115362/259197/3123/11126/3659/4792/1535/7430/7128/567/3115/10870/115352/3689/2534/4068/3106/11314/3105/2268/2214/841/7040/5788/7305/8832/114836/3902/7133/3428/64005/8934/6693/123920/101/3958/4332/29108/3122/6892/26191/5583/7494/2357/5579/1520/3148/330/3320/3684/2625/975/11118/5594/5621/22890/1997/6813/10211/55829/4214/4814/3133/2633/10666/5062/29110/1445/9261/2207/1…
MANNO_MIDBRAIN_NEUROTYPES_HENDO	MANNO_MIDBRAIN_NEUROTYPES_HENDO	MANNO_MIDBRAIN_NEUROTYPES_HENDO	241	0.56849976477086	1.78569025007985	4.53964363039218e-09	2.66746381997349e-07	2.10224781570846e-07	541	tags=38%, list=14%, signal=35%	3001/79026/1316/301/2353/3725/1843/84525/5552/9235/3688/8407/7538/8826/5216/3659/831/8837/1535/678/567/2354/3726/7094/10581/9976/9592/2040/2268/81926/4478/1831/7040/10788/3576/308/7402/6303/81/116984/389/2987/5366/7171/7133/3428/7456/7114/9452/253461/387/103910/2771/115361/3716/7076/5583/57580/8763/10161/4502/2683/837/10135/4170/682/975/54739/51274/1997/51371/6813/10410/834/4214/26578/2787/53827/…
GSE41978_ID2_KO_VS_ID2_KO_AND_BIM_KO_KLRG1_LOW_EFFECTOR_CD8_TCELL_DN	GSE41978_ID2_KO_VS_ID2_KO_AND_BIM_KO_KLRG1_LOW_EFFECTOR_CD8_TCELL_DN	GSE41978_ID2_KO_VS_ID2_KO_AND_BIM_KO_KLRG1_LOW_EFFECTOR_CD8_TCELL_DN	132	-0.467368251006158	-2.18728979751064	4.95626130029868e-09	2.90242680335734e-07	2.28742386754183e-07	182	tags=36%, list=5%, signal=36%	2197/11224/6205/26986/1938/6157/6201/6188/6128/3921/6155/10399/6171/6147/6235/6175/6176/6134/6152/6122/6217/6168/7178/6141/6124/6208/6154/6125/6169/3646/6204/6137/6136/6143/6210/6222/6133/6135/6228/6191/9349/6202/6160/6146/6164/6194/6193/6189
TRAVAGLINI_LUNG_EREG_DENDRITIC_CELL	TRAVAGLINI_LUNG_EREG_DENDRITIC_CELL	TRAVAGLINI_LUNG_EREG_DENDRITIC_CELL	256	0.564925196777342	1.7755406584558	5.05983720198186e-09	2.95310498515669e-07	2.3273637145958e-07	1025	tags=56%, list=27%, signal=44%	79026/5341/1192/2353/1843/302/972/5552/3123/3956/6282/8826/6281/3113/7128/3115/1880/2354/2597/2014/50486/11010/7534/4637/2268/3727/3576/9467/6277/7305/308/6303/9208/7171/11214/60/7170/9839/9516/123920/81631/10097/2771/1622/2495/7076/3122/338758/152007/8870/7009/2357/5879/4502/401115/27166/10135/51762/23406/4170/7940/5791/5997/4069/51371/10410/5660/284996/23710/10211/5912/4814/533/2787/3987/2207/2…
GOMF_IDENTICAL_PROTEIN_BINDING	GOMF_IDENTICAL_PROTEIN_BINDING	GOMF_IDENTICAL_PROTEIN_BINDING	499	0.498619901147969	1.59458140349153	5.2374603411133e-09	3.04651468298181e-07	2.40098058307907e-07	646	tags=27%, list=17%, signal=26%	6352/3001/8530/55646/6275/5341/2353/6351/3725/5551/302/972/115362/969/201633/23345/259197/60489/10133/6282/57823/22806/6281/2316/4792/7430/7295/1075/7128/567/2923/2597/2534/7534/9976/2040/841/7040/8459/6277/7305/6303/81/9208/8832/7171/286257/60/5305/9516/253461/10971/7846/963/914/5721/8717/309/1622/115361/29108/2495/51100/7494/998/152007/6890/114769/10135/7167/3320/4170/5688/9525/2625/5594/5621/2…
HP_ABNORMAL_RETICULOCYTE_MORPHOLOGY	HP_ABNORMAL_RETICULOCYTE_MORPHOLOGY	HP_ABNORMAL_RETICULOCYTE_MORPHOLOGY	32	-0.744544513043765	-2.760218111306	5.29193604827797e-09	3.06790700537961e-07	2.41784002938044e-07	168	tags=59%, list=4%, signal=57%	6218/11224/6223/6138/6201/6155/6235/6232/6224/6229/6141/6154/6125/6204/6234/6210/6135/6165/6160
NUYTTEN_EZH2_TARGETS_UP	NUYTTEN_EZH2_TARGETS_UP	NUYTTEN_EZH2_TARGETS_UP	297	0.55636881695282	1.76105858650882	5.31765989952185e-09	3.07254388994373e-07	2.42149439214016e-07	1007	tags=49%, list=27%, signal=39%	1316/152100/6275/301/3725/302/115362/969/9235/23345/10123/10133/79180/3659/4792/831/8837/678/1130/1075/7128/567/50486/3726/84159/7534/3106/3107/5698/9976/3309/2040/3576/308/6303/10602/389/91663/5366/79668/3428/7184/5305/101/3958/5721/115361/6892/51155/3423/998/152007/6890/8073/4502/5696/10135/51762/7167/330/4170/3398/11262/9246/219285/54739/51274/154467/5621/2634/80830/22890/834/284996/4814/3133/…
GSE34205_RSV_VS_FLU_INF_INFANT_PBMC_DN	GSE34205_RSV_VS_FLU_INF_INFANT_PBMC_DN	GSE34205_RSV_VS_FLU_INF_INFANT_PBMC_DN	91	0.703100519597866	2.09043181385712	5.77812231043954e-09	3.32750737970628e-07	2.62243298985432e-07	599	tags=51%, list=16%, signal=44%	4818/10578/3824/6351/5551/3002/1844/23224/9289/567/9046/53637/10870/3683/3689/864/3106/3107/824/7316/3105/10417/81/8832/9047/4061/60/5775/55501/391/57580/373156/7009/4502/3398/1997/3695/3133/51246/6046/11068/3430/56995/3134/162394/374395
GSE5542_UNTREATED_VS_IFNA_TREATED_EPITHELIAL_CELLS_6H_DN	GSE5542_UNTREATED_VS_IFNA_TREATED_EPITHELIAL_CELLS_6H_DN	GSE5542_UNTREATED_VS_IFNA_TREATED_EPITHELIAL_CELLS_6H_DN	48	-0.644558566586403	-2.54835561092597	5.86750196261549e-09	3.36779069602573e-07	2.65418056712526e-07	423	tags=54%, list=11%, signal=49%	7644/6595/8801/23765/3718/57125/90488/79752/1207/23613/79145/144363/11040/119504/10235/91782/3329/4925/387357/5163/926/3646/80762/129293/87/51176
ZZZ3_TARGET_GENES	ZZZ3_TARGET_GENES	ZZZ3_TARGET_GENES	50	-0.652755975105543	-2.56134459534497	6.42732752911796e-09	3.6769404419053e-07	2.89782375101243e-07	141	tags=40%, list=4%, signal=39%	10412/6132/6201/6188/6128/6155/6171/105376843/6187/6152/6224/4736/4666/6168/6208/6167/6222/6228/6165/6189
GOMF_SIGNALING_RECEPTOR_BINDING	GOMF_SIGNALING_RECEPTOR_BINDING	GOMF_SIGNALING_RECEPTOR_BINDING	275	0.559260561144835	1.76078236130549	6.67855812960638e-09	3.80809627034858e-07	3.00118862209251e-07	1128	tags=59%, list=30%, signal=44%	6352/3824/6275/301/343413/6351/972/201633/9235/3123/3688/11126/2316/6846/3936/8837/9046/10870/3683/3689/2534/7094/3106/3105/2268/4478/841/7040/3576/3676/5788/7305/7402/81/1524/3902/4061/7184/914/123920/3958/2771/5775/8717/51192/1622/29108/3716/6283/7076/3122/6892/821/6280/5295/998/6890/2357/811/10135/3148/51762/5034/3684/10911/2625/54843/975/11118/1729/8661/5621/23710/10211/3695/3133/10666/83706/…
GSE22886_NAIVE_CD4_TCELL_VS_48H_ACT_TH2_UP	GSE22886_NAIVE_CD4_TCELL_VS_48H_ACT_TH2_UP	GSE22886_NAIVE_CD4_TCELL_VS_48H_ACT_TH2_UP	79	-0.556103467276835	-2.35784661176281	6.98424863321315e-09	3.96934314124973e-07	3.12826846460191e-07	405	tags=46%, list=11%, signal=42%	26034/80146/57125/100132341/3275/8664/10943/10077/23060/4926/7267/6609/4054/10235/6173/596/2197/23484/26986/1938/54463/6132/4609/51669/51070/4736/6122/6159/6156/6181/6234/6203/6144/87/6194/6161
GSE42088_UNINF_VS_LEISHMANIA_INF_DC_2H_DN	GSE42088_UNINF_VS_LEISHMANIA_INF_DC_2H_DN	GSE42088_UNINF_VS_LEISHMANIA_INF_DC_2H_DN	133	-0.452605769893344	-2.12078969015758	7.21080237278074e-09	4.08470746175756e-07	3.21918793236837e-07	214	tags=42%, list=6%, signal=41%	1975/6173/2091/8409/5204/2197/11224/689/6205/1938/10412/7311/6132/6157/6201/29997/6128/6155/10399/8667/6130/6147/6158/6235/25873/6209/9045/6134/6152/6229/4736/6217/4666/6124/6154/6169/6159/6156/6167/3646/6204/6137/6234/6203/6143/6210/6222/6144/6135/6129/6165/6202/6160/6146/6161/6207
GSE40068_CXCR5NEG_BCL6NEG_CD4_TCELL_VS_CXCR5POS_BCL6NEG_TFH_DN	GSE40068_CXCR5NEG_BCL6NEG_CD4_TCELL_VS_CXCR5POS_BCL6NEG_TFH_DN	GSE40068_CXCR5NEG_BCL6NEG_CD4_TCELL_VS_CXCR5POS_BCL6NEG_TFH_DN	80	0.724357781223914	2.14231258876995	7.91165022022596e-09	4.46711872695103e-07	3.52056905736645e-07	440	tags=49%, list=12%, signal=44%	8530/3824/79026/301/84525/1521/302/3688/3956/6282/79180/57823/7295/1130/3689/3560/54331/824/5732/51316/8459/10602/3004/389/285513/101/3958/5775/115361/26191/6095/7167/3398/55911/5900/10211/26578/5533/29969
MODULE_75	MODULE_75	MODULE_75	117	0.671383580187508	2.03658011262362	8.40325352738118e-09	4.72928560531251e-07	3.7271846985083e-07	577	tags=52%, list=15%, signal=46%	10578/3001/8530/1316/6351/5551/969/3659/4792/678/1075/567/1880/3689/2014/2534/3560/4068/10581/864/3106/3561/3107/5698/9976/3105/2268/2214/3576/7305/1524/4061/963/914/8477/4332/7076/3122/1441/7852/1520/10135/2625/7940/975/4046/2634/10410/2633/8743/6348/9051/2207/7832/8631/919/925/4259/929/3134/684
HALLMARK_TNFA_SIGNALING_VIA_NFKB	HALLMARK_TNFA_SIGNALING_VIA_NFKB	HALLMARK_TNFA_SIGNALING_VIA_NFKB	66	0.746117321337094	2.16844211063925	8.52240313024546e-09	4.78081993073382e-07	3.76779927863484e-07	518	tags=61%, list=14%, signal=53%	6352/1316/5341/2353/6351/3725/1843/1844/969/23645/7538/3659/4792/8837/7128/1880/2354/50486/3726/9592/6303/9516/8870/6890/2683/10135/330/4170/3398/5791/4814/490/7832/6515/10318/5966/10010/51278/10209/8878
GSE3982_NEUTROPHIL_VS_BCELL_DN	GSE3982_NEUTROPHIL_VS_BCELL_DN	GSE3982_NEUTROPHIL_VS_BCELL_DN	86	-0.528528614773106	-2.28627564027697	9.18202961378907e-09	5.13423552662644e-07	4.04632870382868e-07	275	tags=21%, list=7%, signal=20%	8665/8464/9168/6223/6132/1350/4609/23521/6232/6217/6137/6222/6133/6228/6165/6191/6160/6161
GSE9650_EFFECTOR_VS_MEMORY_CD8_TCELL_UP	GSE9650_EFFECTOR_VS_MEMORY_CD8_TCELL_UP	GSE9650_EFFECTOR_VS_MEMORY_CD8_TCELL_UP	83	0.713170021568926	2.11109718565556	9.36987421892244e-09	5.22242442800005e-07	4.11583102430785e-07	622	tags=51%, list=16%, signal=43%	6352/3003/3001/6275/301/10219/3002/302/5527/3956/6282/6281/7905/5479/3676/1524/9516/101/3958/1622/826/3716/821/1032/4502/27166/3148/6095/3684/51371/5476/23710/4134/10063/5714/5908/8992/706/2286/29887/10960/58485
GSE36078_WT_VS_IL1R_KO_LUNG_DC_DN	GSE36078_WT_VS_IL1R_KO_LUNG_DC_DN	GSE36078_WT_VS_IL1R_KO_LUNG_DC_DN	60	0.763805015309535	2.19875222683634	9.67245358013629e-09	5.35662333412404e-07	4.22159416724429e-07	360	tags=37%, list=10%, signal=34%	6352/4818/8530/3824/301/5341/1521/3956/4542/57823/22806/3560/2833/864/81563/51316/91663/309/57580/8870/54843/55911
GSE25087_TREG_VS_TCONV_ADULT_UP	GSE25087_TREG_VS_TCONV_ADULT_UP	GSE25087_TREG_VS_TCONV_ADULT_UP	60	0.763769631285582	2.19865036746137	9.67245358013629e-09	5.35662333412404e-07	4.22159416724429e-07	560	tags=67%, list=15%, signal=58%	8530/6275/1192/302/5552/4603/10133/8826/567/9046/56650/2534/3560/841/308/7402/10602/7133/493/22807/3122/8655/3423/84636/6095/5906/60481/10911/2625/8661/2060/829/834/23710/29110/25897/8631/51278/80124/5778
SCHUETZ_BREAST_CANCER_DUCTAL_INVASIVE_UP	SCHUETZ_BREAST_CANCER_DUCTAL_INVASIVE_UP	SCHUETZ_BREAST_CANCER_DUCTAL_INVASIVE_UP	72	0.734411995516174	2.13736328039783	1.07627863142239e-08	5.94146936212602e-07	4.68251561468313e-07	476	tags=50%, list=13%, signal=45%	6352/6275/301/5996/972/5552/10123/3123/3956/3113/3115/2014/2534/11010/5698/9976/10417/4478/5788/7305/3428/7456/9839/963/8477/4332/3122/1520/5997/5621/834/2633/53827/2207/6515/2124
HP_WEBBED_NECK	HP_WEBBED_NECK	HP_WEBBED_NECK	43	-0.663207383492611	-2.57607911397783	1.11469549134174e-08	6.13401004664057e-07	4.83425834139788e-07	168	tags=44%, list=4%, signal=43%	6218/11224/6223/6138/6201/6155/6235/6232/6224/6229/6141/6154/6125/6204/6234/6210/6135/6165/6160
GSE7460_TCONV_VS_TREG_THYMUS_DN	GSE7460_TCONV_VS_TREG_THYMUS_DN	GSE7460_TCONV_VS_TREG_THYMUS_DN	59	0.765814948686368	2.19850272812234	1.14286051733798e-08	6.26909626820778e-07	4.94072078414802e-07	393	tags=47%, list=10%, signal=43%	6352/4818/6275/10219/5996/3002/5552/3688/6282/22806/6281/3560/2833/3106/5732/6277/8320/91663/7133/3958/22807/115361/837/51762/3320/26031/5621/23710
GOCC_VACUOLE	GOCC_VACUOLE	GOCC_VACUOLE	258	0.559611027644155	1.75827919467733	1.1724222846893e-08	6.41096778637358e-07	5.05253076895158e-07	623	tags=34%, list=16%, signal=30%	4818/10578/8530/2999/79026/5551/3002/1521/302/972/5552/3123/10133/3113/967/1075/7128/3115/11010/10581/2040/824/51316/5873/5305/9516/8934/81631/101/10097/4332/309/29108/2495/3122/3423/1441/51100/998/79888/8763/7852/2783/2357/811/1520/2683/3320/326624/5594/4069/6813/10410/10487/5660/7529/5476/23710/10211/2992/533/9482/1778/83930/2782/3799/10383/8673/54918/23048/92799/57132/8878/5908/8992/11345/2895…
GOBP_REGULATION_OF_RESPONSE_TO_STRESS	GOBP_REGULATION_OF_RESPONSE_TO_STRESS	GOBP_REGULATION_OF_RESPONSE_TO_STRESS	390	0.516855666964917	1.64402183462379	1.22179305503151e-08	6.65992478487932e-07	5.24873560681859e-07	538	tags=26%, list=14%, signal=25%	6352/4818/8530/3824/55646/301/149628/1843/972/115362/259197/3123/3688/3956/60489/10133/23645/7538/11126/3659/2316/4792/1535/7430/7295/1075/7128/567/2534/4068/3106/3309/3105/2268/841/5788/7305/114836/3902/5366/7133/3428/60/2950/7114/101/10097/493/8717/7913/4332/29108/6283/6280/26191/1032/10550/7494/5295/998/7852/8870/7009/837/3148/6095/330/3320/4170/5034/2625/975/5594/241/54386/51225/11235/51142/8…
POMEROY_MEDULLOBLASTOMA_PROGNOSIS_DN	POMEROY_MEDULLOBLASTOMA_PROGNOSIS_DN	POMEROY_MEDULLOBLASTOMA_PROGNOSIS_DN	30	-0.75121887528452	-2.71190124537702	1.23174110610053e-08	6.6931035527105e-07	5.27488403727854e-07	367	tags=63%, list=10%, signal=58%	23468/4833/10131/3159/6633/6223/6157/3921/6130/4736/6208/6159/6204/6222/3945/6230/6135/6165/6202
GCM_ACTG1	GCM_ACTG1	GCM_ACTG1	114	-0.465854166451094	-2.19079540639531	1.24596183558502e-08	6.74921951813458e-07	5.3191094415205e-07	233	tags=30%, list=6%, signal=29%	293/8665/6633/328/3178/9168/1938/6223/7311/6188/6128/6155/10399/4673/6233/6229/4736/6122/4869/4666/6124/6159/6143/6133/6144/6135/6129/6228/6165/6202/1933/6194/6161/6189
MANNO_MIDBRAIN_NEUROTYPES_HPERIC	MANNO_MIDBRAIN_NEUROTYPES_HPERIC	MANNO_MIDBRAIN_NEUROTYPES_HPERIC	195	0.595451845903495	1.85880876496	1.3725008645904e-08	7.41150466878815e-07	5.84106122992431e-07	615	tags=43%, list=16%, signal=38%	1316/2353/3725/84525/302/3688/3956/8407/7538/79180/8826/5216/3659/2316/831/27350/967/1535/7128/567/10870/2354/3726/7094/84159/10581/864/9592/2040/81926/10417/4478/1831/7040/5479/3676/30011/308/389/3902/91663/7171/253461/103910/309/3716/7076/8763/10161/373156/5579/100216545/4502/837/54843/975/51274/80830/51371/10410/57674/4659/26578/3611/3987/6515/483/10627/135112/8673/54918/55843/57132/29766/9813…
HP_APLASIA_HYPOPLASIA_OF_FINGERS	HP_APLASIA_HYPOPLASIA_OF_FINGERS	HP_APLASIA_HYPOPLASIA_OF_FINGERS	73	-0.56671335352918	-2.45136364071466	1.44143052817328e-08	7.75955179358871e-07	6.11535972364591e-07	169	tags=30%, list=4%, signal=29%	1327/6218/11224/6223/6138/6201/6155/860/6235/6232/6134/6224/6229/6141/6154/6125/6204/6234/6210/6135/6165/6160
GSE6269_HEALTHY_VS_FLU_INF_PBMC_UP	GSE6269_HEALTHY_VS_FLU_INF_PBMC_UP	GSE6269_HEALTHY_VS_FLU_INF_PBMC_UP	76	-0.552097372943825	-2.34881735000934	1.511834028723e-08	8.09494067474568e-07	6.37968216264047e-07	398	tags=43%, list=11%, signal=40%	6430/2308/11180/7818/8664/472/8665/10235/54543/2091/8409/1327/689/7311/29997/8667/6142/23521/6134/6152/4736/6122/6124/6208/6125/6204/6137/6234/9349/6206/6146/1933/6189
GSE17301_ACD3_ACD28_VS_ACD3_ACD28_AND_IFNA5_STIM_CD8_TCELL_DN	GSE17301_ACD3_ACD28_VS_ACD3_ACD28_AND_IFNA5_STIM_CD8_TCELL_DN	GSE17301_ACD3_ACD28_VS_ACD3_ACD28_AND_IFNA5_STIM_CD8_TCELL_DN	67	0.734980201908355	2.13742209617083	1.51307302331695e-08	8.09494067474568e-07	6.37968216264047e-07	448	tags=55%, list=12%, signal=50%	3002/972/3123/23645/3587/9022/3113/1075/3115/1880/2354/11010/11314/10417/10788/51316/7305/7402/7456/51635/9839/9516/55501/4332/3122/10287/1520/2683/837/10135/5997/241/10211/9910/9991/9261/2207
SANSOM_APC_TARGETS_DN	SANSOM_APC_TARGETS_DN	SANSOM_APC_TARGETS_DN	100	0.681216333316613	2.05056816077539	1.53881790334024e-08	8.20734447276915e-07	6.46826842090677e-07	556	tags=44%, list=15%, signal=39%	6352/3001/8530/3820/3002/1521/5552/11126/3659/3683/3689/3560/7040/5788/7305/389/10263/963/914/1043/309/1032/373156/84299/9926/5791/4046/5997/2634/834/3695/4214/3133/533/752/5880/3732/3635/3384/7378/7903/6494/925/4259
GOMF_MOLECULAR_TRANSDUCER_ACTIVITY	GOMF_MOLECULAR_TRANSDUCER_ACTIVITY	GOMF_MOLECULAR_TRANSDUCER_ACTIVITY	118	0.656178627697378	1.99338642389433	1.58094355665426e-08	8.40615816289724e-07	6.62495494938942e-07	580	tags=49%, list=15%, signal=43%	6967/3824/3820/343413/10219/972/969/3123/3688/9289/11126/3587/3113/53637/1880/3683/115352/3689/3560/2833/3561/11314/5732/2214/3676/5788/1524/3902/7133/914/6693/8477/29909/976/3122/1441/7852/10161/2357/84636/286530/6095/5791/5621/55829/3695/2207/57085/5777/23471/961/706/919/925/929/3482/79139/11236
MODULE_53	MODULE_53	MODULE_53	109	0.668153139103064	2.01932211395732	1.58580799836704e-08	8.40623726106861e-07	6.62501728723886e-07	464	tags=33%, list=12%, signal=30%	6352/8530/6275/301/5996/2353/6351/3725/5552/969/9235/6282/3936/1075/2354/3689/2014/3726/3561/9976/2268/5788/963/4332/7852/8870/6890/5696/7940/9246/4046/241/6348/6279/2207/5880
GSE29164_UNTREATED_VS_CD8_TCELL_TREATED_MELANOMA_DAY7_UP	GSE29164_UNTREATED_VS_CD8_TCELL_TREATED_MELANOMA_DAY7_UP	GSE29164_UNTREATED_VS_CD8_TCELL_TREATED_MELANOMA_DAY7_UP	86	0.704221741592732	2.09129767044804	1.60891030011225e-08	8.50269851894685e-07	6.70103911259844e-07	506	tags=37%, list=13%, signal=33%	6352/3001/3824/301/5551/84525/1521/4542/11126/6281/1535/9046/2833/51316/51523/7305/7133/5720/64215/7494/5696/3398/84299/5691/5476/10211/533/5533/9261/5880/3732/58515
HP_ABNORMAL_LOCALIZATION_OF_KIDNEY	HP_ABNORMAL_LOCALIZATION_OF_KIDNEY	HP_ABNORMAL_LOCALIZATION_OF_KIDNEY	58	-0.59855830365785	-2.46705229654119	1.67875827009299e-08	8.84486196163886e-07	6.97070063326405e-07	168	tags=33%, list=4%, signal=32%	6218/11224/6223/6138/6201/6155/6235/6232/6224/6229/6141/6154/6125/6204/6234/6210/6135/6165/6160
GSE45739_UNSTIM_VS_ACD3_ACD28_STIM_WT_CD4_TCELL_UP	GSE45739_UNSTIM_VS_ACD3_ACD28_STIM_WT_CD4_TCELL_UP	GSE45739_UNSTIM_VS_ACD3_ACD28_STIM_WT_CD4_TCELL_UP	42	-0.665940752550508	-2.60003377291573	1.77396496118945e-08	9.31815413250238e-07	7.34370566708664e-07	326	tags=48%, list=9%, signal=44%	360/11040/22930/4926/9840/3959/4054/3570/91782/9882/596/3655/2053/6402/1606/11123/51176/3572/4118/1236
GOBP_RESPONSE_TO_BACTERIUM	GOBP_RESPONSE_TO_BACTERIUM	GOBP_RESPONSE_TO_BACTERIUM	146	0.626509565989038	1.92291825971933	1.7807569852311e-08	9.32557147492324e-07	7.34955132909182e-07	483	tags=40%, list=13%, signal=36%	6352/10578/3001/5996/2353/115362/3123/10133/7538/22806/11126/3587/4792/1535/1130/7128/567/3106/824/3105/5732/2268/10417/841/7040/3727/51316/3576/1524/7133/2950/9516/387/8934/6693/115361/28755/29108/6283/6280/26191/7494/114769/3148/5594/2634/4069/834/57674/55829/3133/29110/6348/9261/6279/2207/10318/28639
GNF2_RAB7L1	GNF2_RAB7L1	GNF2_RAB7L1	30	0.863028344081205	2.23365466536227	1.84726738161036e-08	9.64473879302227e-07	7.60108943517413e-07	272	tags=67%, list=7%, signal=62%	4818/3001/3824/2999/6351/5551/1521/10123/259197/60489/3560/864/5732/81926/11186/8934/8477/5775/3716/5583
GOLDRATH_EFF_VS_MEMORY_CD8_TCELL_UP	GOLDRATH_EFF_VS_MEMORY_CD8_TCELL_UP	GOLDRATH_EFF_VS_MEMORY_CD8_TCELL_UP	68	0.733948174900343	2.13222708775074	1.92129405960247e-08	1.0001114483228e-06	7.88195173242322e-07	393	tags=43%, list=10%, signal=39%	3003/3001/6275/301/4267/10219/3002/302/1844/3956/8407/6281/7295/2014/51316/7305/3902/91663/9516/7846/101/3958/1622/64215/7494/4502/4046/10410/23710
MORF_CCNI	MORF_CCNI	MORF_CCNI	79	-0.540462798438432	-2.29153107841984	2.12901101938393e-08	1.10491847335332e-06	8.70794358952556e-07	214	tags=34%, list=6%, signal=33%	1975/3178/2197/10541/114908/689/1938/26156/10399/4673/8667/6233/9045/6152/4736/4869/4666/6141/6125/6156/3646/6181/6144/6129/6206/6146/6194
GSE21670_IL6_VS_TGFB_AND_IL6_TREATED_CD4_TCELL_UP	GSE21670_IL6_VS_TGFB_AND_IL6_TREATED_CD4_TCELL_UP	GSE21670_IL6_VS_TGFB_AND_IL6_TREATED_CD4_TCELL_UP	85	-0.51916871795802	-2.24102104876347	2.18449642255381e-08	1.13033017876262e-06	8.90821510507567e-07	319	tags=32%, list=8%, signal=30%	708/22930/2533/84441/1345/10235/7048/11320/321/3655/1350/6128/6402/6932/81606/6147/1606/83998/6233/26119/6232/6229/6136/6230/87/51176/1236
GSE14415_FOXP3_KO_NATURAL_TREG_VS_TCONV_DN	GSE14415_FOXP3_KO_NATURAL_TREG_VS_TCONV_DN	GSE14415_FOXP3_KO_NATURAL_TREG_VS_TCONV_DN	56	-0.594315889854103	-2.40280377621748	2.25157819147214e-08	1.16157310627911e-06	9.15444291006436e-07	217	tags=32%, list=6%, signal=31%	7267/3329/6173/5163/6402/6932/4609/6176/6304/4736/27086/6137/113791/87/51176/3572/6001/1236
DESCARTES_FETAL_HEART_LYMPHOID_CELLS	DESCARTES_FETAL_HEART_LYMPHOID_CELLS	DESCARTES_FETAL_HEART_LYMPHOID_CELLS	55	0.75889298638586	2.16483818823141	2.27268502993131e-08	1.16898285782877e-06	9.21283970590305e-07	243	tags=42%, list=6%, signal=40%	4818/10578/3003/3001/8530/3820/2999/5551/3002/201633/259197/22806/11126/115352/154075/3560/4068/2833/4145/3004/114836/1043/29909
GSE1460_DP_THYMOCYTE_VS_NAIVE_CD4_TCELL_ADULT_BLOOD_DN	GSE1460_DP_THYMOCYTE_VS_NAIVE_CD4_TCELL_ADULT_BLOOD_DN	GSE1460_DP_THYMOCYTE_VS_NAIVE_CD4_TCELL_ADULT_BLOOD_DN	97	-0.49701496993343	-2.26218633180053	2.41207593251719e-08	1.23700959213766e-06	9.74896339215451e-07	221	tags=33%, list=6%, signal=32%	79652/26751/6173/9882/5934/596/2091/3655/8409/5204/2197/1936/6223/6157/6201/6767/6235/1604/6232/4736/6154/6181/6137/6136/6222/6202/6194/6161/6207/6193/3572/3983
GOBP_REGULATION_OF_CELL_ACTIVATION	GOBP_REGULATION_OF_CELL_ACTIVATION	GOBP_REGULATION_OF_CELL_ACTIVATION	181	0.59357171872162	1.84318190391247	2.57504518408924e-08	1.31669124545731e-06	1.03769403506009e-06	559	tags=39%, list=15%, signal=35%	6352/8530/301/5341/972/257101/201633/3123/3956/22806/11126/3659/3113/678/1075/7128/567/3115/1880/115352/3689/2534/864/11314/3105/2268/2214/7040/3727/5788/30011/7305/8832/3902/7133/387/914/6693/101/3958/4332/29108/3122/26191/7494/27166/6095/3398/3684/2625/7940/975/5621/22890/6813/3133/10666/6348/1445/2207/5880/8673/28639/3635/868/58515/5777/961/57126/4773/3134
GSE22886_NAIVE_CD4_TCELL_VS_NKCELL_UP	GSE22886_NAIVE_CD4_TCELL_VS_NKCELL_UP	GSE22886_NAIVE_CD4_TCELL_VS_NKCELL_UP	73	-0.560397737304439	-2.42404494090703	2.67691367746671e-08	1.3647535789767e-06	1.0755723128843e-06	397	tags=45%, list=10%, signal=41%	80764/1803/53347/8718/921/2308/7818/476/8664/360/256987/8761/10943/79161/50861/3159/939/55423/3315/814/91782/9882/1938/23178/54463/51669/4753/1606/51070/7273/51176/6194/4118
GSE7852_TREG_VS_TCONV_THYMUS_UP	GSE7852_TREG_VS_TCONV_THYMUS_UP	GSE7852_TREG_VS_TCONV_THYMUS_UP	57	0.768089751433081	2.19824038256168	2.85105452114595e-08	1.44927211347636e-06	1.14218199028962e-06	393	tags=47%, list=10%, signal=43%	6352/4818/6275/10219/5996/1843/3002/5552/3688/6281/2833/3106/5732/6277/8320/91663/7133/3958/22807/115361/837/51762/7167/26031/5621/834/23710
KAECH_NAIVE_VS_DAY15_EFF_CD8_TCELL_UP	KAECH_NAIVE_VS_DAY15_EFF_CD8_TCELL_UP	KAECH_NAIVE_VS_DAY15_EFF_CD8_TCELL_UP	96	-0.486911634253126	-2.18655026519375	3.06776749623102e-08	1.55487373624762e-06	1.22540740431167e-06	296	tags=30%, list=8%, signal=29%	29920/7267/280636/3702/3570/114915/328/28984/9588/359845/5163/54463/6188/6402/3921/10399/51669/1606/6304/6187/6134/6202/87/51176/6194/3572/3983/6001/1236
KANNAN_BLOOD_2012_2013_TIV_AGE_65PLS_REVACCINATED_IN_6_9_MO_VS_REVACCINATED_IN_12_13_MO_UP	KANNAN_BLOOD_2012_2013_TIV_AGE_65PLS_REVACCINATED_IN_6_9_MO_VS_REVACCINATED_IN_12_13_MO_UP	KANNAN_BLOOD_2012_2013_TIV_AGE_65PLS_REVACCINATED_IN_6_9_MO_VS_REVACCINATED_IN_12_13_MO_UP	88	-0.512373652423637	-2.2078254726894	3.12029436019373e-08	1.57688578541102e-06	1.24275526182582e-06	510	tags=41%, list=13%, signal=36%	10476/51611/90624/3336/125150/7327/90871/9057/53938/339229/641638/440026/28974/50861/1345/3702/113246/8409/23484/64919/6188/6128/4673/8667/6142/6175/51070/6152/4736/6122/6169/3646/6165/1933/6194/6189
HP_RENAL_HYPOPLASIA_APLASIA	HP_RENAL_HYPOPLASIA_APLASIA	HP_RENAL_HYPOPLASIA_APLASIA	73	-0.55828002340923	-2.41488460118356	3.17300305673037e-08	1.59886148213268e-06	1.26007446971379e-06	168	tags=26%, list=4%, signal=25%	6218/11224/6223/6138/6201/6155/6235/6232/6224/6229/6141/6154/6125/6204/6234/6210/6135/6165/6160
TRAVAGLINI_LUNG_TREM2_DENDRITIC_CELL	TRAVAGLINI_LUNG_TREM2_DENDRITIC_CELL	TRAVAGLINI_LUNG_TREM2_DENDRITIC_CELL	254	0.549782773447133	1.72812993284165	3.2708194872347e-08	1.64337347802105e-06	1.29515470039152e-06	1040	tags=54%, list=27%, signal=42%	302/972/3123/3956/83442/8407/6282/57823/6281/2316/3113/967/1535/7295/1075/3115/3689/50486/4637/3105/7905/6277/7305/308/10130/9208/8832/2950/7114/387/3958/5721/2771/4332/1622/29108/2495/3122/8655/51155/821/152007/7009/5879/811/1520/3320/5688/3684/5691/975/4069/51371/5265/5660/7416/5476/284996/2633/533/83706/54935/3987/2207/483/2752/7533/8673/10376/6923/5714/54732/8878/84790/8992/706/28956/4259/929…
FAN_OVARY_CL18_B_LYMPHOCYTE	FAN_OVARY_CL18_B_LYMPHOCYTE	FAN_OVARY_CL18_B_LYMPHOCYTE	324	0.530183427874485	1.68154932715044	3.36873254573119e-08	1.68767658808394e-06	1.33007030661696e-06	791	tags=46%, list=21%, signal=40%	5341/3002/972/5552/3123/83442/8407/387882/5216/9022/3113/4155/3936/8837/1535/7430/7295/1075/567/3115/1880/10870/81873/2014/11010/7534/3106/3561/3107/5499/3105/10109/10417/7040/51316/9467/7305/6303/81/9208/2987/5366/286257/10263/7184/11214/7170/51635/9516/387/963/8477/10097/382/1622/2495/10952/3122/6892/10093/3423/391/10550/10094/7852/396/8073/811/1520/2683/60559/330/3320/5034/5906/5691/4046/5997/…
GSE37301_HEMATOPOIETIC_STEM_CELL_VS_RAG2_KO_NK_CELL_DN	GSE37301_HEMATOPOIETIC_STEM_CELL_VS_RAG2_KO_NK_CELL_DN	GSE37301_HEMATOPOIETIC_STEM_CELL_VS_RAG2_KO_NK_CELL_DN	79	0.710439295655399	2.09859122242843	3.79693468745091e-08	1.89671659574277e-06	1.49481627100676e-06	455	tags=46%, list=12%, signal=41%	79026/1316/5996/1843/84525/969/3688/4542/8826/3587/4155/7128/1880/2354/3726/2833/7316/5732/3676/285513/9839/7846/493/22807/976/6095/3320/2625/5997/1997/5900/490/26578/3337/7832/6515
GSE3920_IFNB_VS_IFNG_TREATED_ENDOTHELIAL_CELL_UP	GSE3920_IFNB_VS_IFNG_TREATED_ENDOTHELIAL_CELL_UP	GSE3920_IFNB_VS_IFNG_TREATED_ENDOTHELIAL_CELL_UP	45	-0.641534176049964	-2.52824141640698	4.16731361145575e-08	2.07575327991305e-06	1.63591639593082e-06	239	tags=49%, list=6%, signal=46%	3570/117145/359845/3925/54463/27018/6223/6932/6134/6152/6224/6169/6167/6136/6210/9349/6206/6160/1933/51176/6161/6001
GSE40666_WT_VS_STAT4_KO_CD8_TCELL_WITH_IFNA_STIM_90MIN_DN	GSE40666_WT_VS_STAT4_KO_CD8_TCELL_WITH_IFNA_STIM_90MIN_DN	GSE40666_WT_VS_STAT4_KO_CD8_TCELL_WITH_IFNA_STIM_90MIN_DN	68	0.727393575692779	2.11318501576574	4.30605259285235e-08	2.13871391531526e-06	1.68553613482243e-06	395	tags=35%, list=10%, signal=32%	4818/8530/3824/4267/1521/5552/3956/22806/11126/6281/864/51316/1524/9516/101/22807/5583/7494/3398/5906/7416/5476/284996/10211
HAY_BONE_MARROW_NEUTROPHIL	HAY_BONE_MARROW_NEUTROPHIL	HAY_BONE_MARROW_NEUTROPHIL	197	0.582406102855349	1.82031036499822	4.38737902486554e-08	2.17288080048626e-06	1.71246330781068e-06	1052	tags=57%, list=28%, signal=44%	79026/1316/6275/301/2353/1843/302/5552/83442/8826/6281/2316/3936/1535/1130/2597/11010/4478/7040/3727/3576/6277/7305/308/10602/133418/91663/5873/60/2950/10097/2771/51192/4332/826/29108/6283/1441/6280/4946/152007/2357/5579/401115/114769/4170/9926/3684/5691/5791/5997/55911/5621/6813/834/533/9051/55233/6279/57085/6515/401494/6923/196383/8992/706/28956/50999/9802/929/23092/51282/29887/4627/334/64092/2…
GSE26156_DOUBLE_POSITIVE_VS_CD4_SINGLE_POSITIVE_THYMOCYTE_UP	GSE26156_DOUBLE_POSITIVE_VS_CD4_SINGLE_POSITIVE_THYMOCYTE_UP	GSE26156_DOUBLE_POSITIVE_VS_CD4_SINGLE_POSITIVE_THYMOCYTE_UP	113	-0.464244425500523	-2.16701417181138	4.52134660725073e-08	2.23284963219613e-06	1.75972518425251e-06	254	tags=33%, list=7%, signal=31%	3959/7048/26751/4925/5934/3655/5204/23484/6218/6932/51669/6158/6235/6233/6134/6224/7178/6169/6159/6156/6167/6137/6234/113791/6210/6135/6228/6206/6202/6160/6146/6164/6161/6207/6001/4118/1236
DESCARTES_FETAL_KIDNEY_LYMPHOID_CELLS	DESCARTES_FETAL_KIDNEY_LYMPHOID_CELLS	DESCARTES_FETAL_KIDNEY_LYMPHOID_CELLS	87	0.687662134062722	2.04157168554064	4.69619284031818e-08	2.31260814471805e-06	1.8225834533986e-06	288	tags=40%, list=8%, signal=38%	4818/3003/3001/8530/3820/343413/149628/5551/1521/1844/969/201633/259197/60489/22806/11126/9022/53637/115352/154075/3560/4068/864/3561/8320/4145/3004/114836/9047/64005/914/1043/29909/26191/7852
HP_DEPRESSED_NASAL_BRIDGE	HP_DEPRESSED_NASAL_BRIDGE	HP_DEPRESSED_NASAL_BRIDGE	130	-0.436939266189922	-2.03986360165956	5.6177388802463e-08	2.75858033286655e-06	2.17405740831479e-06	168	tags=17%, list=4%, signal=17%	6218/11224/6223/6138/6201/6155/860/6235/6232/6304/6224/6229/6141/6154/6125/6204/6234/6210/6135/6228/6165/6160
FAN_OVARY_CL2_PUTATIVE_EARLY_ATRETIC_FOLLICLE_THECAL_CELL_1	FAN_OVARY_CL2_PUTATIVE_EARLY_ATRETIC_FOLLICLE_THECAL_CELL_1	FAN_OVARY_CL2_PUTATIVE_EARLY_ATRETIC_FOLLICLE_THECAL_CELL_1	63	-0.572102934102018	-2.36150850330968	5.87997759696584e-08	2.87919580976853e-06	2.26911535097897e-06	268	tags=59%, list=7%, signal=55%	1345/170622/113246/6633/6173/54543/5204/27018/6767/6171/7381/6147/25873/6209/6176/6232/6152/6224/6229/6154/6169/6156/6167/6136/6210/6222/6144/6135/6129/6170/6228/6165/6202/6160/6164/6161/6207
MODULE_64	MODULE_64	MODULE_64	96	0.683258803490774	2.0439825760847	6.23547803794895e-08	3.04466975520583e-06	2.39952658195705e-06	480	tags=54%, list=13%, signal=49%	4818/301/6351/1844/969/3587/967/567/1880/3683/3689/3560/4068/3561/3107/9976/2040/3105/2268/2214/3576/6277/5788/7305/1524/3902/7133/4061/963/914/6693/8477/3958/3122/1441/6280/5583/7852/10161/2357/10135/6095/3684/5791/4046/5997/3695/8743/6348/2207/8631/3732
HP_DUPLICATION_OF_HAND_BONES	HP_DUPLICATION_OF_HAND_BONES	HP_DUPLICATION_OF_HAND_BONES	46	-0.636746700581439	-2.53471719762257	6.35405943989506e-08	3.09385579581857e-06	2.43829046158954e-06	168	tags=41%, list=4%, signal=40%	6218/11224/6223/6138/6201/6155/6235/6232/6224/6229/6141/6154/6125/6204/6234/6210/6135/6165/6160
GOBP_LYMPHOCYTE_ACTIVATION	GOBP_LYMPHOCYTE_ACTIVATION	GOBP_LYMPHOCYTE_ACTIVATION	253	0.549801805728273	1.72799808544864	6.88948517687326e-08	3.34516347495577e-06	2.63634788811621e-06	639	tags=36%, list=17%, signal=32%	6352/4818/1316/301/5551/972/257101/201633/259197/3123/3688/3956/57823/22806/11126/3659/3113/3936/678/7128/567/3115/1880/3683/115352/2534/3560/864/11314/3105/2268/2214/4478/841/7040/3676/5788/30011/7305/8320/8832/114836/3902/7133/5873/9452/387/914/8934/6693/101/3958/4332/29108/3122/26191/57580/7494/5579/27166/6095/3398/2625/7940/975/5621/22890/3133/29110/1445/2207/11119/5880/28639/3635/868/58515/5…
HP_ANEMIA_OF_INADEQUATE_PRODUCTION	HP_ANEMIA_OF_INADEQUATE_PRODUCTION	HP_ANEMIA_OF_INADEQUATE_PRODUCTION	59	-0.57894302935937	-2.40014212050165	7.43786604549339e-08	3.6013399450442e-06	2.83824244452847e-06	168	tags=36%, list=4%, signal=35%	6218/11224/6223/6138/6201/6155/6235/1604/6232/6224/6229/6141/6208/6154/6125/6204/6234/6210/6135/6165/6160
GNF2_MATK	GNF2_MATK	GNF2_MATK	21	0.891353257192237	2.16286400488637	7.81162823191302e-08	3.77177614963734e-06	2.97256446837025e-06	272	tags=76%, list=7%, signal=71%	4818/3001/3824/3820/2999/5551/1521/10123/53637/3560/81926/4145/11186/3004/5775/5583
REACTOME_SIGNALING_BY_INTERLEUKINS	REACTOME_SIGNALING_BY_INTERLEUKINS	REACTOME_SIGNALING_BY_INTERLEUKINS	178	0.592960827511187	1.84054630390813	8.20096270238787e-08	3.94876354119976e-06	3.11204953074824e-06	521	tags=36%, list=14%, signal=33%	6352/301/2353/6351/3725/302/9235/3688/3587/4792/3936/3689/2534/3726/3560/7534/3561/5698/7316/4478/7040/3576/1072/7133/7184/5720/375/5721/5775/7314/3716/6283/7076/821/1441/5295/998/2357/5696/6095/3320/4170/5034/5688/3684/2625/5691/5594/6813/829/834/5062/29110/6348/3185/9261/5690/26469/3635/5777/5714/5686/8878/5908
TIEN_INTESTINE_PROBIOTICS_24HR_DN	TIEN_INTESTINE_PROBIOTICS_24HR_DN	TIEN_INTESTINE_PROBIOTICS_24HR_DN	112	-0.454136499581934	-2.13664894341436	9.01494652623209e-08	4.32867266165394e-06	3.41145869711154e-06	214	tags=33%, list=6%, signal=32%	1975/4925/6126/6205/26986/1938/6223/6157/6201/6188/10399/4673/23521/6171/6147/6175/1915/1604/6232/6187/6134/6229/6122/6168/7178/6124/6208/6125/6137/6136/6222/6170/6228/9349/6164/6194/6189
GSE2770_TGFB_AND_IL4_VS_IL12_TREATED_ACT_CD4_TCELL_2H_UP	GSE2770_TGFB_AND_IL4_VS_IL12_TREATED_ACT_CD4_TCELL_2H_UP	GSE2770_TGFB_AND_IL4_VS_IL12_TREATED_ACT_CD4_TCELL_2H_UP	69	-0.549551496397207	-2.33243570329294	9.21301383823895e-08	4.41155751027718e-06	3.47678085468639e-06	380	tags=39%, list=10%, signal=36%	641638/79752/476/8664/8665/1345/55599/79652/7294/328/3655/441951/10412/6138/1350/23521/6130/6122/4666/6159/6136/6143/6210/6135/6165/1933/6161
DANG_MYC_TARGETS_UP	DANG_MYC_TARGETS_UP	DANG_MYC_TARGETS_UP	71	-0.527228938932529	-2.25111651074416	9.32204232282847e-08	4.45146781333082e-06	3.50823445746463e-06	223	tags=35%, list=6%, signal=34%	3159/328/3329/1975/3178/8409/6218/6223/6157/6155/4673/6134/6224/6122/6217/4869/6154/6125/6137/6143/6133/6146/6161/6207/6193
BOSCO_TH1_CYTOTOXIC_MODULE	BOSCO_TH1_CYTOTOXIC_MODULE	BOSCO_TH1_CYTOTOXIC_MODULE	26	0.865929979978309	2.17853272143521	9.44497885265192e-08	4.49778196241397e-06	3.54473497830297e-06	138	tags=42%, list=4%, signal=41%	4818/10578/3003/3824/5551/3002/4603/154075/4068/864/5732
GSE26928_NAIVE_VS_CENT_MEMORY_CD4_TCELL_UP	GSE26928_NAIVE_VS_CENT_MEMORY_CD4_TCELL_UP	GSE26928_NAIVE_VS_CENT_MEMORY_CD4_TCELL_UP	43	-0.633582040045436	-2.46100616636258	1.02915008172483e-07	4.88747603195021e-06	3.85185573485938e-06	428	tags=37%, list=11%, signal=33%	8420/128338/751071/51123/256987/1964/328/114804/388011/51070/79612/199/129293/87/92106/1236
SCHERER_PBMC_APSV_WETVAX_AGE_18_32YO_5_TO_7DY_UP	SCHERER_PBMC_APSV_WETVAX_AGE_18_32YO_5_TO_7DY_UP	SCHERER_PBMC_APSV_WETVAX_AGE_18_32YO_5_TO_7DY_UP	116	0.642511698473642	1.95118390105112	1.0475716799153e-07	4.96136816930375e-06	3.91009067067607e-06	538	tags=44%, list=14%, signal=39%	4818/149628/302/972/3123/79180/3659/3113/831/967/3115/10581/3106/5698/2040/2214/308/7171/7133/4061/5720/5721/4332/3122/391/6280/10094/6890/2357/1520/837/4170/9926/5691/7940/9246/54739/2634/5265/10410/5660/834/284996/2992/2633/8743/5690/483/6342/706/3430
ICHIBA_GRAFT_VERSUS_HOST_DISEASE_35D_UP	ICHIBA_GRAFT_VERSUS_HOST_DISEASE_35D_UP	ICHIBA_GRAFT_VERSUS_HOST_DISEASE_35D_UP	65	0.732533644814558	2.12264627186913	1.07793903907508e-07	5.09127937420365e-06	4.01247464480607e-06	465	tags=55%, list=12%, signal=49%	6352/6275/1192/972/3123/6282/8826/1535/1075/3689/5698/51316/6277/5788/7305/7114/9516/963/3958/1043/4332/115361/6892/6280/6890/2357/1520/10135/2634/4069/834/3133/6279/7832/483/51246
GSE11057_EFF_MEM_VS_CENT_MEM_CD4_TCELL_UP	GSE11057_EFF_MEM_VS_CENT_MEM_CD4_TCELL_UP	GSE11057_EFF_MEM_VS_CENT_MEM_CD4_TCELL_UP	34	0.830020877015044	2.18821471294352	1.09941248815864e-07	5.17859132329941e-06	4.08128583275824e-06	367	tags=74%, list=10%, signal=67%	6352/6275/5341/84525/302/4603/3956/60489/79180/831/1075/2040/8320/81/10602/9208/101/8477/493/3958/7076/54461/1729/5621/2060
GSE10325_BCELL_VS_LUPUS_BCELL_UP	GSE10325_BCELL_VS_LUPUS_BCELL_UP	GSE10325_BCELL_VS_LUPUS_BCELL_UP	19	-0.834826674942246	-2.66811401106818	1.12425519900653e-07	5.28125734947943e-06	4.16219768155946e-06	357	tags=68%, list=9%, signal=62%	8420/29914/293/91782/321/6128/3921/10399/1915/6122/6154/6193/6189
GOBP_LEUKOCYTE_MIGRATION	GOBP_LEUKOCYTE_MIGRATION	GOBP_LEUKOCYTE_MIGRATION	106	0.656892296165513	1.98057341864893	1.13956925187326e-07	5.33872794918139e-06	4.20749068301884e-06	469	tags=45%, list=12%, signal=41%	6352/301/4267/6351/1843/972/3688/6846/1130/1880/3683/3689/2534/2833/11314/4478/5479/3576/3676/1524/64005/387/6693/101/3958/51192/29108/6283/391/1441/6280/57580/998/7852/5879/811/2683/682/2625/975/5594/3695/4814/6348/6279/2207/5880/6093
GOBP_LYMPHOCYTE_MEDIATED_IMMUNITY	GOBP_LYMPHOCYTE_MEDIATED_IMMUNITY	GOBP_LYMPHOCYTE_MEDIATED_IMMUNITY	89	0.679662758241281	2.01983660062268	1.16969843698315e-07	5.46510854627116e-06	4.30709215921901e-06	629	tags=52%, list=17%, signal=44%	4818/3824/5551/3002/972/259197/3123/57823/11126/3113/1130/1075/567/3115/4068/3106/3105/2214/7040/5788/3004/114836/3902/7133/5873/64005/3122/2625/975/11118/22890/3133/10666/2207/3799/10383/28639/3635/5777/925/3134/5052/10312/7454/23180/54440
HP_OCULAR_ANTERIOR_SEGMENT_DYSGENESIS	HP_OCULAR_ANTERIOR_SEGMENT_DYSGENESIS	HP_OCULAR_ANTERIOR_SEGMENT_DYSGENESIS	70	-0.534111903931032	-2.27486015303508	1.19260308271762e-07	5.55714565479224e-06	4.37962727999695e-06	168	tags=27%, list=4%, signal=26%	6218/11224/6223/6138/6201/6155/6235/6232/6224/6229/6141/6154/6125/6204/6234/6210/6135/6165/6160
GSE40068_CXCR5POS_BCL6POS_TFH_VS_CXCR5NEG_BCL6NEG_CD4_TCELL_DN	GSE40068_CXCR5POS_BCL6POS_TFH_VS_CXCR5NEG_BCL6NEG_CD4_TCELL_DN	GSE40068_CXCR5POS_BCL6POS_TFH_VS_CXCR5NEG_BCL6NEG_CD4_TCELL_DN	54	-0.589309821698608	-2.38433484018361	1.24672760717501e-07	5.79377381843744e-06	4.56611567261671e-06	338	tags=37%, list=9%, signal=34%	9595/10077/399/7267/60468/814/4925/359845/5163/64919/6932/6304/27086/113791/3945/87/6160/51176/3572/6001
GOBP_RIBOSOMAL_SMALL_SUBUNIT_ASSEMBLY	GOBP_RIBOSOMAL_SMALL_SUBUNIT_ASSEMBLY	GOBP_RIBOSOMAL_SMALL_SUBUNIT_ASSEMBLY	13	-0.880592145363253	-2.56246071372437	1.2694470344733e-07	5.88358152287704e-06	4.63689378367421e-06	142	tags=62%, list=4%, signal=59%	6223/3921/6209/6232/6208/6169/6234/6193
HP_ABNORMALITY_OF_THE_HAIRLINE	HP_ABNORMALITY_OF_THE_HAIRLINE	HP_ABNORMALITY_OF_THE_HAIRLINE	85	-0.500113360788474	-2.15876752494443	1.36077553326226e-07	6.29004882495146e-06	4.9572336479095e-06	168	tags=24%, list=4%, signal=23%	6218/11224/6223/6138/6201/6155/6235/6232/6304/6224/6229/6141/6154/6125/6204/6234/6210/6135/6165/6160
CHICAS_RB1_TARGETS_CONFLUENT	CHICAS_RB1_TARGETS_CONFLUENT	CHICAS_RB1_TARGETS_CONFLUENT	119	0.637336499644342	1.93985553667483	1.40869712875298e-07	6.4942436249479e-06	5.11816106857674e-06	535	tags=45%, list=14%, signal=39%	79026/6275/301/4267/302/9235/10123/83442/387882/10133/6281/2316/678/2014/7094/10581/5698/5732/51523/6277/3676/7402/81/10602/3428/4061/60/7846/493/2771/309/51155/1155/23406/26031/10124/54843/975/219285/54739/2634/3418/80830/10410/10211/2633/9910/6717/401494/10383/10376/84790/706
GSE22886_CD8_TCELL_VS_BCELL_NAIVE_UP	GSE22886_CD8_TCELL_VS_BCELL_NAIVE_UP	GSE22886_CD8_TCELL_VS_BCELL_NAIVE_UP	132	0.62854141947978	1.92219097504976	1.49168166646309e-07	6.85857029349368e-06	5.40528959021582e-06	405	tags=30%, list=11%, signal=28%	6352/4818/10578/3001/8530/3820/301/5551/4603/9235/3956/10133/79180/57136/3683/3560/5732/8459/4145/3004/389/5873/9452/253461/914/493/5775/29909/7076/51155/7494/4713/4502/6095/5034/2634/3418/10410/5476/2633
HP_ACUTE_LEUKEMIA	HP_ACUTE_LEUKEMIA	HP_ACUTE_LEUKEMIA	58	-0.572211362089018	-2.35845922831875	1.51877081901311e-07	6.96464904147441e-06	5.48889103011756e-06	168	tags=36%, list=4%, signal=35%	6218/11224/6223/6138/6201/6155/6235/6232/6224/6229/4869/6141/6208/6154/6125/6204/6234/6210/6135/6165/6160
GSE14415_INDUCED_TREG_VS_FOXP3_KO_INDUCED_TREG_IL2_CULTURE_UP	GSE14415_INDUCED_TREG_VS_FOXP3_KO_INDUCED_TREG_IL2_CULTURE_UP	GSE14415_INDUCED_TREG_VS_FOXP3_KO_INDUCED_TREG_IL2_CULTURE_UP	62	0.739939313811142	2.13973985266532	1.52803376532054e-07	6.98863780687762e-06	5.5077967522094e-06	333	tags=45%, list=9%, signal=42%	4818/5996/6351/5551/84525/5552/4603/3688/9289/6282/3587/4792/154075/2833/8320/116984/1524/3902/91663/5366/3428/9839/136319/51100/8870/6095/3398/3684
NABA_MATRISOME	NABA_MATRISOME	NABA_MATRISOME	63	0.731703265907426	2.12471777524875	1.58573655707128e-07	7.23346249480883e-06	5.70074488578146e-06	444	tags=51%, list=12%, signal=46%	6352/8530/6275/301/6351/1521/302/5552/3956/6282/6281/6846/1075/83888/9976/10417/7040/3576/6277/308/101/3958/309/6283/7076/6280/1520/5265/5476/8743/6348/6279
JAATINEN_HEMATOPOIETIC_STEM_CELL_DN	JAATINEN_HEMATOPOIETIC_STEM_CELL_DN	JAATINEN_HEMATOPOIETIC_STEM_CELL_DN	109	0.646247076249033	1.95311663715561	1.59047626360871e-07	7.23604082766232e-06	5.70277688882826e-06	455	tags=43%, list=12%, signal=39%	6352/4818/10578/3003/3001/8530/3820/2999/149628/5996/6351/5551/3002/4603/10123/3587/83888/7128/9046/53637/3689/154075/3560/2268/10417/7305/1524/914/8477/3958/4332/6283/6280/1032/2357/23406/6095/3684/4069/5265/5660/23710/6348/100505746/6279/2207/6515
GSE15330_LYMPHOID_MULTIPOTENT_VS_MEGAKARYOCYTE_ERYTHROID_PROGENITOR_IKAROS_KO_UP	GSE15330_LYMPHOID_MULTIPOTENT_VS_MEGAKARYOCYTE_ERYTHROID_PROGENITOR_IKAROS_KO_UP	GSE15330_LYMPHOID_MULTIPOTENT_VS_MEGAKARYOCYTE_ERYTHROID_PROGENITOR_IKAROS_KO_UP	44	-0.628818259779075	-2.44781785258597	1.63494076621095e-07	7.41886472290593e-06	5.84686174259734e-06	287	tags=48%, list=8%, signal=45%	143686/57655/2308/51379/23642/7267/3570/60468/359845/5163/6402/6932/4609/26119/27086/3945/87/51176/3572/6001/1236
GSE13738_RESTING_VS_BYSTANDER_ACTIVATED_CD4_TCELL_UP	GSE13738_RESTING_VS_BYSTANDER_ACTIVATED_CD4_TCELL_UP	GSE13738_RESTING_VS_BYSTANDER_ACTIVATED_CD4_TCELL_UP	71	-0.519859362800317	-2.21965053214672	1.65448156262505e-07	7.46869311178058e-06	5.88613186160988e-06	336	tags=39%, list=9%, signal=37%	55744/100129387/11168/79145/472/100131564/256987/6638/84441/5175/7048/1107/814/11320/321/23484/387357/388011/126259/6402/6932/51669/4753/113791/79612/11123/3572/3983
GOCC_EXTERNAL_SIDE_OF_PLASMA_MEMBRANE	GOCC_EXTERNAL_SIDE_OF_PLASMA_MEMBRANE	GOCC_EXTERNAL_SIDE_OF_PLASMA_MEMBRANE	77	0.70034001834774	2.05705356259241	1.65453914556579e-07	7.46869311178058e-06	5.88613186160988e-06	559	tags=58%, list=15%, signal=51%	6967/3824/301/343413/972/969/6966/3123/3688/57823/567/3683/3689/3560/2833/3561/9976/824/2214/3676/5788/308/1524/8832/114836/3902/914/6693/1441/7852/811/2683/5034/3684/11118/5621/10211/3133/10666/2207/11119/28639/925/929/3134
HALLMARK_COMPLEMENT	HALLMARK_COMPLEMENT	HALLMARK_COMPLEMENT	75	0.710103197631081	2.08431149589465	1.6749842521646e-07	7.54134468234318e-06	5.94338909763287e-06	388	tags=39%, list=10%, signal=35%	6352/3003/3001/5341/3002/60489/5216/3659/1075/7128/801/2534/5698/54331/3309/308/3958/2771/6283/7076/391/6280/2783/1520/837/3684/2625/5265/834
GSE15330_HSC_VS_MEGAKARYOCYTE_ERYTHROID_PROGENITOR_DN	GSE15330_HSC_VS_MEGAKARYOCYTE_ERYTHROID_PROGENITOR_DN	GSE15330_HSC_VS_MEGAKARYOCYTE_ERYTHROID_PROGENITOR_DN	47	-0.616490051795165	-2.47040641876674	1.77492353175786e-07	7.97060220194063e-06	6.28169009957829e-06	426	tags=40%, list=11%, signal=36%	143686/23160/51379/472/23642/7267/3570/60468/359845/5163/6402/4609/1606/26119/3945/87/3572/6001/1236
GOCC_VESICLE_MEMBRANE	GOCC_VESICLE_MEMBRANE	GOCC_VESICLE_MEMBRANE	314	0.530870086319414	1.68288651713742	1.80750358723573e-07	8.09593467213025e-06	6.3804655392752e-06	1157	tags=57%, list=31%, signal=43%	301/302/972/3123/3688/10133/8826/3113/967/1535/567/3115/2923/3683/3689/11010/10581/3106/3107/2040/7316/11314/3105/81926/10788/9467/5788/30011/7305/7133/5873/9516/387/963/101/3958/382/7314/309/976/3122/6892/8655/391/1441/79888/8763/6890/2357/5879/811/2683/51762/5906/3684/682/9525/326624/1729/10227/2060/10410/5660/23710/5912/3133/2633/490/533/9482/6717/2207/83930/57085/6515/5880/11316/8673/54509/54…
GSE20727_CTRL_VS_DNFB_ALLERGEN_TREATED_DC_DN	GSE20727_CTRL_VS_DNFB_ALLERGEN_TREATED_DC_DN	GSE20727_CTRL_VS_DNFB_ALLERGEN_TREATED_DC_DN	51	-0.613835791829206	-2.42582307179238	1.84287389390441e-07	8.2330866177678e-06	6.48855599432758e-06	274	tags=39%, list=7%, signal=37%	8464/7048/3315/6138/6201/6155/8667/6130/6176/6152/6224/4869/6154/6125/6136/6133/6230/6135/6146/6189
HP_SARCOMA	HP_SARCOMA	HP_SARCOMA	57	-0.582467563444258	-2.3674915196946	1.88851022760294e-07	8.41527925071191e-06	6.63214334564496e-06	168	tags=33%, list=4%, signal=32%	6218/11224/6223/6138/6201/6155/6235/6232/6224/6229/6141/6154/6125/6204/6234/6210/6135/6165/6160
NAKAYA_PBMC_FLUAD_MALE_AGE_14_27YO_1D_POSTBOOST_VS_0D_PREIMM_MF59_ADJUVANTED_1DY_GENES_IN_BTM_M40_AND_M53_DN	NAKAYA_PBMC_FLUAD_MALE_AGE_14_27YO_1D_POSTBOOST_VS_0D_PREIMM_MF59_ADJUVANTED_1DY_GENES_IN_BTM_M40_AND_M53_DN	NAKAYA_PBMC_FLUAD_MALE_AGE_14_27YO_1D_POSTBOOST_VS_0D_PREIMM_MF59_ADJUVANTED_1DY_GENES_IN_BTM_M40_AND_M53_DN	49	0.770384347162322	2.15929979492897	1.93614569357738e-07	8.59572371481778e-06	6.77435295226935e-06	341	tags=47%, list=9%, signal=43%	6352/4818/10578/3003/3001/3820/2999/3002/201633/9235/6846/154075/4068/8320/3004/9452/914/29909/28755/5583/6095/330/2625
GSE18203_CTRL_VS_INTRATUMORAL_CPG_INJ_MC38_TUMOR_DN	GSE18203_CTRL_VS_INTRATUMORAL_CPG_INJ_MC38_TUMOR_DN	GSE18203_CTRL_VS_INTRATUMORAL_CPG_INJ_MC38_TUMOR_DN	91	0.676699273677206	2.01193663022451	1.93892233327204e-07	8.59572371481778e-06	6.77435295226935e-06	440	tags=37%, list=12%, signal=34%	4818/55646/6275/84525/302/3956/6282/11126/6281/56650/2833/54331/5732/7905/51316/6277/8832/9516/3958/1622/64215/1155/8073/4713/837/3148/6095/3398/9926/5621/834/23710/5533/29969
AIZARANI_LIVER_C23_KUPFFER_CELLS_3	AIZARANI_LIVER_C23_KUPFFER_CELLS_3	AIZARANI_LIVER_C23_KUPFFER_CELLS_3	123	0.638493982880109	1.94550470224568	2.03238483902101e-07	8.98708132642607e-06	7.08278475854315e-06	853	tags=60%, list=23%, signal=48%	6275/301/5341/5552/3956/83442/6282/4542/79180/6281/4792/3689/2268/3576/6277/7305/6303/10602/9208/7133/60/9839/2771/1043/4332/6283/2495/391/1441/6280/4946/338758/57580/152007/2357/5579/1520/10135/23406/3684/7940/5791/5997/4069/5660/490/533/3987/6279/2207/6515/6093/2124/196383/706/929/7454/25939/597/334/64092/81671/805/7431/156/3059/26112/64115/6648/10313/960/2885/1992/10261
IRITANI_MAD1_TARGETS_DN	IRITANI_MAD1_TARGETS_DN	IRITANI_MAD1_TARGETS_DN	26	-0.735240224119917	-2.5507915027042	2.17617927077941e-07	9.5984456691324e-06	7.56460548444495e-06	223	tags=54%, list=6%, signal=51%	708/328/2091/5464/1938/3921/4736/4869/6141/6125/6137/6136/60674/6146
GOBP_REGULATION_OF_ION_TRANSPORT	GOBP_REGULATION_OF_ION_TRANSPORT	GOBP_REGULATION_OF_ION_TRANSPORT	105	0.655725965150728	1.97568789096473	2.4212689746072e-07	1.06523544177262e-05	8.39519870490309e-06	535	tags=41%, list=14%, signal=36%	6352/79026/1192/6351/3688/2316/9022/967/1535/567/801/115352/2534/2040/7402/81/8832/7114/387/493/3958/2771/10550/7852/7009/1520/1729/5997/5621/7416/490/53827/6348/6717/84876/10063/3799/483/7533/8673/5777/79073/706
GNF2_STAT6	GNF2_STAT6	GNF2_STAT6	70	0.714097948890647	2.07698176687079	2.49308627470148e-07	1.09405461989052e-05	8.62232476297824e-06	754	tags=70%, list=20%, signal=57%	1192/8826/3936/1535/567/2014/3726/3106/3107/3105/10109/4478/7040/9208/963/10097/382/6892/10094/837/5696/4046/10487/829/3133/26578/5062/53827/55233/10096/752/5880/2124/3635/54918/5777/9802/3134/10312/7454/23478/2870/23527/1794/54458/11151/3059/9815/311
MANNO_MIDBRAIN_NEUROTYPES_BASAL	MANNO_MIDBRAIN_NEUROTYPES_BASAL	MANNO_MIDBRAIN_NEUROTYPES_BASAL	71	-0.513669560834611	-2.19322185121837	2.57657200994454e-07	1.12783583889845e-05	8.88855702952159e-06	211	tags=35%, list=6%, signal=34%	539/5204/2197/1327/1938/27018/6132/6138/6128/6171/6130/7381/6158/1915/6233/9045/6122/6169/6137/6133/6129/6191/6202/6160/6164
GSE10239_NAIVE_VS_DAY4.5_EFF_CD8_TCELL_UP	GSE10239_NAIVE_VS_DAY4.5_EFF_CD8_TCELL_UP	GSE10239_NAIVE_VS_DAY4.5_EFF_CD8_TCELL_UP	101	-0.467444754144254	-2.15159922687815	2.60602095258216e-07	1.13785307788562e-05	8.96750362524493e-06	241	tags=30%, list=6%, signal=29%	22877/60468/28984/359845/25851/2197/11224/6205/6157/6201/6188/6175/25873/6176/6304/6168/6208/6154/6169/6227/6181/6137/6203/6143/6210/6222/6135/6146/1933/6161
GSE3565_CTRL_VS_LPS_INJECTED_DUSP1_KO_SPLENOCYTES_DN	GSE3565_CTRL_VS_LPS_INJECTED_DUSP1_KO_SPLENOCYTES_DN	GSE3565_CTRL_VS_LPS_INJECTED_DUSP1_KO_SPLENOCYTES_DN	69	-0.532370833675422	-2.25951662036579	2.66465783259127e-07	1.1605321324155e-05	9.1462389186378e-06	282	tags=38%, list=7%, signal=36%	23160/1788/57655/2308/26520/399/7267/1975/6173/5163/1938/54463/6402/6932/4609/81606/6158/1606/6304/6141/113791/87/1933/51176/3983/1236
GSE23321_EFFECTOR_MEMORY_VS_NAIVE_CD8_TCELL_UP	GSE23321_EFFECTOR_MEMORY_VS_NAIVE_CD8_TCELL_UP	GSE23321_EFFECTOR_MEMORY_VS_NAIVE_CD8_TCELL_UP	25	0.854051542967224	2.12858933381778	2.71826886714044e-07	1.18091409882237e-05	9.30687069192684e-06	227	tags=40%, list=6%, signal=38%	6352/4818/5341/2316/27350/2833/3676/8832/4061/493
HP_DISPLACEMENT_OF_THE_URETHRAL_MEATUS	HP_DISPLACEMENT_OF_THE_URETHRAL_MEATUS	HP_DISPLACEMENT_OF_THE_URETHRAL_MEATUS	107	-0.44855436675646	-2.02424668799996	2.74743776079018e-07	1.19060215363842e-05	9.3832229630355e-06	168	tags=20%, list=4%, signal=19%	6218/11224/6223/6138/6201/6155/6235/6232/6134/6224/6229/4869/6141/6154/6125/6204/6234/6210/6135/6165/6160
GSE37301_COMMON_LYMPHOID_PROGENITOR_VS_GRAN_MONO_PROGENITOR_DN	GSE37301_COMMON_LYMPHOID_PROGENITOR_VS_GRAN_MONO_PROGENITOR_DN	GSE37301_COMMON_LYMPHOID_PROGENITOR_VS_GRAN_MONO_PROGENITOR_DN	47	-0.610749583868053	-2.44740314600903	2.8679022552245e-07	1.23970617685939e-05	9.77021537427577e-06	336	tags=38%, list=9%, signal=35%	11168/10480/256987/3702/3655/54463/6932/8667/4609/6767/6154/3945/6228/6202/6146/1933/54674/1236
HP_ABNORMAL_HAND_MORPHOLOGY	HP_ABNORMAL_HAND_MORPHOLOGY	HP_ABNORMAL_HAND_MORPHOLOGY	86	-0.487286144766621	-2.10787157305129	2.97998306105247e-07	1.28495090498218e-05	1.0126792397575e-05	169	tags=26%, list=4%, signal=25%	1327/6218/11224/6223/6138/6201/6155/860/6235/6232/6134/6224/6229/6141/6154/6125/6204/6234/6210/6135/6165/6160
GSE26928_NAIVE_VS_EFF_MEMORY_CD4_TCELL_DN	GSE26928_NAIVE_VS_EFF_MEMORY_CD4_TCELL_DN	GSE26928_NAIVE_VS_EFF_MEMORY_CD4_TCELL_DN	52	0.749757257416573	2.12307287610107	3.07246915588578e-07	1.32154293667802e-05	1.04151768852255e-05	455	tags=54%, list=12%, signal=48%	6352/302/3956/6281/9022/27350/7295/154075/864/2040/1831/8320/6303/79668/7133/123920/203260/5295/5965/5879/4502/490/9910/5533/6717/3987/9261/6515
GSE24574_BCL6_HIGH_TFH_VS_TFH_CD4_TCELL_DN	GSE24574_BCL6_HIGH_TFH_VS_TFH_CD4_TCELL_DN	GSE24574_BCL6_HIGH_TFH_VS_TFH_CD4_TCELL_DN	135	-0.403100001205133	-1.85274550714347	3.10917152787842e-07	1.33401928871892e-05	1.05135039314242e-05	242	tags=28%, list=6%, signal=27%	7048/1107/26751/6173/25957/4925/3655/23484/6932/51669/1606/6233/6304/6134/6224/6217/7178/6159/6156/6167/6181/6137/6234/113791/6210/6228/9349/6206/6202/6146/51176/6164/6161/6207/3572/3983/6001/4118
NABA_MATRISOME_ASSOCIATED	NABA_MATRISOME_ASSOCIATED	NABA_MATRISOME_ASSOCIATED	57	0.743069621023744	2.12663382754627	3.12480352009989e-07	1.33741590660275e-05	1.05402729262785e-05	444	tags=53%, list=12%, signal=47%	6352/8530/6275/301/6351/1521/302/3956/6282/6281/6846/1075/83888/9976/7040/3576/6277/308/101/3958/309/6283/7076/6280/1520/5265/5476/8743/6348/6279
STK33_SKM_UP	STK33_SKM_UP	STK33_SKM_UP	52	0.749434826295599	2.12215985423889	3.16628321284458e-07	1.35183135988788e-05	1.0653882171713e-05	518	tags=60%, list=14%, signal=52%	1316/301/5996/2353/6351/1843/3956/7538/3587/3659/4792/1880/2014/3726/84159/11010/2268/7305/389/3428/963/123920/8477/10161/10135/5997/2634/25897/7832/7378/8878
GSE33162_UNTREATED_VS_4H_LPS_STIM_HDAC3_HET_MACROPHAGE_UP	GSE33162_UNTREATED_VS_4H_LPS_STIM_HDAC3_HET_MACROPHAGE_UP	GSE33162_UNTREATED_VS_4H_LPS_STIM_HDAC3_HET_MACROPHAGE_UP	55	-0.563502269017755	-2.27968932039126	3.28534266100052e-07	1.39921694559663e-05	1.10273314507862e-05	231	tags=27%, list=6%, signal=26%	60468/359845/3655/5163/54463/29997/6402/51669/9045/6122/6217/87/6189/6001/1236
BOYLAN_MULTIPLE_MYELOMA_C_D_DN	BOYLAN_MULTIPLE_MYELOMA_C_D_DN	BOYLAN_MULTIPLE_MYELOMA_C_D_DN	71	0.709404554327796	2.06460585096887	3.30513680574023e-07	1.40419709290934e-05	1.10665803573005e-05	444	tags=45%, list=12%, signal=41%	6352/4818/3001/3824/5341/2353/1521/302/10123/4542/1880/3683/3560/4068/10788/8320/3428/6280/26191/2357/84636/837/6095/3398/26031/5791/4069/10410/3133/10666/29969/6279
BLANCO_MELO_COVID19_SARS_COV_2_INFECTION_CALU3_CELLS_UP	BLANCO_MELO_COVID19_SARS_COV_2_INFECTION_CALU3_CELLS_UP	BLANCO_MELO_COVID19_SARS_COV_2_INFECTION_CALU3_CELLS_UP	92	0.672733370923715	2.00801670878587	3.44236219592044e-07	1.4589219145253e-05	1.14978706932584e-05	414	tags=39%, list=11%, signal=36%	6352/1316/3725/1843/115362/969/60489/23645/7538/22806/3587/3659/4792/7128/2354/50486/10581/5732/3576/5366/3428/9839/115361/6890/4502/330/3684/7940/9246/219285/54739/80830/834/57674/2633/8743
STK33_UP	STK33_UP	STK33_UP	56	0.732588186419299	2.0963650575839	3.54143681788685e-07	1.49725038539636e-05	1.17999401855034e-05	518	tags=59%, list=14%, signal=52%	1316/301/5996/2353/6351/3725/1843/23645/7538/3587/3726/84159/11010/9976/7305/389/3428/285513/9839/123920/8477/28755/338758/10161/10135/219285/5997/284996/25897/1027/7832/7378/8878
LI_AMPLIFIED_IN_LUNG_CANCER	LI_AMPLIFIED_IN_LUNG_CANCER	LI_AMPLIFIED_IN_LUNG_CANCER	101	-0.464187309529124	-2.13660555061294	3.65649200037474e-07	1.5421321735887e-05	1.2153656852571e-05	254	tags=34%, list=7%, signal=32%	3959/3315/6633/3329/6173/10653/11224/26986/1936/6132/6157/6201/6155/7381/6147/6158/6232/6187/6224/4736/6217/4666/6168/6169/6156/6167/6227/6204/6137/3945/6129/6191/6160/6193
GSE3982_EFF_MEMORY_VS_CENT_MEMORY_CD4_TCELL_DN	GSE3982_EFF_MEMORY_VS_CENT_MEMORY_CD4_TCELL_DN	GSE3982_EFF_MEMORY_VS_CENT_MEMORY_CD4_TCELL_DN	50	-0.60594782325378	-2.37767441638688	3.70394853183987e-07	1.55835543327457e-05	1.22815135529427e-05	405	tags=34%, list=11%, signal=31%	26034/476/55653/29914/472/399/3570/60468/7294/321/6402/51669/26119/199/3572/54674/1236
HOSHIDA_LIVER_CANCER_SUBCLASS_S1	HOSHIDA_LIVER_CANCER_SUBCLASS_S1	HOSHIDA_LIVER_CANCER_SUBCLASS_S1	107	0.649351598976077	1.95900211837797	3.72237461413024e-07	1.56231577630348e-05	1.23127253070428e-05	425	tags=40%, list=11%, signal=37%	6352/301/972/5552/3956/6282/8826/5216/6281/3659/2316/3936/1535/1075/3115/3689/3560/11010/3561/10109/4478/5788/308/7133/3428/2950/7114/9516/387/963/101/2771/4946/7852/8870/1520/4046/241/5900/829/533/6348/6717
GOBP_RESPONSE_TO_CYTOKINE	GOBP_RESPONSE_TO_CYTOKINE	GOBP_RESPONSE_TO_CYTOKINE	258	0.536060470755053	1.68428412997052	3.97277147573744e-07	1.66338214397181e-05	1.31092367689094e-05	736	tags=40%, list=19%, signal=34%	6352/301/149628/2353/6351/1843/972/115362/7538/3587/3659/3113/4792/4155/6846/1535/678/7128/2923/2597/3560/84159/10581/2833/3561/3309/824/841/3576/3676/5788/81/1524/7133/3428/2950/7114/387/10097/8717/4332/115361/29108/3716/7076/1441/7494/998/7852/4502/837/114769/6095/330/4170/5034/2625/5594/54739/4046/2634/11235/10410/834/2633/9482/29110/6348/3611/3987/9261/10096/2207/3799/5966/10010/10376/6432/66…
REACTOME_SIGNALING_BY_RHO_GTPASES_MIRO_GTPASES_AND_RHOBTB3	REACTOME_SIGNALING_BY_RHO_GTPASES_MIRO_GTPASES_AND_RHOBTB3	REACTOME_SIGNALING_BY_RHO_GTPASES_MIRO_GTPASES_AND_RHOBTB3	219	0.552620243908062	1.72635800755154	3.98875848368809e-07	1.66605155557228e-05	1.31302745976675e-05	895	tags=47%, list=24%, signal=38%	5527/9235/3688/79180/8826/5216/2316/1535/801/7534/4637/2040/10109/9938/10788/1072/10602/116984/389/7171/7456/11214/60/7170/10971/7846/387/103910/10097/8655/10093/391/6280/57580/5295/998/10094/396/5879/5579/3320/1729/5594/7529/4659/10211/5062/1445/1027/10096/6279/1778/752/3799/5880/6093/7533/10383/54509/23048/10376/92799/55843/71/29766/84790/257106/26286/23092/5525/7454/6793/9528/8301/51347/4627/5…
GSE3920_IFNA_VS_IFNB_TREATED_ENDOTHELIAL_CELL_DN	GSE3920_IFNA_VS_IFNB_TREATED_ENDOTHELIAL_CELL_DN	GSE3920_IFNA_VS_IFNB_TREATED_ENDOTHELIAL_CELL_DN	57	0.738824502073608	2.11448447665654	4.14324166372047e-07	1.72641709132045e-05	1.36060198157298e-05	244	tags=35%, list=6%, signal=33%	4818/3003/3001/10219/3002/201633/57823/22806/3587/154075/2534/2268/9938/8320/1524/3902/9839/9452/253461/976
HP_LEUKEMIA	HP_LEUKEMIA	HP_LEUKEMIA	74	-0.500543063517205	-2.15322883639584	4.35502017800102e-07	1.81030982651007e-05	1.42671846194869e-05	168	tags=28%, list=4%, signal=28%	6218/11224/6223/6138/6201/6155/6235/6232/6224/6229/4869/6141/6208/6154/6125/6204/6234/6210/6135/6165/6160
ANDERSEN_LIVER_CANCER_KRT19_UP	ANDERSEN_LIVER_CANCER_KRT19_UP	ANDERSEN_LIVER_CANCER_KRT19_UP	26	-0.726054551737165	-2.51892336724059	4.37385110380312e-07	1.81378791945749e-05	1.42945957252976e-05	223	tags=54%, list=6%, signal=51%	328/6218/6157/4673/23521/4736/6122/6208/6222/6133/6230/6165/6206/6189
GSE24142_DN2_VS_DN3_THYMOCYTE_UP	GSE24142_DN2_VS_DN3_THYMOCYTE_UP	GSE24142_DN2_VS_DN3_THYMOCYTE_UP	51	0.761656354766485	2.15399436738678	4.38586939467474e-07	1.81443102833632e-05	1.42996641135759e-05	371	tags=39%, list=10%, signal=36%	6352/8530/6275/301/5996/5552/3956/8407/2316/11010/10788/6277/3676/7305/91663/9516/1043/8870/5791/241
GSE4984_LPS_VS_VEHICLE_CTRL_TREATED_DC_DN	GSE4984_LPS_VS_VEHICLE_CTRL_TREATED_DC_DN	GSE4984_LPS_VS_VEHICLE_CTRL_TREATED_DC_DN	57	0.737195671136106	2.10982283140415	4.51358359267785e-07	1.85399189562744e-05	1.46114462124653e-05	733	tags=77%, list=19%, signal=63%	4267/5527/23345/60489/8826/3113/8837/7128/3115/2534/81563/10788/81/133418/56255/11214/5873/493/64215/396/10161/8073/7009/23406/10911/2060/241/51225/55829/25897/2752/3732/9813/4773/29994/10312/313/8301/23304/148362/4967/65125/115992/23019
GOBP_POSITIVE_REGULATION_OF_IMMUNE_RESPONSE	GOBP_POSITIVE_REGULATION_OF_IMMUNE_RESPONSE	GOBP_POSITIVE_REGULATION_OF_IMMUNE_RESPONSE	177	0.587745460292916	1.82382095126723	4.51059637078857e-07	1.85399189562744e-05	1.46114462124653e-05	559	tags=40%, list=15%, signal=36%	6352/3824/301/149628/972/115362/259197/3123/11126/7430/567/3115/115352/3689/2534/4068/3106/11314/3105/2268/7040/5788/7305/114836/3902/3428/64005/8934/123920/101/3958/4332/29108/3122/26191/5583/7494/2357/5579/3148/3320/3684/2625/975/11118/5594/5621/22890/1997/3133/2633/10666/5062/29110/1445/2207/11119/8631/8673/28639/3635/868/5777/961/919/3430/925/29085/57126/4773/3134
FAN_OVARY_CL9_PUTATIVE_APOPTOTIC_ENDOTHELIAL_CELL	FAN_OVARY_CL9_PUTATIVE_APOPTOTIC_ENDOTHELIAL_CELL	FAN_OVARY_CL9_PUTATIVE_APOPTOTIC_ENDOTHELIAL_CELL	221	0.547314270506183	1.71089423635321	4.50152072416727e-07	1.85399189562744e-05	1.46114462124653e-05	701	tags=39%, list=19%, signal=34%	1316/301/302/972/23224/3123/8407/23645/3659/4792/831/8837/7295/567/81873/10581/3106/3107/9976/2040/7316/3105/4478/9467/1072/308/6303/81/10602/9208/389/3428/7170/9452/81631/3958/5721/7314/7913/3716/396/8870/6890/10161/5879/811/4502/5696/10135/5688/10124/2634/1997/51371/10410/10211/3133/2633/533/8743/2787/53827/3185/3987/10063/6628/6515/6046/10383/10627/135112/6672/8878/3939/84790/11345/5052/9939/2…
GSE10239_NAIVE_VS_KLRG1HIGH_EFF_CD8_TCELL_UP	GSE10239_NAIVE_VS_KLRG1HIGH_EFF_CD8_TCELL_UP	GSE10239_NAIVE_VS_KLRG1HIGH_EFF_CD8_TCELL_UP	102	-0.4580027694307	-2.10220335010483	4.58814654315741e-07	1.88016388130238e-05	1.48177095525935e-05	311	tags=32%, list=8%, signal=31%	694/29087/5150/8464/3570/60468/359845/11224/64919/6205/6157/6201/6932/51669/25873/6232/6304/6152/7178/6208/6154/6169/6227/6181/6137/113791/6143/6135/6129/6160/6146/1933/3572
TRAVAGLINI_LUNG_PROLIFERATING_MACROPHAGE_CELL	TRAVAGLINI_LUNG_PROLIFERATING_MACROPHAGE_CELL	TRAVAGLINI_LUNG_PROLIFERATING_MACROPHAGE_CELL	450	0.484171171031881	1.54499786979533	4.72546499130408e-07	1.93186816413361e-05	1.52251948006813e-05	1057	tags=42%, list=28%, signal=34%	55646/6275/301/302/972/3123/3956/8407/6282/5216/6281/3113/967/1535/7295/1075/567/3115/801/2597/3107/4637/2040/10109/7905/2214/3576/1072/6277/7305/308/4061/7184/2950/7114/387/103910/3958/5721/7314/1043/7913/4332/1622/29108/2495/3122/8655/51155/4946/8763/152007/10094/2783/7009/2357/5879/1520/4502/3148/7167/3320/5688/682/10124/5691/9246/975/3418/4069/241/51371/6813/5265/5660/7529/51142/5476/2633/490…
GOBP_REGULATION_OF_CELL_ADHESION	GOBP_REGULATION_OF_CELL_ADHESION	GOBP_REGULATION_OF_CELL_ADHESION	189	0.567562290034438	1.76693522037832	4.76353520271439e-07	1.94284986362003e-05	1.53117423803907e-05	539	tags=38%, list=14%, signal=34%	6352/301/1843/972/201633/3123/3956/9289/11126/6281/3659/2316/3113/4155/567/3115/23499/3689/2534/2833/864/11314/3105/10109/7040/3576/3676/5788/7402/81/3902/91663/387/6693/101/3958/29108/3716/3122/26191/57580/7494/5295/998/8763/7852/396/5879/811/5034/2625/975/5621/22890/4659/10211/3133/2633/83706/53827/3611/3987/1445/8631/5880/6093/868/58515/5777/71/961/6494
GOBP_LEUKOCYTE_MEDIATED_CYTOTOXICITY	GOBP_LEUKOCYTE_MEDIATED_CYTOTOXICITY	GOBP_LEUKOCYTE_MEDIATED_CYTOTOXICITY	51	0.760627637132674	2.15108511313452	4.85540421345214e-07	1.97567081305116e-05	1.55704066919155e-05	574	tags=63%, list=15%, signal=54%	4818/3824/5551/3002/259197/3123/57823/11126/1130/1075/567/4068/3106/3105/2214/5788/7305/1524/3004/114836/3902/5873/3122/3684/6813/3133/10666/3799/10383/5777/3134/5052
GOBP_NEGATIVE_REGULATION_OF_IMMUNE_SYSTEM_PROCESS	GOBP_NEGATIVE_REGULATION_OF_IMMUNE_SYSTEM_PROCESS	GOBP_NEGATIVE_REGULATION_OF_IMMUNE_SYSTEM_PROCESS	132	0.618473387951815	1.89140115159534	4.89869463687013e-07	1.98861763080812e-05	1.56724415129547e-05	683	tags=42%, list=18%, signal=35%	8530/3824/55646/301/1843/972/201633/3123/11126/3659/7430/7128/115352/2534/4068/864/3106/11314/3105/2268/1831/7040/5788/7305/1524/8832/3902/3428/6693/3958/4332/26191/5295/7009/3398/7940/5621/1997/55829/3133/2633/6348/3635/868/5777/961/29085/3134/684/5573/25939/23228/64092/257144/54900
HP_SMALL_FOR_GESTATIONAL_AGE	HP_SMALL_FOR_GESTATIONAL_AGE	HP_SMALL_FOR_GESTATIONAL_AGE	78	-0.511767109926496	-2.21537907968283	4.91690959542402e-07	1.99134838614673e-05	1.56939627962157e-05	168	tags=24%, list=4%, signal=24%	6218/11224/6223/6138/6201/6155/6235/6232/6224/6229/6141/6154/6125/6204/6234/6210/6135/6165/6160
GSE14415_INDUCED_TREG_VS_FOXP3_KO_INDUCED_TREG_DN	GSE14415_INDUCED_TREG_VS_FOXP3_KO_INDUCED_TREG_DN	GSE14415_INDUCED_TREG_VS_FOXP3_KO_INDUCED_TREG_DN	85	0.675302772010454	2.00530165131761	5.17743477430617e-07	2.09197329552035e-05	1.64869950928587e-05	660	tags=44%, list=17%, signal=37%	4818/8530/79026/301/5996/6351/5551/84525/5552/6282/3683/154075/4068/2833/7905/3004/91663/5366/2950/9839/493/2495/136319/6095/3398/490/11034/9910/6923/196383/7903/11345/23092/29887/10972/64092/27131
DESCARTES_FETAL_MUSCLE_LYMPHOID_CELLS	DESCARTES_FETAL_MUSCLE_LYMPHOID_CELLS	DESCARTES_FETAL_MUSCLE_LYMPHOID_CELLS	59	0.729684256814042	2.09477868253338	5.22279482434201e-07	2.10539361593359e-05	1.65927616230871e-05	267	tags=36%, list=7%, signal=34%	4818/10578/3001/3820/10219/149628/969/10123/387882/22806/154075/3560/4068/864/3561/2268/51316/4145/914/22807/26191
GSE29949_CD8_NEG_DC_SPLEEN_VS_MONOCYTE_BONE_MARROW_UP	GSE29949_CD8_NEG_DC_SPLEEN_VS_MONOCYTE_BONE_MARROW_UP	GSE29949_CD8_NEG_DC_SPLEEN_VS_MONOCYTE_BONE_MARROW_UP	66	0.707783500645042	2.0570324587344	5.25256510093266e-07	2.11248175080201e-05	1.66486237342543e-05	503	tags=39%, list=13%, signal=35%	6352/4818/6282/3587/2316/831/27350/3560/7534/824/7905/308/81/4145/9208/2950/3958/10287/2625/5594/241/490/80205/6093/2124/7378
FOXR2_TARGET_GENES	FOXR2_TARGET_GENES	FOXR2_TARGET_GENES	96	-0.453564490320966	-2.03679987666552	5.69395143638e-07	2.28469801384748e-05	1.80058727439911e-05	340	tags=25%, list=9%, signal=23%	8664/10480/1968/83940/28974/56985/6218/26156/6132/6128/6155/10399/1915/6232/6217/6208/6227/6181/6222/6230/6164/6194/6161/6193
GSE37301_MULTIPOTENT_PROGENITOR_VS_LYMPHOID_PRIMED_MPP_DN	GSE37301_MULTIPOTENT_PROGENITOR_VS_LYMPHOID_PRIMED_MPP_DN	GSE37301_MULTIPOTENT_PROGENITOR_VS_LYMPHOID_PRIMED_MPP_DN	46	0.763331709994423	2.11884598523026	5.82635332124374e-07	2.33242513788543e-05	1.83820137117057e-05	449	tags=50%, list=12%, signal=45%	6352/79026/301/10219/302/201633/7538/3587/4792/1880/2354/3676/116984/133418/5366/8870/3398/10124/2625/54843/5997/29969/7832
DESCARTES_FETAL_PANCREAS_LYMPHOID_CELLS	DESCARTES_FETAL_PANCREAS_LYMPHOID_CELLS	DESCARTES_FETAL_PANCREAS_LYMPHOID_CELLS	68	0.704077334756605	2.04544791632355	5.8481160274889e-07	2.33574293134775e-05	1.84081614855084e-05	243	tags=40%, list=6%, signal=38%	4818/10578/3003/3001/8530/3820/2999/149628/5551/1521/969/201633/6966/259197/22806/11126/6846/101929531/115352/3560/4068/8320/4145/3004/9047/914/29909
GOBP_POSITIVE_REGULATION_OF_DEFENSE_RESPONSE	GOBP_POSITIVE_REGULATION_OF_DEFENSE_RESPONSE	GOBP_POSITIVE_REGULATION_OF_DEFENSE_RESPONSE	96	0.661061505621123	1.97757890905556	5.9430879455566e-07	2.36821807927076e-05	1.86641005099658e-05	482	tags=40%, list=13%, signal=35%	6352/4818/3824/149628/115362/259197/3956/10133/11126/4792/1535/1075/2534/4068/7305/114836/3902/3428/101/8717/4332/29108/6283/6280/3148/3320/975/241/834/4814/3133/10666/5062/29110/6348/6279/10318/8673
GSE29618_PDC_VS_MDC_DAY7_FLU_VACCINE_DN	GSE29618_PDC_VS_MDC_DAY7_FLU_VACCINE_DN	GSE29618_PDC_VS_MDC_DAY7_FLU_VACCINE_DN	94	0.662042835395525	1.97441623420951	6.06244638359777e-07	2.41023957828632e-05	1.89952750280859e-05	455	tags=49%, list=12%, signal=44%	8530/6275/301/302/3956/79180/5216/6281/2316/1130/9046/2597/3689/2014/2534/10581/2268/4478/308/6303/7846/101/3958/51192/4332/7076/3122/391/8073/6452/23406/7167/3398/60481/7940/55911/5265/10410/7416/834/3695/490/9051/3987/1027/6515
GSE42021_CD24HI_VS_CD24LOW_TCONV_THYMUS_DN	GSE42021_CD24HI_VS_CD24LOW_TCONV_THYMUS_DN	GSE42021_CD24HI_VS_CD24LOW_TCONV_THYMUS_DN	92	0.667720760116515	1.9930547540345	6.1255042663987e-07	2.42973663509737e-05	1.91489327638979e-05	671	tags=46%, list=18%, signal=38%	6352/1316/972/9235/10133/7538/3659/7128/3107/5698/9976/3105/2987/5366/7133/5720/6890/373156/1520/5696/10135/4170/9246/11118/2634/80830/834/3133/2633/8743/11119/961/7903/3430/3134/684/10616/9528/25939/63901/9663/5685
GOBP_REGULATION_OF_INTRACELLULAR_SIGNAL_TRANSDUCTION	GOBP_REGULATION_OF_INTRACELLULAR_SIGNAL_TRANSDUCTION	GOBP_REGULATION_OF_INTRACELLULAR_SIGNAL_TRANSDUCTION	446	0.483358079167407	1.54111902263453	6.17287015350234e-07	2.44293450321483e-05	1.92529461312553e-05	804	tags=36%, list=21%, signal=32%	6352/6275/5341/149628/6351/3725/1843/1844/972/3123/3688/3956/9289/10133/8826/2316/4792/6846/8837/7430/7295/7128/1880/10870/801/2597/115352/2534/7534/11314/2268/841/7040/9938/51523/5788/81/1524/389/91663/5366/11214/2950/7114/9516/387/101/8477/493/2771/382/8717/7314/29108/6283/6280/26191/1032/10550/57580/7494/998/152007/396/10161/7009/5879/811/5579/84636/286530/114769/6095/330/3320/4170/5034/5906/2…
GSE45739_UNSTIM_VS_ACD3_ACD28_STIM_NRAS_KO_CD4_TCELL_UP	GSE45739_UNSTIM_VS_ACD3_ACD28_STIM_NRAS_KO_CD4_TCELL_UP	GSE45739_UNSTIM_VS_ACD3_ACD28_STIM_NRAS_KO_CD4_TCELL_UP	99	-0.468333314898728	-2.13875349291603	6.1932907580623e-07	2.44543284738615e-05	1.9272635765048e-05	495	tags=43%, list=13%, signal=39%	10476/1803/3476/23398/8718/81669/55180/921/6711/9057/80146/7818/10460/11168/8675/360/256987/10943/22930/2533/9840/4300/3959/4054/3570/3315/814/56985/9882/3655/10541/5163/2053/27018/6932/6767/1606/51070/11123/3945/51176/3572/4118
GSE37301_HEMATOPOIETIC_STEM_CELL_VS_CD4_TCELL_UP	GSE37301_HEMATOPOIETIC_STEM_CELL_VS_CD4_TCELL_UP	GSE37301_HEMATOPOIETIC_STEM_CELL_VS_CD4_TCELL_UP	41	0.780532845586261	2.14113586390579	6.28254750381665e-07	2.47503814616268e-05	1.9505957297735e-05	336	tags=44%, list=9%, signal=40%	6352/3001/10219/3002/302/53637/7094/2268/2214/6277/8320/9839/9516/6280/57580/2357/837/26031
GOBP_ADAPTIVE_IMMUNE_RESPONSE	GOBP_ADAPTIVE_IMMUNE_RESPONSE	GOBP_ADAPTIVE_IMMUNE_RESPONSE	129	0.612974386006138	1.87193146422373	6.45930490024163e-07	2.53890229344191e-05	2.00092753300718e-05	629	tags=47%, list=17%, signal=40%	3824/301/5551/972/257101/3123/57823/11126/3659/3113/1075/7128/567/3115/1880/2534/4068/3106/3107/3105/2214/7040/5788/8320/1524/8832/3004/114836/3902/7133/5873/64005/6693/29108/3122/6890/5579/1520/6095/2625/975/11118/22890/3133/10666/84876/1445/2207/11119/8631/28639/3635/5777/6494/925/3134/10312/7454/23180/54440
GSE28726_NAIVE_VS_ACTIVATED_CD4_TCELL_DN	GSE28726_NAIVE_VS_ACTIVATED_CD4_TCELL_DN	GSE28726_NAIVE_VS_ACTIVATED_CD4_TCELL_DN	57	0.731996009077572	2.09494161851019	6.65263777794349e-07	2.60308856078719e-05	2.05151320142927e-05	242	tags=26%, list=6%, signal=25%	6352/8530/2999/1192/3002/3956/6282/967/1130/5698/81/5873/2950/3958/1622
BUSSLINGER_GASTRIC_ISTHMUS_CELLS	BUSSLINGER_GASTRIC_ISTHMUS_CELLS	BUSSLINGER_GASTRIC_ISTHMUS_CELLS	213	0.553821976523413	1.73094632502716	6.63836923024197e-07	2.60308856078719e-05	2.05151320142927e-05	1014	tags=56%, list=27%, signal=43%	79026/1192/302/3688/8407/6282/79180/5216/6281/831/967/7430/7295/2597/7534/4637/3309/10109/1072/6277/81/10130/9208/7171/7184/2950/7170/7114/387/375/10097/3958/1622/826/7076/8655/51155/821/79144/396/8870/2783/5879/811/2683/3148/3320/5034/5688/54843/8661/51274/51371/10487/7529/51142/3185/6628/3799/23753/7533/10383/7408/10376/54732/10959/71/84790/5496/706/4259/2286/5052/83443/6185/1476/10960/6184/900…
GOBP_CYTOSKELETON_ORGANIZATION	GOBP_CYTOSKELETON_ORGANIZATION	GOBP_CYTOSKELETON_ORGANIZATION	312	0.517168036510477	1.63842954159039	6.70381192833371e-07	2.61720441364271e-05	2.06263800867508e-05	804	tags=41%, list=21%, signal=35%	301/5341/23224/3123/3688/4542/8826/5216/6281/2316/3936/8837/7430/7128/23499/81873/2597/7094/824/10109/4478/9938/10788/1072/30011/7305/7402/81/10602/11186/389/91663/7171/10263/7456/7184/11214/60/64005/7170/7114/7846/387/8477/375/10097/382/29108/136319/10093/391/6280/57580/5295/998/54461/10094/396/5879/811/23406/9525/1729/5594/51225/11235/10487/829/4659/4134/11034/5062/6348/9051/25897/1027/10096/62…
GSE37301_CD4_TCELL_VS_RAG2_KO_NK_CELL_UP	GSE37301_CD4_TCELL_VS_RAG2_KO_NK_CELL_UP	GSE37301_CD4_TCELL_VS_RAG2_KO_NK_CELL_UP	25	0.842821171092856	2.10059939575909	6.81618526181425e-07	2.65509562535479e-05	2.0925003507469e-05	322	tags=44%, list=9%, signal=41%	6352/4818/3003/5732/133418/114836/101/29909/821/51762/6095
GOBP_ACTIN_FILAMENT_BASED_PROCESS	GOBP_ACTIN_FILAMENT_BASED_PROCESS	GOBP_ACTIN_FILAMENT_BASED_PROCESS	174	0.574571174323	1.78033201027286	7.01624762784676e-07	2.72689767670618e-05	2.14908807444407e-05	784	tags=51%, list=21%, signal=42%	301/5341/23224/3688/4542/8826/5216/6281/2316/3936/8837/7430/81873/7094/4637/10109/9938/10788/1072/30011/7305/7402/81/10602/389/91663/7171/7456/7184/11214/60/64005/7170/7114/387/8477/375/10097/382/29108/136319/10093/391/57580/5295/998/10094/396/5879/811/23406/1729/51225/11235/10487/829/11034/5062/6717/9051/10096/752/5880/6093/54509/7408/71/29766/961/29085/23092/684/7454/3845/5573/4627/5770/23527/5…
BOQUEST_STEM_CELL_CULTURED_VS_FRESH_UP	BOQUEST_STEM_CELL_CULTURED_VS_FRESH_UP	BOQUEST_STEM_CELL_CULTURED_VS_FRESH_UP	88	0.669932134740182	1.99052104417017	7.10969760492178e-07	2.75703575578779e-05	2.17284011578182e-05	512	tags=48%, list=14%, signal=42%	1316/3725/1843/5552/4603/23645/7538/3659/9022/3113/4792/7128/3726/11010/9976/5732/1831/3727/3576/8459/3676/10602/5366/7171/11214/9452/5295/1520/10135/6095/5997/2634/9910/8743/3337/6348/7832/6515/5966/51278/6432/10209
RUBENSTEIN_SKELETAL_MUSCLE_ENDOTHELIAL_CELLS	RUBENSTEIN_SKELETAL_MUSCLE_ENDOTHELIAL_CELLS	RUBENSTEIN_SKELETAL_MUSCLE_ENDOTHELIAL_CELLS	61	0.721324095225033	2.07905880846021	7.38520795344404e-07	2.8574820237723e-05	2.25200255685613e-05	485	tags=52%, list=13%, signal=46%	79026/1316/972/5552/23224/9235/3123/3113/567/3115/801/10581/3106/3107/4637/2040/3105/389/4061/7114/9452/103910/3958/2771/3122/10161/51371/10410/3133/8743/10627/3384
FAN_OVARY_CL14_MATURE_SMOOTH_MUSCLE_CELL	FAN_OVARY_CL14_MATURE_SMOOTH_MUSCLE_CELL	FAN_OVARY_CL14_MATURE_SMOOTH_MUSCLE_CELL	172	0.576605084987182	1.78695858368975	7.43917270773055e-07	2.87195144133188e-05	2.26340601104037e-05	556	tags=37%, list=15%, signal=33%	6275/2353/3725/1843/3688/3956/6282/23645/7538/5216/3659/2316/2354/801/3726/10581/4637/9592/7905/1831/6277/81/389/91663/7171/60/2950/23741/5720/10971/7846/387/7314/1622/8655/10550/79144/1155/8763/8870/373156/5879/4713/4502/3398/682/10410/10487/4659/11034/3337/3611/10063/7832/6093/6046/7533/83658/6432/6923/706/29085/4259
GSE15330_HSC_VS_LYMPHOID_PRIMED_MULTIPOTENT_PROGENITOR_DN	GSE15330_HSC_VS_LYMPHOID_PRIMED_MULTIPOTENT_PROGENITOR_DN	GSE15330_HSC_VS_LYMPHOID_PRIMED_MULTIPOTENT_PROGENITOR_DN	79	0.680559216935163	2.01032742380238	7.97897624424383e-07	3.07350164928272e-05	2.42224920930518e-05	798	tags=63%, list=21%, signal=51%	79026/301/5341/6351/84525/3688/6282/4542/79180/57823/3683/801/2833/54331/7905/51316/1524/91663/5366/9839/493/29108/136319/4713/27166/51762/6095/7167/3684/682/26031/54843/10227/834/11034/6279/10063/5714/5908/2286/9377/29887/9663/27131/7431/54458/1509/5782/1176/55320
GOBP_REGULATION_OF_INNATE_IMMUNE_RESPONSE	GOBP_REGULATION_OF_INNATE_IMMUNE_RESPONSE	GOBP_REGULATION_OF_INNATE_IMMUNE_RESPONSE	98	0.651955953116205	1.95402350957236	8.04783842144467e-07	3.09315368508474e-05	2.43773712296672e-05	418	tags=31%, list=11%, signal=28%	6352/3824/55646/149628/115362/259197/11126/3659/7128/2534/4068/3106/3105/2268/841/7305/114836/3902/3428/101/4332/29108/26191/3148/330/3320/3133/10666/5062/29110
GOLDRATH_NAIVE_VS_EFF_CD8_TCELL_UP	GOLDRATH_NAIVE_VS_EFF_CD8_TCELL_UP	GOLDRATH_NAIVE_VS_EFF_CD8_TCELL_UP	94	-0.455090654423986	-2.00673385067071	8.23602698936266e-07	3.15847990782328e-05	2.48922119860151e-05	282	tags=20%, list=7%, signal=19%	399/7267/113246/7294/359845/5163/6402/6932/10399/1606/6176/6304/6122/6230/6202/51176/3572/6001/1236
JOHNSTONE_PARVB_TARGETS_3_UP	JOHNSTONE_PARVB_TARGETS_3_UP	JOHNSTONE_PARVB_TARGETS_3_UP	170	0.574800366199922	1.77940450056406	8.40214162435508e-07	3.21507114606117e-05	2.53382116883653e-05	708	tags=41%, list=19%, signal=35%	79026/1316/6275/301/10123/3123/9289/10133/79180/8826/2316/9022/3113/4792/3115/801/3106/5698/9467/9208/5366/60/9516/123920/493/3716/7076/3122/6892/79144/373156/1520/5034/26031/5791/5621/80830/10410/5660/5476/284996/4134/3133/8743/5062/53827/29969/1778/8887/10318/8673/8878/3430/3134/3482/23092/10312/10616/10957/10938/1476/25939/283131/4627/334/7879/81671/4297/7431/27250
GOBP_CELL_KILLING	GOBP_CELL_KILLING	GOBP_CELL_KILLING	62	0.725837583833413	2.09896078732622	8.55022490167494e-07	3.26452860012408e-05	2.57279895140128e-05	407	tags=50%, list=11%, signal=45%	4818/10578/3824/5551/3002/259197/3123/57823/11126/1130/1075/567/2597/4068/3106/3105/2214/5788/7305/1524/3004/114836/3902/5873/6283/3122/3684/4069/6813/3133/10666
GSE14415_ACT_TCONV_VS_ACT_NATURAL_TREG_UP	GSE14415_ACT_TCONV_VS_ACT_NATURAL_TREG_UP	GSE14415_ACT_TCONV_VS_ACT_NATURAL_TREG_UP	54	-0.560891653491888	-2.26935554397203	8.62272212336969e-07	3.28497286343934e-05	2.58891122538096e-05	193	tags=24%, list=5%, signal=23%	359845/3655/5163/6402/4609/81606/26119/3945/87/51176/3572/6001/1236
GSE4748_LPS_VS_LPS_AND_CYANOBACTERIUM_LPSLIKE_STIM_DC_3H_UP	GSE4748_LPS_VS_LPS_AND_CYANOBACTERIUM_LPSLIKE_STIM_DC_3H_UP	GSE4748_LPS_VS_LPS_AND_CYANOBACTERIUM_LPSLIKE_STIM_DC_3H_UP	68	0.700023485419189	2.0336708894673	8.84012560264593e-07	3.36041090342685e-05	2.64836449841041e-05	533	tags=44%, list=14%, signal=39%	4818/6275/149628/6351/5551/3002/257101/9289/83442/3587/53637/864/81563/1072/9208/11186/9047/9839/10097/493/284106/490/5062/2207/7378/6923/10209/81876/5908/84131
GSE15735_CTRL_VS_HDAC_INHIBITOR_TREATED_CD4_TCELL_2H_DN	GSE15735_CTRL_VS_HDAC_INHIBITOR_TREATED_CD4_TCELL_2H_DN	GSE15735_CTRL_VS_HDAC_INHIBITOR_TREATED_CD4_TCELL_2H_DN	61	0.719172591860457	2.07285757097048	8.94479877985702e-07	3.39276021991338e-05	2.67385923217746e-05	291	tags=30%, list=8%, signal=28%	4818/8530/3824/5341/5551/1521/8407/1075/50486/51316/51523/8320/3004/5720/309/26191/152007/8870
GSE25087_TREG_VS_TCONV_ADULT_DN	GSE25087_TREG_VS_TCONV_ADULT_DN	GSE25087_TREG_VS_TCONV_ADULT_DN	59	-0.548015582026882	-2.27192524032876	8.98827258190964e-07	3.40180604661183e-05	2.68098831459488e-05	409	tags=44%, list=11%, signal=40%	1788/692227/55653/29914/197370/26520/11340/23060/9840/266747/400916/51650/60468/2053/6128/4753/23521/6124/6208/6203/199/6285/6146/6193/92106/4118
GOMF_CYTOSKELETAL_PROTEIN_BINDING	GOMF_CYTOSKELETAL_PROTEIN_BINDING	GOMF_CYTOSKELETAL_PROTEIN_BINDING	230	0.544104030482085	1.70683912963632	9.19208519623979e-07	3.47136393881526e-05	2.73580739999541e-05	821	tags=46%, list=22%, signal=38%	6275/302/23224/23345/10123/3688/4542/8826/5216/2316/3936/7430/23499/81873/801/2597/2534/7094/824/10109/4478/10788/1072/6277/5788/7402/81/10602/170954/7171/7456/5873/60/64005/7170/7114/387/8934/81631/103910/10097/5775/309/29108/10093/6280/10094/7852/2683/23406/3320/5034/1729/4046/5997/5621/51225/10487/829/23710/4134/2633/11034/53827/9051/10096/6279/752/3799/6093/27436/7533/10627/142678/7408/29766/…
GSE3720_UNSTIM_VS_PMA_STIM_VD1_GAMMADELTA_TCELL_UP	GSE3720_UNSTIM_VS_PMA_STIM_VD1_GAMMADELTA_TCELL_UP	GSE3720_UNSTIM_VS_PMA_STIM_VD1_GAMMADELTA_TCELL_UP	107	-0.435319445160609	-1.96451982278166	9.23421580742159e-07	3.47969340882274e-05	2.74237191644662e-05	190	tags=27%, list=5%, signal=26%	25851/9168/23484/27018/6223/6132/6188/29997/3921/6155/8667/4609/6235/926/6233/6224/6122/4666/6124/6208/6136/6143/6133/9349/60674/6206/6146/1933/6161
GSE29618_BCELL_VS_MDC_DN	GSE29618_BCELL_VS_MDC_DN	GSE29618_BCELL_VS_MDC_DN	104	0.639707367999394	1.92775758700345	9.6047358356208e-07	3.61146401246531e-05	2.84622129637371e-05	736	tags=57%, list=19%, signal=47%	6275/5996/302/10123/3956/79180/5216/6281/3936/967/7295/57136/2597/3689/11010/4637/2040/10109/6277/308/60/2950/101/2771/51192/29108/7076/3122/821/10093/391/1441/23406/3398/4046/55911/10487/834/5912/2787/3611/10627/10376/71/84790/28956/57142/7332/23478/5573/1476/8301/7879/805/7431/9948/4700/11151/6404
HOLLEMAN_ASPARAGINASE_RESISTANCE_B_ALL_UP	HOLLEMAN_ASPARAGINASE_RESISTANCE_B_ALL_UP	HOLLEMAN_ASPARAGINASE_RESISTANCE_B_ALL_UP	21	-0.756040922013186	-2.44093305835606	9.65601297884648e-07	3.62288590855682e-05	2.85522297652016e-05	196	tags=71%, list=5%, signal=68%	2091/6320/6188/29997/6128/10399/23521/6130/6175/6122/6124/6125/6135/1933/6193
REACTOME_IMMUNOREGULATORY_INTERACTIONS_BETWEEN_A_LYMPHOID_AND_A_NON_LYMPHOID_CELL	REACTOME_IMMUNOREGULATORY_INTERACTIONS_BETWEEN_A_LYMPHOID_AND_A_NON_LYMPHOID_CELL	REACTOME_IMMUNOREGULATORY_INTERACTIONS_BETWEEN_A_LYMPHOID_AND_A_NON_LYMPHOID_CELL	42	0.779866305248168	2.13737565961093	9.71382857104847e-07	3.6367063596232e-05	2.8661149754477e-05	181	tags=52%, list=5%, signal=50%	3824/3820/4267/10219/259197/3688/57823/11126/567/10870/3683/3689/4068/3106/3107/9976/11314/3105/2214/3676/7305/114836
HARALAMBIEVA_PBMC_M_M_R_II_AGE_11_22YO_VACCINATED_VS_UNVACCINATED_7YR_UP	HARALAMBIEVA_PBMC_M_M_R_II_AGE_11_22YO_VACCINATED_VS_UNVACCINATED_7YR_UP	HARALAMBIEVA_PBMC_M_M_R_II_AGE_11_22YO_VACCINATED_VS_UNVACCINATED_7YR_UP	134	0.60680161629894	1.85956446127677	9.99968184532362e-07	3.73565700661292e-05	2.94409870663816e-05	1006	tags=60%, list=27%, signal=46%	1316/5996/6351/1843/115362/969/60489/10133/23645/57823/3659/84159/10581/5698/2040/5732/389/3902/5366/4061/64005/8717/55501/115361/6890/57489/4502/837/11262/9246/219285/54739/2634/80830/10410/834/57674/4814/2633/8743/6348/135112/10010/51278/6672/84790/7903/3430/100506736/10589/27338/684/10616/29887/9663/64092/54809/55615/11177/140691/23347/7185/10678/94240/6891/10791/2635/58472/5610/317649/3669/94…
HP_ABNORMAL_CARDIAC_ATRIUM_MORPHOLOGY	HP_ABNORMAL_CARDIAC_ATRIUM_MORPHOLOGY	HP_ABNORMAL_CARDIAC_ATRIUM_MORPHOLOGY	120	-0.421670997304689	-1.88129929481434	1.01777878812916e-06	3.79401666955503e-05	2.99009238536282e-05	168	tags=17%, list=4%, signal=16%	6218/11224/6223/6138/6201/6155/6235/6232/6134/6224/6229/6141/6154/6125/6204/6234/6210/6135/6165/6160
FAN_OVARY_CL16_LYMPHATIC_ENDOTHELIAL_CELL	FAN_OVARY_CL16_LYMPHATIC_ENDOTHELIAL_CELL	FAN_OVARY_CL16_LYMPHATIC_ENDOTHELIAL_CELL	116	0.622036721407076	1.88900535127283	1.02568896981963e-06	3.81529884181406e-05	3.00686502153133e-05	792	tags=51%, list=21%, signal=41%	1316/2353/3725/1843/302/83442/5216/6281/967/567/2354/801/3726/3106/3107/9592/2040/3105/7905/6277/308/389/2987/7170/7846/103910/10097/3958/23585/57489/7009/10124/5791/10410/5660/3133/8743/53827/3987/7533/10627/706/57142/9528/10960/58485/283131/334/90864/57035/4043/23204/10134/1655/1509/55303/4616/8560/94240
GOBP_REGULATION_OF_METAL_ION_TRANSPORT	GOBP_REGULATION_OF_METAL_ION_TRANSPORT	GOBP_REGULATION_OF_METAL_ION_TRANSPORT	80	0.681306741172721	2.01498768462455	1.03030194745228e-06	3.82425138268475e-05	3.01392058470318e-05	535	tags=42%, list=14%, signal=37%	6352/79026/6351/3688/2316/967/1535/567/801/115352/2534/2040/7402/81/8832/387/493/3958/2771/7852/7009/1729/5621/7416/490/53827/6348/6717/84876/3799/483/7533/5777/706
LINDGREN_BLADDER_CANCER_CLUSTER_2B	LINDGREN_BLADDER_CANCER_CLUSTER_2B	LINDGREN_BLADDER_CANCER_CLUSTER_2B	124	0.619459049871591	1.88855618383232	1.03790997188749e-06	3.84425885741406e-05	3.02968862239223e-05	413	tags=42%, list=11%, signal=39%	8530/10219/3725/5552/9235/10123/3123/3956/4542/3587/4792/3936/7128/3115/3683/801/2014/2534/11010/10581/864/7534/3561/9592/2040/10109/4478/1831/10788/3676/30011/10602/170954/91663/9452/1043/309/976/3122/5583/57580/152007/7852/4502/23406/330/5997/4069/241/10410/3133/83706
GSE18893_TCONV_VS_TREG_24H_CULTURE_UP	GSE18893_TCONV_VS_TREG_24H_CULTURE_UP	GSE18893_TCONV_VS_TREG_24H_CULTURE_UP	61	0.71799784765717	2.06947162795305	1.04180754308271e-06	3.85046736712061e-05	3.03458159446244e-05	420	tags=41%, list=11%, signal=37%	79026/6275/301/302/3688/3956/8407/6281/9046/1880/2014/6277/308/91663/7133/9516/3958/55501/309/976/152007/2683/3695/26578/53827
TRAVAGLINI_LUNG_AIRWAY_SMOOTH_MUSCLE_CELL	TRAVAGLINI_LUNG_AIRWAY_SMOOTH_MUSCLE_CELL	TRAVAGLINI_LUNG_AIRWAY_SMOOTH_MUSCLE_CELL	60	-0.541951407350959	-2.22850030130255	1.07129349178024e-06	3.95102157159974e-05	3.11382910108041e-05	138	tags=45%, list=4%, signal=44%	119504/10235/3315/6157/1350/6155/6171/7381/6147/6233/6176/6232/9045/4736/6217/6168/6141/6208/6125/6169/6227/6144/9349/87/6160/6164/6194
TRAVAGLINI_LUNG_BASAL_CELL	TRAVAGLINI_LUNG_BASAL_CELL	TRAVAGLINI_LUNG_BASAL_CELL	84	-0.486666212848566	-2.08721528339239	1.09143579826498e-06	4.01676181042997e-05	3.16563946583594e-05	214	tags=45%, list=6%, signal=44%	1975/3615/3178/689/6205/728658/6132/6138/6201/6188/6128/3921/4673/4609/23521/6175/1915/6176/6187/9045/4736/6122/4869/4666/6124/6125/6159/6137/6136/6133/6129/6191/9349/60674/6194/6161/6193/6189
GOBP_TAXIS	GOBP_TAXIS	GOBP_TAXIS	104	0.639199689131001	1.9262276971831	1.10145682962214e-06	4.04505353488776e-05	3.18793638154241e-05	490	tags=43%, list=13%, signal=39%	6352/301/6351/1843/972/6846/1130/1880/3689/2534/2833/7040/5479/3576/1524/133418/7114/387/6693/123920/101/3958/51192/6283/391/1441/6280/57580/7852/2357/5879/811/3148/682/51411/2625/5594/4046/4814/6348/6279/2207/3799/5880/7408
GRUETZMANN_PANCREATIC_CANCER_UP	GRUETZMANN_PANCREATIC_CANCER_UP	GRUETZMANN_PANCREATIC_CANCER_UP	153	0.58867475558898	1.81518168909659	1.11829456694485e-06	4.0982067702795e-05	3.22982683649945e-05	866	tags=52%, list=23%, signal=41%	301/1192/5552/6282/8826/5216/6281/3936/8837/1075/7128/3689/2014/2534/10581/7534/2040/2214/4478/5788/308/7846/387/963/8717/3122/391/1155/7852/396/6890/4713/837/3148/330/10124/5691/10227/5621/2634/5265/7416/834/4134/2633/5062/9689/6717/1445/483/7533/10627/10010/5686/3939/961/706/8672/5052/684/1476/4627/334/65125/23204/10928/1794/54458/8543/5782/5862/5530/9270/7979/3937/2186/2885/5610/3669
GSE14699_NAIVE_VS_ACT_CD8_TCELL_DN	GSE14699_NAIVE_VS_ACT_CD8_TCELL_DN	GSE14699_NAIVE_VS_ACT_CD8_TCELL_DN	56	-0.5442856263807	-2.20053271456278	1.1290604378491e-06	4.12875509482417e-05	3.25390219529784e-05	405	tags=34%, list=11%, signal=31%	26034/2308/9402/11040/7267/3702/6173/5163/6932/4609/1604/26119/27086/6156/87/51176/3572/6001/1236
GSE30083_SP3_VS_SP4_THYMOCYTE_DN	GSE30083_SP3_VS_SP4_THYMOCYTE_DN	GSE30083_SP3_VS_SP4_THYMOCYTE_DN	56	0.720832344635894	2.06272468992021	1.13139417909397e-06	4.12875509482417e-05	3.25390219529784e-05	244	tags=32%, list=6%, signal=31%	4818/3824/79026/5341/3002/84525/1521/23224/3560/2833/3106/3676/7305/8320/389/79668/9516/976
GSE3565_DUSP1_VS_WT_SPLENOCYTES_POST_LPS_INJECTION_DN	GSE3565_DUSP1_VS_WT_SPLENOCYTES_POST_LPS_INJECTION_DN	GSE3565_DUSP1_VS_WT_SPLENOCYTES_POST_LPS_INJECTION_DN	36	0.801130932685148	2.13646435481603	1.17341700645642e-06	4.27311142645285e-05	3.36767047983003e-05	336	tags=53%, list=9%, signal=49%	79026/301/10219/6351/3956/6282/53637/2014/824/7905/1524/3902/7170/914/3958/79888/51762/6095/26031
GOBP_MAPK_CASCADE	GOBP_MAPK_CASCADE	GOBP_MAPK_CASCADE	165	0.57857928488232	1.79460206064078	1.18404952740461e-06	4.3027913014741e-05	3.3910614071846e-05	856	tags=45%, list=23%, signal=37%	6352/6351/3725/1843/1844/972/3123/7538/8826/4155/6846/8837/7430/678/1880/115352/7534/11314/7040/5788/11214/2950/101/2771/29108/6283/26191/10550/998/152007/5906/975/5594/8661/5997/11235/284996/4214/2633/5062/6348/1445/29969/9261/6093/10318/5777/5908/28956/5778/6789/5052/3845/51347/10519/23064/54900/5770/27250/7185/55004/4616/6688/331/9270/56005/7188/23533/9611/5300/960/2885/11184/11329/5610
GSE5099_CLASSICAL_M1_VS_ALTERNATIVE_M2_MACROPHAGE_UP	GSE5099_CLASSICAL_M1_VS_ALTERNATIVE_M2_MACROPHAGE_UP	GSE5099_CLASSICAL_M1_VS_ALTERNATIVE_M2_MACROPHAGE_UP	117	-0.425237719081053	-1.95766547763419	1.22214746989219e-06	4.43194649437474e-05	3.49284956270885e-05	285	tags=31%, list=8%, signal=29%	2533/4300/8665/939/203328/7294/5204/7503/26986/1938/6223/1350/29997/6128/4753/23521/6130/1604/26119/6176/27086/6159/6156/6204/6181/6137/6136/6210/6222/6133/100093630/6285/6160/6161/54674/1236
HP_ABNORMALITY_OF_THE_URETHRA	HP_ABNORMALITY_OF_THE_URETHRA	HP_ABNORMALITY_OF_THE_URETHRA	115	-0.427839293745003	-1.97061418500094	1.25130893045421e-06	4.52822317338066e-05	3.56872592010434e-05	191	tags=19%, list=5%, signal=19%	3655/6218/11224/6223/6138/6201/6155/6235/6232/6134/6224/6229/4869/6141/6154/6125/6204/6234/6210/6135/6165/6160
GSE7764_NKCELL_VS_SPLENOCYTE_UP	GSE7764_NKCELL_VS_SPLENOCYTE_UP	GSE7764_NKCELL_VS_SPLENOCYTE_UP	50	0.743912271618594	2.0988058133828	1.26010403449658e-06	4.55055069457579e-05	3.58632240344225e-05	377	tags=46%, list=10%, signal=42%	4818/3824/1316/10219/5551/3002/302/53637/57136/2833/864/81563/824/10788/10602/389/285513/5775/57580/54843/5791/284106/6813
GOBP_REGULATION_OF_HYDROLASE_ACTIVITY	GOBP_REGULATION_OF_HYDROLASE_ACTIVITY	GOBP_REGULATION_OF_HYDROLASE_ACTIVITY	259	0.526796456871195	1.65451310003084	1.29849380826523e-06	4.67943693814333e-05	3.687898598023e-05	444	tags=25%, list=12%, signal=24%	6352/3001/8530/301/5341/5996/6351/302/3688/23645/8826/6281/4155/6846/831/8837/801/2597/115352/2534/5698/11314/841/9938/10788/5788/116984/389/5366/3428/7184/5720/387/8477/3958/5721/2771/29108/7076/391/6280/1032/10550/57580/7009/54205/27166/837/5696/114769/3148/330/5906/5997/5621/5265/5900/5660/834/4659/9910/8743/5062/6348/3987/6279
GSE26156_DOUBLE_POSITIVE_VS_CD4_SINGLE_POSITIVE_THYMOCYTE_DN	GSE26156_DOUBLE_POSITIVE_VS_CD4_SINGLE_POSITIVE_THYMOCYTE_DN	GSE26156_DOUBLE_POSITIVE_VS_CD4_SINGLE_POSITIVE_THYMOCYTE_DN	76	0.683104266291583	2.00746283147041	1.30315970877433e-06	4.68650838006105e-05	3.69347165330275e-05	576	tags=38%, list=15%, signal=33%	6352/4818/1192/3002/967/7295/1130/5698/308/81/4145/3902/5873/1622/8655/10227/3418/4134/2633/3611/3185/5690/10318/10376/5714/54732/3939/5052/27338
GSE13738_RESTING_VS_BYSTANDER_ACTIVATED_CD4_TCELL_DN	GSE13738_RESTING_VS_BYSTANDER_ACTIVATED_CD4_TCELL_DN	GSE13738_RESTING_VS_BYSTANDER_ACTIVATED_CD4_TCELL_DN	67	0.69650647287031	2.02553527479185	1.30852742118799e-06	4.68808748489719e-05	3.69471615741474e-05	645	tags=55%, list=17%, signal=47%	1192/302/1844/3956/8407/387882/10870/56650/3560/864/54331/9467/6303/170954/7133/101/22807/1622/976/10952/8655/10287/26191/10135/330/60481/55829/483/5880/10627/196383/28956/9377/29887/23180/64834/8850
BLANCO_MELO_BRONCHIAL_EPITHELIAL_CELLS_INFLUENZA_A_DEL_NS1_INFECTION_UP	BLANCO_MELO_BRONCHIAL_EPITHELIAL_CELLS_INFLUENZA_A_DEL_NS1_INFECTION_UP	BLANCO_MELO_BRONCHIAL_EPITHELIAL_CELLS_INFLUENZA_A_DEL_NS1_INFECTION_UP	161	0.583898188134671	1.80644964874722	1.30900792817021e-06	4.68808748489719e-05	3.69471615741474e-05	1006	tags=53%, list=27%, signal=41%	3725/1843/1844/60489/10133/7538/3587/3659/4792/8837/567/3726/10581/3106/3107/5698/9592/3105/5732/9938/10602/79668/3428/4061/101/5721/6892/7494/6890/5696/114769/51762/3398/2625/9246/11118/219285/54739/2634/80830/1997/10410/834/57674/3133/2633/9910/8743/11119/10318/135112/6672/3430/3134/684/10616/10957/25939/597/117289/140691/10678/10365/94240/8467/57018/79792/6891/2635/5610/10346/26277/10370/25801…
THUM_SYSTOLIC_HEART_FAILURE_UP	THUM_SYSTOLIC_HEART_FAILURE_UP	THUM_SYSTOLIC_HEART_FAILURE_UP	167	0.576620682223429	1.79039368540184	1.39006816071591e-06	4.96813226759786e-05	3.91542150619015e-05	558	tags=37%, list=15%, signal=33%	10578/6351/972/5552/3123/3688/3113/3936/7430/678/1075/3689/3560/7534/3561/9976/2214/5788/7305/7402/10602/10130/1524/7184/60/387/963/375/10097/382/1043/4332/28755/3122/6280/7852/396/10161/1520/10135/682/7940/11118/5621/4069/241/834/8743/9261/2207/5880/2124/8673/10010/170463/51714/10209/10959/71/9802/929/4773
GSE24142_EARLY_THYMIC_PROGENITOR_VS_DN3_THYMOCYTE_UP	GSE24142_EARLY_THYMIC_PROGENITOR_VS_DN3_THYMOCYTE_UP	GSE24142_EARLY_THYMIC_PROGENITOR_VS_DN3_THYMOCYTE_UP	49	0.748170930380813	2.09703811155279	1.43859825698795e-06	5.13100044992368e-05	4.04377911613377e-05	393	tags=45%, list=10%, signal=41%	6352/3824/6275/301/5341/5996/8407/2316/11314/6277/7305/91663/9516/8477/1043/79888/8870/6095/975/5791/284996/23710
GSE18281_CORTICAL_VS_MEDULLARY_THYMOCYTE_UP	GSE18281_CORTICAL_VS_MEDULLARY_THYMOCYTE_UP	GSE18281_CORTICAL_VS_MEDULLARY_THYMOCYTE_UP	83	0.670655440053927	1.98524723308999	1.45576348337224e-06	5.18156144163746e-05	4.08362660482113e-05	626	tags=51%, list=17%, signal=43%	6352/1316/2353/3725/972/23645/6281/3659/4792/1535/1075/567/2923/3106/3107/5479/10130/10263/7133/4061/7184/5720/115361/26191/6890/1520/4502/837/5696/2634/10410/3133/8743/8878/961/3430/100506736/929/3845/4218/5611/25939
VERHAAK_GLIOBLASTOMA_MESENCHYMAL	VERHAAK_GLIOBLASTOMA_MESENCHYMAL	VERHAAK_GLIOBLASTOMA_MESENCHYMAL	90	0.660682962514943	1.96342912751252	1.46750441154176e-06	5.20380910685213e-05	4.10116015307469e-05	583	tags=47%, list=15%, signal=40%	6275/301/1192/302/3956/6282/4542/8826/831/3936/1075/7128/3689/2014/9976/841/3676/5788/6303/9208/7133/7456/5873/3958/8717/7076/391/26191/837/3684/6813/5265/834/9910/53827/752/5880/6672/5777/375035/929/10312
FEVR_CTNNB1_TARGETS_UP	FEVR_CTNNB1_TARGETS_UP	FEVR_CTNNB1_TARGETS_UP	150	0.587639357960243	1.80519120714613	1.46801814540827e-06	5.20380910685213e-05	4.10116015307469e-05	814	tags=45%, list=22%, signal=37%	6352/5341/2353/3725/1843/3002/302/23224/3956/10133/3659/1130/7128/50486/3726/1831/6277/4145/2987/4061/9516/3958/8717/826/136319/6890/373156/4502/837/23406/6095/4170/84299/54843/326624/5791/51274/10487/23710/4134/10211/3133/25897/6279/7832/51278/7378/925/26286/6793/5573/5870/25939/9663/7879/4967/90007/59286/51255/156/11151/5862/4616/663/3964/6891/10791
HP_ABNORMAL_HAIR_PATTERN	HP_ABNORMAL_HAIR_PATTERN	HP_ABNORMAL_HAIR_PATTERN	109	-0.427821848221167	-1.93684989959779	1.49914423603008e-06	5.30329922190722e-05	4.17956904300717e-05	168	tags=19%, list=4%, signal=19%	6218/11224/6223/6138/6201/6155/6235/6232/6304/6224/6229/27086/6141/6154/6125/6204/6234/6210/6135/6165/6160
GOBP_CYTOKINE_PRODUCTION	GOBP_CYTOKINE_PRODUCTION	GOBP_CYTOKINE_PRODUCTION	218	0.543485576950748	1.69987932499256	1.52360221633118e-06	5.37884334376469e-05	4.23910591993697e-05	559	tags=36%, list=15%, signal=32%	301/149628/972/115362/5552/201633/3123/9289/7538/8826/11126/3659/3113/4155/1535/7430/7128/567/3115/2597/3106/824/3105/2268/10417/841/7040/5788/7305/1524/8832/114836/3902/7133/3428/2950/7114/9516/914/6693/101/4332/29108/26191/7494/5295/5879/114769/3148/6095/3320/2625/975/11118/5621/1997/834/10211/55829/3133/2633/490/10666/29110/6348/1445/9261/2207/11119/3635/5966/58515/5777/961/706/929/4773/3134
GSE22935_WT_VS_MYD88_KO_MACROPHAGE_48H_MBOVIS_BCG_STIM_DN	GSE22935_WT_VS_MYD88_KO_MACROPHAGE_48H_MBOVIS_BCG_STIM_DN	GSE22935_WT_VS_MYD88_KO_MACROPHAGE_48H_MBOVIS_BCG_STIM_DN	79	0.673535015883479	1.98957839322119	1.5320036260391e-06	5.39751033613045e-05	4.25381751363617e-05	520	tags=42%, list=14%, signal=37%	1316/301/1192/302/3123/3956/83442/4792/7128/10870/3689/864/5732/10109/30011/8832/389/79668/7456/64005/5305/9516/976/51762/241/6717/55233/1445/29969/10096/54918/54732/23471
GSE24142_EARLY_THYMIC_PROGENITOR_VS_DN2_THYMOCYTE_UP	GSE24142_EARLY_THYMIC_PROGENITOR_VS_DN2_THYMOCYTE_UP	GSE24142_EARLY_THYMIC_PROGENITOR_VS_DN2_THYMOCYTE_UP	52	0.733759858665879	2.07777335677024	1.54433316432962e-06	5.4189212693299e-05	4.27069162724694e-05	428	tags=50%, list=11%, signal=45%	6352/3824/79026/6275/301/5341/5996/3689/2534/11010/2833/11314/10788/7305/91663/23741/9516/1043/79888/8870/6095/975/5791/55911/284996/55233
HP_ABNORMAL_THUMB_MORPHOLOGY	HP_ABNORMAL_THUMB_MORPHOLOGY	HP_ABNORMAL_THUMB_MORPHOLOGY	97	-0.449871382523019	-2.04761014089392	1.54380130792303e-06	5.4189212693299e-05	4.27069162724694e-05	168	tags=22%, list=4%, signal=21%	6218/11224/6223/6138/6201/6155/860/6235/6232/6304/6224/6229/6141/6154/6125/6204/6234/6210/6135/6165/6160
GSE29949_DC_BRAIN_VS_MONOCYTE_BONE_MARROW_UP	GSE29949_DC_BRAIN_VS_MONOCYTE_BONE_MARROW_UP	GSE29949_DC_BRAIN_VS_MONOCYTE_BONE_MARROW_UP	79	0.672910926630936	1.98773487437953	1.56783956433932e-06	5.49028909257734e-05	4.32693713258815e-05	556	tags=35%, list=15%, signal=31%	6352/4818/79026/3956/6282/3587/2316/1535/3560/2833/824/7905/3676/5305/914/2771/10287/2625/5594/490/2787/8887/8673/28639/7378/961/6494/4259
GSE360_CTRL_VS_L_DONOVANI_DC_DN	GSE360_CTRL_VS_L_DONOVANI_DC_DN	GSE360_CTRL_VS_L_DONOVANI_DC_DN	49	0.746110491020362	2.09126293413016	1.59103038778382e-06	5.56026627859772e-05	4.38208666652343e-05	607	tags=55%, list=16%, signal=47%	8530/6351/84525/60489/11126/6281/4792/4155/7295/2014/50486/3561/5732/3576/9516/101/1155/7852/8870/4502/5533/6348/8878/27338/8636/10957/10938
GSE23568_ID3_KO_VS_WT_CD8_TCELL_UP	GSE23568_ID3_KO_VS_WT_CD8_TCELL_UP	GSE23568_ID3_KO_VS_WT_CD8_TCELL_UP	78	0.679146259969883	1.99663843379414	1.61210703370142e-06	5.62258819359768e-05	4.43120302517782e-05	397	tags=26%, list=10%, signal=23%	6352/8530/3824/3002/1521/302/6282/4542/11126/6281/7295/51316/51523/826/10094/3148/84299/5691/23710/2992
MENON_FETAL_KIDNEY_1_EMBRYONIC_RED_BLOOD_CELLS	MENON_FETAL_KIDNEY_1_EMBRYONIC_RED_BLOOD_CELLS	MENON_FETAL_KIDNEY_1_EMBRYONIC_RED_BLOOD_CELLS	91	-0.460251473645909	-2.02151432724858	1.65533953117172e-06	5.76177819946398e-05	4.54089969045585e-05	233	tags=38%, list=6%, signal=37%	100887749/6633/388363/284393/689/653232/3925/6138/6201/6128/3921/6142/6130/6147/6175/729236/647099/6122/4869/4666/7178/6154/6125/6159/6143/6210/6222/6230/6129/6228/6165/6160/1933/6161/6207
GOCC_SECRETORY_VESICLE	GOCC_SECRETORY_VESICLE	GOCC_SECRETORY_VESICLE	308	0.508656412273228	1.61221457465311	1.69066144847652e-06	5.87293097152146e-05	4.62850000597581e-05	998	tags=48%, list=26%, signal=39%	1521/302/5552/6282/8826/967/1535/1075/567/3683/3689/11010/3106/3107/2040/11314/2268/7040/10788/51316/5788/7305/81/7133/5873/2950/7114/387/963/101/10097/3958/4332/976/29108/6283/2495/7076/8655/391/6280/998/79888/2357/5879/811/1520/2683/51762/23406/3320/5906/3684/682/51411/54843/326624/1729/5594/4069/6813/5265/10487/5660/5476/2992/5912/490/26578/83706/5062/6717/6279/1778/2207/6515/6093/10383/8673/5…
CUI_TCF21_TARGETS_2_DN	CUI_TCF21_TARGETS_2_DN	CUI_TCF21_TARGETS_2_DN	239	0.530621903497498	1.66632494286483	1.72498930781178e-06	5.98019293232188e-05	4.71303394458553e-05	814	tags=38%, list=22%, signal=32%	79026/301/84525/5552/3688/10133/4792/831/8837/1130/7128/23499/801/2534/84159/3561/10788/9467/3676/5788/10602/116984/9208/91663/3428/285513/9839/253461/4332/976/3716/3423/51100/5583/7852/1520/6095/3320/4170/5906/2625/5997/51274/4069/1997/51225/2992/3133/9910/90701/3987/2782/6515/3799/6093/3384/51646/868/51714/57132/5908/29766/961/7903/3430/50999/23092/162394/3344/56674/283131/9663/50618/79982/5685…
GOBP_POSITIVE_REGULATION_OF_SIGNALING	GOBP_POSITIVE_REGULATION_OF_SIGNALING	GOBP_POSITIVE_REGULATION_OF_SIGNALING	400	0.484816668190004	1.54487200218386	1.80571918262668e-06	6.24757211809399e-05	4.92375744345605e-05	988	tags=43%, list=26%, signal=36%	6352/6275/149628/6351/3725/302/972/3123/3688/3956/9289/8826/3587/2316/6846/8837/967/1535/7295/1075/7128/23499/2923/1880/10870/2597/115352/50486/2534/5499/11314/2268/841/7040/51523/5788/7305/81/1524/389/5366/11214/9839/9516/387/8934/123920/101/8477/2771/8717/7314/29108/6283/6280/26191/5583/10550/7494/5295/998/152007/7852/10161/5879/811/5579/84636/286530/837/114769/51762/330/3320/4170/5906/2625/975…
HP_LEUKOPENIA	HP_LEUKOPENIA	HP_LEUKOPENIA	55	-0.542273611747563	-2.19380724692693	1.87160750379147e-06	6.46263834078113e-05	5.09325271214209e-05	168	tags=38%, list=4%, signal=37%	6218/11224/6223/6138/6201/6155/6235/6232/6224/6229/4869/6141/6208/6154/6125/6204/6234/6210/6135/6165/6160
BOYAULT_LIVER_CANCER_SUBCLASS_G5_DN	BOYAULT_LIVER_CANCER_SUBCLASS_G5_DN	BOYAULT_LIVER_CANCER_SUBCLASS_G5_DN	18	0.87956361110953	2.06276409932918	1.88790062920239e-06	6.50593827168872e-05	5.12737770551191e-05	195	tags=61%, list=5%, signal=58%	10123/6282/3587/3113/1535/7430/3115/2014/9976/3428/7456
GSE24026_PD1_LIGATION_VS_CTRL_IN_ACT_TCELL_LINE_UP	GSE24026_PD1_LIGATION_VS_CTRL_IN_ACT_TCELL_LINE_UP	GSE24026_PD1_LIGATION_VS_CTRL_IN_ACT_TCELL_LINE_UP	100	0.635857497743674	1.91403094126558	1.93242116362544e-06	6.64614850204035e-05	5.23787841719527e-05	414	tags=40%, list=11%, signal=37%	3001/8530/301/1192/302/3956/83442/6281/3659/967/567/9046/2014/3106/3107/5698/9976/3105/5788/9047/5873/9452/5720/103910/5721/1043/826/28755/7076/6890/373156/4502/5696/9246/11118/80830/241/3133/2633/8743
MODULE_429	MODULE_429	MODULE_429	10	-0.894676075977678	-2.35558614112091	1.94349963434875e-06	6.67101438847551e-05	5.25747540481045e-05	126	tags=80%, list=3%, signal=78%	6155/1915/6125/6167/6227/6181/3945/6161
ZHENG_CORD_BLOOD_C6_HSC_MULTIPOTENT_PROGENITOR	ZHENG_CORD_BLOOD_C6_HSC_MULTIPOTENT_PROGENITOR	ZHENG_CORD_BLOOD_C6_HSC_MULTIPOTENT_PROGENITOR	53	0.734879988385456	2.08973378503605	1.95706060371928e-06	6.70428626578459e-05	5.28369721553336e-05	526	tags=57%, list=14%, signal=49%	1843/1844/972/5552/3123/3659/3113/4792/7430/678/3115/81873/1831/5788/6303/9208/7133/115361/2495/3122/5583/7852/10161/10135/3398/2625/3133/6515/58515/196383
GOBP_REGULATION_OF_IMMUNE_EFFECTOR_PROCESS	GOBP_REGULATION_OF_IMMUNE_EFFECTOR_PROCESS	GOBP_REGULATION_OF_IMMUNE_EFFECTOR_PROCESS	98	0.642350810982677	1.92523525562363	1.97193911352724e-06	6.74193147808306e-05	5.31336568366168e-05	589	tags=45%, list=16%, signal=39%	3824/301/972/257101/259197/3123/11126/567/115352/3689/4068/3106/11314/3105/2268/10417/7040/5788/7305/1524/8832/114836/3902/7133/3958/3122/26191/7494/7009/3684/2625/975/22890/6813/3133/10666/5880/8673/5777/961/57126/3134/684/7454
GOBP_G_PROTEIN_COUPLED_RECEPTOR_SIGNALING_PATHWAY	GOBP_G_PROTEIN_COUPLED_RECEPTOR_SIGNALING_PATHWAY	GOBP_G_PROTEIN_COUPLED_RECEPTOR_SIGNALING_PATHWAY	92	0.657139021120951	1.96146971658954	1.97601758118707e-06	6.74257652604264e-05	5.31387405069328e-05	469	tags=47%, list=12%, signal=42%	6352/301/5341/5996/6351/9289/2316/6846/7430/53637/1880/801/2833/54331/5732/10788/3576/1524/11214/8477/493/2771/29909/976/10287/57580/998/7852/2783/10161/2357/5879/84636/286530/5997/5660/7529/2787/6348/57085/2782/5880/6093
GSE13522_WT_VS_IFNAR_KO_SKIN_DN	GSE13522_WT_VS_IFNAR_KO_SKIN_DN	GSE13522_WT_VS_IFNAR_KO_SKIN_DN	60	0.713344077777628	2.05349120269713	2.01978573722314e-06	6.87838231218585e-05	5.42090358756736e-05	414	tags=50%, list=11%, signal=45%	6275/10219/3002/972/5552/201633/3956/6282/4542/6281/56650/6277/7133/5873/493/3958/55501/309/8655/57580/79888/7852/10161/6095/3398/26031/2625/5621/834/8743
IGLESIAS_E2F_TARGETS_UP	IGLESIAS_E2F_TARGETS_UP	IGLESIAS_E2F_TARGETS_UP	55	0.713591508360256	2.03560999483329	2.02635084320856e-06	6.88720892474061e-05	5.42785990570911e-05	529	tags=53%, list=14%, signal=46%	1192/302/972/3688/3956/6282/6281/4792/3936/567/6277/7305/6303/9452/7846/963/2771/115361/998/1520/4069/11034/9689/3987/2782/10010/10376/71/961
DURANTE_ADULT_OLFACTORY_NEUROEPITHELIUM_MAST_CELLS	DURANTE_ADULT_OLFACTORY_NEUROEPITHELIUM_MAST_CELLS	DURANTE_ADULT_OLFACTORY_NEUROEPITHELIUM_MAST_CELLS	31	0.798300868496275	2.07715387538117	2.03973854170161e-06	6.91914439958037e-05	5.45302848783674e-05	506	tags=71%, list=13%, signal=62%	5996/6351/1844/5552/969/23645/4792/7128/2014/9592/7305/8477/51192/2495/330/5997/241/1997/3337/2207/5880/58515
HALLMARK_EPITHELIAL_MESENCHYMAL_TRANSITION	HALLMARK_EPITHELIAL_MESENCHYMAL_TRANSITION	HALLMARK_EPITHELIAL_MESENCHYMAL_TRANSITION	24	0.839154864219271	2.08165494514888	2.04518803100554e-06	6.92160750300594e-05	5.45496967772561e-05	327	tags=67%, list=9%, signal=61%	3725/9235/3688/3956/2316/7128/2014/11010/7040/5479/3576/6303/7171/7456/7076/3398
GSE2770_IL12_AND_TGFB_VS_IL4_TREATED_ACT_CD4_TCELL_48H_DN	GSE2770_IL12_AND_TGFB_VS_IL4_TREATED_ACT_CD4_TCELL_48H_DN	GSE2770_IL12_AND_TGFB_VS_IL4_TREATED_ACT_CD4_TCELL_48H_DN	56	0.713493778812781	2.04172474308849	2.04845081864662e-06	6.92160750300594e-05	5.45496967772561e-05	456	tags=48%, list=12%, signal=43%	3824/972/115362/3123/3659/3113/7295/567/3115/3106/5698/3105/389/914/5721/115361/3122/84636/5696/9246/11118/2634/80830/284996/2633/1778/11119
GSE14769_UNSTIM_VS_60MIN_LPS_BMDM_DN	GSE14769_UNSTIM_VS_60MIN_LPS_BMDM_DN	GSE14769_UNSTIM_VS_60MIN_LPS_BMDM_DN	70	0.690705180878214	2.00894298771739	2.06063248826108e-06	6.94922248083998e-05	5.47673324445059e-05	709	tags=51%, list=19%, signal=43%	6352/1316/5341/2353/6351/3725/1843/1844/5552/969/57823/3587/3659/8837/56650/3106/9592/8870/3148/330/4170/3398/9261/7832/5966/51278/8878/100506736/929/10957/10938/8301/597/1655/7431/9709
TATAAA_TATA_01	TATAAA_TATA_01	TATAAA_TATA_01	220	0.537496315305437	1.6789022313758	2.19943053080839e-06	7.40289880020052e-05	5.83427888172332e-05	607	tags=28%, list=16%, signal=25%	6352/6275/301/5996/2353/6351/23224/969/23345/83442/23645/4792/3936/2597/2014/50486/2534/3726/10109/1831/8320/7402/10602/10130/116984/9208/60/7170/23741/387/382/64215/51155/6280/7852/811/54205/6095/3398/10911/54843/51274/1997/5660/4659/11034/8743/10096/6279/6515/8631/10010/6432/57132/56995/4259/5052/27338/6827/9939/10938
GOBP_POSITIVE_REGULATION_OF_IMMUNE_EFFECTOR_PROCESS	GOBP_POSITIVE_REGULATION_OF_IMMUNE_EFFECTOR_PROCESS	GOBP_POSITIVE_REGULATION_OF_IMMUNE_EFFECTOR_PROCESS	70	0.689641218458426	2.00584841147618	2.20651429210713e-06	7.41234859290407e-05	5.84172633271447e-05	559	tags=50%, list=15%, signal=43%	3824/301/972/259197/3123/11126/567/3689/4068/3106/11314/3105/2268/10417/7040/5788/7305/8832/114836/3902/3122/26191/7494/3684/2625/975/22890/6813/3133/10666/5880/8673/5777/57126/3134
GNF2_MBD4	GNF2_MBD4	GNF2_MBD4	22	-0.739085138688866	-2.41731849364436	2.39278695177661e-06	8.0096292008262e-05	6.31244756385822e-05	187	tags=55%, list=5%, signal=52%	8409/5204/2197/10412/7311/6235/4666/6228/6165/6202/6146/6164
ZHENG_CORD_BLOOD_C2_PUTATIVE_BASOPHIL_EOSINOPHIL_MAST_CELL_PROGENITOR	ZHENG_CORD_BLOOD_C2_PUTATIVE_BASOPHIL_EOSINOPHIL_MAST_CELL_PROGENITOR	ZHENG_CORD_BLOOD_C2_PUTATIVE_BASOPHIL_EOSINOPHIL_MAST_CELL_PROGENITOR	49	0.742039688175231	2.07985293627511	2.39355482059996e-06	8.0096292008262e-05	6.31244756385822e-05	490	tags=49%, list=13%, signal=43%	55646/6275/301/5341/3956/23645/2316/967/2923/2354/2014/10581/3309/3727/6277/22807/821/811/5034/241/2752/23753/3732/7408
MODULE_60	MODULE_60	MODULE_60	95	0.647585980195759	1.9335687698405	2.40574193614284e-06	8.03489994626204e-05	6.3323636238235e-05	598	tags=34%, list=16%, signal=29%	6352/4818/8530/6275/5551/9235/6282/23645/2014/50486/2268/7040/7133/1043/976/8870/6890/4713/7940/9246/4046/26001/2992/3695/2207/5880/3430/6494/925/929/7454/10957
TRAVAGLINI_LUNG_ALVEOLAR_EPITHELIAL_TYPE_1_CELL	TRAVAGLINI_LUNG_ALVEOLAR_EPITHELIAL_TYPE_1_CELL	TRAVAGLINI_LUNG_ALVEOLAR_EPITHELIAL_TYPE_1_CELL	105	0.635389904332109	1.91441578760974	2.49715162757529e-06	8.32415890622886e-05	6.56033073333444e-05	735	tags=54%, list=19%, signal=45%	79026/1316/6275/1843/84525/302/9235/23645/7538/6281/3659/2316/9022/8837/967/567/3107/4637/824/7316/51316/116984/91663/7171/60/7114/103910/493/3958/10550/4502/2683/60481/5791/57674/3337/6515/3799/483/7533/10627/54509/71/29766/961/79073/5052/374395/9528/10938/283131/334/5770/10134/10678/23287/10365
GOBP_REGULATION_OF_CELLULAR_COMPONENT_MOVEMENT	GOBP_REGULATION_OF_CELLULAR_COMPONENT_MOVEMENT	GOBP_REGULATION_OF_CELLULAR_COMPONENT_MOVEMENT	206	0.542317743630291	1.69379103952301	2.51368365696614e-06	8.36318474277372e-05	6.59108728156513e-05	589	tags=34%, list=16%, signal=31%	6352/301/4267/6351/3725/1843/972/23224/3688/9289/6282/5216/2316/6846/23499/1880/2833/3309/11314/2268/4478/7040/3576/3676/5788/81/1524/389/91663/7114/387/6693/101/493/3958/2771/382/8717/29108/7076/391/7494/5295/152007/7852/5879/811/84299/2625/975/1729/5594/51225/11235/5912/83706/6348/6717/1027/2752/5880/6093/58515/6672/71/961/29085/57142/6789/684/7454
GSE9316_IL6_KO_VS_IFNG_KO_INVIVO_EXPANDED_CD4_TCELL_DN	GSE9316_IL6_KO_VS_IFNG_KO_INVIVO_EXPANDED_CD4_TCELL_DN	GSE9316_IL6_KO_VS_IFNG_KO_INVIVO_EXPANDED_CD4_TCELL_DN	56	0.711056731517937	2.03475091947613	2.64981591921745e-06	8.78239180568169e-05	6.9214674448232e-05	642	tags=48%, list=17%, signal=41%	6352/3001/2353/6351/3002/3659/4792/8837/7128/9516/5720/5721/7076/6892/152007/8870/6890/2634/10410/8743/7378/706/929/7332/684/313/597
GSE22196_HEALTHY_VS_OBESE_MOUSE_SKIN_GAMMADELTA_TCELL_DN	GSE22196_HEALTHY_VS_OBESE_MOUSE_SKIN_GAMMADELTA_TCELL_DN	GSE22196_HEALTHY_VS_OBESE_MOUSE_SKIN_GAMMADELTA_TCELL_DN	80	0.671713340728929	1.98661487898544	2.6469833969696e-06	8.78239180568169e-05	6.9214674448232e-05	503	tags=44%, list=13%, signal=39%	6275/4267/1192/6351/1843/1844/10123/3956/23645/7430/7128/1880/2354/801/2014/50486/2534/7534/824/3576/9467/4145/391/6280/7494/8870/10124/6348/3987/9261/6279/10318/6046/7533/7378
HARALAMBIEVA_PBMC_FLUARIX_AGE_50_74YO_CORR_WITH_28D_MEM_B_CELL_RESPONSE_AT_28DY_POSITIVE	HARALAMBIEVA_PBMC_FLUARIX_AGE_50_74YO_CORR_WITH_28D_MEM_B_CELL_RESPONSE_AT_28DY_POSITIVE	HARALAMBIEVA_PBMC_FLUARIX_AGE_50_74YO_CORR_WITH_28D_MEM_B_CELL_RESPONSE_AT_28DY_POSITIVE	253	0.525603480737219	1.65194402593128	2.67357637425414e-06	8.84423146399259e-05	6.97020373344118e-05	1171	tags=53%, list=31%, signal=39%	1316/301/5341/3725/5552/3123/23645/4542/7538/4792/1130/2354/2597/50486/9592/7316/3727/10788/3576/51523/7305/6303/91663/5366/7133/2950/375/2771/29108/2495/3122/1441/8870/10135/23406/4170/3398/10124/5791/8661/5997/4069/1997/829/23710/1982/4814/533/2787/9689/55233/6515/3799/2752/6093/2124/10383/5966/51646/54918/51278/92799/57132/8878/196383/375035/29994/29887/4218/5611/8301/597/334/84919/506/90007/8…
GSE22886_NAIVE_BCELL_VS_NEUTROPHIL_DN	GSE22886_NAIVE_BCELL_VS_NEUTROPHIL_DN	GSE22886_NAIVE_BCELL_VS_NEUTROPHIL_DN	89	0.647465179673214	1.92415113477269	2.69365042607682e-06	8.89366409249821e-05	7.009161950802e-05	448	tags=45%, list=12%, signal=41%	5341/5552/6282/4542/79180/8837/967/7295/1075/57136/10581/11314/3576/6277/7305/7133/9516/101/51192/4332/976/6283/1441/6280/51100/8870/2357/837/10135/4170/3398/51411/7940/5265/10410/10211/4814/8743/6279/2207
CHYLA_CBFA2T3_TARGETS_UP	CHYLA_CBFA2T3_TARGETS_UP	CHYLA_CBFA2T3_TARGETS_UP	77	0.67166821302	1.9728381275891	2.6999414640676e-06	8.89678993233627e-05	7.01162544812204e-05	442	tags=38%, list=12%, signal=34%	4818/3001/8530/3820/3002/1844/6282/3936/1075/81563/5732/1831/51523/308/1524/7171/79668/5873/9452/8477/29909/115361/7852/811/9926/241/834/11034/80205
GSE22886_CTRL_VS_LPS_24H_DC_DN	GSE22886_CTRL_VS_LPS_24H_DC_DN	GSE22886_CTRL_VS_LPS_24H_DC_DN	86	0.654576721523732	1.94386894354616	2.70486229049337e-06	8.89678993233627e-05	7.01162544812204e-05	577	tags=49%, list=15%, signal=42%	6352/1843/1844/23645/57823/7295/7128/56650/50486/10581/3106/5698/3105/5366/5721/10952/51155/7852/6890/4502/5696/51762/330/9246/11118/54739/10410/4814/3133/2633/8743/5533/55233/11119/10318/5966/51278/8878/3430/3134/6789/684
HP_ABNORMAL_SCALP_MORPHOLOGY	HP_ABNORMAL_SCALP_MORPHOLOGY	HP_ABNORMAL_SCALP_MORPHOLOGY	113	-0.415668606591739	-1.94027049498815	2.71803604307765e-06	8.92318878233106e-05	7.03243057557052e-05	168	tags=19%, list=4%, signal=18%	6218/11224/6223/6138/6201/6155/6235/6232/6304/6224/6229/6141/6154/6125/6204/6234/6210/6144/6135/6165/6160
HP_SPRENGEL_ANOMALY	HP_SPRENGEL_ANOMALY	HP_SPRENGEL_ANOMALY	32	-0.650736315321161	-2.41244698170037	2.88426247335085e-06	9.45100297033337e-05	7.44840481129187e-05	168	tags=59%, list=4%, signal=57%	6218/11224/6223/6138/6201/6155/6235/6232/6224/6229/6141/6154/6125/6204/6234/6210/6135/6165/6160
GOBP_POSITIVE_REGULATION_OF_RESPONSE_TO_BIOTIC_STIMULUS	GOBP_POSITIVE_REGULATION_OF_RESPONSE_TO_BIOTIC_STIMULUS	GOBP_POSITIVE_REGULATION_OF_RESPONSE_TO_BIOTIC_STIMULUS	70	0.686146134251166	1.99568282259102	2.89945530351061e-06	9.4828600435949e-05	7.47351160456022e-05	418	tags=33%, list=11%, signal=30%	6352/3824/149628/115362/259197/3123/11126/1535/2534/4068/7305/114836/3902/3428/101/4332/29108/3148/3320/3133/10666/5062/29110
GOCC_SECRETORY_GRANULE	GOCC_SECRETORY_GRANULE	GOCC_SECRETORY_GRANULE	276	0.516100878189943	1.625453582427	2.91798130938767e-06	9.52547796928925e-05	7.50709910461556e-05	998	tags=50%, list=26%, signal=39%	1521/302/5552/6282/8826/967/1535/1075/567/3683/3689/11010/3106/3107/2040/11314/2268/7040/10788/51316/5788/7305/81/7133/5873/2950/7114/387/963/101/10097/3958/4332/976/29108/6283/2495/7076/8655/391/6280/998/79888/2357/5879/811/1520/2683/23406/3320/5906/3684/682/51411/326624/1729/5594/4069/6813/5265/10487/5660/5476/2992/5912/26578/83706/5062/6717/6279/1778/2207/6515/6093/10383/8673/54509/51646/54918…
GSE13946_CTRL_VS_DSS_COLITIS_GD_TCELL_FROM_COLON_UP	GSE13946_CTRL_VS_DSS_COLITIS_GD_TCELL_FROM_COLON_UP	GSE13946_CTRL_VS_DSS_COLITIS_GD_TCELL_FROM_COLON_UP	88	0.655507699363456	1.94766275945931	2.9433893537338e-06	9.59035922135745e-05	7.55823249559898e-05	563	tags=39%, list=15%, signal=34%	4818/8530/79026/301/5996/6351/5551/84525/5552/3688/6282/4542/53637/2833/7905/1524/3004/91663/5366/9839/493/2495/6280/6095/5997/51142/834/23710/6279/23753/6923/196383/11345/23092
GSE22140_GERMFREE_VS_SPF_MOUSE_CD4_TCELL_DN	GSE22140_GERMFREE_VS_SPF_MOUSE_CD4_TCELL_DN	GSE22140_GERMFREE_VS_SPF_MOUSE_CD4_TCELL_DN	85	0.653831969154124	1.94154441795882	2.94950231189316e-06	9.5922463554139e-05	7.55971975980043e-05	717	tags=47%, list=19%, signal=39%	79026/6275/4267/1192/5996/6351/302/1844/23645/27350/801/2014/10581/7534/5499/824/9467/10130/7133/7184/3958/7076/7494/5295/8870/241/7416/6348/9261/7533/7408/8878/4259/6185/6793/6184/334/10134/5878/7185
GSE29618_PDC_VS_MDC_DN	GSE29618_PDC_VS_MDC_DN	GSE29618_PDC_VS_MDC_DN	103	0.632140087718431	1.90436628245334	3.03469658992989e-06	9.8508297171994e-05	7.76351120522574e-05	475	tags=46%, list=13%, signal=41%	6275/301/302/3956/79180/8826/6281/2597/3689/2014/3726/10581/2040/2268/4478/5788/308/2950/7846/101/3958/51192/4332/7076/3122/391/6280/8073/10135/6452/23406/3398/3684/7940/1729/54739/55911/2634/10410/7416/834/2633/490/10666/9051/6515/7533
GSE21360_PRIMARY_VS_QUATERNARY_MEMORY_CD8_TCELL_UP	GSE21360_PRIMARY_VS_QUATERNARY_MEMORY_CD8_TCELL_UP	GSE21360_PRIMARY_VS_QUATERNARY_MEMORY_CD8_TCELL_UP	48	0.737478373999988	2.06098178377523	3.0932077094797e-06	0.000100219929787142	7.8984062279641e-05	393	tags=44%, list=10%, signal=40%	6352/79026/5996/2353/972/4542/57823/6281/2316/3561/308/4061/3958/976/23585/9246/219285/54739/10410/57674/23710
RPS14_DN.V1_UP	RPS14_DN.V1_UP	RPS14_DN.V1_UP	49	0.739529651145982	2.07281758766959	3.12118177349666e-06	0.000100876802239292	7.9501748280625e-05	476	tags=57%, list=13%, signal=51%	4818/969/10123/4542/1880/3683/3689/9976/11314/9938/3576/9467/7305/10602/9047/3428/4332/309/29108/26191/1520/330/3684/7940/5791/834/29969/2124
DESCARTES_FETAL_CEREBELLUM_MICROGLIA	DESCARTES_FETAL_CEREBELLUM_MICROGLIA	DESCARTES_FETAL_CEREBELLUM_MICROGLIA	149	0.583833943312042	1.79478233925664	3.12512073396215e-06	0.000100876802239292	7.9501748280625e-05	888	tags=55%, list=23%, signal=44%	6275/5341/5996/972/969/4542/3587/3936/1075/1880/3683/3689/11010/2214/9938/3576/5788/7305/1524/8832/114836/3902/963/6693/3958/4332/1441/6280/2357/1520/2683/286530/3684/51411/7940/11262/55911/2634/4069/241/6813/5265/834/4814/10666/83706/100505746/2207/7832/752/5880/2124/55843/5777/257106/929/4773/5778/7454/59339/313/54440/597/64092/165631/117289/1794/11151/3059/29125/6404/23616/4616/6688/832/23533/…
RYTTCCTG_ETS2_B	RYTTCCTG_ETS2_B	RYTTCCTG_ETS2_B	336	0.491301841104453	1.55695594102558	3.1502257439966e-06	0.000101498165513823	7.999144923809e-05	681	tags=32%, list=18%, signal=28%	10219/1192/5551/1521/5552/5527/10123/3688/8407/6846/831/3936/1880/10870/81873/3683/3726/7094/2833/864/2268/10109/4478/841/5788/30011/7305/1524/11186/3902/9047/10263/79668/7456/60/7170/5305/9839/8477/10097/493/5721/382/22807/2495/7076/821/1441/6280/5583/10550/5295/5879/811/1520/6095/26031/2625/4046/11235/10487/5900/829/5660/5476/4659/83706/53827/9051/9261/10063/2207/752/8631/51246/7533/8673/7408/1…
DESCARTES_FETAL_SPLEEN_MESOTHELIAL_CELLS	DESCARTES_FETAL_SPLEEN_MESOTHELIAL_CELLS	DESCARTES_FETAL_SPLEEN_MESOTHELIAL_CELLS	15	0.890505527638406	2.04691349585274	3.22502811558825e-06	0.00010371546819222	8.17389217539388e-05	291	tags=80%, list=8%, signal=74%	301/2353/1843/23645/7538/6281/9022/7430/3726/3958/7076/8870
GSE29618_MONOCYTE_VS_PDC_UP	GSE29618_MONOCYTE_VS_PDC_UP	GSE29618_MONOCYTE_VS_PDC_UP	84	0.660835909812885	1.96056958158246	3.23551131039072e-06	0.000103859913063542	8.18527598172529e-05	646	tags=52%, list=17%, signal=44%	6275/301/6282/4542/79180/6281/831/1130/2597/3689/50486/10581/9592/824/2268/4478/3576/5788/7305/10602/7133/3958/6283/7076/6280/8870/8073/2357/1520/10135/7940/2634/5265/834/6515/2124/7378/706/929/3134/313/283131/597/334
GCM_CSNK2B	GCM_CSNK2B	GCM_CSNK2B	91	-0.451189221767707	-1.9817111477741	3.32702766394389e-06	0.000106467398367842	8.39077381245165e-05	279	tags=34%, list=7%, signal=32%	3326/293/8665/6633/2521/328/1975/3178/10541/1938/6201/6128/3921/6155/10399/9045/6122/6217/4869/4666/6141/6124/6159/6143/6144/6135/6129/9349/6202/6161/6193
GOBP_POSITIVE_REGULATION_OF_INTRACELLULAR_SIGNAL_TRANSDUCTION	GOBP_POSITIVE_REGULATION_OF_INTRACELLULAR_SIGNAL_TRANSDUCTION	GOBP_POSITIVE_REGULATION_OF_INTRACELLULAR_SIGNAL_TRANSDUCTION	258	0.516891584688832	1.62405612892976	3.32902560951715e-06	0.000106467398367842	8.39077381245165e-05	964	tags=46%, list=25%, signal=37%	6352/6275/149628/6351/3725/972/3123/3688/3956/9289/8826/2316/6846/8837/7295/1880/10870/2597/115352/2534/2268/841/7040/51523/5788/81/1524/389/5366/11214/9516/387/101/8477/2771/8717/7314/29108/6283/6280/26191/10550/998/152007/10161/5879/811/5579/84636/286530/114769/330/3320/4170/5906/2625/975/54386/11235/834/8743/29110/6348/3611/3987/1445/6279/51246/6093/5966/142678/5777/5908/3430/28956/929/57142/6…
GSE21360_SECONDARY_VS_QUATERNARY_MEMORY_CD8_TCELL_UP	GSE21360_SECONDARY_VS_QUATERNARY_MEMORY_CD8_TCELL_UP	GSE21360_SECONDARY_VS_QUATERNARY_MEMORY_CD8_TCELL_UP	56	0.708163701985471	2.02647226287908	3.40152553701557e-06	0.000108585715761746	8.55771996111041e-05	583	tags=50%, list=15%, signal=43%	6352/5341/6351/1843/1844/969/10133/7538/57823/4792/8837/7128/7133/101/2495/1441/6280/152007/2357/4502/837/284996/6348/10318/51278/5908/929/10312
GSE21360_PRIMARY_VS_TERTIARY_MEMORY_CD8_TCELL_DN	GSE21360_PRIMARY_VS_TERTIARY_MEMORY_CD8_TCELL_DN	GSE21360_PRIMARY_VS_TERTIARY_MEMORY_CD8_TCELL_DN	69	0.683249355240667	1.98581444008269	3.45017054322733e-06	0.000109936132713791	8.66414731230733e-05	538	tags=43%, list=14%, signal=38%	6352/5341/3725/969/7538/3587/3659/7295/23499/3726/5698/1831/3676/5366/9516/5721/7314/976/7494/6890/837/5696/4170/9246/2634/2633/5777/10209/961/3430
GSE19401_NAIVE_VS_IMMUNIZED_MOUSE_PLN_FOLLICULAR_DC_UP	GSE19401_NAIVE_VS_IMMUNIZED_MOUSE_PLN_FOLLICULAR_DC_UP	GSE19401_NAIVE_VS_IMMUNIZED_MOUSE_PLN_FOLLICULAR_DC_UP	92	0.651315738667627	1.94408801832444	3.4713504975752e-06	0.000110408054174254	8.7013397889968e-05	508	tags=40%, list=13%, signal=36%	6275/4267/1192/5996/6351/1843/1844/969/3956/23645/7538/7430/23499/2014/50486/3726/864/7534/824/1831/3576/9467/9452/6283/6280/7494/998/10211/3337/6348/3987/9261/6279/7832/6515/7378/6672
GSE22886_NAIVE_TCELL_VS_MONOCYTE_UP	GSE22886_NAIVE_TCELL_VS_MONOCYTE_UP	GSE22886_NAIVE_TCELL_VS_MONOCYTE_UP	127	-0.390205106339596	-1.79412292316209	3.50829743192861e-06	0.000111378805283975	8.77784539648534e-05	453	tags=39%, list=12%, signal=36%	440515/2995/57185/81890/921/923/26355/9214/64400/664/55653/9806/29914/9402/100132341/3275/4300/8464/939/79652/6609/4054/55423/3702/155066/6633/60468/7294/26751/11320/9882/4925/596/3655/2053/64919/23178/54463/27018/4753/81606/1606/26119/6304/51070/113791/51176/3983/54674/4118
PASINI_SUZ12_TARGETS_DN	PASINI_SUZ12_TARGETS_DN	PASINI_SUZ12_TARGETS_DN	95	0.643602934341449	1.92167615124117	3.61750460934108e-06	0.000114635877327821	9.03453763495209e-05	449	tags=39%, list=12%, signal=35%	79026/1316/301/1192/3725/1843/302/10123/3688/3956/6281/2316/567/54331/824/4478/6277/308/9208/170954/91663/7171/23741/7846/123920/136319/51100/152007/8870/3398/9926/5621/2634/10487/5912/3611/7832
AIZARANI_LIVER_C25_KUPFFER_CELLS_4	AIZARANI_LIVER_C25_KUPFFER_CELLS_4	AIZARANI_LIVER_C25_KUPFFER_CELLS_4	84	0.659668249066293	1.95710536284467	3.62877409410538e-06	0.000114783157202961	9.0461448700153e-05	526	tags=51%, list=14%, signal=45%	301/5341/5996/3002/5552/3123/6282/3113/3115/1880/3689/2268/3576/7305/6303/9208/5366/7133/60/9839/9516/4332/2495/3122/7852/8870/2357/1520/10135/23406/7940/5791/5997/4069/5660/490/3987/2207/483/2124/5966/54918/196383
GSE7460_CTRL_VS_TGFB_TREATED_ACT_CD8_TCELL_UP	GSE7460_CTRL_VS_TGFB_TREATED_ACT_CD8_TCELL_UP	GSE7460_CTRL_VS_TGFB_TREATED_ACT_CD8_TCELL_UP	54	0.72398974494008	2.06027971685146	3.63710087238242e-06	0.00011483698820014	9.05038733041493e-05	406	tags=35%, list=11%, signal=32%	6352/79026/301/302/3956/8407/2316/1130/2014/4068/2987/64005/8655/79888/8870/3398/9926/2992/490
MODULE_170	MODULE_170	MODULE_170	36	0.787343280939154	2.09969530085727	3.64847469778251e-06	0.000114986655293385	9.06218270388926e-05	448	tags=61%, list=12%, signal=54%	6352/10578/3003/6275/9235/967/3689/3560/10581/7305/3902/2495/7076/8870/10161/2357/2634/4069/10410/2633/8743/2207
GSE22045_TREG_VS_TCONV_DN	GSE22045_TREG_VS_TCONV_DN	GSE22045_TREG_VS_TCONV_DN	42	-0.582968292527494	-2.27608423618066	3.66681430720573e-06	0.000115354916880407	9.09120566986645e-05	425	tags=48%, list=11%, signal=43%	6711/900/692227/476/79893/4501/1964/29087/4300/3159/3959/56985/128346/10653/84973/51070/6224/129293/51176/54674
GSE21063_WT_VS_NFATC1_KO_3H_ANTI_IGM_STIM_BCELL_DN	GSE21063_WT_VS_NFATC1_KO_3H_ANTI_IGM_STIM_BCELL_DN	GSE21063_WT_VS_NFATC1_KO_3H_ANTI_IGM_STIM_BCELL_DN	67	0.686129242474041	1.99535688156649	3.73345026989688e-06	0.000117238454671001	9.23964866566013e-05	516	tags=39%, list=14%, signal=34%	6352/8530/84525/972/3659/7295/3561/5698/79668/5720/5721/1043/115361/3122/6892/8763/6890/5696/834/3133/8743/10318/7408/7378/55843/5686
HP_ORAL_CLEFT	HP_ORAL_CLEFT	HP_ORAL_CLEFT	119	-0.409761314119157	-1.87969314339788	3.87397857179465e-06	0.000121431364490938	9.57009496616561e-05	168	tags=18%, list=4%, signal=18%	6218/11224/6223/6138/6201/6155/860/6235/6232/6224/6229/6141/6154/6125/6204/6234/6210/7273/6135/6228/6165/6160
GOBP_REGULATION_OF_RESPONSE_TO_BIOTIC_STIMULUS	GOBP_REGULATION_OF_RESPONSE_TO_BIOTIC_STIMULUS	GOBP_REGULATION_OF_RESPONSE_TO_BIOTIC_STIMULUS	132	0.595874719208233	1.82229042036779	3.90690711331366e-06	0.000122242469137507	9.63401871871265e-05	418	tags=27%, list=11%, signal=24%	6352/3824/55646/149628/115362/259197/3123/60489/10133/11126/3659/1535/7128/2534/4068/3106/3105/2268/841/7305/114836/3902/3428/101/4332/29108/26191/114769/3148/330/3320/3133/10666/5062/29110
GSE20727_DNFB_ALLERGEN_VS_ROS_INH_AND_DNFB_ALLERGEN_TREATED_DC_UP	GSE20727_DNFB_ALLERGEN_VS_ROS_INH_AND_DNFB_ALLERGEN_TREATED_DC_UP	GSE20727_DNFB_ALLERGEN_VS_ROS_INH_AND_DNFB_ALLERGEN_TREATED_DC_UP	43	-0.577506261480648	-2.24319248461487	3.98869575012547e-06	0.000123906903463575	9.76519400964504e-05	386	tags=37%, list=10%, signal=34%	64432/140606/79893/84441/2521/11224/1936/29997/6232/6208/6125/6181/6222/6165/6202/6194
KAECH_DAY8_EFF_VS_MEMORY_CD8_TCELL_UP	KAECH_DAY8_EFF_VS_MEMORY_CD8_TCELL_UP	KAECH_DAY8_EFF_VS_MEMORY_CD8_TCELL_UP	84	0.658756261984249	1.95439967735558	3.98804744796192e-06	0.000123906903463575	9.76519400964504e-05	687	tags=48%, list=18%, signal=40%	3003/3001/6275/301/10219/3002/302/5527/3956/6281/7295/7905/5479/3676/9516/101/3958/1622/64215/1155/5579/27166/3148/3684/23710/10063/6515/5714/5686/10959/8992/5052/29887/1476/10960/58485/597/5685/81671/59286
REACTOME_RHO_GTPASE_EFFECTORS	REACTOME_RHO_GTPASE_EFFECTORS	REACTOME_RHO_GTPASE_EFFECTORS	94	0.642189822070185	1.91520841605661	3.98804744796192e-06	0.000123906903463575	9.76519400964504e-05	589	tags=51%, list=16%, signal=44%	5527/3688/8826/5216/2316/1535/801/7534/4637/10109/10788/1072/389/7456/60/10971/7846/387/103910/10097/8655/10093/391/6280/998/10094/5879/5579/1729/5594/7529/4659/5062/1027/10096/6279/1778/752/3799/5880/6093/7533/10383/10376/71/84790/5525/7454
GOBP_POSITIVE_REGULATION_OF_MOLECULAR_FUNCTION	GOBP_POSITIVE_REGULATION_OF_MOLECULAR_FUNCTION	GOBP_POSITIVE_REGULATION_OF_MOLECULAR_FUNCTION	370	0.485522592735228	1.54410511978563	3.97888203868242e-06	0.000123906903463575	9.76519400964504e-05	1128	tags=48%, list=30%, signal=38%	6352/5341/149628/5996/6351/302/972/3123/3688/23645/8826/5216/6281/4155/6846/8837/1535/7295/567/801/115352/3689/2534/84159/11314/2268/841/7040/9938/5788/81/116984/1524/389/5366/3428/11214/7114/5720/387/101/8477/493/5721/2771/8717/1622/29108/6283/136319/391/6280/5583/10550/57580/998/5579/1520/54205/27166/837/114769/3148/3320/5906/3684/2625/975/5594/5621/54386/11235/5900/5660/7529/834/4659/10211/991…
GSE45365_NK_CELL_VS_CD11B_DC_DN	GSE45365_NK_CELL_VS_CD11B_DC_DN	GSE45365_NK_CELL_VS_CD11B_DC_DN	71	0.681989153653398	1.98481781423621	4.14600832401783e-06	0.000128563342197719	0.000101321713641095	510	tags=48%, list=13%, signal=42%	2353/6351/1843/4542/7538/79180/2316/4792/7128/3689/3726/2040/4478/7040/1072/170954/64005/7170/101/3716/7076/1441/6280/8870/6452/330/284996/6279/7832/6515/10318/7408/51278/5777
GOBP_CELL_CHEMOTAXIS	GOBP_CELL_CHEMOTAXIS	GOBP_CELL_CHEMOTAXIS	70	0.681193468612824	1.98127780120114	4.21491741385849e-06	0.000130466747235398	0.000102821801122285	464	tags=49%, list=12%, signal=43%	6352/301/6351/1843/972/6846/1130/1880/3689/2833/5479/3576/1524/7114/101/3958/51192/6283/391/1441/6280/57580/7852/5879/811/3148/682/51411/5594/4814/6348/6279/2207/5880
HOLLEMAN_VINCRISTINE_RESISTANCE_ALL_DN	HOLLEMAN_VINCRISTINE_RESISTANCE_ALL_DN	HOLLEMAN_VINCRISTINE_RESISTANCE_ALL_DN	17	-0.801530578611858	-2.46650286220278	4.26139350293925e-06	0.000131670222780658	0.000103770269033016	243	tags=65%, list=6%, signal=61%	10235/9168/6147/6187/6134/6229/6181/6136/6210/6206/6160
ZHENG_CORD_BLOOD_C5_SIMILAR_TO_HSC_C6_PUTATIVE_ALTERED_METABOLIC_STATE	ZHENG_CORD_BLOOD_C5_SIMILAR_TO_HSC_C6_PUTATIVE_ALTERED_METABOLIC_STATE	ZHENG_CORD_BLOOD_C5_SIMILAR_TO_HSC_C6_PUTATIVE_ALTERED_METABOLIC_STATE	35	0.776215358216953	2.05650249287945	4.5182231675145e-06	0.000139357438408712	0.000109828620093657	506	tags=69%, list=13%, signal=60%	2353/3725/1843/84525/1844/972/969/3123/7538/4792/678/3726/9976/9592/3309/3576/1043/3122/10161/3398/7832/8631/10383/58515
GSE12845_IGD_NEG_BLOOD_VS_DARKZONE_GC_TONSIL_BCELL_UP	GSE12845_IGD_NEG_BLOOD_VS_DARKZONE_GC_TONSIL_BCELL_UP	GSE12845_IGD_NEG_BLOOD_VS_DARKZONE_GC_TONSIL_BCELL_UP	77	0.665742924422221	1.95543424418943	4.7710026600537e-06	0.000146892646730676	0.000115767173080634	826	tags=48%, list=22%, signal=38%	4818/8407/6282/9022/8837/967/9046/9592/3105/2268/841/10788/5479/3676/11186/7133/9516/9452/5721/7076/6892/3695/3133/11119/79073/6185/5611/6184/10923/90864/57140/7431/6404/6748/56005/1666/57326
GSE2935_UV_INACTIVATED_VS_LIVE_SENDAI_VIRUS_INF_MACROPHAGE_UP	GSE2935_UV_INACTIVATED_VS_LIVE_SENDAI_VIRUS_INF_MACROPHAGE_UP	GSE2935_UV_INACTIVATED_VS_LIVE_SENDAI_VIRUS_INF_MACROPHAGE_UP	40	-0.596009725115308	-2.3019961414753	4.89272398821537e-06	0.000150373187254832	0.000118510212614892	174	tags=38%, list=5%, signal=36%	1788/2308/9595/399/5163/6402/6932/81606/1606/6304/87/51176/3983/6001/1236
BILANGES_RAPAMYCIN_SENSITIVE_VIA_TSC1_AND_TSC2	BILANGES_RAPAMYCIN_SENSITIVE_VIA_TSC1_AND_TSC2	BILANGES_RAPAMYCIN_SENSITIVE_VIA_TSC1_AND_TSC2	47	-0.569406669225455	-2.28173331661568	4.98433547270167e-06	0.00015284981710346	0.000120462062777062	309	tags=34%, list=8%, signal=32%	1968/9804/6173/3615/3178/689/10412/4673/25873/4736/6122/3646/6227/6234/6165/6160
GSE14699_NAIVE_VS_ACT_CD8_TCELL_UP	GSE14699_NAIVE_VS_ACT_CD8_TCELL_UP	GSE14699_NAIVE_VS_ACT_CD8_TCELL_UP	59	0.702603423267733	2.01703498409355	4.9909424530148e-06	0.00015284981710346	0.000120462062777062	455	tags=34%, list=12%, signal=30%	6352/8530/6275/10219/3002/84525/11126/3587/6281/3560/2833/6277/51192/26031/5997/55911/5621/23710/7832/6515
REN_ALVEOLAR_RHABDOMYOSARCOMA_DN	REN_ALVEOLAR_RHABDOMYOSARCOMA_DN	REN_ALVEOLAR_RHABDOMYOSARCOMA_DN	149	0.579617539004069	1.78182055778812	5.01788163539614e-06	0.000153403809996396	0.000120898668642293	848	tags=49%, list=22%, signal=40%	1316/301/1192/1843/302/10123/83442/8407/8826/6281/831/7094/11010/7905/4478/7040/8459/6277/308/81/389/7171/4061/387/375/10097/2771/3716/10952/7076/6892/3423/23585/10094/396/5879/2683/837/5034/60481/26031/975/10487/23710/53827/7319/54918/6342/5908/29766/8992/706/50999/9528/10938/23180/1476/64834/56674/4627/334/10134/5878/9948/54458/10365/81552/832/6249/3964/1173/58472/11152
GSE3982_CENT_MEMORY_CD4_TCELL_VS_NKCELL_UP	GSE3982_CENT_MEMORY_CD4_TCELL_VS_NKCELL_UP	GSE3982_CENT_MEMORY_CD4_TCELL_VS_NKCELL_UP	66	-0.497336450050065	-2.1380934536401	5.13157197454831e-06	0.000156053804573369	0.000122987148819368	326	tags=41%, list=9%, signal=38%	360/2098/399/3959/55423/1154/91782/56985/28984/3178/5464/6128/6155/6130/1606/51070/6152/4736/6124/6125/6156/6234/6136/3945/1933/6161/54674
GNF2_JAK1	GNF2_JAK1	GNF2_JAK1	31	0.785214654414154	2.04310395589913	5.12424574671581e-06	0.000156053804573369	0.000122987148819368	404	tags=65%, list=11%, signal=58%	3820/1521/5527/10123/259197/3683/2534/9976/5732/81926/5788/11186/8934/8477/5775/976/3716/5583/51411/3133
HP_ABNORMAL_VENTRICULAR_SEPTUM_MORPHOLOGY	HP_ABNORMAL_VENTRICULAR_SEPTUM_MORPHOLOGY	HP_ABNORMAL_VENTRICULAR_SEPTUM_MORPHOLOGY	140	-0.380936883738473	-1.76347830823174	5.12751163128027e-06	0.000156053804573369	0.000122987148819368	168	tags=15%, list=4%, signal=15%	6218/11224/6223/6138/6201/6155/6235/6232/6304/6134/6224/6229/6141/6154/6125/6204/6234/6210/6135/6165/6160
GOCC_CYTOLYTIC_GRANULE	GOCC_CYTOLYTIC_GRANULE	GOCC_CYTOLYTIC_GRANULE	12	0.906832475964881	1.97434683986221	5.27855705951151e-06	0.00016024257105004	0.000126288346425183	37	tags=50%, list=1%, signal=50%	4818/10578/2999/5551/3002/5552
GSE3720_LPS_VS_PMA_STIM_VD1_GAMMADELTA_TCELL_UP	GSE3720_LPS_VS_PMA_STIM_VD1_GAMMADELTA_TCELL_UP	GSE3720_LPS_VS_PMA_STIM_VD1_GAMMADELTA_TCELL_UP	53	0.723547527520275	2.05750835134368	5.38458585865139e-06	0.000163175544185076	0.000128599844080931	529	tags=49%, list=14%, signal=43%	3003/3001/3824/6275/301/3002/57823/567/53637/5366/9839/3958/2771/382/1043/115361/29108/998/51411/54739/23710/10666/5533/142678/11068/961
GSE5099_DAY3_VS_DAY7_MCSF_TREATED_MACROPHAGE_UP	GSE5099_DAY3_VS_DAY7_MCSF_TREATED_MACROPHAGE_UP	GSE5099_DAY3_VS_DAY7_MCSF_TREATED_MACROPHAGE_UP	105	-0.419653070867581	-1.90758267076219	5.52067851419688e-06	0.000167007751073453	0.000131620034458064	315	tags=29%, list=8%, signal=27%	11040/132299/694/2533/8665/203328/5204/6205/10412/6138/6188/29997/23521/1604/26119/9045/6134/27086/6124/6208/6181/5140/6137/113791/6210/100093630/6160/6161/54674/1236
GOBP_ANATOMICAL_STRUCTURE_FORMATION_INVOLVED_IN_MORPHOGENESIS	GOBP_ANATOMICAL_STRUCTURE_FORMATION_INVOLVED_IN_MORPHOGENESIS	GOBP_ANATOMICAL_STRUCTURE_FORMATION_INVOLVED_IN_MORPHOGENESIS	185	0.548645803253494	1.70635679994817	5.53998373306333e-06	0.000167299787506829	0.000131850190514755	752	tags=41%, list=20%, signal=35%	301/3725/1843/84525/302/1844/3688/9289/5216/11126/2316/8837/7128/3689/3726/2833/7534/824/841/7040/3576/3676/7305/8320/6303/1524/9047/11214/387/963/101/493/3716/136319/7494/998/7852/5579/2683/6095/682/2625/975/5594/11235/57674/10211/4814/2752/26469/6093/6046/7408/6672/5777/10959/71/29766/4773/57142/6789/10312/10938/5573/4627/506/10519/29072/9948/23287/6733/4691/23019/10365/6949/8543
REACTOME_NEUTROPHIL_DEGRANULATION	REACTOME_NEUTROPHIL_DEGRANULATION	REACTOME_NEUTROPHIL_DEGRANULATION	224	0.527431498036748	1.65136037610028	5.73172064026471e-06	0.00017278894883191	0.000136176238845502	1020	tags=52%, list=27%, signal=41%	302/6282/8826/967/1535/1075/567/3683/3689/11010/3106/3107/2040/11314/3105/2268/10788/51316/5788/7305/7133/5873/2950/387/963/101/10097/3958/4332/976/29108/6283/2495/8655/391/6280/79888/2357/5879/1520/2683/23406/3320/5906/3684/51411/326624/1729/5594/4069/5265/10487/5660/5476/2992/5912/26578/6279/1778/2207/6515/6093/10383/8673/54509/51646/54918/5777/5686/5908/961/28956/57126/929/3482/684/10312/37439…
KAECH_DAY15_EFF_VS_MEMORY_CD8_TCELL_UP	KAECH_DAY15_EFF_VS_MEMORY_CD8_TCELL_UP	KAECH_DAY15_EFF_VS_MEMORY_CD8_TCELL_UP	54	0.716909888548928	2.04013235340763	5.85576774289792e-06	0.000176222010512834	0.000138881859954914	776	tags=67%, list=21%, signal=54%	3001/3824/79026/301/10219/3002/302/972/3123/51523/91663/60/9516/101/3958/2771/5965/5579/6095/3398/975/10410/5476/23710/6279/5714/961/22913/81671/4297/55615/55904/10051/51125/5530/10776
GSE19772_HCMV_INFL_VS_HCMV_INF_MONOCYTES_AND_PI3K_INHIBITION_DN	GSE19772_HCMV_INFL_VS_HCMV_INF_MONOCYTES_AND_PI3K_INHIBITION_DN	GSE19772_HCMV_INFL_VS_HCMV_INF_MONOCYTES_AND_PI3K_INHIBITION_DN	82	0.657093621742263	1.94254542520081	5.90533728795139e-06	0.00017740574791915	0.000139814772093466	445	tags=28%, list=12%, signal=25%	6352/8530/3824/79026/302/11126/3107/51316/7305/133418/23741/9516/1622/5583/10094/3398/84299/5997/834/23710/23582/29969/10063
GOBP_REGULATION_OF_CELL_MORPHOGENESIS	GOBP_REGULATION_OF_CELL_MORPHOGENESIS	GOBP_REGULATION_OF_CELL_MORPHOGENESIS	74	0.665642237804007	1.94624031923508	5.94894209914935e-06	0.000178406509250268	0.000140603479444109	784	tags=61%, list=21%, signal=49%	301/6281/2316/7430/23499/3689/2534/2268/10109/4478/1072/30011/81/10602/389/91663/387/103910/10097/391/57580/998/7852/5879/811/5034/7940/1729/2633/6348/3611/3987/752/5880/54509/55843/4627/50618/10519/9948/11151/56990/832/9270/2035
GSE40274_FOXP3_VS_FOXP3_AND_LEF1_TRANSDUCED_ACTIVATED_CD4_TCELL_UP	GSE40274_FOXP3_VS_FOXP3_AND_LEF1_TRANSDUCED_ACTIVATED_CD4_TCELL_UP	GSE40274_FOXP3_VS_FOXP3_AND_LEF1_TRANSDUCED_ACTIVATED_CD4_TCELL_UP	52	0.715930327184953	2.02728582323015	6.00885755796972e-06	0.00017989211901528	0.000141774299404292	282	tags=31%, list=7%, signal=29%	6352/8530/10219/3002/84525/6282/10581/824/9467/6277/51635/5721/51192/1043/55501/79888
GSE7509_UNSTIM_VS_IFNA_STIM_IMMATURE_DC_DN	GSE7509_UNSTIM_VS_IFNA_STIM_IMMATURE_DC_DN	GSE7509_UNSTIM_VS_IFNA_STIM_IMMATURE_DC_DN	71	0.677719152666099	1.97239067521062	6.05386400604841e-06	0.00018092703220835	0.000142589922088015	543	tags=42%, list=14%, signal=37%	3003/3001/8530/79026/10219/969/57823/3659/4792/9046/3683/2534/5698/64005/493/6892/26191/5583/837/5696/6452/4170/219285/54739/834/8743/868/7378/5777/925
GSE17721_LPS_VS_PAM3CSK4_2H_BMDC_UP	GSE17721_LPS_VS_PAM3CSK4_2H_BMDC_UP	GSE17721_LPS_VS_PAM3CSK4_2H_BMDC_UP	59	0.699376822846886	2.00777205466136	6.11669968545942e-06	0.000182375610494848	0.00014373155726817	138	tags=22%, list=4%, signal=22%	8530/1316/5341/5996/2353/6351/3725/1843/7538/56650/84159/2833/5732
HP_EPICANTHUS	HP_EPICANTHUS	HP_EPICANTHUS	137	-0.379184236303306	-1.76799061812316	6.12337633021816e-06	0.000182375610494848	0.00014373155726817	168	tags=16%, list=4%, signal=16%	6218/11224/64919/6223/6138/6201/6155/6235/6232/6134/6224/6229/6141/6154/6125/6204/6234/6210/6135/6228/6165/6160
MODULE_128	MODULE_128	MODULE_128	34	0.784047936921925	2.06701455196586	6.18274255886592e-06	0.000183513115608531	0.000144628033397552	448	tags=59%, list=12%, signal=52%	6352/10578/3003/6275/9235/967/3689/3560/10581/7305/3902/2495/7076/8870/2357/2634/4069/10410/2633/2207
MODULE_79	MODULE_79	MODULE_79	34	0.784047936921925	2.06701455196586	6.18274255886592e-06	0.000183513115608531	0.000144628033397552	448	tags=59%, list=12%, signal=52%	6352/10578/3003/6275/9235/967/3689/3560/10581/7305/3902/2495/7076/8870/2357/2634/4069/10410/2633/2207
GOBP_POSITIVE_REGULATION_OF_CATALYTIC_ACTIVITY	GOBP_POSITIVE_REGULATION_OF_CATALYTIC_ACTIVITY	GOBP_POSITIVE_REGULATION_OF_CATALYTIC_ACTIVITY	270	0.506698403186682	1.59385756207088	6.21180597787868e-06	0.000184060589436836	0.000145059501540098	445	tags=27%, list=12%, signal=26%	6352/5341/5996/6351/972/3123/3688/23645/8826/6281/4155/6846/8837/1535/7295/801/115352/3689/2534/11314/2268/841/7040/9938/5788/116984/389/5366/3428/11214/7114/5720/387/101/8477/493/5721/2771/1622/29108/6283/391/6280/10550/57580/998/54205/27166/837/3148/3320/5906/3684/975/5594/5621/11235/5900/5660/7529/834/4659/9910/8743/5062/6348/55233/84876/3987/1445/1027/6279/10063
GOBP_POSITIVE_REGULATION_OF_LOCOMOTION	GOBP_POSITIVE_REGULATION_OF_LOCOMOTION	GOBP_POSITIVE_REGULATION_OF_LOCOMOTION	125	0.592546956744413	1.8048105385393	6.2553359013693e-06	0.000185034116918661	0.000145826745694217	569	tags=40%, list=15%, signal=35%	6352/301/4267/6351/3725/972/23224/3688/6282/5216/6846/3309/2268/7040/3576/3676/5788/81/1524/389/91663/7114/387/6693/101/3958/2771/382/8717/29108/7494/5295/152007/7852/5879/811/84299/2625/1729/5594/11235/83706/6348/5880/58515/71/961/29085/57142/6789
KEGG_NATURAL_KILLER_CELL_MEDIATED_CYTOTOXICITY	KEGG_NATURAL_KILLER_CELL_MEDIATED_CYTOTOXICITY	KEGG_NATURAL_KILLER_CELL_MEDIATED_CYTOTOXICITY	49	0.729538393006651	2.04481322630009	6.27318922134992e-06	0.000185246102151413	0.000145993812812121	597	tags=59%, list=16%, signal=51%	3824/5551/3002/259197/10870/3683/3689/2534/4068/3106/3107/3105/2214/7305/5295/5879/5579/6452/5594/3133/8743/5533/2207/5880/3384/5777/919/4773/3845
GSE41867_NAIVE_VS_DAY6_LCMV_ARMSTRONG_EFFECTOR_CD8_TCELL_DN	GSE41867_NAIVE_VS_DAY6_LCMV_ARMSTRONG_EFFECTOR_CD8_TCELL_DN	GSE41867_NAIVE_VS_DAY6_LCMV_ARMSTRONG_EFFECTOR_CD8_TCELL_DN	59	0.696344377868948	1.99906650697218	6.79215540183619e-06	0.000200229968937804	0.000157802708208074	471	tags=39%, list=12%, signal=35%	4818/3001/6275/10219/4542/22806/4792/7128/3683/3560/8459/22807/976/8763/8870/2683/51762/60481/2634/490/6279/8631/10318
GSE40274_CTRL_VS_FOXP3_AND_LEF1_TRANSDUCED_ACTIVATED_CD4_TCELL_UP	GSE40274_CTRL_VS_FOXP3_AND_LEF1_TRANSDUCED_ACTIVATED_CD4_TCELL_UP	GSE40274_CTRL_VS_FOXP3_AND_LEF1_TRANSDUCED_ACTIVATED_CD4_TCELL_UP	41	0.75604557193323	2.07396305993698	7.15699117770625e-06	0.000210626969565976	0.000165996660717133	335	tags=49%, list=9%, signal=45%	6352/4818/79026/3002/1521/201633/23345/53637/3560/4068/2833/9592/8320/3902/9452/7846/1441/6280/3684/60481
STK33_NOMO_UP	STK33_NOMO_UP	STK33_NOMO_UP	53	0.718607129421005	2.04345964001293	7.29398564574079e-06	0.000214294825734357	0.000168887325085502	518	tags=53%, list=14%, signal=46%	1316/2353/6351/3725/1843/10123/23645/7538/3587/3726/84159/11010/9976/8320/3428/285513/9839/8870/10135/51762/219285/5997/284996/25897/7832/401494/7378/8878
HAY_BONE_MARROW_EARLY_ERYTHROBLAST	HAY_BONE_MARROW_EARLY_ERYTHROBLAST	HAY_BONE_MARROW_EARLY_ERYTHROBLAST	41	-0.589357096614882	-2.29095737263844	7.35102616710505e-06	0.000215605224332655	0.000169920059839147	444	tags=44%, list=12%, signal=39%	90871/26354/23160/55651/64432/10591/1207/8761/708/1964/280636/10360/2091/5464/4609/4869/6168/9349
HP_ABNORMALITY_OF_THE_MUSCULATURE_OF_THE_UPPER_LIMBS	HP_ABNORMALITY_OF_THE_MUSCULATURE_OF_THE_UPPER_LIMBS	HP_ABNORMALITY_OF_THE_MUSCULATURE_OF_THE_UPPER_LIMBS	60	-0.512204411177067	-2.10618086631779	7.41370195715291e-06	0.000217076198860285	0.000171079345661327	168	tags=37%, list=4%, signal=36%	400916/3315/6218/11224/6223/6138/6201/6155/6235/6232/6224/6229/6141/6154/6125/6204/6234/6210/7273/6135/6165/6160
GOCC_ACTIN_CYTOSKELETON	GOCC_ACTIN_CYTOSKELETON	GOCC_ACTIN_CYTOSKELETON	117	0.609774031882939	1.84969323524457	7.61592418071733e-06	0.00022262129805827	0.000175449479040294	541	tags=46%, list=14%, signal=41%	79026/301/4542/8826/2316/3936/1535/7430/23499/81873/2534/4637/824/2268/10109/10788/1072/7402/81/10602/91663/7171/7456/11214/60/64005/7170/101/103910/10097/136319/10093/10094/5879/5579/23406/51411/4046/10487/829/4659/10211/2633/11034/83706/9051/3611/10096/5880/10627/7408/71/29766/92241
GSE14769_UNSTIM_VS_40MIN_LPS_BMDM_DN	GSE14769_UNSTIM_VS_40MIN_LPS_BMDM_DN	GSE14769_UNSTIM_VS_40MIN_LPS_BMDM_DN	64	0.688076542285799	2.00067075980888	7.77601962139712e-06	0.000226918390769862	0.000178836049346964	607	tags=52%, list=16%, signal=44%	1316/5996/2353/6351/3725/1843/1844/969/23645/7538/57823/3587/3659/4792/8837/7128/3726/9592/7316/8870/3148/330/4170/3398/7832/5966/51278/8878/26286/100506736/929/10957/10938
GSE3982_CENT_MEMORY_CD4_TCELL_VS_NKCELL_DN	GSE3982_CENT_MEMORY_CD4_TCELL_VS_NKCELL_DN	GSE3982_CENT_MEMORY_CD4_TCELL_VS_NKCELL_DN	48	0.726058014616862	2.02906606464014	7.8387630238822e-06	0.000228364904631889	0.000179976057539042	563	tags=52%, list=15%, signal=45%	6352/3001/5341/259197/60489/9289/967/1075/3115/10581/11314/51316/51192/4332/3716/79888/7167/5791/4069/9051/10063/2207/5777/925/23092
GNF2_CD97	GNF2_CD97	GNF2_CD97	34	0.779313210756422	2.05453221839569	7.98431305178325e-06	0.000231882389512244	0.000182748213191592	613	tags=79%, list=16%, signal=67%	4542/79180/8826/3587/9046/3683/3689/9976/11314/5732/5788/1524/9516/101/8477/976/3716/3398/51411/55911/3133/26578/9051/5908/3134/6793/313
HP_REDUCED_CONSCIOUSNESS_CONFUSION	HP_REDUCED_CONSCIOUSNESS_CONFUSION	HP_REDUCED_CONSCIOUSNESS_CONFUSION	104	-0.409987480113815	-1.86640390739123	7.9862574442604e-06	0.000231882389512244	0.000182748213191592	168	tags=18%, list=4%, signal=18%	6218/11224/6223/6138/6201/6155/6235/6232/6224/6229/6141/6154/6125/6204/6234/6210/6135/6165/6160
VEGF_A_UP.V1_UP	VEGF_A_UP.V1_UP	VEGF_A_UP.V1_UP	37	0.76798775766053	2.06174485599285	8.04338561608228e-06	0.000232921346431995	0.000183567022765993	403	tags=38%, list=11%, signal=34%	4818/9235/10123/60489/10133/4542/5788/4061/9452/5696/6452/3398/9246/4814
MODULE_118	MODULE_118	MODULE_118	83	0.650059050170269	1.92427862896611	8.04891464824998e-06	0.000232921346431995	0.000183567022765993	464	tags=36%, list=12%, signal=32%	6352/8530/6275/301/5996/2353/6351/5552/6282/2316/3936/1075/3689/2014/3726/3561/9976/5788/963/4332/7852/8870/5696/4046/241/2992/6348/6279/2207/5880
HP_SHORT_DIGIT	HP_SHORT_DIGIT	HP_SHORT_DIGIT	143	-0.372676445212428	-1.81794914375274	8.1462393229623e-06	0.000235344854040381	0.00018547700690071	247	tags=18%, list=7%, signal=18%	4054/7048/113246/1327/6218/11224/6223/6138/6201/6155/860/6235/6232/6304/6134/6224/6229/6141/6154/6125/6204/6234/6210/6135/6165/6160
GAUTAM_EYE_IRIS_CILIARY_BODY_WIF1_HIGH_FIBROBLASTS	GAUTAM_EYE_IRIS_CILIARY_BODY_WIF1_HIGH_FIBROBLASTS	GAUTAM_EYE_IRIS_CILIARY_BODY_WIF1_HIGH_FIBROBLASTS	56	-0.513296573819919	-2.07524477630367	8.17594433431041e-06	0.000235810015126351	0.000185843603766846	154	tags=48%, list=4%, signal=47%	9882/1938/1936/26156/6132/6138/6188/6128/10399/23521/6171/6152/4869/6208/6154/6125/6137/6203/6222/6144/6129/6228/100093630/6191/6202/6164/6193
GSE40274_CTRL_VS_XBP1_TRANSDUCED_ACTIVATED_CD4_TCELL_UP	GSE40274_CTRL_VS_XBP1_TRANSDUCED_ACTIVATED_CD4_TCELL_UP	GSE40274_CTRL_VS_XBP1_TRANSDUCED_ACTIVATED_CD4_TCELL_UP	65	0.693149424355289	2.00852350178189	8.29990230932444e-06	0.000238836825594446	0.000188229055313544	706	tags=48%, list=19%, signal=39%	6352/4818/79026/6275/22806/3587/7094/3560/54331/7402/5305/9839/103910/309/391/1441/57580/26001/6813/5660/5533/6515/51646/6672/6793/9528/55729/8301/50618/23204/156
GOCC_ENDOSOME	GOCC_ENDOSOME	GOCC_ENDOSOME	266	0.511197364574963	1.60779508740859	8.30844616553889e-06	0.000238836825594446	0.000188229055313544	1146	tags=54%, list=30%, signal=41%	8530/301/5551/302/972/3123/3688/10133/3113/967/1535/7430/567/3115/2923/2534/3560/10581/3106/3561/3107/7316/3105/10109/81926/5873/9516/7846/387/8934/382/7314/309/3716/3122/8763/7852/8073/5879/1520/51762/5906/682/9525/326624/219285/5594/2060/10410/5660/10211/5912/3133/9910/533/9482/1027/83930/8673/142678/54918/57132/8878/8992/28956/929/3134/3482/79139/684/84888/10312/29887/4218/9528/10938/5573/2318…
GAUTAM_EYE_CHOROID_SCLERA_CHOROID_ENDOTHELIAL_CELLS	GAUTAM_EYE_CHOROID_SCLERA_CHOROID_ENDOTHELIAL_CELLS	GAUTAM_EYE_CHOROID_SCLERA_CHOROID_ENDOTHELIAL_CELLS	75	-0.46289577188349	-1.96273033010907	8.43933190215198e-06	0.000242197647668713	0.000190877743858711	182	tags=35%, list=5%, signal=34%	119504/2521/2197/6205/1936/23521/6130/6147/1915/6152/6224/6217/27086/4666/6141/6124/6156/6204/6203/6136/6143/6129/9349/6206/6146/6189
GSE40666_UNTREATED_VS_IFNA_STIM_EFFECTOR_CD8_TCELL_90MIN_UP	GSE40666_UNTREATED_VS_IFNA_STIM_EFFECTOR_CD8_TCELL_90MIN_UP	GSE40666_UNTREATED_VS_IFNA_STIM_EFFECTOR_CD8_TCELL_90MIN_UP	69	0.673196088491212	1.95659535318866	8.48044606811565e-06	0.000242975292801185	0.000191490611695528	477	tags=42%, list=13%, signal=37%	79026/4267/302/201633/3688/3956/8407/6282/4542/6281/8837/3683/2597/864/824/841/493/976/57580/6890/373156/23406/6095/3684/5476/3695/29969/7533/10383
GOBP_REGULATION_OF_LYMPHOCYTE_ACTIVATION	GOBP_REGULATION_OF_LYMPHOCYTE_ACTIVATION	GOBP_REGULATION_OF_LYMPHOCYTE_ACTIVATION	156	0.568432798784153	1.75439585536854	8.50787495871203e-06	0.000243358918373456	0.000191792949824848	559	tags=37%, list=15%, signal=32%	6352/301/972/257101/201633/3123/3956/22806/11126/3659/3113/678/7128/567/3115/1880/115352/2534/864/11314/3105/2268/2214/7040/5788/30011/7305/3902/7133/387/914/6693/101/3958/4332/29108/3122/26191/7494/27166/3398/2625/7940/975/5621/22890/3133/1445/5880/28639/3635/868/58515/5777/961/4773/3134
GOBP_MATURATION_OF_SSU_RRNA	GOBP_MATURATION_OF_SSU_RRNA	GOBP_MATURATION_OF_SSU_RRNA	21	-0.718523730924309	-2.31980608054426	8.56487691352253e-06	0.000243959590794649	0.000192266344168926	142	tags=29%, list=4%, signal=28%	6223/6217/6208/6227/6234/6202
HP_APLASIA_HYPOPLASIA_INVOLVING_BONES_OF_THE_UPPER_LIMBS	HP_APLASIA_HYPOPLASIA_INVOLVING_BONES_OF_THE_UPPER_LIMBS	HP_APLASIA_HYPOPLASIA_INVOLVING_BONES_OF_THE_UPPER_LIMBS	115	-0.407375061041844	-1.8763565797749	8.57109673439143e-06	0.000243959590794649	0.000192266344168926	169	tags=20%, list=4%, signal=20%	1327/6218/11224/6223/6138/6201/6155/860/6235/6232/6304/6134/6224/6229/6141/6154/6125/6204/6234/6210/6135/6165/6160
KRIGE_RESPONSE_TO_TOSEDOSTAT_24HR_UP	KRIGE_RESPONSE_TO_TOSEDOSTAT_24HR_UP	KRIGE_RESPONSE_TO_TOSEDOSTAT_24HR_UP	256	0.512536511339238	1.61088480389482	8.57050535049486e-06	0.000243959590794649	0.000192266344168926	795	tags=38%, list=21%, signal=32%	5341/969/3956/23645/831/10870/2534/11010/824/3105/1831/841/9938/3576/5788/7305/7402/116984/9208/5366/7171/7133/3428/11214/5873/64005/7846/81631/64215/3716/2495/3423/6280/51100/57580/79144/6890/1520/10135/6452/51762/51411/9246/5791/219285/4046/5997/5621/241/23710/10211/4814/3133/6348/9991/9051/6279/2207/6515/10627/2804/51646/10010/868/6672/10209/57132/8878/92241/257106/26286/3134/3482/6789/29994/8…
GSE20366_EX_VIVO_VS_DEC205_CONVERSION_NAIVE_CD4_TCELL_UP	GSE20366_EX_VIVO_VS_DEC205_CONVERSION_NAIVE_CD4_TCELL_UP	GSE20366_EX_VIVO_VS_DEC205_CONVERSION_NAIVE_CD4_TCELL_UP	48	0.724896556726862	2.02582021548943	8.61485395945505e-06	0.000244803079562613	0.000192931103858167	374	tags=31%, list=10%, signal=29%	6352/3003/3001/5996/3002/84525/57823/11126/51316/4061/9516/8477/26031/2634/51225
GOBP_POSITIVE_REGULATION_OF_CELL_KILLING	GOBP_POSITIVE_REGULATION_OF_CELL_KILLING	GOBP_POSITIVE_REGULATION_OF_CELL_KILLING	24	0.8206286855967	2.03569786024267	8.68194788426515e-06	0.000246305866818089	0.000194115461524667	407	tags=71%, list=11%, signal=64%	3824/5551/259197/3123/11126/567/4068/3106/3105/5788/7305/114836/3902/3122/3684/3133/10666
MARKEY_RB1_ACUTE_LOF_DN	MARKEY_RB1_ACUTE_LOF_DN	MARKEY_RB1_ACUTE_LOF_DN	93	0.632130734782069	1.88490053341691	8.72851486946701e-06	0.000247222347626375	0.000194837746776648	546	tags=43%, list=14%, signal=38%	6352/3002/5552/8826/3936/3689/3106/5698/2040/51316/5788/7305/6303/3428/51635/101/5721/1043/115361/6892/6890/2357/837/5696/10135/51762/3684/7940/9246/2634/4069/3133/83706/6348/7319/5880/6672/5777/3430/100506736
GSE2770_TGFB_AND_IL4_ACT_VS_ACT_CD4_TCELL_2H_UP	GSE2770_TGFB_AND_IL4_ACT_VS_ACT_CD4_TCELL_2H_UP	GSE2770_TGFB_AND_IL4_ACT_VS_ACT_CD4_TCELL_2H_UP	108	-0.407572647519904	-1.84172283370352	8.87361938251156e-06	0.000250922215948541	0.000197753640158384	288	tags=27%, list=8%, signal=26%	6638/8665/258010/119504/170622/280636/1975/5934/5204/6218/26986/27018/7311/6188/6128/6155/7381/6233/6122/6204/6137/79612/6144/6129/6165/6202/1933/6194/6189
GOBP_MATURATION_OF_LSU_RRNA	GOBP_MATURATION_OF_LSU_RRNA	GOBP_MATURATION_OF_LSU_RRNA	19	-0.776814161050564	-2.48270546366834	9.36541399901196e-06	0.000264397534623572	0.00020837363771503	165	tags=63%, list=4%, signal=61%	65008/8886/80135/84154/84365/55651/11224/26156/10412/6130/4736/6129
GSE45365_NK_CELL_VS_CD11B_DC_MCMV_INFECTION_DN	GSE45365_NK_CELL_VS_CD11B_DC_MCMV_INFECTION_DN	GSE45365_NK_CELL_VS_CD11B_DC_MCMV_INFECTION_DN	76	0.660335071504023	1.94055018797797	9.41300382619769e-06	0.00026530895662327	0.00020909193608283	458	tags=37%, list=12%, signal=33%	4818/8530/3824/301/4542/1535/3683/2014/54331/7305/170954/5873/285513/57580/152007/84636/5034/9926/5791/241/51225/23710/3695/533/53827/9051/2207/8887
TRAVAGLINI_LUNG_ADVENTITIAL_FIBROBLAST_CELL	TRAVAGLINI_LUNG_ADVENTITIAL_FIBROBLAST_CELL	TRAVAGLINI_LUNG_ADVENTITIAL_FIBROBLAST_CELL	66	0.675457261675952	1.96308265237748	9.61478311507653e-06	0.000270556250838858	0.000213227367169281	479	tags=48%, list=13%, signal=43%	6275/301/2353/3725/1843/302/972/9235/23645/7538/6281/678/2354/3726/9976/9592/3727/9467/6277/3428/9452/3958/7076/7494/2683/4170/4046/23710/9689/3337/7832/135112
KEGG_REGULATION_OF_ACTIN_CYTOSKELETON	KEGG_REGULATION_OF_ACTIN_CYTOSKELETON	KEGG_REGULATION_OF_ACTIN_CYTOSKELETON	64	0.685662730006426	1.9936522911499	9.70145776118239e-06	0.000272207586755388	0.000214528797125906	597	tags=59%, list=16%, signal=51%	3688/8826/5216/7430/81873/3683/3689/5499/10109/4478/10788/1072/3676/81/60/5305/7114/387/103910/10093/5295/998/10094/5879/3684/1729/5594/4659/3695/5062/1445/5880/6093/10627/71/929/7454/3845
LAKE_ADULT_KIDNEY_C17_COLLECTING_SYSTEM_PCS_STRESSED_DISSOC_SUBSET	LAKE_ADULT_KIDNEY_C17_COLLECTING_SYSTEM_PCS_STRESSED_DISSOC_SUBSET	LAKE_ADULT_KIDNEY_C17_COLLECTING_SYSTEM_PCS_STRESSED_DISSOC_SUBSET	76	0.660051783947717	1.93971768074889	9.70487415569573e-06	0.000272207586755388	0.000214528797125906	523	tags=45%, list=14%, signal=39%	79026/1316/2353/3725/1843/7538/8826/831/7430/2354/7534/3309/7316/6303/81/9208/7171/7184/3958/106480796/10135/6095/60481/26031/3133/3337/25897/7832/483/135112/7378/8878/5908/71
GNF2_ZAP70	GNF2_ZAP70	GNF2_ZAP70	23	0.836980705465016	2.06497751595747	9.85004416780744e-06	0.000275833062366356	0.000217386061065904	349	tags=61%, list=9%, signal=56%	4818/3001/3820/1521/4603/10123/3683/4068/4145/3004/5775/5583/6095/11118
GSE9006_TYPE_1_DIABETES_AT_DX_VS_4MONTH_POST_DX_PBMC_DN	GSE9006_TYPE_1_DIABETES_AT_DX_VS_4MONTH_POST_DX_PBMC_DN	GSE9006_TYPE_1_DIABETES_AT_DX_VS_4MONTH_POST_DX_PBMC_DN	69	-0.483004366107544	-2.04999283186618	9.89514553797399e-06	0.000276649117347163	0.000218029199986123	260	tags=30%, list=7%, signal=29%	51650/6633/5204/1327/7311/6138/6155/6130/6235/6152/4736/6217/6125/6204/6136/6143/6210/6144/1933/6207/6001
GOBP_LEUKOCYTE_CHEMOTAXIS	GOBP_LEUKOCYTE_CHEMOTAXIS	GOBP_LEUKOCYTE_CHEMOTAXIS	60	0.69474950670059	1.99996333400915	1.01052974622356e-05	0.000282069607424141	0.000222301128002193	464	tags=48%, list=12%, signal=43%	6352/301/6351/1843/972/6846/1130/1880/3689/5479/3576/1524/101/3958/51192/6283/1441/6280/57580/7852/5879/811/682/5594/4814/6348/6279/2207/5880
DESCARTES_FETAL_THYMUS_ANTIGEN_PRESENTING_CELLS	DESCARTES_FETAL_THYMUS_ANTIGEN_PRESENTING_CELLS	DESCARTES_FETAL_THYMUS_ANTIGEN_PRESENTING_CELLS	37	0.764462673237484	2.05228139175965	1.03171921707648e-05	0.000287521236475943	0.000226597596872881	369	tags=59%, list=10%, signal=54%	8530/5341/5996/972/5552/3123/4542/57823/3587/3113/3115/2268/7305/8832/101/4332/3122/1520/330/3398/55911/4069
GSE42021_TREG_PLN_VS_CD24INT_TREG_THYMUS_DN	GSE42021_TREG_PLN_VS_CD24INT_TREG_THYMUS_DN	GSE42021_TREG_PLN_VS_CD24INT_TREG_THYMUS_DN	100	0.617745958627498	1.85951236377721	1.06708096981513e-05	0.000296898579948243	0.000233987950093111	638	tags=47%, list=17%, signal=40%	972/9235/10133/7538/3659/1075/567/3106/3107/5698/3105/841/6303/2987/5366/7133/3428/4061/5720/5721/6892/6890/373156/1520/837/5696/10135/4170/5691/9246/11118/2634/80830/834/3133/2633/11119/6672/961/7903/3430/3134/684/10312/10616/25939/63901
FLETCHER_PBMC_BCG_10W_INFANT_BCG_STIMULATED_VS_UNSTIMULATED_10W_DN	FLETCHER_PBMC_BCG_10W_INFANT_BCG_STIMULATED_VS_UNSTIMULATED_10W_DN	FLETCHER_PBMC_BCG_10W_INFANT_BCG_STIMULATED_VS_UNSTIMULATED_10W_DN	65	0.689970643824622	1.99931242091171	1.11412432439838e-05	0.000309490882037204	0.000243912035796933	562	tags=51%, list=15%, signal=44%	6275/301/2353/302/3956/83442/6282/6281/967/10870/11010/824/2268/6277/7305/308/8832/389/7171/9839/3958/1043/4332/152007/1520/3684/5791/4069/3987/2752/5777/706/3482
MENON_FETAL_KIDNEY_10_IMMUNE_CELLS	MENON_FETAL_KIDNEY_10_IMMUNE_CELLS	MENON_FETAL_KIDNEY_10_IMMUNE_CELLS	76	0.658686521128851	1.93570553428852	1.11642280265285e-05	0.000309633165778953	0.000244024170658168	404	tags=54%, list=11%, signal=49%	1316/6275/2353/972/5552/3123/3956/83442/6282/8826/5216/3113/3936/1535/678/567/3115/3106/3107/4637/3105/10109/1072/6277/5788/7305/6303/9208/60/7170/7114/10097/4332/3122/4946/10094/23406/7940/10487/5660/3133
GSE19772_CTRL_VS_HCMV_INF_MONOCYTES_UP	GSE19772_CTRL_VS_HCMV_INF_MONOCYTES_UP	GSE19772_CTRL_VS_HCMV_INF_MONOCYTES_UP	74	0.6568329952469	1.92048338544566	1.13698163447502e-05	0.000314831304344887	0.000248120861816324	562	tags=35%, list=15%, signal=31%	6352/79026/301/302/11126/3106/3107/9467/7305/6303/9516/5583/10094/6890/10135/975/834/23710/2992/25897/29969/2207/10010/23048/11345/3482
GNF2_ITGB2	GNF2_ITGB2	GNF2_ITGB2	50	0.719226982520936	2.0291610041226	1.14616772310895e-05	0.000316868760962849	0.000249726596331873	613	tags=66%, list=16%, signal=56%	6275/83442/4542/79180/8826/3587/3659/9046/3689/2268/4478/7305/7133/5873/101/976/29108/391/4170/3684/51411/7940/5997/55911/834/26578/9051/2207/752/54918/10312/7454/313
HP_ABNORMAL_SCAPULA_MORPHOLOGY	HP_ABNORMAL_SCAPULA_MORPHOLOGY	HP_ABNORMAL_SCAPULA_MORPHOLOGY	49	-0.547340376980292	-2.16358134067879	1.17247779991e-05	0.000323626276809552	0.000255052244170833	168	tags=43%, list=4%, signal=41%	6218/11224/6223/6138/6201/6155/860/6235/6232/6224/6229/6141/6154/6125/6204/6234/6210/7273/6135/6165/6160
GOBP_POSITIVE_REGULATION_OF_INNATE_IMMUNE_RESPONSE	GOBP_POSITIVE_REGULATION_OF_INNATE_IMMUNE_RESPONSE	GOBP_POSITIVE_REGULATION_OF_INNATE_IMMUNE_RESPONSE	61	0.692805825734779	1.99686113923185	1.17520586708969e-05	0.000323636467826596	0.000255060275786168	418	tags=34%, list=11%, signal=31%	6352/3824/149628/115362/259197/11126/2534/4068/7305/114836/3902/3428/101/4332/29108/3148/3320/3133/10666/5062/29110
RUBENSTEIN_SKELETAL_MUSCLE_FAP_CELLS	RUBENSTEIN_SKELETAL_MUSCLE_FAP_CELLS	RUBENSTEIN_SKELETAL_MUSCLE_FAP_CELLS	68	0.671746237600027	1.95152133745671	1.17624884464495e-05	0.000323636467826596	0.000255060275786168	614	tags=51%, list=16%, signal=44%	6275/301/4267/302/6282/6281/967/2923/2014/3309/10417/7905/1831/3727/5479/6277/7184/51635/23741/1622/7076/10550/975/4046/5660/55829/6717/80205/23471/10959/8992/57142/5052/9528/1476
GSE7219_UNSTIM_VS_LPS_AND_ANTI_CD40_STIM_NIK_NFKB2_KO_DC_DN	GSE7219_UNSTIM_VS_LPS_AND_ANTI_CD40_STIM_NIK_NFKB2_KO_DC_DN	GSE7219_UNSTIM_VS_LPS_AND_ANTI_CD40_STIM_NIK_NFKB2_KO_DC_DN	74	0.656532766121423	1.91960555949678	1.18099322754517e-05	0.000324426887579525	0.000255683211395133	668	tags=54%, list=18%, signal=45%	5996/6351/3725/1844/201633/9289/23645/7538/4792/10581/54331/7316/3902/7133/4061/101/493/29909/2495/5583/7494/54843/10227/5997/10410/57674/284996/23710/8743/5533/3337/29969/7832/51278/8878/27338/10938/23180/334/65125
GSE16385_ROSIGLITAZONE_IFNG_TNF_VS_IL4_STIM_MACROPHAGE_UP	GSE16385_ROSIGLITAZONE_IFNG_TNF_VS_IL4_STIM_MACROPHAGE_UP	GSE16385_ROSIGLITAZONE_IFNG_TNF_VS_IL4_STIM_MACROPHAGE_UP	60	0.690993452214348	1.9891508452192	1.27999993564347e-05	0.000351068336779175	0.000276679533057644	243	tags=33%, list=6%, signal=32%	2353/6351/1843/1844/5552/969/10123/23645/7538/678/7128/1880/2354/3726/9592/3309/5732/8477/22807/29909
MENON_FETAL_KIDNEY_9_ENDOTHELIAL_CELLS	MENON_FETAL_KIDNEY_9_ENDOTHELIAL_CELLS	MENON_FETAL_KIDNEY_9_ENDOTHELIAL_CELLS	44	0.727336486734688	2.00732514343382	1.30090353490974e-05	0.000356237944298981	0.000280753738688927	545	tags=66%, list=14%, signal=57%	302/972/3688/3956/567/801/10581/3106/4637/9592/3105/10109/4478/6277/7171/3428/7170/7114/387/10097/2771/23406/975/10410/3133/3799/10627/10376/51199
HAY_BONE_MARROW_CD34_POS_HSC	HAY_BONE_MARROW_CD34_POS_HSC	HAY_BONE_MARROW_CD34_POS_HSC	21	-0.709917827739277	-2.29202129671878	1.37532945035139e-05	0.000376024616599228	0.000296347760362948	237	tags=57%, list=6%, signal=54%	8664/114915/689/441951/1938/26156/6138/10399/6229/4666/6154/6203
AIZARANI_LIVER_C39_EPCAM_POS_BILE_DUCT_CELLS_4	AIZARANI_LIVER_C39_EPCAM_POS_BILE_DUCT_CELLS_4	AIZARANI_LIVER_C39_EPCAM_POS_BILE_DUCT_CELLS_4	49	0.719305812433209	2.01613246556655	1.38459473022733e-05	0.000377961654389929	0.000297874354063659	701	tags=65%, list=19%, signal=54%	79026/1316/302/23224/9235/3688/6282/2316/4792/967/7430/3576/6277/308/6303/81/91663/7171/330/3320/4134/25897/135112/8878/71/961/57142/4627/334/81671/805/11177
GAL_LEUKEMIC_STEM_CELL_DN	GAL_LEUKEMIC_STEM_CELL_DN	GAL_LEUKEMIC_STEM_CELL_DN	42	0.745215672721251	2.04240884535731	1.3939694133816e-05	0.000379922418420703	0.000299419646588322	444	tags=55%, list=12%, signal=49%	6352/6351/6966/3956/50486/3560/2833/2268/10602/1524/8477/3958/4332/28755/6283/6280/2357/7167/4069/5265/834/10666/6279
FLOTHO_PEDIATRIC_ALL_THERAPY_RESPONSE_UP	FLOTHO_PEDIATRIC_ALL_THERAPY_RESPONSE_UP	FLOTHO_PEDIATRIC_ALL_THERAPY_RESPONSE_UP	36	-0.614818191256869	-2.35920501816568	1.4073983052359e-05	0.000382980254677537	0.000301829549786855	214	tags=56%, list=6%, signal=53%	1975/3655/2197/1938/6223/6128/6155/23521/6175/6224/6217/6168/7178/6125/6234/6203/6129/6146/6194/6193
GSE24142_EARLY_THYMIC_PROGENITOR_VS_DN2_THYMOCYTE_ADULT_UP	GSE24142_EARLY_THYMIC_PROGENITOR_VS_DN2_THYMOCYTE_ADULT_UP	GSE24142_EARLY_THYMIC_PROGENITOR_VS_DN2_THYMOCYTE_ADULT_UP	56	0.69170957836218	1.97938735152441	1.41963036097223e-05	0.000385703333496751	0.000303975628191679	418	tags=41%, list=11%, signal=37%	3824/6275/301/5341/5996/3123/3689/11010/11314/5732/10788/7305/91663/79668/23741/1043/1520/3398/975/5791/55911/284996/29110
GSE13738_TCR_VS_BYSTANDER_ACTIVATED_CD4_TCELL_DN	GSE13738_TCR_VS_BYSTANDER_ACTIVATED_CD4_TCELL_DN	GSE13738_TCR_VS_BYSTANDER_ACTIVATED_CD4_TCELL_DN	83	0.642020837814544	1.90048423636876	1.42848788060887e-05	0.000387502487049675	0.000305393554312527	764	tags=51%, list=20%, signal=41%	301/4267/115362/23224/201633/4603/3123/3688/10133/3587/7295/824/7316/5732/10602/2987/5775/3423/152007/7852/10161/330/80830/834/4659/3695/533/401494/27436/3384/7378/58515/8878/23471/6793/5611/8850/8556/5829/10365/54832/64114
SCHERER_PBMC_YF_VAX_AGE_18_40YO_4_TO_7DY_UP	SCHERER_PBMC_YF_VAX_AGE_18_40YO_4_TO_7DY_UP	SCHERER_PBMC_YF_VAX_AGE_18_40YO_4_TO_7DY_UP	133	0.57988215287201	1.77460932090806	1.43314007359637e-05	0.000388157031808118	0.000305909405841016	585	tags=37%, list=15%, signal=32%	5341/149628/302/972/115362/6282/4792/678/3726/10581/3561/5698/2268/2214/3727/51316/7305/6303/1524/4061/5720/7846/963/5721/10952/6890/8073/373156/4502/3684/219285/54739/5265/11235/10410/124995/11034/9910/83706/8743/6717/51246/51278/8992/10589/57126/9802/140609/9377
GOMF_ACTIN_BINDING	GOMF_ACTIN_BINDING	GOMF_ACTIN_BINDING	98	0.619542220513674	1.85687400854304	1.45680389318104e-05	0.000393950681503903	0.000310475423691659	541	tags=49%, list=14%, signal=43%	6275/23224/23345/3688/4542/8826/5216/2316/3936/7430/23499/81873/7094/10109/4478/10788/1072/7402/81/170954/7171/7456/64005/7170/7114/10097/309/10093/10094/7852/23406/5034/1729/4046/51225/10487/829/2633/11034/53827/9051/10096/752/7533/142678/7408/29766/92241
GSE26928_EFF_MEM_VS_CENTR_MEM_CD4_TCELL_UP	GSE26928_EFF_MEM_VS_CENTR_MEM_CD4_TCELL_UP	GSE26928_EFF_MEM_VS_CENTR_MEM_CD4_TCELL_UP	30	0.795971713300075	2.06010143595217	1.48715730283676e-05	0.00039966487887399	0.00031497882458124	355	tags=50%, list=9%, signal=46%	6352/79026/3002/84525/4542/9022/3113/5732/8320/3122/79888/401115/9926/3684/10227
GSE46606_UNSTIM_VS_CD40L_IL2_IL5_1DAY_STIMULATED_IRF4HIGH_SORTED_BCELL_DN	GSE46606_UNSTIM_VS_CD40L_IL2_IL5_1DAY_STIMULATED_IRF4HIGH_SORTED_BCELL_DN	GSE46606_UNSTIM_VS_CD40L_IL2_IL5_1DAY_STIMULATED_IRF4HIGH_SORTED_BCELL_DN	72	0.65993816217101	1.92062167253432	1.48222192259762e-05	0.00039966487887399	0.00031497882458124	403	tags=28%, list=11%, signal=25%	6352/5341/5996/6351/3725/1843/1844/5552/23645/7538/3587/4792/7128/7133/51192/7852/8870/4170/51142/4814
GSE10239_NAIVE_VS_KLRG1INT_EFF_CD8_TCELL_UP	GSE10239_NAIVE_VS_KLRG1INT_EFF_CD8_TCELL_UP	GSE10239_NAIVE_VS_KLRG1INT_EFF_CD8_TCELL_UP	88	-0.435961721743719	-1.87856535914825	1.48573758536204e-05	0.00039966487887399	0.00031497882458124	297	tags=28%, list=8%, signal=27%	29087/5150/3570/28984/359845/5163/11224/64919/6205/6157/6201/6176/6232/6124/6208/6169/6167/6137/113791/6143/6135/6129/6146/6161/3572
HP_ABNORMAL_CARDIAC_VENTRICLE_MORPHOLOGY	HP_ABNORMAL_CARDIAC_VENTRICLE_MORPHOLOGY	HP_ABNORMAL_CARDIAC_VENTRICLE_MORPHOLOGY	162	-0.349556876698888	-1.69168372301897	1.48565892494459e-05	0.00039966487887399	0.00031497882458124	168	tags=14%, list=4%, signal=14%	6218/11224/6223/6138/6201/6155/6235/26119/6232/6304/6134/6224/6229/6141/6154/6125/6204/6234/6210/7273/6135/6165/6160
GSE7852_LN_VS_THYMUS_TCONV_UP	GSE7852_LN_VS_THYMUS_TCONV_UP	GSE7852_LN_VS_THYMUS_TCONV_UP	58	0.69800456742798	1.99946780229826	1.49066363166911e-05	0.000399987049401738	0.00031523272953889	194	tags=28%, list=5%, signal=27%	6352/4818/8530/3824/6275/5996/3688/79180/1130/2833/3106/9467/6277/10602/170954/4061
GSE360_L_DONOVANI_VS_M_TUBERCULOSIS_MAC_DN	GSE360_L_DONOVANI_VS_M_TUBERCULOSIS_MAC_DN	GSE360_L_DONOVANI_VS_M_TUBERCULOSIS_MAC_DN	63	0.680118932085539	1.97492733955921	1.50494986406442e-05	0.000403196305157538	0.000317761967555976	405	tags=33%, list=11%, signal=30%	6352/2353/1843/10133/7538/3659/3113/8837/7128/5698/2040/1831/914/5721/837/4170/9246/5997/2634/10487/2633
GOBP_POSITIVE_REGULATION_OF_MULTICELLULAR_ORGANISMAL_PROCESS	GOBP_POSITIVE_REGULATION_OF_MULTICELLULAR_ORGANISMAL_PROCESS	GOBP_POSITIVE_REGULATION_OF_MULTICELLULAR_ORGANISMAL_PROCESS	316	0.493514559406742	1.56396611995344	1.52650576964473e-05	0.000408340293379966	0.000321815982430951	506	tags=28%, list=13%, signal=26%	8530/301/149628/2353/302/972/115362/201633/3123/3688/3956/11126/3659/3113/4155/1535/7430/567/3115/23499/2597/50486/864/3105/2268/10417/841/7040/5479/51316/3576/1072/5788/7305/1524/8832/114836/7133/3428/387/914/6693/101/10097/3958/2771/8717/4332/29108/3716/3122/136319/26191/5583/7494/5295/152007/7852/5579/3148/51762/6095/3320/3398/2625/975/11118/5997/22890/834/10211/1982/4814/3133/490/10666/29110/…
GSE33162_UNTREATED_VS_4H_LPS_STIM_HDAC3_HET_MACROPHAGE_DN	GSE33162_UNTREATED_VS_4H_LPS_STIM_HDAC3_HET_MACROPHAGE_DN	GSE33162_UNTREATED_VS_4H_LPS_STIM_HDAC3_HET_MACROPHAGE_DN	65	-0.492819192784014	-2.12236665746815	1.55833963489345e-05	0.00041621354747678	0.000328020951774344	478	tags=38%, list=13%, signal=34%	5293/54557/81669/6711/23765/51379/9806/11040/7267/3702/60468/9588/596/359845/3655/54463/6932/83998/6304/6154/6227/6203/6210/3572/3983
GOBP_GRANULOCYTE_MIGRATION	GOBP_GRANULOCYTE_MIGRATION	GOBP_GRANULOCYTE_MIGRATION	47	0.725033530560991	2.02061211872349	1.57048907079726e-05	0.000418813193126148	0.000330069751592013	464	tags=53%, list=12%, signal=47%	6352/301/4267/6351/972/6846/3689/11314/5479/3576/101/3958/51192/6283/391/1441/6280/57580/5879/682/5594/6348/6279/2207/5880
GOBP_RESPONSE_TO_TUMOR_NECROSIS_FACTOR	GOBP_RESPONSE_TO_TUMOR_NECROSIS_FACTOR	GOBP_RESPONSE_TO_TUMOR_NECROSIS_FACTOR	75	0.665010157716022	1.95195335162303	1.60194822093107e-05	0.000426546397259894	0.000336164346531545	436	tags=39%, list=12%, signal=35%	6352/6351/7538/4792/4155/6846/1535/678/7128/841/3576/81/7133/2950/7114/8717/29108/837/114769/6095/330/2625/5594/2634/834/2633/6348/3611/3987
BUSSLINGER_GASTRIC_IMMATURE_PIT_CELLS	BUSSLINGER_GASTRIC_IMMATURE_PIT_CELLS	BUSSLINGER_GASTRIC_IMMATURE_PIT_CELLS	48	0.716593788803531	2.00261702194752	1.60669128822845e-05	0.000427153171628098	0.000336642549864851	361	tags=56%, list=10%, signal=52%	79026/1192/83442/8407/6282/79180/5216/831/967/7295/7534/51316/1072/6277/81/7171/5873/60/2950/7114/387/3958/8655/51155/5879/54843/51274
JISON_SICKLE_CELL_DISEASE_UP	JISON_SICKLE_CELL_DISEASE_UP	JISON_SICKLE_CELL_DISEASE_UP	55	0.687864565322541	1.9622206372379	1.61446406278034e-05	0.000428562328701906	0.000337753116897933	577	tags=55%, list=15%, signal=47%	5341/1192/302/7295/2014/5698/3105/4061/387/5721/7076/6890/811/4713/5696/5034/9246/2634/5476/2633/2787/10063/6515/5690/7533/8673/3430/7332/5052/684
ROSS_LEUKEMIA_WITH_MLL_FUSIONS	ROSS_LEUKEMIA_WITH_MLL_FUSIONS	ROSS_LEUKEMIA_WITH_MLL_FUSIONS	30	0.794151549017155	2.05539056119336	1.62008623841351e-05	0.000428741600865036	0.000337894402605554	282	tags=33%, list=7%, signal=31%	6352/4818/3956/10109/5788/308/79668/9839/10550/79888
GSE40274_FOXP3_VS_FOXP3_AND_PBX1_TRANSDUCED_ACTIVATED_CD4_TCELL_UP	GSE40274_FOXP3_VS_FOXP3_AND_PBX1_TRANSDUCED_ACTIVATED_CD4_TCELL_UP	GSE40274_FOXP3_VS_FOXP3_AND_PBX1_TRANSDUCED_ACTIVATED_CD4_TCELL_UP	53	0.706563423331038	2.00921168128358	1.61980997027299e-05	0.000428741600865036	0.000337894402605554	350	tags=40%, list=9%, signal=36%	5341/10219/972/3123/3956/6282/4542/22806/3587/3936/11010/10788/6277/91663/101/10097/3958/5775/5906/60481/5791
HP_ABNORMAL_FINGER_PHALANX_MORPHOLOGY	HP_ABNORMAL_FINGER_PHALANX_MORPHOLOGY	HP_ABNORMAL_FINGER_PHALANX_MORPHOLOGY	138	-0.377638909359561	-1.78759006469953	1.62993528616036e-05	0.000430690522108287	0.000339430361742444	168	tags=17%, list=4%, signal=17%	6218/11224/54463/6223/6138/6201/6155/860/6235/6232/6304/6134/6224/6229/6141/6154/6125/6204/6234/6210/6135/6165/6160
NAKAYA_PBMC_FLUARIX_FLUVIRIN_AGE_18_50YO_3DY_UP	NAKAYA_PBMC_FLUARIX_FLUVIRIN_AGE_18_50YO_3DY_UP	NAKAYA_PBMC_FLUARIX_FLUVIRIN_AGE_18_50YO_3DY_UP	295	0.499147078736111	1.57976811540102	1.63689967480484e-05	0.000431872434749879	0.000340361835770523	936	tags=35%, list=25%, signal=28%	3001/8530/3824/55646/5551/60489/9289/8826/11126/9022/1130/1075/9046/10870/11010/5499/2040/11314/10417/7905/51316/8459/1524/389/3428/5873/9839/963/493/382/51192/1622/28755/7076/8655/4713/7167/84299/682/7940/5594/284029/51225/10487/7416/834/5476/9910/9482/26578/3611/2207/83930/5690/8673/3384/11068/54732/81876/5496/8992/9813/28956/4259/7332/140609/5052/6827/4218/1476/58485/9169/7879/27131/140691/849…
GOBP_POSITIVE_REGULATION_OF_CELL_ACTIVATION	GOBP_POSITIVE_REGULATION_OF_CELL_ACTIVATION	GOBP_POSITIVE_REGULATION_OF_CELL_ACTIVATION	118	0.586902583276336	1.78293469532372	1.64346651515301e-05	0.000432946026955355	0.000341207941667826	559	tags=41%, list=15%, signal=36%	6352/301/5341/972/3123/3956/11126/3113/1075/567/3115/1880/115352/3689/2534/864/3105/2268/2214/7040/3727/5788/30011/7305/387/914/101/29108/3122/26191/7494/3684/2625/975/22890/3133/10666/6348/1445/8673/28639/3635/58515/5777/961/57126/4773/3134
MODULE_15	MODULE_15	MODULE_15	175	0.546161162668373	1.69447182043282	1.67662833677014e-05	0.00044101176918928	0.000347564612324939	398	tags=25%, list=11%, signal=23%	8530/6275/301/5341/5996/2353/3725/84525/5552/969/23645/2316/3936/1075/2354/2014/3726/3561/5698/9976/7040/10788/3576/3676/5788/5366/3428/9452/963/1043/10093/391/1441/10550/7852/5696/5906/7940/9246/4046/5997/2992/3695
GNF2_RBBP6	GNF2_RBBP6	GNF2_RBBP6	57	-0.516983910123949	-2.10132735254731	1.70301798429463e-05	0.000446597787288398	0.000351966994190233	340	tags=26%, list=9%, signal=24%	8664/11340/51444/2521/1975/2091/3178/10412/6201/4666/6125/3646/6228/6165/6146
GSE22886_NAIVE_CD8_TCELL_VS_MONOCYTE_UP	GSE22886_NAIVE_CD8_TCELL_VS_MONOCYTE_UP	GSE22886_NAIVE_CD8_TCELL_VS_MONOCYTE_UP	117	0.601299102878338	1.82398532046082	1.7023698158403e-05	0.000446597787288398	0.000351966994190233	243	tags=22%, list=6%, signal=21%	4818/10578/3003/3001/3820/2999/10219/5551/3002/84525/23224/969/4603/9235/259197/11126/9022/23499/3560/4068/2833/864/9452/914/5775/29909
REACTOME_RRNA_MODIFICATION_IN_THE_NUCLEUS_AND_CYTOSOL	REACTOME_RRNA_MODIFICATION_IN_THE_NUCLEUS_AND_CYTOSOL	REACTOME_RRNA_MODIFICATION_IN_THE_NUCLEUS_AND_CYTOSOL	27	-0.671487269299334	-2.33424028359595	1.71118990681086e-05	0.000448062928167062	0.000353121682470844	419	tags=33%, list=11%, signal=30%	23160/55651/51602/2091/6201/6187/6208/6203/6194
PATEL_SKIN_OF_BODY_ZOSTAVAX_AGE_70_93YO_VZV_CHALLENGED_POST_VACCINATION_VS_UNCHALLENGED_72HR_TOP_30_DEG_UP	PATEL_SKIN_OF_BODY_ZOSTAVAX_AGE_70_93YO_VZV_CHALLENGED_POST_VACCINATION_VS_UNCHALLENGED_72HR_TOP_30_DEG_UP	PATEL_SKIN_OF_BODY_ZOSTAVAX_AGE_70_93YO_VZV_CHALLENGED_POST_VACCINATION_VS_UNCHALLENGED_72HR_TOP_30_DEG_UP	15	0.872475094981622	2.00546879416839	1.7341628697389e-05	0.000453393351192371	0.000357322627982401	378	tags=87%, list=10%, signal=78%	6352/10578/3001/6967/3002/115362/3683/51316/8320/914/2357/4069/5265
REACTOME_PLATELET_ACTIVATION_SIGNALING_AND_AGGREGATION	REACTOME_PLATELET_ACTIVATION_SIGNALING_AND_AGGREGATION	REACTOME_PLATELET_ACTIVATION_SIGNALING_AND_AGGREGATION	80	0.649563634698707	1.92110637573457	1.73976496869872e-05	0.000454172981437102	0.000357937060300761	521	tags=52%, list=14%, signal=46%	5341/1521/5552/8407/5216/2316/967/801/2534/7094/7534/54331/3309/7040/1072/308/81/7114/387/2771/7076/391/5583/5295/998/2783/5879/5579/5906/5594/6813/5265/10487/5660/83706/2787/1445/2207/2782/5880/5777/5908
GOMF_MRNA_5_UTR_BINDING	GOMF_MRNA_5_UTR_BINDING	GOMF_MRNA_5_UTR_BINDING	17	-0.777029028444683	-2.39110568431794	1.77386266630634e-05	0.000462377976808331	0.000364403477377501	143	tags=47%, list=4%, signal=45%	26156/6201/6171/6208/6154/6125/6207/6189
TRAVAGLINI_LUNG_NEUTROPHIL_CELL	TRAVAGLINI_LUNG_NEUTROPHIL_CELL	TRAVAGLINI_LUNG_NEUTROPHIL_CELL	179	0.535516578100184	1.66301309846021	1.78753832348725e-05	0.000465243082572492	0.000366661488260116	873	tags=46%, list=23%, signal=37%	2353/1843/5552/6282/4542/7128/2014/50486/3726/10581/3106/3561/4637/3727/3576/6277/7305/6303/133418/10263/101/2771/4332/6283/2495/6892/10093/1441/6280/57580/2783/2357/1520/100216545/401115/2683/10135/4170/5997/241/10410/57674/284996/9261/6279/7832/283897/6515/7408/11100/58515/28956/3482/7454/1476/283131/597/64092/90007/5878/23347/54458/11151/3059/10365/1509/5530/6688/26020/10899/1979/64115/6648/10…
PHONG_TNF_RESPONSE_NOT_VIA_P38	PHONG_TNF_RESPONSE_NOT_VIA_P38	PHONG_TNF_RESPONSE_NOT_VIA_P38	99	0.625544746732314	1.88141308044245	1.79740018430348e-05	0.000467108467686903	0.000368131611960712	688	tags=46%, list=18%, signal=39%	1316/3725/5552/4603/10133/79180/3659/4792/8837/678/50486/84159/3106/5698/9592/3309/3105/3727/10602/7133/7184/976/3716/330/3398/2634/10211/2633/3337/9991/1027/5880/10318/54509/10010/23048/51278/6672/961/6793/10938/5611/4627/597/7873/2644
GSE40274_CTRL_VS_FOXP3_AND_GATA1_TRANSDUCED_ACTIVATED_CD4_TCELL_UP	GSE40274_CTRL_VS_FOXP3_AND_GATA1_TRANSDUCED_ACTIVATED_CD4_TCELL_UP	GSE40274_CTRL_VS_FOXP3_AND_GATA1_TRANSDUCED_ACTIVATED_CD4_TCELL_UP	42	0.742224688289849	2.03421146937257	1.80911539606245e-05	0.000469449195738719	0.000369976356919294	420	tags=43%, list=11%, signal=39%	6352/8530/3002/302/6282/6281/801/10109/1831/6277/7305/7114/6693/81631/5906/10666/90701/53827
GSE5589_LPS_VS_LPS_AND_IL10_STIM_IL10_KO_MACROPHAGE_45MIN_DN	GSE5589_LPS_VS_LPS_AND_IL10_STIM_IL10_KO_MACROPHAGE_45MIN_DN	GSE5589_LPS_VS_LPS_AND_IL10_STIM_IL10_KO_MACROPHAGE_45MIN_DN	73	0.661534014733301	1.92921668720181	1.82110213199634e-05	0.000471486913087019	0.000371582296918337	626	tags=51%, list=17%, signal=43%	5996/1844/5552/22806/7128/50486/4068/864/5698/2214/9516/5720/29108/51155/1032/2357/326624/219285/54739/4046/154467/2634/5900/3695/3133/6279/10063/5880/10010/51278/5777/961/3430/23092/5525/915/25939
GSE22886_NAIVE_BCELL_VS_MONOCYTE_DN	GSE22886_NAIVE_BCELL_VS_MONOCYTE_DN	GSE22886_NAIVE_BCELL_VS_MONOCYTE_DN	114	0.602846793618688	1.82445277323224	1.82240816757992e-05	0.000471486913087019	0.000371582296918337	1052	tags=55%, list=28%, signal=41%	6275/301/302/5552/3956/6282/4542/79180/3587/6281/3683/2597/11314/10788/7305/10602/7133/3958/51192/4332/6283/391/6280/23585/7167/3398/3684/5791/4069/6813/5265/5660/834/2992/3611/6279/2207/7408/929/3482/57142/8301/27243/4043/7431/5829/1509/56005/10313/6195/7132/3459/637/25801/5315/1051/51552/3055/4688/6400/6888/2539/1200
KEGG_LEISHMANIA_INFECTION	KEGG_LEISHMANIA_INFECTION	KEGG_LEISHMANIA_INFECTION	27	0.805409173466117	2.04623747689435	1.82668196415521e-05	0.00047188830352707	0.000371898635670348	353	tags=63%, list=9%, signal=57%	2353/3725/3123/3688/3113/4792/1535/3115/3689/2214/7040/3676/3716/3122/5579/3684/5594
ONKEN_UVEAL_MELANOMA_UP	ONKEN_UVEAL_MELANOMA_UP	ONKEN_UVEAL_MELANOMA_UP	313	0.483498665277921	1.53122377254834	1.83644005442232e-05	0.000473703153323758	0.000373328932116117	812	tags=34%, list=21%, signal=29%	972/23224/3123/3956/60489/9289/83442/8407/6282/8826/5216/3113/678/1075/567/3115/23499/801/2014/10581/7534/3106/5698/9976/2040/824/10109/10417/4478/8459/6277/5788/7305/81/10602/9208/3428/4061/7456/11214/60/9839/3958/5721/976/3122/6892/7852/5965/8870/811/1520/4502/3148/23406/5688/10227/3418/51371/10410/5660/834/4659/3133/490/9910/29110/53827/23582/10096/2207/6515/2971/28639/23048/51278/6432/23471/2…
GOBP_ERK1_AND_ERK2_CASCADE	GOBP_ERK1_AND_ERK2_CASCADE	GOBP_ERK1_AND_ERK2_CASCADE	57	0.690167232772091	1.97522942985477	1.87676900939361e-05	0.00048338653802123	0.000380960478672249	521	tags=47%, list=14%, signal=41%	6352/6351/3725/972/3123/6846/8837/7430/678/1880/7534/7040/5788/2950/2771/29108/26191/152007/5906/5594/8661/2633/6348/1445/10318/5777/5908
GOBP_NATURAL_KILLER_CELL_MEDIATED_IMMUNITY	GOBP_NATURAL_KILLER_CELL_MEDIATED_IMMUNITY	GOBP_NATURAL_KILLER_CELL_MEDIATED_IMMUNITY	34	0.764499854692537	2.01547922035107	1.90214230984574e-05	0.000488470145168385	0.000384966906778604	574	tags=62%, list=15%, signal=53%	4818/3824/3002/259197/57823/11126/1130/4068/3106/3105/2214/114836/3902/5873/3133/10666/3799/10383/5777/3134/5052
REACTOME_SIGNALING_BY_GPCR	REACTOME_SIGNALING_BY_GPCR	REACTOME_SIGNALING_BY_GPCR	85	0.632618692836139	1.87855190586877	1.90127802103744e-05	0.000488470145168385	0.000384966906778604	469	tags=46%, list=12%, signal=41%	6352/301/5996/6351/6846/53637/1880/801/2833/54331/5499/5732/3576/1524/389/11214/387/8477/2771/976/10287/5583/57580/5295/998/7852/2783/10161/2357/5579/10911/5594/5997/5660/2787/5533/6348/2782/6093
GSE19923_E2A_KO_VS_E2A_AND_HEB_KO_DP_THYMOCYTE_DN	GSE19923_E2A_KO_VS_E2A_AND_HEB_KO_DP_THYMOCYTE_DN	GSE19923_E2A_KO_VS_E2A_AND_HEB_KO_DP_THYMOCYTE_DN	77	0.648281168525442	1.90414520424376	1.92729550974637e-05	0.000494197342691474	0.000389480553184186	296	tags=27%, list=8%, signal=26%	6352/301/10219/6351/3002/302/5552/4792/1075/3726/824/7316/308/3902/9047/963/3958/1043/64215/79144/8073
HP_ABNORMALITY_OF_THE_CERVICAL_SPINE	HP_ABNORMALITY_OF_THE_CERVICAL_SPINE	HP_ABNORMALITY_OF_THE_CERVICAL_SPINE	93	-0.413965235046402	-1.8131406698062	1.96248610217272e-05	0.000502477608494269	0.000396006291440529	168	tags=20%, list=4%, signal=20%	6218/11224/6223/6138/6201/6155/6235/6232/6224/6229/6141/6154/6125/6204/6234/6210/6135/6165/6160
DESCARTES_FETAL_LIVER_LYMPHOID_CELLS	DESCARTES_FETAL_LIVER_LYMPHOID_CELLS	DESCARTES_FETAL_LIVER_LYMPHOID_CELLS	44	0.72174089511013	1.99188226112938	1.98080836637526e-05	0.000506420829244082	0.000399113972656701	236	tags=41%, list=6%, signal=39%	4818/10578/3001/3820/149628/5551/201633/4603/9235/22806/11126/3560/4068/8320/3004/114836/914/22807
GOBP_REGULATION_OF_INFLAMMATORY_RESPONSE	GOBP_REGULATION_OF_INFLAMMATORY_RESPONSE	GOBP_REGULATION_OF_INFLAMMATORY_RESPONSE	92	0.632967184411428	1.88932010413888	2.00903949225546e-05	0.000512882040629693	0.000404206100775	482	tags=38%, list=13%, signal=34%	6352/4818/8530/301/3123/3956/7538/4792/1075/7128/2534/2268/5788/7133/2950/7114/101/8717/29108/6283/6280/837/6095/330/2625/975/241/834/55829/4814/3133/6348/6279/10318/8673
GSE11057_EFF_MEM_VS_CENT_MEM_CD4_TCELL_DN	GSE11057_EFF_MEM_VS_CENT_MEM_CD4_TCELL_DN	GSE11057_EFF_MEM_VS_CENT_MEM_CD4_TCELL_DN	74	-0.448909011637696	-1.93111022652902	2.01434357866584e-05	0.000513479876361672	0.000404677259503488	470	tags=42%, list=12%, signal=37%	55000/10055/6907/143686/6711/151556/26034/476/472/84441/4300/51444/939/7294/814/321/91523/84973/5163/388011/27018/6402/6932/27086/5140/113791/7273/87/51176/3572/3983
BHATTACHARYA_EMBRYONIC_STEM_CELL	BHATTACHARYA_EMBRYONIC_STEM_CELL	BHATTACHARYA_EMBRYONIC_STEM_CELL	31	-0.612749584813415	-2.20370965999185	2.10276427740387e-05	0.000535232246468703	0.000421820462047259	447	tags=48%, list=12%, signal=43%	55299/26354/6636/51187/11168/3159/3615/6128/6175/6152/6229/4869/6124/3945/6129
GSE2405_S_AUREUS_VS_A_PHAGOCYTOPHILUM_NEUTROPHIL_UP	GSE2405_S_AUREUS_VS_A_PHAGOCYTOPHILUM_NEUTROPHIL_UP	GSE2405_S_AUREUS_VS_A_PHAGOCYTOPHILUM_NEUTROPHIL_UP	53	0.702728439527923	1.99830636974279	2.1443059481358e-05	0.000545005854911817	0.000429523114599574	502	tags=40%, list=13%, signal=35%	6352/4818/5341/2353/3123/3659/864/3106/54331/7133/64005/5721/115361/7076/23406/54739/10410/3695/483/3732/51278
HP_NEOPLASM_OF_THE_GENITOURINARY_TRACT	HP_NEOPLASM_OF_THE_GENITOURINARY_TRACT	HP_NEOPLASM_OF_THE_GENITOURINARY_TRACT	69	-0.471758221407779	-2.00226134611081	2.27913303982452e-05	0.000578425946007586	0.000455861733695655	168	tags=28%, list=4%, signal=27%	6218/11224/6223/6138/6201/6155/6235/6232/6224/6229/6141/6154/6125/6204/6234/6210/6135/6165/6160
PHONG_TNF_TARGETS_UP	PHONG_TNF_TARGETS_UP	PHONG_TNF_TARGETS_UP	21	0.834285661988533	2.02438978435082	2.28644936827456e-05	0.000579434405696947	0.000456656508178935	326	tags=71%, list=9%, signal=66%	1316/2353/3725/1843/7538/3659/4792/678/7128/3726/9592/3576/8870/330/4170
GSE14350_IL2RB_KO_VS_WT_TREG_DN	GSE14350_IL2RB_KO_VS_WT_TREG_DN	GSE14350_IL2RB_KO_VS_WT_TREG_DN	40	0.751628785838351	2.05035480133173	2.30524389771491e-05	0.000583344492306427	0.000459738076135907	411	tags=40%, list=11%, signal=36%	4818/6275/5341/10219/1521/302/4542/11126/6303/101/3958/22807/26031/975/51142/9482
GOCC_PLASMA_MEMBRANE_PROTEIN_COMPLEX	GOCC_PLASMA_MEMBRANE_PROTEIN_COMPLEX	GOCC_PLASMA_MEMBRANE_PROTEIN_COMPLEX	97	0.611710742271845	1.83126157353797	2.3246079172529e-05	0.000587387079266207	0.000462924068591501	636	tags=47%, list=17%, signal=40%	79026/302/972/3123/3688/6281/3113/8837/1535/567/3115/3683/801/3689/3560/3106/3107/54331/3105/2214/841/3676/7402/101/2771/8717/28755/3122/2783/3684/2060/10211/3695/3133/2787/2207/2782/8631/483/5777/919/925/3134/915/8301/10972
GSE3400_UNTREATED_VS_IFNB_TREATED_MEF_DN	GSE3400_UNTREATED_VS_IFNB_TREATED_MEF_DN	GSE3400_UNTREATED_VS_IFNB_TREATED_MEF_DN	34	0.761581749915373	2.00778611288338	2.36526208203412e-05	0.000596789707859962	0.000470334349201544	485	tags=56%, list=13%, signal=49%	3824/972/4603/3123/3113/3115/3106/3105/389/5721/3122/5696/26031/9246/2634/2633/1778/11119/3384
GSE43863_DAY6_EFF_VS_DAY150_MEM_TH1_CD4_TCELL_UP	GSE43863_DAY6_EFF_VS_DAY150_MEM_TH1_CD4_TCELL_UP	GSE43863_DAY6_EFF_VS_DAY150_MEM_TH1_CD4_TCELL_UP	66	0.663401945852547	1.92804626635487	2.38185185033813e-05	0.000600102034502342	0.000472944818140885	614	tags=55%, list=16%, signal=47%	8530/5341/5996/972/3123/1535/678/1880/2354/2833/3561/9592/7040/8459/8832/9047/7456/9516/963/3122/26191/7494/26031/5997/5476/53827/84876/3635/5966/54509/170463/23048/196383/3482/3344/1476
GSE40685_NAIVE_CD4_TCELL_VS_FOXP3_KO_TREG_PRECURSOR_UP	GSE40685_NAIVE_CD4_TCELL_VS_FOXP3_KO_TREG_PRECURSOR_UP	GSE40685_NAIVE_CD4_TCELL_VS_FOXP3_KO_TREG_PRECURSOR_UP	58	0.69170204766381	1.98141392997442	2.38772044990882e-05	0.000600707493159935	0.000473421984553001	318	tags=36%, list=8%, signal=34%	79026/6275/301/6351/3956/4542/1075/53637/3560/11010/10581/7305/64005/253461/101/8477/309/8655/811/2683/3148
GSE32164_RESTING_DIFFERENTIATED_VS_ALTERNATIVELY_ACT_M2_MACROPHAGE_DN	GSE32164_RESTING_DIFFERENTIATED_VS_ALTERNATIVELY_ACT_M2_MACROPHAGE_DN	GSE32164_RESTING_DIFFERENTIATED_VS_ALTERNATIVELY_ACT_M2_MACROPHAGE_DN	95	0.62523309800219	1.86682730809306	2.41623038577395e-05	0.00060699909430443	0.000478380441595337	399	tags=28%, list=11%, signal=26%	79026/301/10219/5551/84525/5552/3123/3688/3587/1535/9046/3689/2833/3106/3107/5698/3309/841/79668/7456/10097/3398/2625/1729/5997/2634/1982
GSE7852_LN_VS_FAT_TREG_DN	GSE7852_LN_VS_FAT_TREG_DN	GSE7852_LN_VS_FAT_TREG_DN	48	0.710720973007775	1.98620465407174	2.44901238110068e-05	0.000612571148831157	0.000482771818666737	650	tags=54%, list=17%, signal=45%	79026/4267/1843/84525/5552/23224/23345/8826/3587/824/133418/8870/4502/3398/60481/26031/1729/1997/5900/4814/2782/6046/8878/1476/23228/64092
GSE14769_UNSTIM_VS_80MIN_LPS_BMDM_DN	GSE14769_UNSTIM_VS_80MIN_LPS_BMDM_DN	GSE14769_UNSTIM_VS_80MIN_LPS_BMDM_DN	62	0.682194945176444	1.97275598719362	2.44439179817763e-05	0.000612571148831157	0.000482771818666737	130	tags=23%, list=3%, signal=22%	6352/1316/5341/5996/2353/6351/1843/5552/969/57823/3587/3659/8837/9592
HALLMARK_ALLOGRAFT_REJECTION	HALLMARK_ALLOGRAFT_REJECTION	HALLMARK_ALLOGRAFT_REJECTION	89	0.622552586676405	1.85011534784569	2.44770078457111e-05	0.000612571148831157	0.000482771818666737	589	tags=43%, list=16%, signal=37%	6352/3001/3824/6351/5551/3002/972/5552/2316/567/3683/3689/3560/2833/3561/3105/2268/7040/5788/914/8477/7076/3122/6892/6890/5579/1520/8661/2634/3133/1445/5777/961/919/7903/925/8672/7454
ABE_INNER_EAR	ABE_INNER_EAR	ABE_INNER_EAR	16	-0.775612188710745	-2.36941231103062	2.48098748698019e-05	0.000619674886157272	0.000488370326194888	353	tags=62%, list=9%, signal=57%	140606/28974/11224/6205/7311/6158/6209/6144/6161/6193
HALLMARK_MYC_TARGETS_V1	HALLMARK_MYC_TARGETS_V1	HALLMARK_MYC_TARGETS_V1	156	-0.352654541552096	-1.70512178861121	2.49535086552643e-05	0.000621710033596928	0.000489974240830065	363	tags=20%, list=10%, signal=19%	1207/7203/8664/8761/708/3326/1964/6633/328/3329/3615/2091/3178/26986/26156/6188/6128/10399/4673/4609/6175/6187/9045/4869/6141/6204/6146/1933/6164/6194/6193
GOMF_PROTEIN_HOMODIMERIZATION_ACTIVITY	GOMF_PROTEIN_HOMODIMERIZATION_ACTIVITY	GOMF_PROTEIN_HOMODIMERIZATION_ACTIVITY	165	0.548971008741301	1.70276490925451	2.49630889225488e-05	0.000621710033596928	0.000489974240830065	405	tags=22%, list=11%, signal=21%	6352/3001/8530/5341/115362/23345/6282/22806/6281/2316/7295/567/2040/8459/6277/7305/81/9208/7171/286257/5305/253461/115361/29108/51100/152007/6890/7167/3320/4170/9525/2634/22890/11235/5660/2992/2633
FAN_EMBRYONIC_CTX_BIG_GROUPS_BRAIN_ENDOTHELIAL	FAN_EMBRYONIC_CTX_BIG_GROUPS_BRAIN_ENDOTHELIAL	FAN_EMBRYONIC_CTX_BIG_GROUPS_BRAIN_ENDOTHELIAL	89	0.622161816981594	1.84895404994843	2.50563386265974e-05	0.000623137121597473	0.000491098939358122	539	tags=48%, list=14%, signal=42%	301/1192/84525/9235/3688/3956/8407/8826/6281/2316/831/567/10581/2040/824/3105/7402/81/389/7171/4061/9452/387/64215/3716/7076/5583/4502/5696/10135/682/54739/51371/10410/3133/53827/3611/6515/10627/3732/79073/3430/6494
GSE32986_UNSTIM_VS_CURDLAN_LOWDOSE_STIM_DC_DN	GSE32986_UNSTIM_VS_CURDLAN_LOWDOSE_STIM_DC_DN	GSE32986_UNSTIM_VS_CURDLAN_LOWDOSE_STIM_DC_DN	61	0.684897823616254	1.97406805416692	2.51246345818906e-05	0.000623940423843111	0.000491732027754149	752	tags=57%, list=20%, signal=47%	6352/6275/1192/259197/3956/4542/7430/7295/56650/3683/2040/81/8832/914/6693/1622/29108/23406/51371/7416/5476/7319/10383/3732/10376/196383/84790/84888/64834/5694/23204/9709/22933/823/8543
GSE6269_E_COLI_VS_STAPH_AUREUS_INF_PBMC_DN	GSE6269_E_COLI_VS_STAPH_AUREUS_INF_PBMC_DN	GSE6269_E_COLI_VS_STAPH_AUREUS_INF_PBMC_DN	57	0.684643876589462	1.95942181806816	2.51760464214559e-05	0.000624322730571554	0.000492033326492966	646	tags=60%, list=17%, signal=50%	4542/57136/2597/3309/6277/10602/10130/5873/51635/101/375/3958/3423/1441/6280/51100/8870/5879/5034/3684/5791/5997/55911/4069/533/29110/9051/11316/929/2286/3482/6185/64834/334
GOBP_NATURAL_KILLER_CELL_ACTIVATION	GOBP_NATURAL_KILLER_CELL_ACTIVATION	GOBP_NATURAL_KILLER_CELL_ACTIVATION	31	0.760257855582304	1.97816714641233	2.56678011301237e-05	0.000634701376304658	0.000500212813374497	404	tags=48%, list=11%, signal=44%	4818/257101/259197/57823/3560/2268/2214/841/5788/7305/5873/914/26191/22890/3133
LAKE_ADULT_KIDNEY_C27_VASCULAR_SMOOTH_MUSCLE_CELLS_AND_PERICYTES	LAKE_ADULT_KIDNEY_C27_VASCULAR_SMOOTH_MUSCLE_CELLS_AND_PERICYTES	LAKE_ADULT_KIDNEY_C27_VASCULAR_SMOOTH_MUSCLE_CELLS_AND_PERICYTES	31	0.760136153846777	1.97785048230539	2.56678011301237e-05	0.000634701376304658	0.000500212813374497	496	tags=55%, list=13%, signal=48%	2353/3725/1843/7538/2316/2354/3726/84159/7316/7402/81/11214/4659/11034/3337/6093/868
GSE40666_NAIVE_VS_EFFECTOR_CD8_TCELL_DN	GSE40666_NAIVE_VS_EFFECTOR_CD8_TCELL_DN	GSE40666_NAIVE_VS_EFFECTOR_CD8_TCELL_DN	56	0.683615722681489	1.956226076821	2.63966886186315e-05	0.000651795157429285	0.000513684547747188	360	tags=38%, list=10%, signal=34%	3003/3824/5551/1521/3956/4542/6281/1075/1880/81926/51316/1524/7133/7184/9516/5720/115361/26191/10161/3398/55911
GOBP_REGULATION_OF_UBIQUITIN_PROTEIN_LIGASE_ACTIVITY	GOBP_REGULATION_OF_UBIQUITIN_PROTEIN_LIGASE_ACTIVITY	GOBP_REGULATION_OF_UBIQUITIN_PROTEIN_LIGASE_ACTIVITY	12	-0.833593273004268	-2.36866419128847	2.66503773018455e-05	0.000657123243456885	0.000517883651453696	136	tags=58%, list=4%, signal=56%	6201/6209/6224/6125/6167/6135/9349
GSE2405_HEAT_KILLED_LYSATE_VS_LIVE_A_PHAGOCYTOPHILUM_STIM_NEUTROPHIL_24H_UP	GSE2405_HEAT_KILLED_LYSATE_VS_LIVE_A_PHAGOCYTOPHILUM_STIM_NEUTROPHIL_24H_UP	GSE2405_HEAT_KILLED_LYSATE_VS_LIVE_A_PHAGOCYTOPHILUM_STIM_NEUTROPHIL_24H_UP	40	0.750171694655361	2.04638002819995	2.69213212532599e-05	0.000662861054835238	0.000522405662716518	448	tags=45%, list=12%, signal=40%	6352/79026/6275/301/5341/302/5552/79180/6277/10602/9516/3958/837/5621/10410/5660/533/2207
GSE25123_IL4_VS_IL4_AND_ROSIGLITAZONE_STIM_MACROPHAGE_DAY10_UP	GSE25123_IL4_VS_IL4_AND_ROSIGLITAZONE_STIM_MACROPHAGE_DAY10_UP	GSE25123_IL4_VS_IL4_AND_ROSIGLITAZONE_STIM_MACROPHAGE_DAY10_UP	41	0.738976079094873	2.02713850476091	2.69946429384128e-05	0.00066372360382191	0.000523085443904025	388	tags=51%, list=10%, signal=46%	8530/10219/3002/972/5552/3956/6282/4542/10581/51523/6277/389/114836/9516/3958/115361/1155/3398/26031/975/834
GOBP_METAL_ION_TRANSPORT	GOBP_METAL_ION_TRANSPORT	GOBP_METAL_ION_TRANSPORT	135	0.568688831380185	1.74329935570348	2.70467196984134e-05	0.000664062095258212	0.000523352211489502	510	tags=31%, list=13%, signal=28%	6352/79026/6351/302/3688/2316/967/1535/567/801/115352/2534/2040/5788/7402/81/8832/387/493/3958/2771/309/2495/7852/7009/5579/9525/1729/5621/7416/490/53827/6348/6717/84876/1027/10063/3799/483/7533/58515/5777
MARTENS_TRETINOIN_RESPONSE_UP	MARTENS_TRETINOIN_RESPONSE_UP	MARTENS_TRETINOIN_RESPONSE_UP	51	0.713474320810736	2.01773366516794	2.736551009098e-05	0.000670190786730415	0.000528182278223347	449	tags=47%, list=12%, signal=42%	4818/2999/9235/3587/3659/3689/50486/3560/11314/5732/2268/10417/6277/3004/286257/7133/1043/6280/241/5265/53827/54935/6279/7832
RICKMAN_METASTASIS_DN	RICKMAN_METASTASIS_DN	RICKMAN_METASTASIS_DN	89	0.621032946655951	1.84559924850691	2.73736631478674e-05	0.000670190786730415	0.000528182278223347	965	tags=57%, list=26%, signal=44%	10578/5551/83442/8407/6282/7295/9046/53637/5698/81926/6277/2987/7171/3428/64005/387/375/493/51155/391/6890/682/2634/6813/10487/5900/834/2633/26578/9261/10096/2207/54509/7408/706/57126/55658/58485/4967/6688/6891/3937/960/7535/81704/126308/1890/1785/10066/4615/5315
GSE32423_MEMORY_VS_NAIVE_CD8_TCELL_UP	GSE32423_MEMORY_VS_NAIVE_CD8_TCELL_UP	GSE32423_MEMORY_VS_NAIVE_CD8_TCELL_UP	37	0.751200526248296	2.0166777469598	2.82469238021804e-05	0.000690595454424535	0.000544263346603367	159	tags=27%, list=4%, signal=26%	6352/79026/5996/84525/302/3956/1880/2833/3105/6277
GSE16451_CTRL_VS_WEST_EQUINE_ENC_VIRUS_MATURE_NEURON_CELL_LINE_DN	GSE16451_CTRL_VS_WEST_EQUINE_ENC_VIRUS_MATURE_NEURON_CELL_LINE_DN	GSE16451_CTRL_VS_WEST_EQUINE_ENC_VIRUS_MATURE_NEURON_CELL_LINE_DN	50	0.706605414199747	1.99355166955834	2.82931447931447e-05	0.000690751227949816	0.000544386112862019	718	tags=60%, list=19%, signal=49%	79026/6275/10219/302/3956/22806/6281/10581/6277/3958/22807/115361/5583/7494/1155/51762/975/5621/10410/5900/11034/6515/6827/25939/597/8850/64092/84958/10051/10678
GOBP_GRANULOCYTE_CHEMOTAXIS	GOBP_GRANULOCYTE_CHEMOTAXIS	GOBP_GRANULOCYTE_CHEMOTAXIS	35	0.75266887269306	1.9941185092777	2.94328804082679e-05	0.000717375122705581	0.000565368599738453	464	tags=60%, list=12%, signal=53%	6352/301/6351/972/6846/3689/5479/3576/3958/51192/6283/1441/6280/57580/5879/682/5594/6348/6279/2207/5880
GOMF_MOLECULAR_FUNCTION_REGULATOR	GOMF_MOLECULAR_FUNCTION_REGULATOR	GOMF_MOLECULAR_FUNCTION_REGULATOR	418	0.461156794371182	1.4705002951351	2.94664294084674e-05	0.000717375122705581	0.000565368599738453	1067	tags=44%, list=28%, signal=35%	6352/8530/55646/301/5996/6351/3725/302/5527/9235/23645/8826/5216/2316/6846/831/8837/1075/801/2597/2534/7040/9938/10788/3576/9467/308/116984/4061/11214/5873/2950/23741/9839/5720/387/123920/493/3958/5721/51192/29108/64215/7076/1032/4946/57580/5295/998/396/7009/5879/5579/114769/10135/3148/330/3320/3398/5906/10911/5997/5621/241/5265/5900/5660/7529/834/5476/4659/5912/9910/9482/8743/5062/53827/3337/634…
GSE29618_MONOCYTE_VS_PDC_DAY7_FLU_VACCINE_UP	GSE29618_MONOCYTE_VS_PDC_DAY7_FLU_VACCINE_UP	GSE29618_MONOCYTE_VS_PDC_DAY7_FLU_VACCINE_UP	81	0.633254521406279	1.87275032586392	2.96471027211708e-05	0.000720761400517216	0.000568037350137086	873	tags=60%, list=23%, signal=48%	1192/4542/79180/1130/2597/3689/50486/5732/2268/4478/3576/6303/10602/7133/5873/101/6283/7076/1441/6280/8870/8073/2357/1520/10135/6452/3684/7940/2634/80830/5265/834/9051/6515/7378/929/23092/23478/313/8301/334/5829/5782/64114/1979/6648/960/10261/7132
GSE32164_ALTERNATIVELY_ACT_M2_VS_CMYC_INHIBITED_MACROPHAGE_UP	GSE32164_ALTERNATIVELY_ACT_M2_VS_CMYC_INHIBITED_MACROPHAGE_UP	GSE32164_ALTERNATIVELY_ACT_M2_VS_CMYC_INHIBITED_MACROPHAGE_UP	92	0.626035734405025	1.86863067794042	2.99214957597024e-05	0.000726413455880505	0.000572491776454987	480	tags=27%, list=13%, signal=24%	6352/301/10219/5551/84525/3123/3688/1535/9046/3689/2833/3106/7456/914/10097/6890/3398/1729/2060/7529/834/1982/9261/5880/3732
GSE4984_LPS_VS_VEHICLE_CTRL_TREATED_DC_UP	GSE4984_LPS_VS_VEHICLE_CTRL_TREATED_DC_UP	GSE4984_LPS_VS_VEHICLE_CTRL_TREATED_DC_UP	45	-0.539329933358774	-2.12546162859369	3.00876614602589e-05	0.000729425907345633	0.000574865911566051	477	tags=44%, list=13%, signal=39%	283991/28969/9166/6711/79863/26034/29914/60468/7294/91782/4925/2091/114804/6402/6932/26119/11123/6230/129293/87
NAKAYAMA_SOFT_TISSUE_TUMORS_PCA1_UP	NAKAYAMA_SOFT_TISSUE_TUMORS_PCA1_UP	NAKAYAMA_SOFT_TISSUE_TUMORS_PCA1_UP	26	0.800879737131932	2.01487736146986	3.02149134625938e-05	0.000731194422211392	0.000576259691112656	378	tags=62%, list=10%, signal=56%	6352/3003/3001/6275/3113/1075/2214/6277/1043/28755/7076/3122/3684/51411/4069/5265
GCM_APEX1	GCM_APEX1	GCM_APEX1	103	-0.401530005924772	-1.82172134615011	3.02449752351199e-05	0.000731194422211392	0.000576259691112656	279	tags=26%, list=7%, signal=25%	293/8665/6633/328/1975/3178/1938/6223/6201/6128/6155/10399/4673/9045/6229/4736/4869/4666/6141/6159/6143/6144/6129/6228/6202/1933/6193
GSE22886_NAIVE_VS_IGG_IGA_MEMORY_BCELL_DN	GSE22886_NAIVE_VS_IGG_IGA_MEMORY_BCELL_DN	GSE22886_NAIVE_VS_IGG_IGA_MEMORY_BCELL_DN	105	0.606082850439869	1.82611427970553	3.03455718496665e-05	0.000732604655211865	0.000577371106091441	480	tags=41%, list=13%, signal=37%	79026/6275/4267/1192/302/3688/3956/4542/6281/8837/81873/2597/5698/824/9938/6277/308/253461/493/8717/4332/28755/29108/10952/8655/51155/7494/373156/4713/23406/6095/7167/3684/11262/10227/8661/5900/5476/3695/29110/7533/10383/3732
GSE13547_2H_VS_12_H_ANTI_IGM_STIM_ZFX_KO_BCELL_UP	GSE13547_2H_VS_12_H_ANTI_IGM_STIM_ZFX_KO_BCELL_UP	GSE13547_2H_VS_12_H_ANTI_IGM_STIM_ZFX_KO_BCELL_UP	78	0.644832260275282	1.89575788030265	3.04249068345239e-05	0.000733498379790872	0.000578075456992095	442	tags=29%, list=12%, signal=27%	6352/4818/8530/1843/9289/22806/967/53637/2534/3726/4068/8320/1524/9839/22807/837/5997/51274/834/4659/10666/8743/80205
GSE19941_UNSTIM_VS_LPS_AND_IL10_STIM_IL10_KO_NFKBP50_KO_MACROPHAGE_DN	GSE19941_UNSTIM_VS_LPS_AND_IL10_STIM_IL10_KO_NFKBP50_KO_MACROPHAGE_DN	GSE19941_UNSTIM_VS_LPS_AND_IL10_STIM_IL10_KO_NFKBP50_KO_MACROPHAGE_DN	53	0.697731122009357	1.98409580010129	3.10074500560146e-05	0.000745468986506182	0.000587509580008698	380	tags=30%, list=10%, signal=28%	6352/6275/3002/7430/11010/10581/81/114836/5720/309/8655/4946/8073/2625/219285/10410
GSE29617_CTRL_VS_DAY7_TIV_FLU_VACCINE_PBMC_2008_UP	GSE29617_CTRL_VS_DAY7_TIV_FLU_VACCINE_PBMC_2008_UP	GSE29617_CTRL_VS_DAY7_TIV_FLU_VACCINE_PBMC_2008_UP	53	0.697725674604854	1.9840803096465	3.10074500560146e-05	0.000745468986506182	0.000587509580008698	513	tags=47%, list=14%, signal=41%	5996/2353/1843/1844/969/1880/2354/50486/3726/9976/3576/7402/6303/7170/2495/7852/10135/51762/10124/5997/7832/6515/5966/51646/57132
GOBP_SECRETION	GOBP_SECRETION	GOBP_SECRETION	169	0.538955970136145	1.67036013036841	3.14327883306395e-05	0.000754648134242804	0.000594743733714884	726	tags=34%, list=19%, signal=29%	6352/4818/301/5341/972/3123/1535/7430/3689/11314/2268/7040/8832/7133/4061/5873/64005/101/2771/382/51192/64215/821/7494/5579/51762/5906/3684/9525/2625/54843/6813/6348/6717/6279/2752/5880/8673/51714/5908/26286/57126/3134/10312/29887/4218/10972/4627/7879/27131/27243/65125/90007/84958/156/285381/11151
MODULE_27	MODULE_27	MODULE_27	55	0.679749819950626	1.93907230014158	3.24487302946929e-05	0.000777961674866122	0.000613117306201535	557	tags=62%, list=15%, signal=53%	969/3587/567/1880/3683/3689/3560/3106/3561/3107/3105/5732/2214/5788/1524/7133/914/8477/3958/29909/3122/1441/5583/7852/10161/2357/6095/3684/5791/3695/2207/919/925/929
GSE22886_NAIVE_CD4_TCELL_VS_DC_UP	GSE22886_NAIVE_CD4_TCELL_VS_DC_UP	GSE22886_NAIVE_CD4_TCELL_VS_DC_UP	128	-0.368018085327751	-1.71218777394108	3.25212790718729e-05	0.00077862410418763	0.000613639371612047	460	tags=41%, list=12%, signal=37%	112869/1803/53347/9138/8718/2995/57185/921/923/6711/26034/900/55850/9806/81618/100132341/694/9804/9840/8665/939/79652/4054/3702/7294/814/322/56985/9882/596/3178/8409/23484/64919/1938/23178/54463/6188/6932/6155/8667/81606/6209/51070/3646/80162/113791/6230/7273/6165/51176/1236
GOBP_T_CELL_ACTIVATION	GOBP_T_CELL_ACTIVATION	GOBP_T_CELL_ACTIVATION	173	0.534893128905409	1.65762761942488	3.26312601463295e-05	0.000780179673622724	0.000614865327301726	510	tags=32%, list=13%, signal=29%	6352/4818/301/972/257101/201633/3123/3956/57823/11126/3659/3113/3936/678/567/3115/1880/3683/2534/864/11314/3105/4478/841/5788/8320/8832/114836/3902/7133/5873/387/914/8934/6693/101/3958/29108/3122/26191/57580/7494/27166/6095/2625/975/5621/22890/3133/1445/2207/11119/5880/868/58515/5777
HP_ABNORMAL_AORTIC_MORPHOLOGY	HP_ABNORMAL_AORTIC_MORPHOLOGY	HP_ABNORMAL_AORTIC_MORPHOLOGY	102	-0.402116511733871	-1.84568901002534	3.34567511997726e-05	0.000798814497654075	0.000629551568900463	168	tags=23%, list=4%, signal=22%	7048/113246/6218/11224/6223/6138/6201/6155/6235/26119/6232/6304/6224/6229/6141/6154/6125/6204/6234/6210/6135/6165/6160
DUTERTRE_ESTRADIOL_RESPONSE_24HR_DN	DUTERTRE_ESTRADIOL_RESPONSE_24HR_DN	DUTERTRE_ESTRADIOL_RESPONSE_24HR_DN	122	0.588238325478792	1.79251708335265	3.40066836741949e-05	0.000810827860809484	0.000639019388581339	987	tags=58%, list=26%, signal=44%	1316/3725/1843/302/10123/10133/6281/831/1130/3726/84159/1831/116984/133418/389/91663/7171/79668/2495/152007/10135/4170/54843/51274/490/5533/6717/23582/25897/7832/8887/10627/135112/51646/868/51278/8878/8481/961/7903/29994/10957/23180/51347/4627/8850/50618/84919/55615/2108/5782/51465/2035/7188/3964/1195/55791/151987/1992/51742/3459/10370/10449/57181/54464/2803/83666/151636/29103/4688/54625
MODULE_6	MODULE_6	MODULE_6	79	0.637313508012499	1.88258242756161	3.43794546876253e-05	0.000818589927960572	0.000645136730676693	464	tags=35%, list=12%, signal=32%	6352/6275/301/5996/2353/3725/5552/6282/23645/2316/1075/7128/2354/2014/50486/3726/3576/5788/7133/6280/7852/8870/5265/2992/8743/6279/6515/5880
GSE40274_CTRL_VS_EOS_TRANSDUCED_ACTIVATED_CD4_TCELL_UP	GSE40274_CTRL_VS_EOS_TRANSDUCED_ACTIVATED_CD4_TCELL_UP	GSE40274_CTRL_VS_EOS_TRANSDUCED_ACTIVATED_CD4_TCELL_UP	27	0.796594892468	2.02384375119018	3.46931491602305e-05	0.000824925991143257	0.000650130228577678	228	tags=48%, list=6%, signal=46%	3003/3001/301/5341/10219/6351/3002/4603/83442/22806/1524/9839/3958
MODULE_107	MODULE_107	MODULE_107	17	0.848627505176309	1.98652037764365	3.52450649741124e-05	0.000836154169015191	0.000658979237973387	388	tags=71%, list=10%, signal=64%	3003/3001/3002/1521/1075/5698/824/101/7076/1520/837/834
GOMF_TRANSLATION_REGULATOR_ACTIVITY	GOMF_TRANSLATION_REGULATOR_ACTIVITY	GOMF_TRANSLATION_REGULATOR_ACTIVITY	68	-0.458486622424562	-1.95857822226765	3.52618378648959e-05	0.000836154169015191	0.000658979237973387	340	tags=26%, list=9%, signal=25%	8664/10480/1968/158078/1964/8665/1975/26986/1938/1936/8667/1915/6134/6208/3646/6203/6146/1933
REACTOME_INTERLEUKIN_4_AND_INTERLEUKIN_13_SIGNALING	REACTOME_INTERLEUKIN_4_AND_INTERLEUKIN_13_SIGNALING	REACTOME_INTERLEUKIN_4_AND_INTERLEUKIN_13_SIGNALING	34	0.75384425836373	1.98738747795329	3.5571249230384e-05	0.00084233884448016	0.000663853426102853	341	tags=53%, list=9%, signal=49%	301/2353/3688/3689/3726/3561/7040/3576/7133/7184/3716/7076/5295/6095/3320/4170/3684/2625
GSE22140_HEALTHY_VS_ARTHRITIC_GERMFREE_MOUSE_CD4_TCELL_DN	GSE22140_HEALTHY_VS_ARTHRITIC_GERMFREE_MOUSE_CD4_TCELL_DN	GSE22140_HEALTHY_VS_ARTHRITIC_GERMFREE_MOUSE_CD4_TCELL_DN	77	0.642235160756458	1.88638674193285	3.57793490993299e-05	0.000846110828496294	0.000666826154392336	529	tags=38%, list=14%, signal=33%	1316/6275/4267/1192/5996/6351/1844/3956/23645/3659/7430/2014/2534/7534/824/9467/5366/7133/7184/7076/7494/8870/6348/7832/6515/10383/7408/7378/961
KEGG_ANTIGEN_PROCESSING_AND_PRESENTATION	KEGG_ANTIGEN_PROCESSING_AND_PRESENTATION	KEGG_ANTIGEN_PROCESSING_AND_PRESENTATION	32	0.778196032731276	2.02754117248435	3.58683837704947e-05	0.00084706071427487	0.000667574766346594	325	tags=62%, list=9%, signal=58%	3824/972/3123/3113/567/3115/2923/3106/3107/3309/3105/5720/5721/3122/6892/821/6890/811/1520/3320
GSE36078_UNTREATED_VS_AD5_T425A_HEXON_INF_MOUSE_LUNG_DC_DN	GSE36078_UNTREATED_VS_AD5_T425A_HEXON_INF_MOUSE_LUNG_DC_DN	GSE36078_UNTREATED_VS_AD5_T425A_HEXON_INF_MOUSE_LUNG_DC_DN	52	0.693480654768317	1.96371552749291	3.69785066943956e-05	0.000872089027266195	0.000687299763522902	336	tags=29%, list=9%, signal=27%	6352/3001/3824/84525/10123/7295/53637/10581/1831/6277/7305/170954/3148/6452/26031
GSE22886_NAIVE_BCELL_VS_DC_UP	GSE22886_NAIVE_BCELL_VS_DC_UP	GSE22886_NAIVE_BCELL_VS_DC_UP	51	-0.525075743885191	-2.07505145661113	3.7070422765321e-05	0.000872754047483002	0.000687823870837016	231	tags=53%, list=6%, signal=50%	9214/81618/100132341/11040/694/60468/79608/6218/6205/54463/6157/6201/29997/6402/81606/23521/6158/6233/6232/6168/6210/6144/6228/6165/6146/6164/6161
GSE8678_IL7R_LOW_VS_HIGH_EFF_CD8_TCELL_UP	GSE8678_IL7R_LOW_VS_HIGH_EFF_CD8_TCELL_UP	GSE8678_IL7R_LOW_VS_HIGH_EFF_CD8_TCELL_UP	56	0.676885831631684	1.93696790599639	3.71074035418814e-05	0.000872754047483002	0.000687823870837016	429	tags=38%, list=11%, signal=34%	3001/10219/6351/5551/2316/53637/3689/2014/81563/2040/824/7905/1524/91663/9839/29108/26031/54843/3418/5912/3611
GSE36891_POLYIC_TLR3_VS_PAM_TLR2_STIM_PERITONEAL_MACROPHAGE_UP	GSE36891_POLYIC_TLR3_VS_PAM_TLR2_STIM_PERITONEAL_MACROPHAGE_UP	GSE36891_POLYIC_TLR3_VS_PAM_TLR2_STIM_PERITONEAL_MACROPHAGE_UP	32	0.777449431685644	2.02559595007795	3.72092195990386e-05	0.000873962889606687	0.000688776568187595	359	tags=53%, list=9%, signal=48%	5996/2353/3725/1843/1844/7538/7128/2354/3726/9592/5366/9516/8477/8870/4502/330/5997
GSE32164_RESTING_DIFFERENTIATED_VS_CMYC_INHIBITED_MACROPHAGE_DN	GSE32164_RESTING_DIFFERENTIATED_VS_CMYC_INHIBITED_MACROPHAGE_DN	GSE32164_RESTING_DIFFERENTIATED_VS_CMYC_INHIBITED_MACROPHAGE_DN	106	0.593721619122815	1.79010967821667	3.72815123773811e-05	0.000874475961501387	0.000689180923913756	361	tags=23%, list=10%, signal=21%	6352/3001/3824/6275/10219/5551/84525/3688/6281/9046/2534/6277/9047/10263/9452/5720/8477/64215/373156/5696/3398/2625/5691/51274
WP_NETWORK_MAP_OF_SARSCOV2_SIGNALING_PATHWAY	WP_NETWORK_MAP_OF_SARSCOV2_SIGNALING_PATHWAY	WP_NETWORK_MAP_OF_SARSCOV2_SIGNALING_PATHWAY	66	0.656190917325734	1.90708884120015	3.76355899825855e-05	0.000881588265889375	0.000694786183206252	577	tags=45%, list=15%, signal=39%	6352/2353/6351/3725/1843/3123/2534/3726/841/3576/60/914/81631/3716/3122/5879/10410/10666/8743/29110/6348/11119/8631/5777/71/919/925/11345/929/684
AIZARANI_LIVER_C18_NK_NKT_CELLS_5	AIZARANI_LIVER_C18_NK_NKT_CELLS_5	AIZARANI_LIVER_C18_NK_NKT_CELLS_5	65	0.673982338610178	1.95298346838212	3.77569951115616e-05	0.000882048184991656	0.000695148648826566	526	tags=57%, list=14%, signal=50%	301/5341/6282/3113/3115/1880/2268/2214/3576/7305/6303/5366/7133/9839/4332/2495/3122/6280/338758/8870/2357/1520/23406/3320/7940/5791/5997/4069/5660/490/3337/6279/2207/2124/51278/5777/196383
FULCHER_INFLAMMATORY_RESPONSE_LECTIN_VS_LPS_DN	FULCHER_INFLAMMATORY_RESPONSE_LECTIN_VS_LPS_DN	FULCHER_INFLAMMATORY_RESPONSE_LECTIN_VS_LPS_DN	164	0.54752145215786	1.69648642924917	3.77386417235316e-05	0.000882048184991656	0.000695148648826566	828	tags=42%, list=22%, signal=34%	1316/1843/10123/60489/7538/4155/831/27350/678/1075/84159/10581/81563/3309/2040/11314/5732/2214/6303/10130/116984/8832/3428/4061/64005/9839/6693/4332/976/1441/338758/79888/10161/2357/10135/7940/9246/219285/54739/51274/2634/10410/57674/5912/2633/490/8743/135112/6672/929/162394/59339/23228/283131/54809/23064/81671/23527/10678/10365/1509/91452/4616/94240/57018/3964/10791/3937/5887
GOBP_TISSUE_DEVELOPMENT	GOBP_TISSUE_DEVELOPMENT	GOBP_TISSUE_DEVELOPMENT	308	0.484480921164009	1.53558902118472	3.91249442857491e-05	0.000912774945153667	0.0007193646340447	876	tags=38%, list=23%, signal=32%	6275/301/2353/3725/1843/84525/1844/5552/3123/3688/8407/7538/22806/8826/5216/2316/3936/8837/7430/3689/3726/84159/864/4637/5499/2268/4478/7040/3676/5788/8320/389/91663/4061/11214/60/387/3958/8717/7314/309/7076/136319/5583/7494/998/152007/7852/373156/5879/811/2683/10135/3398/5906/3684/682/2625/5594/5997/11235/5660/7416/4659/10211/5912/490/6348/3611/84876/3987/1027/7832/6093/6046/7408/81876/5908/1095…
AIZARANI_LIVER_C6_KUPFFER_CELLS_2	AIZARANI_LIVER_C6_KUPFFER_CELLS_2	AIZARANI_LIVER_C6_KUPFFER_CELLS_2	97	0.604792035704559	1.81054923255766	3.97571086973457e-05	0.000926276508279287	0.00073000531504549	482	tags=38%, list=13%, signal=34%	5341/5996/6351/3123/6282/3113/1535/1075/3115/3689/2268/2214/7305/6303/8832/7133/60/9839/2771/29108/2495/3122/391/338758/8870/1520/23406/7940/5997/4069/5660/5912/3987/2207/2752/2124/8673
GSE14699_DELETIONAL_TOLERANCE_VS_ACTIVATED_CD8_TCELL_UP	GSE14699_DELETIONAL_TOLERANCE_VS_ACTIVATED_CD8_TCELL_UP	GSE14699_DELETIONAL_TOLERANCE_VS_ACTIVATED_CD8_TCELL_UP	73	0.649127273981411	1.89303518971376	4.01727417230367e-05	0.000934703765137071	0.000736646898031184	831	tags=58%, list=22%, signal=46%	79026/301/84525/4603/3688/6282/4542/3683/801/7905/1524/91663/5366/9839/6693/493/382/29108/10952/136319/51762/6095/3398/3684/682/26031/23710/11034/5908/196383/11345/29887/9663/7431/115992/54458/3059/1509/5782/55320/1351/960
GSE24142_DN2_VS_DN3_THYMOCYTE_ADULT_UP	GSE24142_DN2_VS_DN3_THYMOCYTE_ADULT_UP	GSE24142_DN2_VS_DN3_THYMOCYTE_ADULT_UP	31	0.752974141808074	1.95921515113039	4.02729640336059e-05	0.000935779569113303	0.000737494747041254	393	tags=35%, list=10%, signal=32%	6352/1192/5996/3659/3107/6277/7305/9516/115361/837/23710
GOZGIT_ESR1_TARGETS_DN	GOZGIT_ESR1_TARGETS_DN	GOZGIT_ESR1_TARGETS_DN	125	0.571369621624603	1.74030750267459	4.04581284114302e-05	0.000938823558077284	0.00073989373708665	682	tags=40%, list=18%, signal=34%	6352/4267/3725/3123/9289/3113/7128/23499/84159/1831/6277/7402/6303/7114/7846/8934/29108/2495/7076/3423/338758/7852/10161/1520/4502/5696/330/10124/2625/54843/219285/54739/2634/5265/23710/4814/8743/5966/868/6672/7903/6827/5573/23180/283131/23524/9663/54809/81671/123036
HALLMARK_HYPOXIA	HALLMARK_HYPOXIA	HALLMARK_HYPOXIA	61	0.677347750471618	1.95230662101949	4.08213866378328e-05	0.000945986518690098	0.000745538918921748	455	tags=36%, list=12%, signal=32%	1316/6275/2353/3725/1843/302/23645/7538/7128/2597/3309/51316/8459/3423/7852/8870/4502/6095/7167/4214/1027/6515
GOBP_CELL_MORPHOGENESIS	GOBP_CELL_MORPHOGENESIS	GOBP_CELL_MORPHOGENESIS	194	0.529215066606334	1.65161877425977	4.09780027619021e-05	0.000948348063918306	0.000747400070049843	784	tags=43%, list=21%, signal=36%	301/3688/8826/6281/2316/4155/7430/23499/3689/2534/2268/10109/4478/1072/6277/3676/30011/81/10602/133418/389/91663/60/387/101/103910/10097/7314/391/57580/5295/998/7852/5879/811/3320/5034/682/2625/7940/1729/51225/10487/10211/3695/1982/2633/83706/5062/6348/3611/3987/752/3799/5880/6093/7533/54509/7408/55843/5777/196383/51199/57142/6789/4218/8301/51347/4627/334/50618/10519/5829/9948/10678/11151/10365/5…
GSE3982_CTRL_VS_LPS_4H_MAC_DN	GSE3982_CTRL_VS_LPS_4H_MAC_DN	GSE3982_CTRL_VS_LPS_4H_MAC_DN	78	0.641533244087031	1.88605902321778	4.1058564034887e-05	0.000948945531974309	0.000747870939010195	238	tags=22%, list=6%, signal=21%	6352/1316/4267/5341/60489/3587/3659/8837/7430/7128/84159/864/5698/5366/3428/253461/7913
GSE7460_TCONV_VS_TREG_LN_DN	GSE7460_TCONV_VS_TREG_LN_DN	GSE7460_TCONV_VS_TREG_LN_DN	47	0.71389491869702	1.98956967286491	4.19789385464003e-05	0.000968925327248072	0.000763617162317167	507	tags=43%, list=13%, signal=37%	79026/1316/10219/5996/84525/3587/3560/7133/115361/837/6452/51762/6095/26031/975/2634/23710/29969/6515/92799
MODULE_169	MODULE_169	MODULE_169	35	0.746438240603315	1.9776110925033	4.26325059186053e-05	0.000982701938288701	0.000774474610598627	327	tags=46%, list=9%, signal=42%	6352/5996/2353/6351/1844/4603/9235/7295/3689/3560/3676/914/8870/4502/5696/3398
FLECHNER_BIOPSY_KIDNEY_TRANSPLANT_REJECTED_VS_OK_UP	FLECHNER_BIOPSY_KIDNEY_TRANSPLANT_REJECTED_VS_OK_UP	FLECHNER_BIOPSY_KIDNEY_TRANSPLANT_REJECTED_VS_OK_UP	62	0.673398011230028	1.94731721161423	4.43068116389518e-05	0.00101858656889866	0.000802755551375563	619	tags=53%, list=16%, signal=45%	6352/3001/6275/3587/3936/3689/11010/7316/2214/5788/7305/7133/5873/963/914/1043/7852/5579/5696/7940/9246/2634/6279/2207/2752/5880/28639/3635/925/929/3134/313/915
GOBP_REGULATION_OF_MULTICELLULAR_ORGANISMAL_DEVELOPMENT	GOBP_REGULATION_OF_MULTICELLULAR_ORGANISMAL_DEVELOPMENT	GOBP_REGULATION_OF_MULTICELLULAR_ORGANISMAL_DEVELOPMENT	260	0.489615721482049	1.53799123368143	4.42801391937071e-05	0.00101858656889866	0.000802755551375563	510	tags=26%, list=13%, signal=24%	8530/301/2353/84525/972/257101/5552/3123/3688/3956/7538/22806/11126/3659/4792/4155/678/1075/7128/567/23499/115352/864/3106/841/7040/3576/1072/5788/7305/1524/3902/7133/387/914/101/10097/493/3958/8717/29909/3716/3122/1441/5583/7494/5295/7852/5579/27166/3148/3398/2625/5997/22890/4659/1982/4814/490/6348/1027/2752/6093/7533/2124/3635/6672/5777
GSE30962_PRIMARY_VS_SECONDARY_CHRONIC_LCMV_INF_CD8_TCELL_DN	GSE30962_PRIMARY_VS_SECONDARY_CHRONIC_LCMV_INF_CD8_TCELL_DN	GSE30962_PRIMARY_VS_SECONDARY_CHRONIC_LCMV_INF_CD8_TCELL_DN	54	0.691292088257864	1.96723099713994	4.44361959801076e-05	0.0010191724935913	0.000803217322926522	491	tags=33%, list=13%, signal=29%	6352/3003/2999/301/10219/8837/54331/91663/9839/253461/101/3398/9926/55911/51225/533/2207/51646
GOBP_MYELOID_LEUKOCYTE_MIGRATION	GOBP_MYELOID_LEUKOCYTE_MIGRATION	GOBP_MYELOID_LEUKOCYTE_MIGRATION	61	0.675682639956	1.94750730444671	4.4449890686225e-05	0.0010191724935913	0.000803217322926522	464	tags=46%, list=12%, signal=41%	6352/301/4267/6351/1843/972/6846/3689/11314/5479/3576/1524/101/3958/51192/6283/391/1441/6280/57580/5879/682/975/5594/6348/6279/2207/5880
OSWALD_HEMATOPOIETIC_STEM_CELL_IN_COLLAGEN_GEL_UP	OSWALD_HEMATOPOIETIC_STEM_CELL_IN_COLLAGEN_GEL_UP	OSWALD_HEMATOPOIETIC_STEM_CELL_IN_COLLAGEN_GEL_UP	77	0.639772838189423	1.87915435584027	4.4650080211473e-05	0.00102241015902995	0.000805768950823189	359	tags=34%, list=9%, signal=31%	1316/5996/2353/6351/3725/1843/1844/10123/23645/7538/4792/8837/7128/1880/2354/3726/3560/9592/3576/10602/11214/8870/330/4170/10124/5997
GNF2_CD53	GNF2_CD53	GNF2_CD53	52	0.690903782746511	1.95641864968271	4.50576711784632e-05	0.00103038215330802	0.000812051738028184	731	tags=65%, list=19%, signal=53%	3936/567/3106/3107/5698/3105/5788/3428/7456/5720/963/10097/6892/6890/5696/4046/3133/26578/5062/53827/1445/10096/752/5880/3635/5777/3134/7454/54440/2870/1794/11151/3059/9815
CHIANG_LIVER_CANCER_SUBCLASS_CTNNB1_DN	CHIANG_LIVER_CANCER_SUBCLASS_CTNNB1_DN	CHIANG_LIVER_CANCER_SUBCLASS_CTNNB1_DN	27	0.793459121823204	2.01587695415866	4.5471304780032e-05	0.00103638745263568	0.000816784558507217	254	tags=37%, list=7%, signal=35%	3820/5996/1535/1880/5873/914/123920/3958/1043/7076
GOBP_ADAPTIVE_IMMUNE_RESPONSE_BASED_ON_SOMATIC_RECOMBINATION_OF_IMMUNE_RECEPTORS_BUILT_FROM_IMMUNOGLOBULIN_SUPERFAMILY_DOMAINS	GOBP_ADAPTIVE_IMMUNE_RESPONSE_BASED_ON_SOMATIC_RECOMBINATION_OF_IMMUNE_RECEPTORS_BUILT_FROM_IMMUNOGLOBULIN_SUPERFAMILY_DOMAINS	GOBP_ADAPTIVE_IMMUNE_RESPONSE_BASED_ON_SOMATIC_RECOMBINATION_OF_IMMUNE_RECEPTORS_BUILT_FROM_IMMUNOGLOBULIN_SUPERFAMILY_DOMAINS	81	0.627328868966655	1.85522614378209	4.54976012431297e-05	0.00103638745263568	0.000816784558507217	629	tags=48%, list=17%, signal=41%	3824/301/5551/972/3123/3113/1075/7128/567/3115/3106/3105/2214/7040/5788/3004/114836/7133/5873/64005/6693/3122/6095/2625/975/11118/22890/3133/10666/2207/28639/3635/5777/925/3134/10312/7454/23180/54440
TRAVAGLINI_LUNG_PLATELET_MEGAKARYOCYTE_CELL	TRAVAGLINI_LUNG_PLATELET_MEGAKARYOCYTE_CELL	TRAVAGLINI_LUNG_PLATELET_MEGAKARYOCYTE_CELL	192	0.528142521758896	1.64671828145122	4.54996452899362e-05	0.00103638745263568	0.000816784558507217	566	tags=32%, list=15%, signal=29%	6352/5341/1192/3688/83442/8407/2316/9046/801/2597/7094/7534/4637/2040/7040/8459/6303/7171/60/2950/7170/5305/7114/375/8655/10093/23585/1032/4946/79144/5879/51411/326624/1729/6813/11235/10487/5476/1982/5912/3133/10666/9910/83706/55233/3611/3987/26469/401494/7533/10383/10627/3384/51646/54918/8878/5908/84790/961/8992/11345/57142
KIM_LRRC3B_TARGETS	KIM_LRRC3B_TARGETS	KIM_LRRC3B_TARGETS	21	0.823722435774126	1.99875817132842	4.59548035747801e-05	0.00104538131911449	0.000823872690694152	404	tags=81%, list=11%, signal=73%	6352/972/3123/567/3115/10581/3106/3107/3105/3428/5721/2495/6892/6890/4069/5265/3133
GSE33162_UNTREATED_VS_4H_LPS_STIM_HDAC3_KO_MACROPHAGE_DN	GSE33162_UNTREATED_VS_4H_LPS_STIM_HDAC3_KO_MACROPHAGE_DN	GSE33162_UNTREATED_VS_4H_LPS_STIM_HDAC3_KO_MACROPHAGE_DN	87	0.615912012523661	1.82855571546995	4.64291403128638e-05	0.00105478731085607	0.000831285621825682	791	tags=47%, list=21%, signal=38%	1192/5551/84525/3688/3956/6282/79180/1535/54331/5499/1524/3902/29108/51155/1155/4713/60559/51762/829/3611/10063/83930/23753/2971/10383/10376/23471/961/5052/29887/6185/64834/58485/6184/23204/1509/60682/1315/9270/56005/1176
GOBP_REGULATION_OF_CALCIUM_ION_TRANSPORT	GOBP_REGULATION_OF_CALCIUM_ION_TRANSPORT	GOBP_REGULATION_OF_CALCIUM_ION_TRANSPORT	55	0.675023642987799	1.92559028283873	4.7282057473046e-05	0.00107275809455207	0.000845448528362072	431	tags=36%, list=11%, signal=33%	6352/79026/6351/1535/801/115352/2534/8832/387/3958/2771/7852/7009/1729/5621/7416/490/6348/6717/84876
GOBP_POSITIVE_REGULATION_OF_CELL_ADHESION	GOBP_POSITIVE_REGULATION_OF_CELL_ADHESION	GOBP_POSITIVE_REGULATION_OF_CELL_ADHESION	118	0.573630045599354	1.74261442992775	4.79673734718422e-05	0.00108688425066786	0.000856581455682928	529	tags=39%, list=14%, signal=35%	6352/301/972/3123/3956/9289/11126/6281/2316/3113/567/3115/3689/2534/864/3105/10109/3676/5788/7402/91663/387/101/29108/3716/3122/26191/57580/7494/998/5879/811/5034/2625/975/22890/10211/3133/3611/3987/1445/8631/6093/58515/5777/961
GSE2706_R848_VS_R848_AND_LPS_2H_STIM_DC_DN	GSE2706_R848_VS_R848_AND_LPS_2H_STIM_DC_DN	GSE2706_R848_VS_R848_AND_LPS_2H_STIM_DC_DN	39	0.739573752289163	2.00147631962506	4.8556568755902e-05	0.00109833367630746	0.000865604832068291	540	tags=49%, list=14%, signal=42%	6352/1316/115362/969/23645/57823/7128/3576/5366/6890/10135/4170/2634/284996/2633/25897/135112/58515/80124
GOMF_SERINE_HYDROLASE_ACTIVITY	GOMF_SERINE_HYDROLASE_ACTIVITY	GOMF_SERINE_HYDROLASE_ACTIVITY	22	0.804429159712983	1.96337766188151	4.85993959690677e-05	0.00109833367630746	0.000865604832068291	419	tags=45%, list=11%, signal=41%	3003/3001/2999/3002/1075/3004/101/1520/5476/90701
GOBP_NEUTROPHIL_CHEMOTAXIS	GOBP_NEUTROPHIL_CHEMOTAXIS	GOBP_NEUTROPHIL_CHEMOTAXIS	31	0.749799691797672	1.95095533155418	5.02577917072267e-05	0.00113433406439201	0.000893977002160619	464	tags=61%, list=12%, signal=54%	6352/6351/972/6846/3689/5479/3576/3958/51192/6283/1441/6280/57580/5879/682/6348/6279/2207/5880
GOBP_CELL_ACTIVATION_INVOLVED_IN_IMMUNE_RESPONSE	GOBP_CELL_ACTIVATION_INVOLVED_IN_IMMUNE_RESPONSE	GOBP_CELL_ACTIVATION_INVOLVED_IN_IMMUNE_RESPONSE	91	0.614492846909301	1.82698684009155	5.04647308591181e-05	0.0011375235952041	0.000896490694804784	559	tags=43%, list=15%, signal=37%	4818/301/972/257101/3123/3956/3936/1880/3683/3689/11314/2268/7040/5788/7305/8320/1524/8832/114836/5873/9452/6693/3958/29108/3122/7494/6095/3684/2625/975/6813/6348/2207/5880/8673/5777/3430/57126/3134
MENON_FETAL_KIDNEY_6_COLLECTING_DUCT_CELLS	MENON_FETAL_KIDNEY_6_COLLECTING_DUCT_CELLS	MENON_FETAL_KIDNEY_6_COLLECTING_DUCT_CELLS	49	0.698305854785503	1.95727197027061	5.09326606731566e-05	0.00114658018195909	0.000903628257301745	566	tags=55%, list=15%, signal=47%	1316/2353/3725/302/10123/6282/8826/6281/7430/567/801/9592/10109/6277/6303/9208/2950/7114/79144/2625/4134/9991/7832/10627/10209/4259/57142
GOBP_LEUKOCYTE_CELL_CELL_ADHESION	GOBP_LEUKOCYTE_CELL_CELL_ADHESION	GOBP_LEUKOCYTE_CELL_CELL_ADHESION	127	0.574725370304053	1.75446609704184	5.17241060384332e-05	0.00116288671085629	0.000916479552415573	529	tags=39%, list=14%, signal=35%	6352/301/972/201633/3123/3688/3956/11126/3659/3113/7430/567/3115/3683/3689/2534/864/11314/3105/4478/3676/5788/1524/3902/387/6693/101/3958/29108/3122/6280/26191/7494/2625/975/5621/22890/3695/3133/83706/1445/6279/8631/5880/6093/10318/868/58515/5777/961
GSE22886_NAIVE_CD8_TCELL_VS_MEMORY_TCELL_UP	GSE22886_NAIVE_CD8_TCELL_VS_MEMORY_TCELL_UP	GSE22886_NAIVE_CD8_TCELL_VS_MEMORY_TCELL_UP	57	0.674491906708255	1.93036730964154	5.18274083326608e-05	0.00116369986533464	0.000917120405428513	173	tags=25%, list=5%, signal=24%	4818/3003/2999/5341/10219/5551/3002/4603/259197/57823/11126/57136/1524/4145
GSE17301_CTRL_VS_48H_ACD3_ACD28_STIM_CD8_TCELL_DN	GSE17301_CTRL_VS_48H_ACD3_ACD28_STIM_CD8_TCELL_DN	GSE17301_CTRL_VS_48H_ACD3_ACD28_STIM_CD8_TCELL_DN	72	0.642037224206382	1.8685244740628	5.21308068074544e-05	0.00116899793686988	0.000921295854493284	871	tags=50%, list=23%, signal=39%	6352/6275/301/972/4792/7128/3726/3561/7040/6277/2357/837/4170/3684/5900/51142/55233/10318/7408/10010/5777/81876/196383/961/10938/313/140739/10519/6688/6648/23533/3937/5887/10261/1522/11238
GOBP_MYELOID_LEUKOCYTE_ACTIVATION	GOBP_MYELOID_LEUKOCYTE_ACTIVATION	GOBP_MYELOID_LEUKOCYTE_ACTIVATION	64	0.661895631774018	1.92454640603846	5.23528762720229e-05	0.00117246092674321	0.000924025062230808	554	tags=47%, list=15%, signal=41%	6352/8530/301/3725/972/1075/3689/11314/2268/3727/3576/5788/7305/1524/8832/914/29108/6283/57580/6095/3684/6813/10666/6348/2207/5880/8673/5777/3430/57126
GOBP_REGULATION_OF_LEUKOCYTE_MIGRATION	GOBP_REGULATION_OF_LEUKOCYTE_MIGRATION	GOBP_REGULATION_OF_LEUKOCYTE_MIGRATION	54	0.689270932443174	1.96147933234261	5.25153827795545e-05	0.001174582767872	0.000925697300798721	353	tags=43%, list=9%, signal=39%	6352/301/4267/6351/1843/972/6846/2833/11314/4478/3576/3676/1524/387/6693/101/3958/29108/391/5879/811/975/5594
GSE3920_IFNA_VS_IFNG_TREATED_FIBROBLAST_UP	GSE3920_IFNA_VS_IFNG_TREATED_FIBROBLAST_UP	GSE3920_IFNA_VS_IFNG_TREATED_FIBROBLAST_UP	51	0.701106511265436	1.98275700944811	5.31368593889055e-05	0.0011869514441331	0.000935445145346196	409	tags=41%, list=11%, signal=37%	4818/3001/3824/57823/22806/3587/3689/154075/2534/3676/116984/1524/9839/253461/57580/8073/54843/5791/51274/4659/9910
GSE18804_SPLEEN_MACROPHAGE_VS_COLON_TUMORAL_MACROPHAGE_UP	GSE18804_SPLEEN_MACROPHAGE_VS_COLON_TUMORAL_MACROPHAGE_UP	GSE18804_SPLEEN_MACROPHAGE_VS_COLON_TUMORAL_MACROPHAGE_UP	71	0.650824042128635	1.89411685776845	5.45139040337005e-05	0.00121614416025761	0.00095845213919849	705	tags=48%, list=19%, signal=40%	4818/8530/1521/1844/1075/7128/3107/841/4061/51635/5305/5720/6693/5721/51192/6892/57580/6452/23406/330/1445/23753/26469/3635/5777/23092/10616/7454/313/54440/9663/10519/5878/1794
GSE8835_CD4_VS_CD8_TCELL_CLL_PATIENT_UP	GSE8835_CD4_VS_CD8_TCELL_CLL_PATIENT_UP	GSE8835_CD4_VS_CD8_TCELL_CLL_PATIENT_UP	58	0.679635761478588	1.94684947030395	5.47148868671868e-05	0.0012178453206562	0.000959792836195138	535	tags=41%, list=14%, signal=36%	6352/3824/3002/969/2014/3309/7905/4061/60/64005/6693/3958/26031/9246/219285/2634/57674/3695/8743/10383/3384/51278/7378/706
GSE32034_LY6C_HIGH_VS_LOW_ROSIGLIZATONE_TREATED_MONOCYTE_DN	GSE32034_LY6C_HIGH_VS_LOW_ROSIGLIZATONE_TREATED_MONOCYTE_DN	GSE32034_LY6C_HIGH_VS_LOW_ROSIGLIZATONE_TREATED_MONOCYTE_DN	61	0.673320759264579	1.94069970036342	5.47306740966414e-05	0.0012178453206562	0.000959792836195138	314	tags=31%, list=8%, signal=29%	3003/4267/6351/3725/5552/7538/3659/1130/56650/3726/2833/3561/2040/7040/7076/1032/5583/8763/837
GSE1112_HY_CD8AB_VS_HY_CD8AA_THYMOCYTE_RTOC_CULTURE_UP	GSE1112_HY_CD8AB_VS_HY_CD8AA_THYMOCYTE_RTOC_CULTURE_UP	GSE1112_HY_CD8AB_VS_HY_CD8AA_THYMOCYTE_RTOC_CULTURE_UP	51	0.700134069452925	1.98000690544956	5.50012897028926e-05	0.00122229789193582	0.000963301940302484	512	tags=53%, list=14%, signal=46%	972/115362/3123/3659/3113/567/3115/864/5698/9592/10788/9467/5721/115361/3122/5696/9246/219285/2634/80830/51371/834/284996/2633/6515/11119/10209
GSE14415_INDUCED_TREG_VS_FAILED_INDUCED_TREG_DN	GSE14415_INDUCED_TREG_VS_FAILED_INDUCED_TREG_DN	GSE14415_INDUCED_TREG_VS_FAILED_INDUCED_TREG_DN	76	0.63814922951788	1.87535186413519	5.51209257304996e-05	0.00122338812626438	0.000964161161979142	684	tags=51%, list=18%, signal=43%	8530/79026/5996/5551/5552/6282/4542/3587/3683/4068/5732/7905/8320/116984/3902/91663/5366/9047/9839/253461/136319/51100/57580/1155/5696/6095/3684/5997/9910/2207/23753/8673/23092/29887/10960/9663/8556/54900/4043
GOBP_MATURATION_OF_SSU_RRNA_FROM_TRICISTRONIC_RRNA_TRANSCRIPT_SSU_RRNA_5_8S_RRNA_LSU_RRNA	GOBP_MATURATION_OF_SSU_RRNA_FROM_TRICISTRONIC_RRNA_TRANSCRIPT_SSU_RRNA_5_8S_RRNA_LSU_RRNA	GOBP_MATURATION_OF_SSU_RRNA_FROM_TRICISTRONIC_RRNA_TRANSCRIPT_SSU_RRNA_5_8S_RRNA_LSU_RRNA	15	-0.763008264222104	-2.29018717564843	5.57023597207308e-05	0.00123471189692986	0.000973085508757093	142	tags=40%, list=4%, signal=39%	404672/6223/6217/6208/6227/6202
PID_CDC42_PATHWAY	PID_CDC42_PATHWAY	PID_CDC42_PATHWAY	25	0.786274841278014	1.95966654984181	5.59077679428178e-05	0.00123610363459286	0.000974182347424663	443	tags=60%, list=12%, signal=53%	3725/8826/10109/1072/10097/10093/5295/998/10094/396/5879/5594/4214/5062/10096
GOBP_REGULATION_OF_ION_TRANSMEMBRANE_TRANSPORT	GOBP_REGULATION_OF_ION_TRANSMEMBRANE_TRANSPORT	GOBP_REGULATION_OF_ION_TRANSMEMBRANE_TRANSPORT	68	0.652969572930431	1.89697237283593	5.58832364054959e-05	0.00123610363459286	0.000974182347424663	750	tags=51%, list=20%, signal=42%	79026/1192/3688/2316/9022/967/1535/801/2534/2040/7402/81/7114/493/10550/1520/1729/5997/5621/7416/53827/6717/10063/483/7533/5777/79073/10312/65125/81671/805/23204/9948/11151/823
GSE7852_THYMUS_VS_FAT_TCONV_DN	GSE7852_THYMUS_VS_FAT_TCONV_DN	GSE7852_THYMUS_VS_FAT_TCONV_DN	65	0.667224096350277	1.93340026174183	5.76923367395063e-05	0.00127393498731542	0.00100399751418748	496	tags=46%, list=13%, signal=41%	8530/5341/10219/3002/84525/302/3956/8407/23645/4542/4155/2354/10581/864/3309/3105/10602/91663/11214/9516/493/7852/8870/10124/5997/5621/29969/3732/5966/868
GOBP_MONONUCLEAR_CELL_MIGRATION	GOBP_MONONUCLEAR_CELL_MIGRATION	GOBP_MONONUCLEAR_CELL_MIGRATION	53	0.686422960893001	1.95193946613525	5.79803998026116e-05	0.00127704224927379	0.00100644637014418	424	tags=49%, list=11%, signal=44%	6352/301/4267/6351/1843/6846/1880/3683/4478/3676/1524/64005/387/6693/101/3958/51192/29108/6283/998/7852/811/2625/5594/3695/6348
GSE36476_CTRL_VS_TSST_ACT_72H_MEMORY_CD4_TCELL_YOUNG_UP	GSE36476_CTRL_VS_TSST_ACT_72H_MEMORY_CD4_TCELL_YOUNG_UP	GSE36476_CTRL_VS_TSST_ACT_72H_MEMORY_CD4_TCELL_YOUNG_UP	114	0.588558311593626	1.78121017671875	5.7970176023705e-05	0.00127704224927379	0.00100644637014418	455	tags=29%, list=12%, signal=26%	3003/3820/1316/301/10219/2353/1843/1844/969/10123/3587/678/7128/1880/2354/3689/3726/2040/11314/1831/56255/7076/5295/7852/5579/6095/10124/51274/10410/490/3337/7832/6515
WP_FOCAL_ADHESION	WP_FOCAL_ADHESION	WP_FOCAL_ADHESION	52	0.686367851465747	1.94357434230884	5.81086750234139e-05	0.00127824336656834	0.00100739297950022	523	tags=60%, list=14%, signal=52%	3725/3688/2316/2534/7094/5499/824/2268/3676/81/60/387/103910/5295/998/5879/5579/330/5906/1729/5594/4659/3695/5062/3611/5880/6093/10627/7408/5908/71
MIR645	MIR645	MIR645	13	0.889154247038319	1.96261898235419	6.03993715428973e-05	0.00132694893070289	0.00104577819209355	19	tags=15%, list=1%, signal=15%	6352/5341
GOMF_CYTOKINE_ACTIVITY	GOMF_CYTOKINE_ACTIVITY	GOMF_CYTOKINE_ACTIVITY	21	0.820798760993034	1.99166388980199	6.11576456228966e-05	0.00133683055388057	0.001053565971851	424	tags=57%, list=11%, signal=51%	6352/6351/9235/6846/7040/3576/123920/51192/7076/10135/8743/6348
GSE7218_UNSTIM_VS_ANTIGEN_STIM_THROUGH_IGG_BCELL_DN	GSE7218_UNSTIM_VS_ANTIGEN_STIM_THROUGH_IGG_BCELL_DN	GSE7218_UNSTIM_VS_ANTIGEN_STIM_THROUGH_IGG_BCELL_DN	76	0.636452154163794	1.87036460836233	6.10219664466543e-05	0.00133683055388057	0.001053565971851	510	tags=49%, list=13%, signal=43%	3003/8530/10219/5996/5551/84525/972/5552/969/201633/57823/22806/3683/3689/3560/54331/6277/9047/7133/64005/963/914/29909/6892/6280/51100/84636/837/51411/4046/80830/3695/6348/5880/51246/55843/5777
HP_NEOPLASM_BY_HISTOLOGY	HP_NEOPLASM_BY_HISTOLOGY	HP_NEOPLASM_BY_HISTOLOGY	98	-0.39499946560273	-1.81935267634992	6.1033128837772e-05	0.00133683055388057	0.001053565971851	168	tags=19%, list=4%, signal=19%	6218/11224/6223/6138/6201/6155/6235/6232/6224/6229/6141/6154/6125/6204/6234/6210/6135/6165/6160
GOBP_POSITIVE_REGULATION_OF_HYDROLASE_ACTIVITY	GOBP_POSITIVE_REGULATION_OF_HYDROLASE_ACTIVITY	GOBP_POSITIVE_REGULATION_OF_HYDROLASE_ACTIVITY	140	0.55271752628688	1.69791132087679	6.10841957582428e-05	0.00133683055388057	0.001053565971851	444	tags=31%, list=12%, signal=29%	6352/5341/5996/6351/3688/23645/6281/4155/6846/8837/801/115352/2534/11314/841/9938/5788/116984/389/5366/3428/5720/387/8477/5721/29108/391/6280/10550/57580/54205/27166/837/3148/5906/5900/5660/834/4659/9910/8743/6348/3987/6279
GOBP_REGULATION_OF_LEUKOCYTE_MEDIATED_CYTOTOXICITY	GOBP_REGULATION_OF_LEUKOCYTE_MEDIATED_CYTOTOXICITY	GOBP_REGULATION_OF_LEUKOCYTE_MEDIATED_CYTOTOXICITY	29	0.773579262402089	1.99033514253485	6.17126188520764e-05	0.00134726263876813	0.0010617875745224	407	tags=59%, list=11%, signal=53%	3824/259197/3123/11126/567/4068/3106/3105/5788/7305/1524/114836/3902/3122/3684/3133/10666
GNF2_HLA_C	GNF2_HLA_C	GNF2_HLA_C	41	0.724995259517401	1.98878671165778	6.26028620907442e-05	0.00136497863079366	0.00107574967787313	727	tags=63%, list=19%, signal=52%	3659/1535/567/3106/3107/3105/1831/5788/963/382/6892/6890/3133/53827/5880/3635/5777/6494/3134/7454/10957/54440/2870/54458/11151/3059
GSE19888_ADENOSINE_A3R_INH_VS_TCELL_MEMBRANES_ACT_MAST_CELL_UP	GSE19888_ADENOSINE_A3R_INH_VS_TCELL_MEMBRANES_ACT_MAST_CELL_UP	GSE19888_ADENOSINE_A3R_INH_VS_TCELL_MEMBRANES_ACT_MAST_CELL_UP	70	0.648005103118708	1.88474814429538	6.27998956452637e-05	0.00136755451145101	0.00107777974832615	626	tags=40%, list=17%, signal=34%	4818/3824/3002/3659/4068/5698/2214/5720/5721/115361/6892/6890/2357/837/5696/9246/219285/54739/5621/2634/57674/3133/8743/51246/3430/84888/162394/25939
GSE17580_UNINFECTED_VS_S_MANSONI_INF_TEFF_DN	GSE17580_UNINFECTED_VS_S_MANSONI_INF_TEFF_DN	GSE17580_UNINFECTED_VS_S_MANSONI_INF_TEFF_DN	77	0.634478671810983	1.86360421801519	6.35918627420023e-05	0.00138306317286056	0.00109000223821661	457	tags=31%, list=12%, signal=28%	3003/8530/6275/10219/5996/3002/1521/7295/53637/10581/8320/6303/101/3958/115361/837/7167/3398/2625/2634/834/5533/29969/5690
MULLIGHAN_MLL_SIGNATURE_1_UP	MULLIGHAN_MLL_SIGNATURE_1_UP	MULLIGHAN_MLL_SIGNATURE_1_UP	166	0.534652925578674	1.65988317506638	6.43791902208203e-05	0.00139843218457105	0.00110211466915421	965	tags=42%, list=26%, signal=32%	4818/6275/3956/4542/79180/2316/3936/1535/1130/801/3689/10109/81926/6277/10602/5873/8934/10097/29108/64215/8655/10093/26191/4946/10550/79888/7852/2683/5696/3398/5034/7940/55911/26001/834/5476/3695/5880/2124/10010/8992/6494/3482/5052/29887/10960/5870/3059/29125/6404/6688/1979/26099/1351/2885/6195/9144/10474/8402/50650/9784/637/4074/1212/5771/9770/1785/3916/5315
ZHENG_CORD_BLOOD_C9_GRANULOCYTE_MACROPHAGE_PROGENITOR	ZHENG_CORD_BLOOD_C9_GRANULOCYTE_MACROPHAGE_PROGENITOR	ZHENG_CORD_BLOOD_C9_GRANULOCYTE_MACROPHAGE_PROGENITOR	77	0.634369633206052	1.86328394751107	6.47804614054658e-05	0.00140538738173009	0.0011075961110864	408	tags=42%, list=11%, signal=38%	301/4267/5341/3956/8407/5216/6281/3936/678/567/801/2597/3106/3105/1072/6303/9208/7171/7184/2950/7170/64215/821/5295/10161/811/3320/5688/8661/4069/490/11034
TRAVAGLINI_LUNG_CAPILLARY_AEROCYTE_CELL	TRAVAGLINI_LUNG_CAPILLARY_AEROCYTE_CELL	TRAVAGLINI_LUNG_CAPILLARY_AEROCYTE_CELL	13	0.887296532845226	1.9585184731891	6.54028136180402e-05	0.00141711546406889	0.00111683909886175	235	tags=77%, list=6%, signal=72%	6275/84525/972/9235/3956/567/6277/51635/7846/7314
GSE1925_CTRL_VS_IFNG_PRIMED_MACROPHAGE_3H_IFNG_STIM_UP	GSE1925_CTRL_VS_IFNG_PRIMED_MACROPHAGE_3H_IFNG_STIM_UP	GSE1925_CTRL_VS_IFNG_PRIMED_MACROPHAGE_3H_IFNG_STIM_UP	80	-0.430054267755763	-1.82778695374426	6.54893991171869e-05	0.00141722003033373	0.00111692150830258	135	tags=21%, list=4%, signal=21%	2091/6188/6402/6932/10399/51669/6175/25873/6187/6122/4666/6156/6136/60674/6146/6193/6001
GSE1740_UNSTIM_VS_IFNA_STIMULATED_MCSF_DERIVED_MACROPHAGE_DN	GSE1740_UNSTIM_VS_IFNA_STIMULATED_MCSF_DERIVED_MACROPHAGE_DN	GSE1740_UNSTIM_VS_IFNA_STIMULATED_MCSF_DERIVED_MACROPHAGE_DN	72	0.638761416207511	1.85899087197954	6.64587567834456e-05	0.00143640410234943	0.00113204061626927	803	tags=56%, list=21%, signal=45%	972/115362/3123/3659/3113/3115/3106/5698/3105/10788/10602/5721/115361/3122/6890/84636/5696/9246/11118/219285/80830/51371/834/284996/3133/2633/1778/6515/11119/55843/10209/5686/10616/597/285381/6747/54149/56005/94240/1666
GSE24081_CONTROLLER_VS_PROGRESSOR_HIV_SPECIFIC_CD8_TCELL_DN	GSE24081_CONTROLLER_VS_PROGRESSOR_HIV_SPECIFIC_CD8_TCELL_DN	GSE24081_CONTROLLER_VS_PROGRESSOR_HIV_SPECIFIC_CD8_TCELL_DN	53	0.684810591132139	1.94735446774572	6.66802092769339e-05	0.0014393957006306	0.00113439831683299	365	tags=36%, list=10%, signal=33%	2999/5341/5551/3002/9289/57823/22806/9976/5788/9208/23741/387/5721/4332/28755/29108/9246/54739/2634
HP_ABNORMAL_SYSTEMIC_ARTERIAL_MORPHOLOGY	HP_ABNORMAL_SYSTEMIC_ARTERIAL_MORPHOLOGY	HP_ABNORMAL_SYSTEMIC_ARTERIAL_MORPHOLOGY	130	-0.359861692546448	-1.68002471981548	6.70917852170719e-05	0.0014464788618815	0.00113998060820524	249	tags=19%, list=7%, signal=19%	6609/7048/113246/2053/6218/11224/6223/6138/6201/6155/6235/26119/6232/6304/6224/6229/6141/6154/6125/6204/6234/6210/6135/6165/6160
HP_WIDE_NASAL_BRIDGE	HP_WIDE_NASAL_BRIDGE	HP_WIDE_NASAL_BRIDGE	138	-0.360351040995408	-1.70575627861005	6.79840957799722e-05	0.0014638960450311	0.00115370721808758	168	tags=17%, list=4%, signal=17%	4054/1107/6218/11224/6223/6138/6201/6155/6235/6232/6304/6134/6224/6229/6141/6154/6125/6204/6234/6210/6135/6165/6160
GSE40274_FOXP3_VS_FOXP3_AND_IRF4_TRANSDUCED_ACTIVATED_CD4_TCELL_DN	GSE40274_FOXP3_VS_FOXP3_AND_IRF4_TRANSDUCED_ACTIVATED_CD4_TCELL_DN	GSE40274_FOXP3_VS_FOXP3_AND_IRF4_TRANSDUCED_ACTIVATED_CD4_TCELL_DN	48	0.692907156020199	1.93642156401071	6.86846409990988e-05	0.00147714586486151	0.00116414949834962	204	tags=31%, list=5%, signal=30%	8530/5341/10219/3123/6282/22806/3587/3936/11010/10788/6277/3676/4145/114836/51635
GSE19888_ADENOSINE_A3R_INH_PRETREAT_AND_ACT_BY_A3R_VS_TCELL_MEMBRANES_ACT_MAST_CELL_UP	GSE19888_ADENOSINE_A3R_INH_PRETREAT_AND_ACT_BY_A3R_VS_TCELL_MEMBRANES_ACT_MAST_CELL_UP	GSE19888_ADENOSINE_A3R_INH_PRETREAT_AND_ACT_BY_A3R_VS_TCELL_MEMBRANES_ACT_MAST_CELL_UP	79	0.628621238549943	1.85690603197277	6.90984505976674e-05	0.00148339172902346	0.0011690719097403	987	tags=65%, list=26%, signal=49%	6352/3002/57823/3659/3561/5698/2214/841/5788/4061/5720/5721/115361/7076/6892/6890/837/5696/10135/9246/219285/54739/2634/10410/834/57674/3133/8743/53827/5908/3430/684/10312/29887/162394/313/25939/64092/55303/94240/79792/3937/5610/317649/3669/637/1616/83666/151636/3055/54625
GOBP_EXPORT_FROM_CELL	GOBP_EXPORT_FROM_CELL	GOBP_EXPORT_FROM_CELL	157	0.549163652864915	1.69508924431466	6.9146216513843e-05	0.00148339172902346	0.0011690719097403	726	tags=35%, list=19%, signal=30%	6352/4818/301/5341/3123/7430/801/3689/11314/2268/7040/8832/7133/4061/5873/64005/101/2771/382/51192/64215/821/5579/51762/5906/3684/9525/2625/54843/6813/490/6348/6717/483/2752/5880/8673/51714/5908/26286/57126/3134/10312/4218/10972/4627/7879/27243/90007/805/10928/84958/156/285381/11151
DELYS_THYROID_CANCER_UP	DELYS_THYROID_CANCER_UP	DELYS_THYROID_CANCER_UP	94	0.60942009357458	1.81747896340918	6.97687332504259e-05	0.00149489644272297	0.0011781388590515	535	tags=43%, list=14%, signal=37%	6275/301/302/3956/6282/3587/6281/1535/1075/2014/50486/2534/4068/3576/81/1524/5366/4061/5873/3958/51192/4332/976/7076/8870/1520/7940/5791/2634/241/5265/5476/3695/4814/53827/7319/483/8673/7378/706
KIM_GLIS2_TARGETS_UP	KIM_GLIS2_TARGETS_UP	KIM_GLIS2_TARGETS_UP	22	0.79956603786572	1.95150819558155	6.99690395670221e-05	0.00149549116134989	0.00117860756116661	380	tags=68%, list=10%, signal=62%	6352/6275/972/3123/3659/5698/6277/123920/101/29108/3122/837/5696/4046/10410
HELLER_SILENCED_BY_METHYLATION_UP	HELLER_SILENCED_BY_METHYLATION_UP	HELLER_SILENCED_BY_METHYLATION_UP	60	0.663688817847788	1.91054946867273	6.9891224857492e-05	0.00149549116134989	0.00117860756116661	494	tags=50%, list=13%, signal=44%	8530/6275/5341/5996/5551/9235/10123/3123/60489/57823/3113/3936/3115/1880/6277/6303/1524/5366/7133/3122/8870/1520/330/2625/4046/3418/2633/8673/5966/10010
MODULE_16	MODULE_16	MODULE_16	162	0.54109987720512	1.67735754892339	7.0147105188013e-05	0.00149745064203081	0.00118015184227383	484	tags=25%, list=13%, signal=22%	6352/8530/6275/301/5341/6351/5552/6282/2316/3936/1075/1880/3689/2014/3561/2268/7040/3576/5788/7133/963/6693/4332/10093/391/6280/7852/8870/5906/7940/4046/241/2992/5533/6348/6279/2207/6515/5880/3635
GOBP_POSITIVE_REGULATION_OF_CELL_DEATH	GOBP_POSITIVE_REGULATION_OF_CELL_DEATH	GOBP_POSITIVE_REGULATION_OF_CELL_DEATH	159	0.542529503761048	1.67516027100642	7.04316776228528e-05	0.00150167613765625	0.00118348198639138	444	tags=26%, list=12%, signal=24%	6352/3001/301/2353/3725/5551/3688/3956/11126/1075/2923/3689/50486/2534/5499/824/841/3676/5788/7305/5366/7133/387/101/8717/7314/4332/29108/6280/10550/998/2683/27166/4170/3684/5621/8743/5062/6348/1027/6279
GSE360_L_DONOVANI_VS_B_MALAYI_LOW_DOSE_DC_UP	GSE360_L_DONOVANI_VS_B_MALAYI_LOW_DOSE_DC_UP	GSE360_L_DONOVANI_VS_B_MALAYI_LOW_DOSE_DC_UP	58	0.674611548927786	1.9324573707447	7.06517387297171e-05	0.00150451749280211	0.00118572127923738	471	tags=38%, list=12%, signal=34%	6352/8530/10123/10133/8837/7295/7128/2014/50486/3561/3576/9516/101/7852/8870/4502/10135/330/4814/6348/6515/10318
GOBP_POSITIVE_REGULATION_OF_LEUKOCYTE_MEDIATED_IMMUNITY	GOBP_POSITIVE_REGULATION_OF_LEUKOCYTE_MEDIATED_IMMUNITY	GOBP_POSITIVE_REGULATION_OF_LEUKOCYTE_MEDIATED_IMMUNITY	44	0.696617254762044	1.92254528177378	7.23353486494704e-05	0.00153847967299377	0.00121248712272887	407	tags=48%, list=11%, signal=43%	3824/259197/3123/11126/567/3689/4068/3106/3105/7040/5788/7305/114836/3902/3122/3684/2625/975/22890/3133/10666
KEGG_NOD_LIKE_RECEPTOR_SIGNALING_PATHWAY	KEGG_NOD_LIKE_RECEPTOR_SIGNALING_PATHWAY	KEGG_NOD_LIKE_RECEPTOR_SIGNALING_PATHWAY	24	0.78588188858379	1.9495029933425	7.32269934604875e-05	0.00155553517725991	0.00122592869082844	427	tags=50%, list=11%, signal=45%	6352/4792/7128/841/3576/7184/29108/330/3320/5594/834/9051
GNF2_ITGAL	GNF2_ITGAL	GNF2_ITGAL	51	0.693690876553059	1.96178530048632	7.43222235842479e-05	0.00157494061565936	0.00124122225926698	617	tags=57%, list=16%, signal=48%	3820/1521/1844/10123/3683/2534/9976/5732/81926/841/5788/11186/3004/79668/8477/5775/976/3716/5583/51411/11118/11119/868/5908/919/6494/3134/6793/11276
HP_GLAUCOMA	HP_GLAUCOMA	HP_GLAUCOMA	86	-0.417663071862535	-1.80670048953261	7.43156268163187e-05	0.00157494061565936	0.00124122225926698	168	tags=22%, list=4%, signal=22%	6218/11224/6223/6138/6201/6155/6235/6232/6224/6229/6141/6154/6125/6204/6234/6210/6135/6165/6160
GOBP_REGULATION_OF_TRANSMEMBRANE_TRANSPORT	GOBP_REGULATION_OF_TRANSMEMBRANE_TRANSPORT	GOBP_REGULATION_OF_TRANSMEMBRANE_TRANSPORT	86	0.612416475680377	1.81866743568258	7.46139227591791e-05	0.00157919137619977	0.00124457231484947	776	tags=48%, list=21%, signal=39%	79026/1192/3688/2316/9022/967/1535/801/2534/2040/7402/81/60/7114/493/4946/10550/5295/5579/1520/1729/5997/5621/7416/55829/53827/6717/10063/483/7533/5777/79073/10312/65125/81671/805/23204/9948/11151/823/10776
DUNNE_TARGETS_OF_AML1_MTG8_FUSION_UP	DUNNE_TARGETS_OF_AML1_MTG8_FUSION_UP	DUNNE_TARGETS_OF_AML1_MTG8_FUSION_UP	35	0.736772571310638	1.95200289912588	7.50585617750975e-05	0.00158666476806042	0.00125046214982955	499	tags=51%, list=13%, signal=45%	4818/8530/6967/5552/4542/3936/51316/123920/493/1441/7852/60559/7940/4069/241/9051/6279/23048
GSE17721_12H_VS_24H_LPS_BMDC_UP	GSE17721_12H_VS_24H_LPS_BMDC_UP	GSE17721_12H_VS_24H_LPS_BMDC_UP	70	0.644201329202681	1.87368471933923	7.59576056902237e-05	0.0016037139306143	0.00126389871997913	715	tags=47%, list=19%, signal=39%	1316/5341/302/6282/3659/4792/824/2268/2214/10788/3676/5788/79668/5720/123920/837/6452/330/1729/29969/7533/51278/5714/5908/29766/140609/2870/334/50618/27243/65125/9948/10051
GOBP_POSITIVE_REGULATION_OF_ION_TRANSPORT	GOBP_POSITIVE_REGULATION_OF_ION_TRANSPORT	GOBP_POSITIVE_REGULATION_OF_ION_TRANSPORT	44	0.69573356772479	1.92010645567175	7.61760658958732e-05	0.0016063697399502	0.0012659917828104	686	tags=50%, list=18%, signal=41%	6352/6351/3688/2316/801/81/7114/3958/1520/490/6348/6717/84876/10063/3799/483/8673/706/65125/81671/805/23204
GSE12366_NAIVE_VS_MEMORY_BCELL_DN	GSE12366_NAIVE_VS_MEMORY_BCELL_DN	GSE12366_NAIVE_VS_MEMORY_BCELL_DN	55	0.665389404018921	1.89810739815204	7.63978373334795e-05	0.00160908883637732	0.00126813472266278	795	tags=62%, list=21%, signal=50%	79026/5341/302/5552/3688/3956/1880/2014/3560/824/10602/914/493/28755/5583/373156/6095/3684/26031/975/284106/241/29110/3732/51278/9528/64092/805/7431/9709/7185/8543/56990/6249
GSE15733_BM_VS_SPLEEN_MEMORY_CD4_TCELL_UP	GSE15733_BM_VS_SPLEEN_MEMORY_CD4_TCELL_UP	GSE15733_BM_VS_SPLEEN_MEMORY_CD4_TCELL_UP	25	0.780068639770025	1.94419856732692	7.65208884576181e-05	0.00160972461228684	0.00126863578232367	448	tags=52%, list=12%, signal=46%	4818/3824/301/10219/1521/1130/7128/2040/7305/55911/241/6279/2207
KEGG_TOLL_LIKE_RECEPTOR_SIGNALING_PATHWAY	KEGG_TOLL_LIKE_RECEPTOR_SIGNALING_PATHWAY	KEGG_TOLL_LIKE_RECEPTOR_SIGNALING_PATHWAY	28	0.772041192972765	1.98167855362832	7.71127647180642e-05	0.0016182477767832	0.00127535295082329	424	tags=43%, list=11%, signal=38%	6352/2353/6351/3725/4792/841/3576/5295/5879/5594/29110/6348
WP_TOLLLIKE_RECEPTOR_SIGNALING_PATHWAY	WP_TOLLLIKE_RECEPTOR_SIGNALING_PATHWAY	WP_TOLLLIKE_RECEPTOR_SIGNALING_PATHWAY	28	0.772041192972765	1.98167855362832	7.71127647180642e-05	0.0016182477767832	0.00127535295082329	424	tags=43%, list=11%, signal=38%	6352/2353/6351/3725/4792/841/3576/5295/5879/5594/29110/6348
GOBP_EXOCYTOSIS	GOBP_EXOCYTOSIS	GOBP_EXOCYTOSIS	81	0.620568062127603	1.83523212434293	7.7285608023144e-05	0.00161991382040288	0.00127666597202872	666	tags=36%, list=18%, signal=30%	6352/4818/301/5341/3689/11314/2268/8832/5873/64005/2771/5579/51762/5906/3684/9525/54843/6813/6348/5880/8673/5908/57126/3134/4218/10972/4627/7879/27243
HALLMARK_INFLAMMATORY_RESPONSE	HALLMARK_INFLAMMATORY_RESPONSE	HALLMARK_INFLAMMATORY_RESPONSE	59	0.654870584150596	1.88000347641658	7.77700431361943e-05	0.00162809894652511	0.00128311673000449	480	tags=46%, list=13%, signal=41%	6352/1316/5996/969/3587/3659/4792/1880/2014/3560/5732/3576/7133/4061/7076/6892/391/1441/2357/10135/5791/55829/490/8743/6717/7832/3732
HP_ABNORMAL_PENIS_MORPHOLOGY	HP_ABNORMAL_PENIS_MORPHOLOGY	HP_ABNORMAL_PENIS_MORPHOLOGY	166	-0.332390083346519	-1.59415659121403	7.78672681042748e-05	0.00162816794369059	0.00128317110717704	168	tags=13%, list=4%, signal=13%	6218/11224/6223/6138/6201/6155/6235/6232/6134/6224/6229/4869/6141/6154/6125/6204/6234/6210/6135/6165/6160
GSE10325_BCELL_VS_LUPUS_BCELL_DN	GSE10325_BCELL_VS_LUPUS_BCELL_DN	GSE10325_BCELL_VS_LUPUS_BCELL_DN	99	0.604808675417646	1.81904645357491	7.84163326390092e-05	0.00163767314453564	0.00129066222573121	621	tags=38%, list=16%, signal=33%	4818/5996/5552/60489/10133/8837/1075/5698/9976/3105/6303/5873/5720/3958/5721/55501/821/51100/998/6890/54205/10135/9246/54739/3418/51371/3133/2633/5686/23471/3430/50999/7332/9377/23478/55729/5870/5611
RUBENSTEIN_SKELETAL_MUSCLE_FBN1_FAP_CELLS	RUBENSTEIN_SKELETAL_MUSCLE_FBN1_FAP_CELLS	RUBENSTEIN_SKELETAL_MUSCLE_FBN1_FAP_CELLS	130	0.562292190681089	1.71949681653253	7.8607571153011e-05	0.00163969150224584	0.00129225290825736	791	tags=45%, list=21%, signal=37%	79026/6275/301/4267/1192/302/83442/6282/6281/831/967/678/7295/2014/3727/6277/308/91663/7846/1622/2495/10952/7076/3423/4946/10550/152007/3320/5906/4046/5660/55829/490/9689/3185/1778/2752/10376/10209/71/3939/8992/79073/29085/57142/1476/7431/5829/9616/4691/6747/2647/311/10169/9270/56005/23480/1176
GSE26928_NAIVE_VS_CENT_MEMORY_CD4_TCELL_DN	GSE26928_NAIVE_VS_CENT_MEMORY_CD4_TCELL_DN	GSE26928_NAIVE_VS_CENT_MEMORY_CD4_TCELL_DN	48	0.68969098601126	1.92743354749981	8.00267631379142e-05	0.0016672883560488	0.00131400219130042	640	tags=62%, list=17%, signal=53%	3956/387882/3113/3560/864/54331/2040/56255/389/123920/8477/3958/57489/5034/682/5621/83706/29110/90701/3987/6515/5690/3635/196383/7332/5052/27338/9377/9528/9169
HOWARD_MONOCYTE_INACT_MONOV_INFLUENZA_A_INDONESIA_05_2005_H5N1_AGE_18_49YO_1DY_UP	HOWARD_MONOCYTE_INACT_MONOV_INFLUENZA_A_INDONESIA_05_2005_H5N1_AGE_18_49YO_1DY_UP	HOWARD_MONOCYTE_INACT_MONOV_INFLUENZA_A_INDONESIA_05_2005_H5N1_AGE_18_49YO_1DY_UP	55	0.664007526105267	1.89416541669666	8.01244809125627e-05	0.0016673202306583	0.00131402731191412	414	tags=45%, list=11%, signal=41%	343413/115362/969/10133/57823/3659/84159/5698/2040/51316/5721/115361/6890/4502/10135/11262/9246/219285/54739/2634/80830/10410/57674/2633/8743
HENDRICKS_SMARCA4_TARGETS_UP	HENDRICKS_SMARCA4_TARGETS_UP	HENDRICKS_SMARCA4_TARGETS_UP	15	0.845457291165471	1.94336574646891	8.05570073109306e-05	0.0016723055865002	0.00131795630744564	321	tags=60%, list=8%, signal=55%	79026/3725/10123/3956/9289/2014/81/493/23406
GSE7400_CTRL_VS_CSF3_IN_VIVO_TREATED_PBMC_UP	GSE7400_CTRL_VS_CSF3_IN_VIVO_TREATED_PBMC_UP	GSE7400_CTRL_VS_CSF3_IN_VIVO_TREATED_PBMC_UP	100	-0.391513434530031	-1.79202886728834	8.05189635924961e-05	0.0016723055865002	0.00131795630744564	516	tags=35%, list=14%, signal=31%	23473/389362/84365/1803/10576/10128/26354/6635/51181/664/79752/1207/256987/3326/83940/6638/84441/50861/51650/79652/3702/7294/26751/3329/91523/596/27018/26156/10412/6138/4609/6130/1915/6125/3646
GSE40274_CTRL_VS_FOXP3_AND_SATB1_TRANSDUCED_ACTIVATED_CD4_TCELL_UP	GSE40274_CTRL_VS_FOXP3_AND_SATB1_TRANSDUCED_ACTIVATED_CD4_TCELL_UP	GSE40274_CTRL_VS_FOXP3_AND_SATB1_TRANSDUCED_ACTIVATED_CD4_TCELL_UP	68	0.645035608253459	1.87392304186676	8.10858248139542e-05	0.00168126996091517	0.0013250211967206	165	tags=16%, list=4%, signal=16%	4818/55646/115362/969/3688/4542/57823/8837/1880/3683/8320
GSE26928_NAIVE_VS_EFF_MEMORY_CD4_TCELL_UP	GSE26928_NAIVE_VS_EFF_MEMORY_CD4_TCELL_UP	GSE26928_NAIVE_VS_EFF_MEMORY_CD4_TCELL_UP	51	-0.510961402049366	-2.01927286480488	8.16026596146231e-05	0.00168996475718026	0.00133187362947693	480	tags=33%, list=13%, signal=30%	4724/84524/8420/26034/57125/55653/64744/8675/1964/79161/79652/596/80063/114804/6304/11123/54674
GOBP_NEUTROPHIL_MIGRATION	GOBP_NEUTROPHIL_MIGRATION	GOBP_NEUTROPHIL_MIGRATION	41	0.719694777762016	1.97424657840572	8.19474054532242e-05	0.00169507914812194	0.0013359043185177	464	tags=54%, list=12%, signal=48%	6352/4267/6351/972/6846/3689/5479/3576/101/3958/51192/6283/391/1441/6280/57580/5879/682/6348/6279/2207/5880
GOBP_POSITIVE_REGULATION_OF_ERK1_AND_ERK2_CASCADE	GOBP_POSITIVE_REGULATION_OF_ERK1_AND_ERK2_CASCADE	GOBP_POSITIVE_REGULATION_OF_ERK1_AND_ERK2_CASCADE	34	0.73935147553623	1.94917961897909	8.35204813741232e-05	0.00172555902757932	0.00135992573524041	329	tags=44%, list=9%, signal=41%	6352/6351/3725/972/3123/6846/8837/1880/7040/5788/2771/29108/26191/152007/5906
GSE43863_NAIVE_VS_TH1_EFF_CD4_TCELL_D6_LCMV_DN	GSE43863_NAIVE_VS_TH1_EFF_CD4_TCELL_D6_LCMV_DN	GSE43863_NAIVE_VS_TH1_EFF_CD4_TCELL_D6_LCMV_DN	31	0.740985629882625	1.92802141830519	8.49573220042312e-05	0.00175315502335874	0.00138167434206881	390	tags=32%, list=10%, signal=29%	6352/3824/115362/841/3576/9516/5721/4502/9246/57674
REACTOME_G_ALPHA_I_SIGNALLING_EVENTS	REACTOME_G_ALPHA_I_SIGNALLING_EVENTS	REACTOME_G_ALPHA_I_SIGNALLING_EVENTS	44	0.691226436738973	1.9076675398225	8.51377561696617e-05	0.00175478937627219	0.00138296238759606	454	tags=50%, list=12%, signal=45%	6352/301/5996/6351/53637/1880/801/2833/54331/5499/3576/1524/2771/10287/7852/2783/2357/5594/5660/2787/5533/2782
GSE15930_STIM_VS_STIM_AND_IL12_48H_CD8_T_CELL_DN	GSE15930_STIM_VS_STIM_AND_IL12_48H_CD8_T_CELL_DN	GSE15930_STIM_VS_STIM_AND_IL12_48H_CD8_T_CELL_DN	72	0.633507714126306	1.84370099384156	8.68150069765281e-05	0.0017872343597757	0.00140853251724138	762	tags=49%, list=20%, signal=40%	3725/5551/3002/84525/6282/56650/3560/54331/51316/6277/10130/9047/101/8477/3958/26191/811/4502/837/5621/10410/10211/11034/8743/8887/71/3939/29766/56995/10938/10923/55615/9709/22933/55303
GSE23925_LIGHT_ZONE_VS_NAIVE_BCELL_UP	GSE23925_LIGHT_ZONE_VS_NAIVE_BCELL_UP	GSE23925_LIGHT_ZONE_VS_NAIVE_BCELL_UP	67	0.646047698645512	1.87879431674462	8.74642645073354e-05	0.0017984644851366	0.00141738306146744	654	tags=43%, list=17%, signal=36%	2353/6351/1843/1844/5552/969/23645/7538/7128/2354/3726/9592/9047/7133/7170/22807/29909/391/2625/84876/2124/196383/10957/6734/283131/10923/597/64092/84919
HOWARD_NEUTROPHIL_INACT_MONOV_INFLUENZA_A_INDONESIA_05_2005_H5N1_AGE_18_49YO_1DY_UP	HOWARD_NEUTROPHIL_INACT_MONOV_INFLUENZA_A_INDONESIA_05_2005_H5N1_AGE_18_49YO_1DY_UP	HOWARD_NEUTROPHIL_INACT_MONOV_INFLUENZA_A_INDONESIA_05_2005_H5N1_AGE_18_49YO_1DY_UP	130	0.560245768125418	1.71323882979881	8.77878629119661e-05	0.00180297963947396	0.00142094148774195	999	tags=48%, list=26%, signal=37%	972/115362/969/3123/60489/57823/3659/27350/5698/2040/389/3428/4061/5720/8477/5721/115361/64215/3122/6890/373156/4502/5696/114769/11262/9246/219285/54739/2634/80830/10410/5476/57674/2633/483/135112/3430/8672/684/10616/162394/25939/63901/140691/54832/4616/94240/79792/6891/10791/2635/5610/3669/9748/10346/56942/1890/54464/83666/151636/54625/51251/5359
GOBP_REGULATION_OF_LEUKOCYTE_MEDIATED_IMMUNITY	GOBP_REGULATION_OF_LEUKOCYTE_MEDIATED_IMMUNITY	GOBP_REGULATION_OF_LEUKOCYTE_MEDIATED_IMMUNITY	70	0.642505461653095	1.86875222235476	8.79192029812527e-05	0.00180354019464738	0.0014213832653886	589	tags=49%, list=16%, signal=42%	3824/259197/3123/11126/567/3689/4068/3106/11314/3105/2268/7040/5788/7305/1524/8832/114836/3902/7133/3122/3684/2625/975/22890/6813/3133/10666/5880/8673/5777/57126/3134/684/7454
GSE15930_STIM_VS_STIM_AND_TRICHOSTATINA_48H_CD8_T_CELL_UP	GSE15930_STIM_VS_STIM_AND_TRICHOSTATINA_48H_CD8_T_CELL_UP	GSE15930_STIM_VS_STIM_AND_TRICHOSTATINA_48H_CD8_T_CELL_UP	91	0.60547403921034	1.80017246289873	8.97022399848127e-05	0.00183794164053989	0.00144849529740314	762	tags=45%, list=20%, signal=37%	3824/79026/6275/3725/302/10123/8407/6282/4542/6281/831/3727/6277/4145/133418/375/3958/2495/26191/4502/5621/23710/10211/11034/8743/5533/8887/5880/71/3939/56995/7332/10938/1476/257144/55615/22933/6747/1509/118/55303
GSE25123_WT_VS_PPARG_KO_MACROPHAGE_IL4_STIM_DN	GSE25123_WT_VS_PPARG_KO_MACROPHAGE_IL4_STIM_DN	GSE25123_WT_VS_PPARG_KO_MACROPHAGE_IL4_STIM_DN	46	0.699429702736075	1.94146764530974	8.99527686545681e-05	0.00184089880975004	0.00145082586416328	419	tags=54%, list=11%, signal=49%	6275/10219/3002/84525/302/5552/3956/6282/22806/6281/56650/824/5732/51523/6277/7133/9516/101/493/64215/51762/26031/23710/2992/90701
HESS_TARGETS_OF_HOXA9_AND_MEIS1_DN	HESS_TARGETS_OF_HOXA9_AND_MEIS1_DN	HESS_TARGETS_OF_HOXA9_AND_MEIS1_DN	30	0.768449768349847	1.98887026358162	9.24132019289878e-05	0.00188902174792108	0.0014887519049583	626	tags=70%, list=17%, signal=59%	6275/301/5341/2353/1843/7538/2268/91663/9516/2357/1520/4170/3398/4046/4069/5660/7832/7378/100506736/10938/25939
WP_ALLOGRAFT_REJECTION	WP_ALLOGRAFT_REJECTION	WP_ALLOGRAFT_REJECTION	20	0.814494533762597	1.95223739799372	9.4215915111393e-05	0.0019236026767266	0.00151600538877399	255	tags=65%, list=7%, signal=61%	10578/5551/3002/3123/3113/3115/3106/3107/3105/841/7040/3576/3122
REACTOME_GPCR_LIGAND_BINDING	REACTOME_GPCR_LIGAND_BINDING	REACTOME_GPCR_LIGAND_BINDING	29	0.7663758295162	1.97180149470262	9.55680675381666e-05	0.00194662383396778	0.00153414853177108	454	tags=76%, list=12%, signal=67%	6352/301/6351/6846/53637/1880/2833/54331/5732/3576/1524/8477/976/7852/2783/10161/2357/10911/5660/2787/6348/2782
KEGG_FOCAL_ADHESION	KEGG_FOCAL_ADHESION	KEGG_FOCAL_ADHESION	50	0.689063517831762	1.94406057298754	9.55567003378038e-05	0.00194662383396778	0.00153414853177108	523	tags=60%, list=14%, signal=52%	3725/3688/2316/2534/7094/5499/824/3676/81/60/387/103910/5295/998/5879/5579/330/5906/1729/5594/4659/3695/5062/3611/5880/6093/10627/7408/5908/71
XIE_ST_HSC_S1PR3_OE_UP	XIE_ST_HSC_S1PR3_OE_UP	XIE_ST_HSC_S1PR3_OE_UP	49	0.687997059796034	1.92837758918834	9.60881614075358e-05	0.00195462018881414	0.00154045051771875	683	tags=53%, list=18%, signal=44%	6352/5341/5996/6351/115362/257101/969/3560/4061/1043/3398/2625/219285/54739/2634/10410/57674/2633/51246/135112/3430/684/162394/597/54809/54900
GOBP_REGULATION_OF_ANATOMICAL_STRUCTURE_MORPHOGENESIS	GOBP_REGULATION_OF_ANATOMICAL_STRUCTURE_MORPHOGENESIS	GOBP_REGULATION_OF_ANATOMICAL_STRUCTURE_MORPHOGENESIS	168	0.530652137505198	1.64529685994551	9.618616713156e-05	0.00195462018881414	0.00154045051771875	785	tags=43%, list=21%, signal=36%	301/3688/11126/6281/2316/4155/7430/7128/23499/3689/2534/2268/10109/4478/7040/3576/1072/30011/81/10602/1524/389/91663/387/103910/10097/493/3716/391/57580/7494/998/7852/5879/811/5579/5034/2625/7940/1729/51225/1982/4814/2633/5062/6348/3611/3987/752/2752/5880/6093/7533/54509/6672/55843/51199/57142/4627/50618/10519/10928/9948/11151/10365/64114/5530/56990/832/9270/2035/56005
GSE2405_0H_VS_12H_A_PHAGOCYTOPHILUM_STIM_NEUTROPHIL_UP	GSE2405_0H_VS_12H_A_PHAGOCYTOPHILUM_STIM_NEUTROPHIL_UP	GSE2405_0H_VS_12H_A_PHAGOCYTOPHILUM_STIM_NEUTROPHIL_UP	88	0.608123866907803	1.80687459485964	9.65371207913966e-05	0.00195945486159024	0.0015442607588201	637	tags=44%, list=17%, signal=38%	4818/8530/5996/5551/1521/831/81873/3689/3560/864/3106/54331/5732/170954/7133/285513/6693/8477/5721/309/6892/10287/5583/10550/152007/6890/23406/3398/54739/483/3732/51278/5908/3430/4773/3482/162394/23180/2870
ZHENG_FOXP3_TARGETS_IN_THYMUS_UP	ZHENG_FOXP3_TARGETS_IN_THYMUS_UP	ZHENG_FOXP3_TARGETS_IN_THYMUS_UP	103	0.585519232453329	1.76391769115067	9.72036078332848e-05	0.00197067524933586	0.00155310362876007	990	tags=52%, list=26%, signal=40%	1316/5996/5527/969/831/678/7128/1880/84159/5732/8832/114836/11214/285513/5305/3423/5295/7852/51762/10124/51274/2634/1997/4214/490/9910/5533/6717/9991/29969/80205/10383/64224/868/55843/140609/23253/25939/65125/10678/54149/2313/81552/55791/6427/50650/10370/54941/50852/3575/54469/6777/10659/246175
GNF2_UBE2I	GNF2_UBE2I	GNF2_UBE2I	38	-0.565801002072665	-2.18614031387716	9.74526461034127e-05	0.00197341608359411	0.00155526370035673	352	tags=37%, list=9%, signal=34%	10632/8664/8665/2091/8409/689/7311/6132/6138/10399/6209/6217/6208/6143
REACTOME_RHO_GTPASE_CYCLE	REACTOME_RHO_GTPASE_CYCLE	REACTOME_RHO_GTPASE_CYCLE	154	0.539195474700811	1.66426523409518	9.77184778812656e-05	0.00197649019322504	0.00155768642872083	895	tags=46%, list=24%, signal=37%	9235/3688/79180/8826/1535/2040/9938/10788/10602/116984/389/7171/7456/11214/60/7170/387/391/57580/5295/998/396/5879/3320/1729/10211/5062/1445/752/5880/6093/54509/23048/10376/92799/55843/71/29766/257106/26286/23092/7454/6793/9528/8301/51347/50618/7879/117289/10134/10928/7431/1794/55004/9815/7415/23616/91452/3930/56990/832/94240/6709/2885/11329/7535/9748/3895/55831/81704/50650
GSE1740_MCSF_VS_MCSF_AND_IFNG_DAY2_DERIVED_MACROPHAGE_UP	GSE1740_MCSF_VS_MCSF_AND_IFNG_DAY2_DERIVED_MACROPHAGE_UP	GSE1740_MCSF_VS_MCSF_AND_IFNG_DAY2_DERIVED_MACROPHAGE_UP	44	0.688876658051627	1.90118254982593	9.79402007997445e-05	0.00197866601475847	0.00155940120964187	456	tags=48%, list=12%, signal=42%	115362/3123/3659/567/3115/5698/10263/5721/115361/3122/396/6890/5696/9246/11118/2634/80830/284996/2633/1778/11119
GSE10325_CD4_TCELL_VS_BCELL_UP	GSE10325_CD4_TCELL_VS_BCELL_UP	GSE10325_CD4_TCELL_VS_BCELL_UP	128	0.566090914677033	1.72863896912338	9.82155199864603e-05	0.00198191830436007	0.00156196436294869	341	tags=27%, list=9%, signal=25%	6352/3003/3001/3820/6275/301/10219/5551/5552/4603/10123/10133/3587/7128/801/2534/3560/4068/2040/5732/9047/5305/9452/914/493/5775/7076/5583/5295/10161/373156/6095/3398/2625
MODULE_209	MODULE_209	MODULE_209	17	0.833740151638941	1.95167112872021	9.88921742351463e-05	0.00199325226533957	0.00157089674078792	388	tags=65%, list=10%, signal=58%	3003/3001/3002/1075/5698/824/7076/1520/837/4069/834
TONKS_TARGETS_OF_RUNX1_RUNX1T1_FUSION_HSC_DN	TONKS_TARGETS_OF_RUNX1_RUNX1T1_FUSION_HSC_DN	TONKS_TARGETS_OF_RUNX1_RUNX1T1_FUSION_HSC_DN	68	0.640472909366026	1.86066773244064	9.9104597408189e-05	0.00199521381123525	0.00157244264950605	371	tags=41%, list=10%, signal=38%	4818/8530/6275/6966/3956/83442/3587/4155/8837/678/9046/1880/3683/864/3727/51316/7305/1043/55501/6280/26191/7852/330/3398/51411/7940/55911/241
LIU_PROSTATE_CANCER_DN	LIU_PROSTATE_CANCER_DN	LIU_PROSTATE_CANCER_DN	60	0.658286088632492	1.89499672595041	0.000101493541009996	0.00204093856133094	0.00160847866067618	416	tags=42%, list=11%, signal=38%	6275/302/3956/387882/10133/2316/1130/2534/2040/5732/1831/6277/10602/2950/7846/493/51100/5295/5906/2625/2634/834/4659/3133/5533
GRABARCZYK_BCL11B_TARGETS_UP	GRABARCZYK_BCL11B_TARGETS_UP	GRABARCZYK_BCL11B_TARGETS_UP	38	0.721014797833222	1.95094014246784	0.000101758644225825	0.00204389842295533	0.00161081134934776	414	tags=53%, list=11%, signal=47%	4818/79026/6275/5551/1521/302/6966/3956/60489/3560/9467/5873/22807/3716/7076/5295/5965/3398/3695/8743
GSE8685_IL15_ACT_IL2_STARVED_VS_IL21_ACT_IL2_STARVED_CD4_TCELL_DN	GSE8685_IL15_ACT_IL2_STARVED_VS_IL21_ACT_IL2_STARVED_CD4_TCELL_DN	GSE8685_IL15_ACT_IL2_STARVED_VS_IL21_ACT_IL2_STARVED_CD4_TCELL_DN	56	-0.465355948736948	-1.88142206863239	0.000102692052304356	0.00206025929935615	0.00162370547612809	193	tags=30%, list=5%, signal=29%	9402/4833/11040/359845/114804/387357/10412/6188/6932/3921/6304/6208/6136/6143/1933/6161/6193
GSE13522_CTRL_VS_T_CRUZI_Y_STRAIN_INF_SKIN_BALBC_MOUSE_DN	GSE13522_CTRL_VS_T_CRUZI_Y_STRAIN_INF_SKIN_BALBC_MOUSE_DN	GSE13522_CTRL_VS_T_CRUZI_Y_STRAIN_INF_SKIN_BALBC_MOUSE_DN	28	-0.624564985083156	-2.18921618274893	0.000103950956879748	0.00208115764013141	0.00164017561188692	278	tags=50%, list=7%, signal=47%	5150/3570/60468/9882/387357/6402/6932/6304/27086/5140/3945/87/51176/1236
GSE22886_NAIVE_VS_IGM_MEMORY_BCELL_DN	GSE22886_NAIVE_VS_IGM_MEMORY_BCELL_DN	GSE22886_NAIVE_VS_IGM_MEMORY_BCELL_DN	99	0.601852287414173	1.81015470428015	0.000103973838488162	0.00208115764013141	0.00164017561188692	480	tags=37%, list=13%, signal=34%	79026/6275/5341/302/1844/3688/3956/10133/3587/6281/1075/1880/56650/2597/3106/824/9938/7133/253461/4332/29108/10952/7494/54205/23406/6095/7167/3684/11262/5900/5476/3695/9482/29969/26469/10383/3732
GSE37605_TREG_VS_TCONV_NOD_FOXP3_FUSION_GFP_UP	GSE37605_TREG_VS_TCONV_NOD_FOXP3_FUSION_GFP_UP	GSE37605_TREG_VS_TCONV_NOD_FOXP3_FUSION_GFP_UP	25	0.77572400214043	1.93337024040238	0.000106852788808559	0.00213631631050468	0.00168364656487279	324	tags=48%, list=9%, signal=44%	5996/2353/3725/1843/23645/7538/23499/2354/3726/9592/8870/330
GSE43863_NAIVE_VS_TFH_CD4_EFF_TCELL_D6_LCMV_DN	GSE43863_NAIVE_VS_TFH_CD4_EFF_TCELL_D6_LCMV_DN	GSE43863_NAIVE_VS_TFH_CD4_EFF_TCELL_D6_LCMV_DN	24	0.778941357753445	1.93228592061733	0.000107444377169938	0.00214341712563106	0.00168924276939388	209	tags=29%, list=6%, signal=28%	6352/8530/10133/2354/4068/841/9516
BUSSLINGER_GASTRIC_MATURE_PIT_CELLS	BUSSLINGER_GASTRIC_MATURE_PIT_CELLS	BUSSLINGER_GASTRIC_MATURE_PIT_CELLS	65	0.660473027512812	1.91383784136644	0.000107455260307684	0.00214341712563106	0.00168924276939388	556	tags=55%, list=15%, signal=48%	79026/83442/8407/6282/79180/967/7430/7534/4637/10109/51316/1072/6277/81/389/7171/5873/60/2950/51635/7114/103910/3958/8655/51155/8763/5879/4502/54843/51274/7533/10627/8673/7408/84790/4259
GOMF_SIGNALING_RECEPTOR_REGULATOR_ACTIVITY	GOMF_SIGNALING_RECEPTOR_REGULATOR_ACTIVITY	GOMF_SIGNALING_RECEPTOR_REGULATOR_ACTIVITY	39	0.727219136174103	1.96804155870255	0.000108072298797793	0.0021532473877712	0.00169699007114066	424	tags=41%, list=11%, signal=37%	6352/6351/9235/6846/7040/3576/4061/123920/3958/51192/7076/10135/3148/10911/8743/6348
GSE14769_UNSTIM_VS_20MIN_LPS_BMDM_DN	GSE14769_UNSTIM_VS_20MIN_LPS_BMDM_DN	GSE14769_UNSTIM_VS_20MIN_LPS_BMDM_DN	62	0.65817492385669	1.90329543019872	0.0001084362349898	0.00215801802217358	0.00170074984312964	580	tags=37%, list=15%, signal=32%	55646/5996/2353/6351/1843/1844/23645/7538/57823/4792/3726/9592/7316/8870/84636/3398/7832/6046/51714/51278/54732/929/11236
BASSO_CD40_SIGNALING_UP	BASSO_CD40_SIGNALING_UP	BASSO_CD40_SIGNALING_UP	52	0.674224465838465	1.90918815612085	0.000110545787705914	0.002197477848732	0.0017318484220755	464	tags=50%, list=12%, signal=44%	5341/5996/6351/1844/972/5552/3123/3956/4792/8837/7128/3115/1880/3726/84159/7184/5873/7114/9516/101/8870/6890/5791/6348/9261/5880
GSE39820_CTRL_VS_IL1B_IL6_IL23A_CD4_TCELL_DN	GSE39820_CTRL_VS_IL1B_IL6_IL23A_CD4_TCELL_DN	GSE39820_CTRL_VS_IL1B_IL6_IL23A_CD4_TCELL_DN	72	0.629584399212383	1.83228294881281	0.00011076363579432	0.00219928621175114	0.00173327360624427	503	tags=38%, list=13%, signal=33%	3001/8530/5341/302/5552/831/81563/2040/51316/6277/10130/29909/2495/7076/1032/51100/5583/4502/3398/284996/10211/55829/9051/10318/2804/51646/7378
GSE41978_ID2_KO_VS_BIM_KO_KLRG1_LOW_EFFECTOR_CD8_TCELL_UP	GSE41978_ID2_KO_VS_BIM_KO_KLRG1_LOW_EFFECTOR_CD8_TCELL_UP	GSE41978_ID2_KO_VS_BIM_KO_KLRG1_LOW_EFFECTOR_CD8_TCELL_UP	84	0.611986475696324	1.81564296185085	0.000111980942023518	0.00222091264191723	0.00175031755459619	584	tags=40%, list=15%, signal=35%	23224/9235/7538/3659/567/84159/3106/3107/5698/9976/3105/841/5788/5366/3428/5873/5721/6892/6890/373156/1520/5696/9246/2634/80830/10410/3133/2633/9910/6672/961/3430/684/10616
CROONQUIST_STROMAL_STIMULATION_UP	CROONQUIST_STROMAL_STIMULATION_UP	CROONQUIST_STROMAL_STIMULATION_UP	16	0.853579272076116	1.97352052620233	0.000112635870126368	0.00223083744749442	0.00175813936671966	424	tags=75%, list=11%, signal=67%	2353/6351/1843/23645/4792/2354/9592/1831/7114/8870/5997/6348
RUVBL1_TARGET_GENES	RUVBL1_TARGET_GENES	RUVBL1_TARGET_GENES	67	-0.444717076440172	-1.91314979148524	0.00011273875643274	0.00223083744749442	0.00175813936671966	114	tags=16%, list=3%, signal=16%	3615/6171/1915/6152/4666/6141/6208/6154/6135/100093630/6206
GSE9988_ANTI_TREM1_AND_LPS_VS_VEHICLE_TREATED_MONOCYTES_DN	GSE9988_ANTI_TREM1_AND_LPS_VS_VEHICLE_TREATED_MONOCYTES_DN	GSE9988_ANTI_TREM1_AND_LPS_VS_VEHICLE_TREATED_MONOCYTES_DN	96	0.595578762116352	1.78168595301291	0.000113735544205848	0.00224799535149848	0.00177166163680429	940	tags=55%, list=25%, signal=43%	1192/3956/4542/3587/678/9046/2014/864/5499/841/1524/170954/123920/2771/8655/10287/391/4946/10550/7852/2783/8073/5879/27166/23406/5594/55911/51225/10487/829/5660/7529/5912/1445/54732/257106/929/64834/54440/805/54458/11151/9815/6613/23533/58190/25777/6195/7132/1810/8683/126308/9770
GOBP_POSITIVE_REGULATION_OF_LYMPHOCYTE_MEDIATED_IMMUNITY	GOBP_POSITIVE_REGULATION_OF_LYMPHOCYTE_MEDIATED_IMMUNITY	GOBP_POSITIVE_REGULATION_OF_LYMPHOCYTE_MEDIATED_IMMUNITY	34	0.732446195037396	1.93097497280334	0.000114255451061172	0.00225569930375212	0.0017777331781224	407	tags=53%, list=11%, signal=48%	3824/259197/3123/11126/567/4068/3106/3105/7040/5788/114836/3902/3122/2625/975/22890/3133/10666
GSE25088_WT_VS_STAT6_KO_MACROPHAGE_UP	GSE25088_WT_VS_STAT6_KO_MACROPHAGE_UP	GSE25088_WT_VS_STAT6_KO_MACROPHAGE_UP	61	-0.456580390679408	-1.89179041295431	0.000115264223755701	0.00227044324384242	0.0017893529855281	231	tags=25%, list=6%, signal=23%	60468/3329/1327/10412/10399/6171/6175/6187/4736/6124/6204/6228/60674/6206/6207
GSE1432_CTRL_VS_IFNG_24H_MICROGLIA_DN	GSE1432_CTRL_VS_IFNG_24H_MICROGLIA_DN	GSE1432_CTRL_VS_IFNG_24H_MICROGLIA_DN	89	0.599981554893558	1.78303826357704	0.000115259260887512	0.00227044324384242	0.0017893529855281	590	tags=42%, list=16%, signal=36%	8530/5341/9235/3123/60489/57823/3659/3115/5698/2040/3902/4061/5720/5721/976/6890/5696/4170/11262/9246/2634/80830/10410/3133/2633/8743/5533/55233/7319/5690/961/79073/3430/375035/3134/10616/29887
GOBP_REGULATION_OF_LEUKOCYTE_PROLIFERATION	GOBP_REGULATION_OF_LEUKOCYTE_PROLIFERATION	GOBP_REGULATION_OF_LEUKOCYTE_PROLIFERATION	76	0.626474015648014	1.84104149740237	0.000115525715415804	0.00227301106812433	0.00179137670669251	510	tags=43%, list=13%, signal=38%	6352/301/972/3123/22806/3659/3113/7128/3115/1880/115352/11314/3105/2214/5788/7305/7133/2950/6693/3958/4332/29108/26191/7940/975/5594/5621/3133/5880/3635/868/58515/5777
RASHI_RESPONSE_TO_IONIZING_RADIATION_6	RASHI_RESPONSE_TO_IONIZING_RADIATION_6	RASHI_RESPONSE_TO_IONIZING_RADIATION_6	35	0.727501706062446	1.92744069832397	0.000116240250938299	0.00228420303858549	0.00180019718076202	450	tags=37%, list=12%, signal=33%	6352/2014/5698/5788/7305/5305/6280/7852/2634/4069/83706/6279/752
GOBP_IMMUNE_RESPONSE_REGULATING_SIGNALING_PATHWAY	GOBP_IMMUNE_RESPONSE_REGULATING_SIGNALING_PATHWAY	GOBP_IMMUNE_RESPONSE_REGULATING_SIGNALING_PATHWAY	152	0.537002307091478	1.65221712713001	0.000116358098711837	0.00228420303858549	0.00180019718076202	683	tags=43%, list=18%, signal=37%	3824/259197/3123/11126/3659/4792/1535/7430/7128/3115/115352/2534/4068/11314/3105/2268/2214/5788/7305/64005/8934/123920/3958/4332/26191/5583/2357/5579/1520/330/2625/975/11118/5594/5621/1997/10211/4214/4814/2633/10666/5062/1445/9261/2207/11119/8631/10318/28639/3635/868/5777/961/919/3430/925/29085/929/4773/57142/10616/23180/23228/257144/65125/54900
GOBP_POSITIVE_REGULATION_OF_MAPK_CASCADE	GOBP_POSITIVE_REGULATION_OF_MAPK_CASCADE	GOBP_POSITIVE_REGULATION_OF_MAPK_CASCADE	83	0.612011058206585	1.81165049496565	0.000117157838185716	0.00229470504758329	0.00180847389113795	856	tags=52%, list=23%, signal=41%	6352/6351/3725/972/3123/8826/6846/8837/1880/115352/7040/5788/11214/101/2771/29108/6283/26191/10550/998/152007/5906/975/11235/6348/1445/6093/5908/28956/51347/10519/5770/7185/55004/4616/6688/331/56005/7188/23533/960/11184/5610
GOBP_CELLULAR_RESPONSE_TO_OXYGEN_CONTAINING_COMPOUND	GOBP_CELLULAR_RESPONSE_TO_OXYGEN_CONTAINING_COMPOUND	GOBP_CELLULAR_RESPONSE_TO_OXYGEN_CONTAINING_COMPOUND	269	0.479425150056066	1.50846835629308	0.00011711644564612	0.00229470504758329	0.00180847389113795	984	tags=40%, list=26%, signal=32%	6352/301/2353/3725/3123/7538/2316/4792/8837/1535/7430/7295/7128/2534/54331/3309/824/5732/10417/4478/7040/3576/3676/1524/7133/4061/7184/60/2950/5305/9516/387/10097/493/2771/29108/26191/7494/5295/5579/837/114769/10135/3148/51762/6095/5906/5791/5594/51274/5621/11235/834/55829/490/6348/6717/1445/57085/2782/6093/10318/51714/5908/706/6494/28956/929/5052/4218/23304/9663/8850/27131/23064/5770/7431/5829/1…
MODULE_117	MODULE_117	MODULE_117	71	0.638536251028479	1.85835525284768	0.000117948236221049	0.00230757869825695	0.00181861970972647	476	tags=42%, list=13%, signal=38%	10578/3003/3001/6351/5551/3002/1880/3560/4068/7305/4145/3004/3902/8477/1043/4332/6283/6280/5583/1520/3684/7940/54739/22890/241/8743/9051/8631/5880/2124
DESCARTES_FETAL_CEREBRUM_MICROGLIA	DESCARTES_FETAL_CEREBRUM_MICROGLIA	DESCARTES_FETAL_CEREBRUM_MICROGLIA	91	0.602073567007096	1.79006230783887	0.000119016331496531	0.00232585015801677	0.00183301958127572	736	tags=54%, list=19%, signal=44%	5996/972/387882/4542/1075/1880/3683/3689/11010/2214/7305/1524/64005/8477/3958/4332/1441/6280/26191/1520/2683/286530/5906/3684/11262/55911/2634/4069/5265/834/284996/4814/100505746/6279/752/2124/55843/257106/4773/313/54440/597/9663/64092/117289/1794/11151/3059/6404
GSE16450_IMMATURE_VS_MATURE_NEURON_CELL_LINE_12H_IFNA_STIM_UP	GSE16450_IMMATURE_VS_MATURE_NEURON_CELL_LINE_12H_IFNA_STIM_UP	GSE16450_IMMATURE_VS_MATURE_NEURON_CELL_LINE_12H_IFNA_STIM_UP	80	0.623992377066049	1.84547851812454	0.000119887789990753	0.0023402420627249	0.00184436194701279	818	tags=42%, list=22%, signal=34%	6352/6275/10219/302/23345/4542/1880/10870/6277/7402/10602/4145/8832/114836/976/54843/326624/5791/54739/26469/2124/29994/6793/80709/81558/55904/6733/60682/118/55303/56990/94240/79792/1195
GOBP_NEGATIVE_REGULATION_OF_CELL_ACTIVATION	GOBP_NEGATIVE_REGULATION_OF_CELL_ACTIVATION	GOBP_NEGATIVE_REGULATION_OF_CELL_ACTIVATION	57	0.65791206075463	1.88291649176002	0.000120192147152031	0.00234354407056616	0.00184696428362923	510	tags=42%, list=13%, signal=37%	8530/301/972/201633/3123/3659/7128/864/11314/2268/5788/7305/8832/3902/6693/3958/4332/26191/3398/7940/5621/3635/868/5777
GSE39820_CTRL_VS_IL1B_IL6_CD4_TCELL_DN	GSE39820_CTRL_VS_IL1B_IL6_CD4_TCELL_DN	GSE39820_CTRL_VS_IL1B_IL6_CD4_TCELL_DN	52	0.672687122439533	1.90483489106174	0.000120538525362386	0.00234765707711416	0.00185020577427919	159	tags=21%, list=4%, signal=21%	4818/3001/5341/5552/23645/7538/678/7128/3309/51316/6277
GSE42021_TCONV_PLN_VS_CD24HI_TCONV_THYMUS_UP	GSE42021_TCONV_PLN_VS_CD24HI_TCONV_THYMUS_UP	GSE42021_TCONV_PLN_VS_CD24HI_TCONV_THYMUS_UP	86	0.605758551950026	1.79889567976404	0.000121625611607521	0.00236617098945541	0.00186479672448746	584	tags=42%, list=15%, signal=36%	972/10133/7538/3659/1075/3683/84159/5698/9976/841/2987/5366/7133/5873/5720/5721/64215/6890/373156/1520/5696/10135/4170/9246/11118/2634/80830/834/3133/2633/11119/961/7903/3430/3134/10616
GSE38304_MYC_NEG_VS_POS_GC_BCELL_DN	GSE38304_MYC_NEG_VS_POS_GC_BCELL_DN	GSE38304_MYC_NEG_VS_POS_GC_BCELL_DN	83	0.610845919645869	1.80820149870664	0.000121879262518069	0.00236844746243072	0.00186659082954861	880	tags=52%, list=23%, signal=41%	301/84525/1521/302/3688/79180/57823/1880/3560/54331/824/5732/8459/389/9516/10971/115361/10952/4713/7167/3398/55911/5621/10211/11034/26578/5533/29766/196383/79073/23092/80709/597/54458/7185/10678/7188/1666/10791/960/1992/94120/3459
KEGG_VIRAL_MYOCARDITIS	KEGG_VIRAL_MYOCARDITIS	KEGG_VIRAL_MYOCARDITIS	26	0.779304719612829	1.96059828265557	0.000122056245181755	0.00236923063155716	0.00186720805088563	565	tags=81%, list=15%, signal=69%	5551/3123/3113/3115/3683/3689/2534/3106/3107/3105/841/60/3122/5879/54205/1982/3133/5880/71/3134/8672
DEMAGALHAES_AGING_UP	DEMAGALHAES_AGING_UP	DEMAGALHAES_AGING_UP	22	0.792875131997081	1.93517763997995	0.000122617659001406	0.0023774658849333	0.00187369831451813	636	tags=68%, list=17%, signal=57%	6275/567/10870/4478/6277/308/9516/3958/1520/2634/4069/57674/9813/79139/10972
[truncated: 1,349 more rows]
